# Supplementary material for: Chromatin accessibility contributes to simultaneous mutations of cancer genes
Source: Sci Rep. 2016 Oct 20;6:35270. doi: 10.1038/srep35270 (PMC5071887; doi:10.1038/srep35270)
Supplement: Supplementary Table 1-1 [file srep35270-s2.xls]

## Sheet: TCGA
Supplementary Table 1-1. Statistics of co-mutation hotspots identified by using TCGA database and two HiC cell lines.
IMR90					hESC
Cancer	Hotspot Num.	Gene Num. Mean	Gene Num. Std.	Total Genes	Cancer	Hotspot Num.	Gene Num. Mean	Gene Num. Std.	Total Genes
ACC	665	4.52	4.998	3006	ACC	427	3.672	4.463	1568
BLCA	1051	4.033	7.085	4239	BLCA	998	4.444	4.881	4435
BRCA	859	4.907	12.348	4215	BRCA	601	2.747	2.783	1651
CESC	1607	6.001	5.908	9644	CESC	1217	4.342	5.199	5284
HNSC	1263	2.563	1.179	3237	HNSC	586	2.57	1.446	1506
KIRP	765	4.193	9.023	3208	KIRP	581	3.826	3.318	2223
LGG	409	4.557	7.578	1864	LGG	315	2.565	1.337	808
LUAD	1426	2.508	1.032	3577	LUAD	1146	3.663	2.999	4198
PAAD	1209	6.375	20.511	7707	PAAD	1218	4.514	14.41	5498
PRAD	752	3.882	5.754	2919	PRAD	453	3.459	4.926	1567
STAD	788	3.042	3.755	2397	STAD	1605	6.389	26.778	10255
UCS	495	3.725	3.046	1844	UCS	289	3.696	4.08	1068
*The basic statistics of the identified SCHs were based on TCGA 12 cancer types and two Hi-C cell lines. The acronyms of 12 TCGA cancer type: ACC, adrenocortical carcinoma; BLCA, bladder urothelial carcinoma; BRCA, breast invasive carcinoma; CESC, cervical squamous cell carcinoma and endocervical adenocarcinoma; HNSC, head and neck squamous cell carcinoma; KIRP, kidney renal papillary cell carcin…
