# Supplementary material for: Chromatin accessibility contributes to simultaneous mutations of cancer genes
Source: Sci Rep. 2016 Oct 20;6:35270. doi: 10.1038/srep35270 (PMC5071887; doi:10.1038/srep35270)
Supplement: Supplementary Table 1-2 [file srep35270-s3.xls]

## Sheet: COSMIC
Supplementary Table 1-2. Statistics of co-mutation hotspots identified by using COSMIC database and two HiC cell lines.
IMR90					hESC
Cancer	Hotspot Num.	Gene Num. Mean	Gene Num. Std.	Total Genes	Cancer	Hotspot Num.	Gene Num. Mean	Gene Num. Std.	Total Genes
NS	558	4.267	3.545	2381	NS	356	4.736	6.72	1686
adrenal_gland	4	2	0	8	adrenal_gland	1	2	0	2
autonomic_ganglia	631	3.206	1.811	2023	autonomic_ganglia	308	2.994	1.768	922
biliary_tract	230	3.77	3.443	867	biliary_tract	126	3.071	2.032	387
bone	207	2.638	1.153	546	bone	104	2.51	1.088	261
breast	680	7.588	22.942	5160	breast	885	4.592	13.717	4064
central_nervous_system	647	5.754	14.571	3723	central_nervous_system	687	3.927	9.206	2698
cervix	193	11.943	19.995	2305	cervix	345	4.823	11.222	1664
endometrium	1207	10.265	26.818	12390	endometrium	1880	5.006	14.682	9412
eye	61	2.361	0.753	144	eye	24	2.708	1.16	65
fallopian_tube	18	3.167	1.465	57	fallopian_tube	9	3.333	1.581	30
haematopoietic_and_lymphoid_tissue	762	6.047	13.608	4608	haematopoietic_and_lymphoid_tissue	760	4.104	8.738	3119
kidney	818	4.186	9.557	3424	kidney	844	2.482	0.997	2095
large_intestine	2214	4.539	5.613	10049	large_intestine	1426	3.754	4.636	5353
liver	940	2.699	2.432	2537	liver	487	2.678	2.135	1304
lung	512	14.633	45.805	7492	lung	1631	6.494	27.629	10592
meninges	32	2.156	0.448	69	meninges	18	2.111	0.323	38
oesophagus	1013	3.28	3.963	3323	oesophagus	560	3.086	3.303	1728
ovary	1075	2.993	4.104	3218	ovary	588	2.881	3.467	1694
pancreas	1845	3.003	1.756	5540	pancreas	557	2.758	1.987	1536
parathyroid	25	2.88	1.536	72	parathyroid	15	2.733	1.033	41
prostate	1715	3.262	2.006	5594	prostate	976	4.846	16.283	4730
salivary_gland	68	2.25	0.655	153	salivary_gland	44	2.614	1.262	115
skin	2193	4.29	6.515	9407	skin	1162	5.186	18.132	6026
small_intestine	16	2.188	0.403	35	small_intestine	11	2.091	0.302	23
soft_tissue	149	3.315	1.997	494	soft_tissue	86	2.953	1.915	254
stomach	2057	5.133	6.404	10559	stomach	504	3.129	4.794	1577
thyroid	778	8.459	12.654	6581	thyroid	853	4.92	9.362	4197
upper_aerodigestive_tract	1041	2.895	1.822	3014	upper_aerodigestive_tract	758	3.681	3.312	2790
urinary_tract	1409	2.428	1.033	3421	urinary_tract	682	2.469	1.176	1684
