# Supplementary material for: Chromatin accessibility contributes to simultaneous mutations of cancer genes
Source: Sci Rep. 2016 Oct 20;6:35270. doi: 10.1038/srep35270 (PMC5071887; doi:10.1038/srep35270)
Supplement: Supplementary Table 1-3 [file srep35270-s4.xls]

## Sheet: Readme
Supplementary Table 1-3. Detailed SCH for each TCGA Cancer Type
The naming of the sheets follows [CancerName]_[bestDBCutoff]_[CellLine]_[Resolution]
Each sheet contains the following columns:
Column	Description
SCH_Class	Class index of Somatic Co-mutation Hotspot (SCH) clustering
Gene	Gene name
Chr	Chromosome
Position	Start position of the gene
DB_Class	Class index of database clustering
DB_Class_Size	Size of the corresponding DB class
HiC_Class	Class index of HiC clustering
HiC_Class_Size	Size of the corresponding HiC class

## Sheet: ACC_0.5_IMR90
SCH_Class	Gene	Chr	Position	DB_Class	DB_Class_Size	HiC_Class	HiC_Class_Size
1	FMN2	1	240255184	0	12	169	901
1	KIF26B	1	245318286	0	12	169	901
2	PER3	1	7844488	0	12	175	1331
2	SRRM1	1	24969593	0	12	175	1331
2	MACF1	1	39549838	0	12	175	1331
2	AK5	1	77747661	0	12	175	1331
2	SPTA1	1	158580495	0	12	175	1331
2	RGSL1	1	182419255	0	12	175	1331
2	SLC35F3	1	234040457	0	12	175	1331
3	CAMTA1	1	6845383	5	5	175	1331
3	TAS1R2	1	19166092	5	5	175	1331
3	KCNC4	1	110753335	5	5	175	1331
3	FLG	1	152274650	5	5	175	1331
4	ATP1A4	1	160121351	6	3	175	1331
4	KCNH1	1	210851656	6	3	175	1331
5	TP73	1	3569128	10	108	9	51
5	FHAD1	1	15573767	10	108	9	51
6	MMEL1	1	2522080	10	108	169	901
6	CEP104	1	3728644	10	108	169	901
6	C1orf174	1	3805696	10	108	169	901
6	PAX7	1	18957499	10	108	169	901
6	PHC2	1	33789223	10	108	169	901
6	THRAP3	1	36690016	10	108	169	901
6	GNL2	1	38032412	10	108	169	901
6	FOXD2	1	47901688	10	108	169	901
6	SLC5A9	1	48688356	10	108	169	901
6	HOOK1	1	60280532	10	108	169	901
6	JAK1	1	65298905	10	108	169	901
6	LHX8	1	75600566	10	108	169	901
6	ASB17	1	76384557	10	108	169	901
6	ODF2L	1	86815776	10	108	169	901
6	VAV3	1	108113781	10	108	169	901
6	RBM15	1	110881944	10	108	169	901
6	KCND3	1	112318453	10	108	169	901
6	OLFML3	1	114522012	10	108	169	901
6	SEC22B	1	145096406	10	108	169	901
6	ANKRD35	1	145549208	10	108	169	901
6	POLR3C	1	145590666	10	108	169	901
6	PRPF3	1	150293927	10	108	169	901
6	SETDB1	1	150898814	10	108	169	901
6	CGN	1	151483861	10	108	169	901
6	KIAA0907	1	155882833	10	108	169	901
6	INSRR	1	156810664	10	108	169	901
6	FCRL3	1	157647977	10	108	169	901
6	C1orf226	1	162348695	10	108	169	901
6	NME7	1	169101767	10	108	169	901
6	ANKRD45	1	173577474	10	108	169	901
6	TNN	1	175036993	10	108	169	901
6	TDRD5	1	179560756	10	108	169	901
6	B3GALT2	1	193147859	10	108	169	901
6	FMOD	1	203309748	10	108	169	901
6	ELK4	1	205577070	10	108	169	901
6	SLC26A9	1	205882176	10	108	169	901
6	FAIM3	1	207076630	10	108	169	901
6	CR1	1	207669472	10	108	169	901
6	LAMB3	1	209788217	10	108	169	901
6	RHOU	1	228780393	10	108	169	901
6	DISC1	1	231762560	10	108	169	901
6	SIPA1L2	1	232533711	10	108	169	901
6	MTR	1	236958580	10	108	169	901
7	PRRX1	1	170633312	10	108	174	96
7	RCOR3	1	211432707	10	108	174	96
8	C1orf159	1	1017197	10	108	175	1331
8	SDF4	1	1152287	10	108	175	1331
8	GPR153	1	6307405	10	108	175	1331
8	ESPN	1	6484847	10	108	175	1331
8	TNFRSF25	1	6521213	10	108	175	1331
8	ERRFI1	1	8071778	10	108	175	1331
8	TMEM201	1	9648931	10	108	175	1331
8	KIF1B	1	10270763	10	108	175	1331
8	DFFA	1	10520602	10	108	175	1331
8	CASZ1	1	10696665	10	108	175	1331
8	MFN2	1	12040237	10	108	175	1331
8	TNFRSF1B	1	12227059	10	108	175	1331
8	KIF17	1	20990506	10	108	175	1331
8	USP48	1	22004791	10	108	175	1331
8	HNRNPR	1	23631180	10	108	175	1331
8	WDTC1	1	27561006	10	108	175	1331
8	GMEB1	1	28995239	10	108	175	1331
8	RRAGC	1	39303868	10	108	175	1331
8	TIE1	1	43766565	10	108	175	1331
8	PTPRF	1	43996546	10	108	175	1331
8	BTBD19	1	45274153	10	108	175	1331
8	IPP	1	46164406	10	108	175	1331
8	ZCCHC11	1	52888947	10	108	175	1331
8	MRPL37	1	54665839	10	108	175	1331
8	TTC4	1	55181494	10	108	175	1331
8	USP24	1	55532031	10	108	175	1331
8	TACSTD2	1	59041094	10	108	175	1331
8	CLCA4	1	87012758	10	108	175	1331
8	CDC7	1	91966403	10	108	175	1331
8	HENMT1	1	109190909	10	108	175	1331
8	SARS	1	109756514	10	108	175	1331
8	ATP5F1	1	111991742	10	108	175	1331
8	TRIM33	1	114935398	10	108	175	1331
8	TSPAN2	1	115590632	10	108	175	1331
8	HSD3B1	1	120049825	10	108	175	1331
8	BOLA1	1	149871154	10	108	175	1331
8	C1orf54	1	150245182	10	108	175	1331
8	LCE4A	1	152681522	10	108	175	1331
8	KPRP	1	152730505	10	108	175	1331
8	SPRR2F	1	153084599	10	108	175	1331
8	SPRR2G	1	153122057	10	108	175	1331
8	PGLYRP4	1	153302596	10	108	175	1331
8	KCNN3	1	154669941	10	108	175	1331
8	ADAM15	1	155023747	10	108	175	1331
8	KRTCAP2	1	155141883	10	108	175	1331
8	HCN3	1	155247217	10	108	175	1331
8	CCT3	1	156278751	10	108	175	1331
8	F11R	1	160965000	10	108	175	1331
8	FAM78B	1	166039255	10	108	175	1331
8	FMO2	1	171154346	10	108	175	1331
8	ZNF648	1	182023704	10	108	175	1331
8	KDM5B	1	202696531	10	108	175	1331
8	SNRPE	1	203830712	10	108	175	1331
9	LPPR4	1	99729847	11	2	169	901
9	ARID4B	1	235330209	11	2	169	901
10	GNB1	1	1716723	21	7	175	1331
10	KIF2C	1	45212033	21	7	175	1331
10	DHCR24	1	55315299	21	7	175	1331
10	PRRC2C	1	171454665	21	7	175	1331
10	CACNA1S	1	201008639	21	7	175	1331
11	RPTN	1	152126070	22	6	175	1331
11	MROH9	1	170904635	22	6	175	1331
11	LBR	1	225589203	22	6	175	1331
11	PARP1	1	226548391	22	6	175	1331
12	SRSF11	1	70671364	23	11	169	901
12	HIPK1	1	114496498	23	11	169	901
12	NES	1	156638555	23	11	169	901
12	F5	1	169481191	23	11	169	901
12	PPFIA4	1	203020310	23	11	169	901
12	LYST	1	235824330	23	11	169	901
13	CROCCP3	1	16793930	23	11	175	1331
13	SLC6A9	1	44462154	23	11	175	1331
13	KIF21B	1	200938513	23	11	175	1331
14	CD1A	1	158223926	26	6	169	901
14	OLFML2B	1	161952981	26	6	169	901
14	ACTN2	1	236849753	26	6	169	901
15	CCNL2	1	1321090	26	6	175	1331
15	UBE4B	1	10093040	26	6	175	1331
15	GNAT2	1	110145888	26	6	175	1331
16	HMGB4	1	34326075	27	19	169	901
16	LRIG2	1	113615791	27	19	169	901
16	ARHGEF2	1	155916629	27	19	169	901
16	RRNAD1	1	156698262	27	19	169	901
16	FCAMR	1	207131311	27	19	169	901
16	EXOC8	1	231468476	27	19	169	901
17	ANKRD65	1	1353799	27	19	175	1331
17	HSPG2	1	22148724	27	19	175	1331
17	ZCCHC17	1	31769828	27	19	175	1331
17	SZT2	1	43855555	27	19	175	1331
17	NEXN	1	78354199	27	19	175	1331
17	CSF1	1	110453232	27	19	175	1331
17	ZNF697	1	120161999	27	19	175	1331
17	LCE6A	1	152815329	27	19	175	1331
17	RPS6KC1	1	213224574	27	19	175	1331
18	CCDC27	1	3668964	33	19	169	901
18	PRAMEF1	1	12851545	33	19	169	901
18	CD1C	1	158259562	33	19	169	901
18	OR6K2	1	158669467	33	19	169	901
18	IFI16	1	158979681	33	19	169	901
18	LMX1A	1	165171103	33	19	169	901
18	SELL	1	169659805	33	19	169	901
18	PTGS2	1	186640943	33	19	169	901
19	EPHA8	1	22890003	33	19	175	1331
19	FUCA1	1	24171571	33	19	175	1331
19	KDM4A	1	44115796	33	19	175	1331
19	PODN	1	53527723	33	19	175	1331
19	WLS	1	68591040	33	19	175	1331
19	BTBD8	1	92545861	33	19	175	1331
19	IVL	1	152881038	33	19	175	1331
19	TPM3	1	154134288	33	19	175	1331
19	LAMC2	1	183155173	33	19	175	1331
19	HHIPL2	1	222695601	33	19	175	1331
20	EPHA2	1	16450831	45	3	175	1331
20	BAI2	1	32192705	45	3	175	1331
20	ZFYVE9	1	52607765	45	3	175	1331
21	INPP5B	1	38326368	48	12	169	901
21	ZNF326	1	90460677	48	12	169	901
21	SPAG17	1	118496287	48	12	169	901
21	XCL1	1	168545710	48	12	169	901
21	SLC9C2	1	173469603	48	12	169	901
21	NEK2	1	211839772	48	12	169	901
22	MYOM3	1	24382530	48	12	175	1331
22	ARID1A	1	27022521	48	12	175	1331
22	ZZZ3	1	78030189	48	12	175	1331
22	KMO	1	241695433	48	12	175	1331
23	IGSF3	1	117117019	49	2	169	901
23	TGFB2	1	218518675	49	2	169	901
24	KCNA3	1	111196185	50	4	169	901
24	KIAA1614	1	180882312	50	4	169	901
24	H3F3A	1	226250407	50	4	169	901
25	C1orf158	1	12806133	53	76	169	901
25	ZC3H12A	1	37940118	53	76	169	901
25	MANEAL	1	38259773	53	76	169	901
25	SLC44A5	1	75672074	53	76	169	901
25	ST6GALNAC3	1	76540388	53	76	169	901
25	KCNA2	1	111136201	53	76	169	901
25	GABPB2	1	151043079	53	76	169	901
25	SELENBP1	1	151336777	53	76	169	901
25	YY1AP1	1	155629232	53	76	169	901
25	FCRL4	1	157543538	53	76	169	901
25	OR6N1	1	158735533	53	76	169	901
25	DUSP12	1	161719557	53	76	169	901
25	ATF6	1	161736033	53	76	169	901
25	LRRC52	1	165513477	53	76	169	901
25	MAEL	1	166958325	53	76	169	901
25	TRMT1L	1	185087217	53	76	169	901
25	SWT1	1	185126191	53	76	169	901
25	CR2	1	207627644	53	76	169	901
25	DTL	1	212208894	53	76	169	901
25	CDC42BPA	1	227177565	53	76	169	901
25	HIST3H3	1	228612545	53	76	169	901
25	URB2	1	229761980	53	76	169	901
25	TTC13	1	231041986	53	76	169	901
26	TSACC	1	156308692	53	76	174	96
26	HSD11B1	1	209859524	53	76	174	96
26	IRF6	1	209958967	53	76	174	96
26	CAPN9	1	230883129	53	76	174	96
27	CALML6	1	1846265	53	76	175	1331
27	GABRD	1	1950767	53	76	175	1331
27	MUL1	1	20825940	53	76	175	1331
27	RAP1GAP	1	21922707	53	76	175	1331
27	EPHB2	1	23037330	53	76	175	1331
27	SEPN1	1	26126666	53	76	175	1331
27	SFN	1	27189632	53	76	175	1331
27	IFI6	1	27992571	53	76	175	1331
27	EPB41	1	29213602	53	76	175	1331
27	PTP4A2	1	32372021	53	76	175	1331
27	BMP8B	1	40223902	53	76	175	1331
27	ERMAP	1	43291248	53	76	175	1331
27	AKR1A1	1	46016454	53	76	175	1331
27	GPX7	1	53068042	53	76	175	1331
27	DMRTB1	1	53925071	53	76	175	1331
27	KANK4	1	62701836	53	76	175	1331
27	IL23R	1	67632168	53	76	175	1331
27	DIRAS3	1	68511644	53	76	175	1331
27	CTBS	1	85018803	53	76	175	1331
27	WDR63	1	85527980	53	76	175	1331
27	RPAP2	1	92764521	53	76	175	1331
27	ARHGAP29	1	94634462	53	76	175	1331
27	TRMT13	1	100598705	53	76	175	1331
27	FNDC7	1	109255555	53	76	175	1331
27	CELSR2	1	109792640	53	76	175	1331
27	CHIA	1	111833473	53	76	175	1331
27	CA14	1	150230137	53	76	175	1331
27	TCHH	1	152078792	53	76	175	1331
27	SPRR4	1	152943128	53	76	175	1331
27	SPRR2D	1	153012200	53	76	175	1331
27	INTS3	1	153700566	53	76	175	1331
27	UBAP2L	1	154192647	53	76	175	1331
27	IL6R	1	154377668	53	76	175	1331
27	CLK2	1	155232658	53	76	175	1331
27	ASH1L	1	155305051	53	76	175	1331
27	PTPRC	1	198608097	53	76	175	1331
27	NR5A2	1	199996729	53	76	175	1331
27	ZNF281	1	200374074	53	76	175	1331
27	NSL1	1	212899494	53	76	175	1331
27	FLVCR1	1	213031596	53	76	175	1331
27	VASH2	1	213123861	53	76	175	1331
27	RAB3GAP2	1	220321609	53	76	175	1331
27	EXO1	1	242012032	53	76	175	1331
28	ZSCAN20	1	33938231	56	24	169	901
28	PTGER3	1	71318035	56	24	169	901
28	PIAS3	1	145575987	56	24	169	901
28	PSMD4	1	151227196	56	24	169	901
28	SELE	1	169691780	56	24	169	901
28	LHX4	1	180199432	56	24	169	901
28	GPATCH2	1	217600334	56	24	169	901
28	C1orf198	1	230972864	56	24	169	901
29	DVL1	1	1270657	56	24	175	1331
29	SLC9A1	1	27425299	56	24	175	1331
29	GPR3	1	27719147	56	24	175	1331
29	RBBP4	1	33116748	56	24	175	1331
29	NT5C1A	1	40124792	56	24	175	1331
29	PRPF38A	1	52870218	56	24	175	1331
29	PRKACB	1	84543657	56	24	175	1331
29	RPF1	1	84944919	56	24	175	1331
29	HIST2H2AB	1	149859018	56	24	175	1331
29	OTUD7B	1	149912228	56	24	175	1331
29	LCE2B	1	152658598	56	24	175	1331
29	GATAD2B	1	153777202	56	24	175	1331
29	CHRNB2	1	154540256	56	24	175	1331
29	KIFAP3	1	169890469	56	24	175	1331
30	MEAF6	1	37955560	64	16	169	901
30	LRRIQ3	1	74491701	64	16	169	901
30	RASAL2	1	178062863	64	16	169	901
30	ADIPOR1	1	202909952	64	16	169	901
31	SRM	1	11114648	64	16	175	1331
31	NCDN	1	36023392	64	16	175	1331
31	EXO5	1	40974432	64	16	175	1331
31	BTF3L4	1	52521856	64	16	175	1331
31	GLMN	1	92711954	64	16	175	1331
31	AGL	1	100316530	64	16	175	1331
31	FLAD1	1	154955769	64	16	175	1331
31	FAM189B	1	155216995	64	16	175	1331
31	ADSS	1	244571793	64	16	175	1331
32	RGS18	1	192127591	66	4	169	901
32	CDC73	1	193091087	66	4	169	901
33	NTRK1	1	156785541	68	5	169	901
33	NOS1AP	1	162039580	68	5	169	901
34	TTLL10	1	1115076	68	5	175	1331
34	PRPF38B	1	109234931	68	5	175	1331
35	RSPO1	1	38076950	69	11	9	51
35	DMRTA2	1	50883222	69	11	9	51
36	LEPR	1	65886334	69	11	169	901
36	HAPLN2	1	156589085	69	11	169	901
36	CD247	1	167399876	69	11	169	901
37	EMC1	1	19542157	69	11	175	1331
37	RPA2	1	28218035	69	11	175	1331
37	HCRTR1	1	32083300	69	11	175	1331
37	EIF3I	1	32687970	69	11	175	1331
37	PPIAL4G	1	143767143	69	11	175	1331
38	CTNNBIP1	1	9908333	70	3	175	1331
38	SPRR2A	1	153028595	70	3	175	1331
38	USP21	1	161129253	70	3	175	1331
39	PTBP2	1	97187160	73	5	169	901
39	WARS2	1	119573838	73	5	169	901
40	ZBTB40	1	22778343	73	5	175	1331
40	MARK1	1	220701524	73	5	175	1331
41	SNX7	1	99127235	74	10	169	901
41	CEPT1	1	111682832	74	10	169	901
41	TBX15	1	119425665	74	10	169	901
42	GRHL3	1	24646055	74	10	175	1331
42	LCK	1	32716839	74	10	175	1331
42	WDR78	1	67303281	74	10	175	1331
42	SLC44A3	1	95285897	74	10	175	1331
42	NUP210L	1	153965167	74	10	175	1331
42	ZC3H11A	1	203764750	74	10	175	1331
43	CELA3B	1	22303417	76	3	175	1331
43	WASF2	1	27730729	76	3	175	1331
43	HDAC1	1	32757707	76	3	175	1331
44	PDPN	1	13911966	78	5	169	901
44	HS2ST1	1	87380334	78	5	169	901
44	GOLPH3L	1	150618700	78	5	169	901
44	RASSF5	1	206680862	78	5	169	901
45	EFCAB14	1	47140830	80	29	169	901
45	L1TD1	1	62660473	80	29	169	901
45	C1orf141	1	67557858	80	29	169	901
45	TNNI3K	1	74701070	80	29	169	901
45	ADAMTSL4	1	150521844	80	29	169	901
45	MEF2D	1	156433512	80	29	169	901
45	RCSD1	1	167599473	80	29	169	901
45	RNF2	1	185014550	80	29	169	901
45	RGS1	1	192544856	80	29	169	901
45	LEMD1	1	205350505	80	29	169	901
45	SLC41A1	1	205758220	80	29	169	901
45	PM20D1	1	205797149	80	29	169	901
46	CPSF3L	1	1246964	80	29	175	1331
46	VAMP3	1	7831328	80	29	175	1331
46	MST1L	1	17081128	80	29	175	1331
46	PUM1	1	31404352	80	29	175	1331
46	KCNQ4	1	41249683	80	29	175	1331
46	CCDC30	1	43000559	80	29	175	1331
46	EFCAB7	1	63988971	80	29	175	1331
46	ROR1	1	64239689	80	29	175	1331
46	TMEM79	1	156252703	80	29	175	1331
46	APCS	1	159557615	80	29	175	1331
46	ITLN2	1	160914815	80	29	175	1331
46	RALGPS2	1	178694281	80	29	175	1331
46	CNTN2	1	205012339	80	29	175	1331
47	WNT4	1	22443797	82	4	175	1331
47	CDC14A	1	100818022	82	4	175	1331
48	HPCAL4	1	40144319	83	4	175	1331
48	TCTEX1D4	1	45271581	83	4	175	1331
48	DNTTIP2	1	94335013	83	4	175	1331
49	BCAN	1	156611739	90	3	169	901
49	GPR161	1	168048779	90	3	169	901
50	STIL	1	47715810	91	6	169	901
50	SLAMF6	1	160454819	91	6	169	901
51	ITLN1	1	160846329	91	6	175	1331
51	CFH	1	196621007	91	6	175	1331
51	SOX13	1	204042245	91	6	175	1331
52	TAS1R1	1	6615337	93	3	175	1331
52	SPEN	1	16174358	93	3	175	1331
52	CNKSR1	1	26503980	93	3	175	1331
53	DPYD	1	97543299	96	4	175	1331
53	GPR61	1	110082493	96	4	175	1331
54	VANGL1	1	116184573	97	7	169	901
54	GJA8	1	147374945	97	7	169	901
54	BTG2	1	203274663	97	7	169	901
55	C1QC	1	22970117	97	7	175	1331
55	HMGCS2	1	120290618	97	7	175	1331
55	OR10X1	1	158548708	97	7	175	1331
56	ZRANB2	1	71528973	98	5	169	901
56	IQGAP3	1	156495196	98	5	169	901
56	LRRC71	1	156890423	98	5	169	901
57	SKI	1	2160133	98	5	175	1331
57	LAX1	1	203738765	98	5	175	1331
58	MORN1	1	2306292	99	7	175	1331
58	SLC2A5	1	9101426	99	7	175	1331
58	C1orf127	1	11006529	99	7	175	1331
58	CCDC18	1	93646272	99	7	175	1331
58	TNNT2	1	201328135	99	7	175	1331
58	PTPN7	1	202116140	99	7	175	1331
59	AJAP1	1	4715104	100	9	169	901
59	CEP350	1	179923907	100	9	169	901
59	PRSS38	1	228003417	100	9	169	901
59	NID1	1	236139131	100	9	169	901
60	BRDT	1	92414927	100	9	175	1331
60	DSTYK	1	205111630	100	9	175	1331
61	STPG1	1	24683488	101	6	175	1331
61	CATSPER4	1	26517118	101	6	175	1331
61	MAST2	1	46269284	101	6	175	1331
61	PIFO	1	111889181	101	6	175	1331
62	ACAP3	1	1227763	102	4	175	1331
62	NOL9	1	6581406	102	4	175	1331
62	KIAA1522	1	33231234	102	4	175	1331
63	GBP4	1	89646830	105	4	169	901
63	RABGAP1L	1	174769034	105	4	169	901
63	HEATR1	1	236712304	105	4	169	901
64	GPA33	1	167022072	106	2	169	901
64	TRIM11	1	228581376	106	2	169	901
65	FBXO42	1	16573334	112	2	175	1331
65	CFHR2	1	196912933	112	2	175	1331
66	ATAD2B	2	23971533	0	14	141	631
66	CNTNAP5	2	124782863	0	14	141	631
66	ARHGEF4	2	131674223	0	14	141	631
66	SLC4A10	2	162480844	0	14	141	631
66	DNPEP	2	220238179	0	14	141	631
66	KLHL30	2	239047362	0	14	141	631
67	SLC30A6	2	32390909	0	14	145	767
67	AAK1	2	69685126	0	14	145	767
67	MYO7B	2	128293377	0	14	145	767
67	XIRP2	2	167744996	0	14	145	767
67	SPHKAP	2	228844669	0	14	145	767
68	APOB	2	21224300	6	7	141	631
68	CRIM1	2	36583369	6	7	141	631
68	CPS1	2	211342405	6	7	141	631
68	SPEG	2	220299699	6	7	141	631
69	EGR4	2	73518056	6	7	145	767
69	DNAH7	2	196602426	6	7	145	767
69	SP140	2	231090444	6	7	145	767
70	RHOB	2	20646831	10	66	141	631
70	ASXL2	2	25962252	10	66	141	631
70	HADHB	2	26467615	10	66	141	631
70	GPR113	2	26531040	10	66	141	631
70	OTOF	2	26680070	10	66	141	631
70	STRN	2	37064840	10	66	141	631
70	PLEKHH2	2	43864438	10	66	141	631
70	GPR75	2	54080049	10	66	141	631
70	IMMT	2	86371054	10	66	141	631
70	KDM3A	2	86668270	10	66	141	631
70	ZAP70	2	98350868	10	66	141	631
70	WASH2P	2	114341229	10	66	141	631
70	WDSUB1	2	160092303	10	66	141	631
70	ITGB6	2	160956176	10	66	141	631
70	TBR1	2	162272619	10	66	141	631
70	TFPI	2	188328957	10	66	141	631
70	DYTN	2	207516344	10	66	141	631
70	PRKAG3	2	219687105	10	66	141	631
70	TIGD1	2	233412679	10	66	141	631
70	EFHD1	2	233498206	10	66	141	631
70	SCLY	2	238969564	10	66	141	631
70	AQP12A	2	241631261	10	66	141	631
70	ANO7	2	242127923	10	66	141	631
70	HDLBP	2	242166681	10	66	141	631
70	THAP4	2	242523819	10	66	141	631
71	KHK	2	27309610	10	66	145	767
71	SLC30A3	2	27477439	10	66	145	767
71	CCDC121	2	27848505	10	66	145	767
71	FAM179A	2	29204163	10	66	145	767
71	BIRC6	2	32582095	10	66	145	767
71	MSH6	2	48011093	10	66	145	767
71	WDR92	2	68361224	10	66	145	767
71	ALMS1P	2	73872045	10	66	145	767
71	REG3A	2	79384131	10	66	145	767
71	GPAT2	2	96687693	10	66	145	767
71	CNNM4	2	97426638	10	66	145	767
71	MAP4K4	2	102314537	10	66	145	767
71	SH3RF3	2	109745996	10	66	145	767
71	SAP130	2	128698790	10	66	145	767
71	MZT2B	2	130939500	10	66	145	767
71	ZEB2	2	145141941	10	66	145	767
71	RPRM	2	154333851	10	66	145	767
71	PMS1	2	190648810	10	66	145	767
71	HECW2	2	197063974	10	66	145	767
71	RAPH1	2	204306191	10	66	145	767
71	ABCA12	2	215796265	10	66	145	767
71	FN1	2	216225178	10	66	145	767
71	RUFY4	2	218933737	10	66	145	767
71	SLC11A1	2	219246751	10	66	145	767
71	NYAP2	2	226265601	10	66	145	767
71	IRS1	2	227596032	10	66	145	767
71	DAW1	2	228736326	10	66	145	767
71	DGKD	2	234296799	10	66	145	767
72	SLC8A1	2	40339285	19	2	141	631
72	UNC80	2	210636716	19	2	141	631
73	DPYSL5	2	27070968	21	3	145	767
73	ZNF638	2	71558884	21	3	145	767
74	NRXN1	2	50145642	23	6	145	767
74	MRPS9	2	105654482	23	6	145	767
74	GALNT5	2	158114339	23	6	145	767
74	PDE1A	2	183032613	23	6	145	767
75	TRAPPC12	2	3383445	26	2	141	631
75	DNMT3A	2	25455829	26	2	141	631
76	APLF	2	68694690	27	9	145	767
76	REG1P	2	79362628	27	9	145	767
76	IL18R1	2	102972742	27	9	145	767
76	SPATS2L	2	201170603	27	9	145	767
76	MFF	2	228193393	27	9	145	767
76	NMUR1	2	232387870	27	9	145	767
76	SAG	2	234216308	27	9	145	767
77	TP53I3	2	24300302	33	8	141	631
77	ERMN	2	158175124	33	8	141	631
77	OTOS	2	241078445	33	8	141	631
78	TRIM54	2	27505296	33	8	145	767
78	KIF5C	2	149632791	33	8	145	767
78	NCKAP1	2	183789578	33	8	145	767
79	ADD2	2	70902215	42	5	145	767
79	ALMS1	2	73612885	42	5	145	767
79	RANBP2	2	109335936	42	5	145	767
79	MSTN	2	190920425	42	5	145	767
79	DOCK10	2	225629806	42	5	145	767
80	MEIS1	2	66662531	44	3	145	767
80	CSRNP3	2	166326156	44	3	145	767
81	FSHR	2	49189295	48	3	145	767
81	IMP4	2	131100488	48	3	145	767
82	YWHAQ	2	9724095	53	40	141	631
82	ITSN2	2	24443187	53	40	141	631
82	DHX57	2	39024875	53	40	141	631
82	CCDC88A	2	55514977	53	40	141	631
82	PEX13	2	61244811	53	40	141	631
82	GNLY	2	85921413	53	40	141	631
82	POLR1A	2	86253450	53	40	141	631
82	RMND5A	2	86947413	53	40	141	631
82	PTPN4	2	120517206	53	40	141	631
82	ACVR1	2	158592957	53	40	141	631
82	PLA2R1	2	160797259	53	40	141	631
82	FAP	2	163027193	53	40	141	631
82	CRYGA	2	209025463	53	40	141	631
82	DNAJB2	2	220144039	53	40	141	631
82	ALPI	2	233320821	53	40	141	631
82	ECEL1	2	233344536	53	40	141	631
82	ILKAP	2	239079042	53	40	141	631
82	NDUFA10	2	240896788	53	40	141	631
83	LCLAT1	2	30670091	53	40	145	767
83	CEP68	2	65283494	53	40	145	767
83	BMP10	2	69092612	53	40	145	767
83	RGPD1	2	88055478	53	40	145	767
83	ANKRD36BP2	2	89065418	53	40	145	767
83	AFF3	2	100163715	53	40	145	767
83	MALL	2	110841446	53	40	145	767
83	AMMECR1L	2	128619206	53	40	145	767
83	MZT2A	2	132241532	53	40	145	767
83	LCT	2	136545414	53	40	145	767
83	OSBPL6	2	179059207	53	40	145	767
83	CYP20A1	2	204103163	53	40	145	767
83	VWC2L	2	215276460	53	40	145	767
83	CXCR2P1	2	218923877	53	40	145	767
83	RHBDD1	2	227700670	53	40	145	767
83	MSL3P1	2	234774089	53	40	145	767
84	HNRNPLL	2	38790327	56	24	141	631
84	COX7A2L	2	42577644	56	24	141	631
84	TANK	2	161993465	56	24	141	631
84	ZC3H15	2	187350884	56	24	141	631
84	PLEKHM3	2	208686011	56	24	141	631
84	MYL1	2	211154867	56	24	141	631
84	PECR	2	216903110	56	24	141	631
84	ALPPL2	2	233271551	56	24	141	631
84	RNPEPL1	2	241508003	56	24	141	631
84	GPR35	2	241564661	56	24	141	631
84	FARP2	2	242295663	56	24	141	631
85	TMEM214	2	27255773	56	24	145	767
85	EHD3	2	31456879	56	24	145	767
85	FBXO11	2	48034058	56	24	145	767
85	CLEC4F	2	71035776	56	24	145	767
85	TET3	2	74213530	56	24	145	767
85	LRRTM1	2	80529002	56	24	145	767
85	CTNNA2	2	80532229	56	24	145	767
85	SLC9A2	2	103236147	56	24	145	767
85	RBM45	2	178977181	56	24	145	767
86	SNTG2	2	946553	64	10	141	631
86	MAP2	2	210288770	64	10	141	631
86	SNED1	2	241938254	64	10	141	631
86	ATG4B	2	242577026	64	10	141	631
87	AGBL5	2	27274490	64	10	145	767
87	GALNT14	2	31133330	64	10	145	767
87	NLRC4	2	32449517	64	10	145	767
87	EXOC6B	2	72406443	64	10	145	767
87	UGT1A3	2	234637772	64	10	145	767
88	RMDN2	2	38177586	69	11	141	631
88	FSIP2	2	186603354	69	11	141	631
89	PCBP1	2	70314584	69	11	145	767
89	HK2	2	75059781	69	11	145	767
89	ANKRD39	2	97513723	69	11	145	767
89	SULT1C3	2	108863650	69	11	145	767
89	GALNT3	2	166604312	69	11	145	767
89	TNS1	2	218664511	69	11	145	767
89	CUL3	2	225334866	69	11	145	767
89	SH3BP4	2	235860627	69	11	145	767
90	CPSF3	2	9563665	74	9	141	631
90	RDH14	2	18735988	74	9	141	631
90	PSME4	2	54091203	74	9	141	631
90	ITGAV	2	187464931	74	9	141	631
90	TMEM169	2	216946588	74	9	141	631
90	MYEOV2	2	241070241	74	9	141	631
91	SOCS5	2	46926348	74	9	145	767
91	LYG2	2	99858710	74	9	145	767
92	LPIN1	2	11864459	76	3	145	767
92	ATP6V1E2	2	46738985	76	3	145	767
92	ERCC3	2	128014865	76	3	145	767
93	RNF144A	2	7057522	80	18	141	631
93	GRHL1	2	10091791	80	18	141	631
93	BCL11A	2	60678301	80	18	141	631
93	CLASP1	2	122095351	80	18	141	631
93	RBM44	2	238707387	80	18	141	631
93	HDAC4	2	239969863	80	18	141	631
93	ANKMY1	2	241418838	80	18	141	631
94	FAM161A	2	62051982	80	18	145	767
94	AFTPH	2	64751438	80	18	145	767
94	ANKRD20A8P	2	95426672	80	18	145	767
94	IWS1	2	128238382	80	18	145	767
94	MPP4	2	202509596	80	18	145	767
94	ZNF142	2	219502639	80	18	145	767
95	STARD7	2	96850602	82	3	145	767
95	SLC9A4	2	103089761	82	3	145	767
96	HEATR5B	2	37208143	83	2	141	631
96	TANC1	2	159825145	83	2	141	631
97	CCDC141	2	179694483	91	3	145	767
97	FAM124B	2	225243414	91	3	145	767
98	GLI2	2	121554866	96	2	141	631
98	CRYGC	2	208992860	96	2	141	631
99	CAPG	2	85621870	97	3	145	767
99	FIGN	2	164464117	97	3	145	767
100	PXDN	2	1635658	98	11	141	631
100	PRKD3	2	37477645	98	11	141	631
100	EN1	2	119599746	98	11	141	631
100	INHBB	2	121103718	98	11	141	631
100	CCDC108	2	219891269	98	11	141	631
101	UGP2	2	64069013	98	11	145	767
101	ADRA2B	2	96778622	98	11	145	767
101	FKBP7	2	179328390	98	11	145	767
101	ALS2	2	202564985	98	11	145	767
101	CTLA4	2	204732510	98	11	145	767
101	COPS7B	2	232651092	98	11	145	767
102	XPO1	2	61705068	100	4	145	767
102	RETSAT	2	85569077	100	4	145	767
102	ZC3H6	2	113033177	100	4	145	767
102	GTDC1	2	144703580	100	4	145	767
103	THNSL2	2	88469813	101	2	145	767
103	PID1	2	229888688	101	2	145	767
104	SPTBN1	2	54683453	102	2	141	631
104	GPC1	2	241375114	102	2	141	631
105	RFX8	2	102013822	105	3	145	767
105	WDR33	2	128461807	105	3	145	767
105	TTC21B	2	166729871	105	3	145	767
106	SLC1A4	2	65215578	110	6	145	767
106	TIA1	2	70436575	110	6	145	767
106	STAMBP	2	74056113	110	6	145	767
106	TGFBRAP1	2	105880846	110	6	145	767
106	SCN1A	2	166845669	110	6	145	767
107	TTLL4	2	219575567	111	4	141	631
107	DES	2	220283098	111	4	141	631
108	ALK	2	29415639	111	4	145	767
108	SCG2	2	224461657	111	4	145	767
109	LINC00152	2	87754973	119	3	145	767
109	GCC2	2	109065576	119	3	145	767
110	SMPD4	2	130908964	137	2	145	767
110	TRPM8	2	234826042	137	2	145	767
111	FBLN7	2	112895961	144	3	145	767
111	ZRANB3	2	135954538	144	3	145	767
111	TMBIM1	2	219138916	144	3	145	767
112	NCOA1	2	24807345	145	2	141	631
112	PASK	2	242045513	145	2	141	631
113	EMX1	2	73144603	166	2	145	767
113	C2orf83	2	228474805	166	2	145	767
114	SETD5	3	9439383	0	17	87	759
114	GRIP2	3	14530618	0	17	87	759
114	COL7A1	3	48601505	0	17	87	759
114	STAB1	3	52529355	0	17	87	759
114	FAM86DP	3	75470702	0	17	87	759
114	EPHA6	3	97158436	0	17	87	759
114	OR5H2	3	98001731	0	17	87	759
114	TRIM42	3	140396865	0	17	87	759
114	GPR149	3	154055460	0	17	87	759
114	KIAA0226	3	197398264	0	17	87	759
115	TGFBR2	3	30647993	0	17	89	427
115	FBXL2	3	33318936	0	17	89	427
115	ZPLD1	3	102153858	0	17	89	427
115	MORC1	3	108677086	0	17	89	427
115	LRRC34	3	169513428	0	17	89	427
115	ETV5	3	185764105	0	17	89	427
116	DNAH1	3	52350334	6	3	87	759
116	IL20RB	3	136676706	6	3	87	759
117	CPNE9	3	9745509	10	41	87	759
117	TADA3	3	9821647	10	41	87	759
117	ARPC4	3	9834800	10	41	87	759
117	FBLN2	3	13590624	10	41	87	759
117	KIAA1143	3	44790235	10	41	87	759
117	IP6K2	3	48730883	10	41	87	759
117	GMPPB	3	49758908	10	41	87	759
117	ITIH3	3	52828783	10	41	87	759
117	PDZRN3	3	73431580	10	41	87	759
117	FILIP1L	3	99566766	10	41	87	759
117	ISY1-RAB43	3	128806411	10	41	87	759
117	DNAJC13	3	132136552	10	41	87	759
117	MRPS22	3	139062860	10	41	87	759
117	GK5	3	141876368	10	41	87	759
117	TSC22D2	3	150126121	10	41	87	759
117	P2RY12	3	151054630	10	41	87	759
117	ATP11B	3	182511290	10	41	87	759
117	KLHL24	3	183353410	10	41	87	759
117	CCDC50	3	191046873	10	41	87	759
117	CEP19	3	196433147	10	41	87	759
117	PIGZ	3	196673213	10	41	87	759
117	LRCH3	3	197518096	10	41	87	759
118	ZCWPW2	3	28390639	10	41	89	427
118	DUSP7	3	52082936	10	41	89	427
118	ADAMTS9	3	64501330	10	41	89	427
118	MYH15	3	108099215	10	41	89	427
118	GRAMD1C	3	113616317	10	41	89	427
118	ADPRH	3	119298279	10	41	89	427
118	POPDC2	3	119360907	10	41	89	427
118	MAATS1	3	119421868	10	41	89	427
118	ADCY5	3	123001142	10	41	89	427
118	RUVBL1	3	127799799	10	41	89	427
118	SERPINI2	3	167159576	10	41	89	427
119	OSBPL11	3	125247701	15	2	87	759
119	GP9	3	128779609	15	2	87	759
120	NUP210	3	13357729	27	14	87	759
120	NR2C2	3	14989090	27	14	87	759
120	ANKRD28	3	15708743	27	14	87	759
120	CSPG5	3	47603727	27	14	87	759
120	RBM15B	3	51428698	27	14	87	759
120	GABRR3	3	97705526	27	14	87	759
120	ATP2C1	3	130613291	27	14	87	759
120	PPP2R3A	3	135684514	27	14	87	759
120	SUCNR1	3	151591430	27	14	87	759
120	NRROS	3	196366566	27	14	87	759
121	BFSP2	3	133118838	27	14	89	427
121	ECT2	3	172468474	27	14	89	427
121	ECE2	3	183967444	27	14	89	427
122	LRRN1	3	3841120	33	21	87	759
122	PRRT3	3	9987225	33	21	87	759
122	ATP2B2	3	10365706	33	21	87	759
122	VIPR1	3	42544103	33	21	87	759
122	NISCH	3	52489523	33	21	87	759
122	IMPG2	3	100941389	33	21	87	759
122	ACPP	3	132036210	33	21	87	759
122	PRR23C	3	138760943	33	21	87	759
122	GHSR	3	172165332	33	21	87	759
122	TTC14	3	180319917	33	21	87	759
123	TRIM71	3	32859509	33	21	89	427
123	XIRP1	3	39224706	33	21	89	427
123	ARGFX	3	121286777	33	21	89	427
123	FBXO40	3	121312169	33	21	89	427
123	HSPBAP1	3	122458843	33	21	89	427
123	ITGB5	3	124480794	33	21	89	427
123	MRPL3	3	131181044	33	21	89	427
123	MAP3K13	3	185000728	33	21	89	427
124	TOPAZ1	3	44283377	39	3	89	427
124	MYLK	3	123331142	39	3	89	427
125	SCAP	3	47455183	42	2	87	759
125	FXR1	3	180630233	42	2	87	759
126	FEZF2	3	62355346	48	4	89	427
126	EHHADH	3	184908411	48	4	89	427
127	WNT7A	3	13860081	53	22	87	759
127	NME6	3	48335588	53	22	87	759
127	BAP1	3	52435019	53	22	87	759
127	ALDH1L1	3	125822403	53	22	87	759
127	COL6A6	3	130279177	53	22	87	759
127	HLTF	3	148747903	53	22	87	759
127	NDUFB5	3	179322574	53	22	87	759
127	LMLN	3	197687070	53	22	87	759
128	ARPP21	3	35682509	53	22	89	427
128	C3orf38	3	88198892	53	22	89	427
128	KIAA2018	3	113367232	53	22	89	427
128	PDCD10	3	167401694	53	22	89	427
128	PRKCI	3	169940219	53	22	89	427
128	POLR2H	3	184080770	53	22	89	427
129	P4HTM	3	49027340	56	8	87	759
129	TAGLN3	3	111717585	56	8	87	759
129	PLXND1	3	129274055	56	8	87	759
129	B3GALNT1	3	160801670	56	8	87	759
130	SLC9C1	3	111859751	56	8	89	427
130	MUC13	3	124624288	56	8	89	427
130	SLC9A9	3	142984063	56	8	89	427
131	SEMA3G	3	52467267	59	3	87	759
131	GBE1	3	81538849	59	3	87	759
132	LHFPL4	3	9540044	61	2	87	759
132	OR5H14	3	97868229	61	2	87	759
133	SLC6A11	3	10857916	64	10	87	759
133	C3orf20	3	14716605	64	10	87	759
133	SLC38A3	3	50242678	64	10	87	759
133	FNDC3B	3	171757417	64	10	87	759
134	KLHDC8B	3	49209017	64	10	89	427
134	CEP70	3	138213180	64	10	89	427
134	EIF4G1	3	184032282	64	10	89	427
135	BOC	3	112930311	67	2	89	427
135	ACAP2	3	194995464	67	2	89	427
136	SETMAR	3	4344987	69	8	87	759
136	FRMD4B	3	69217933	69	8	87	759
136	CPB1	3	148545587	69	8	87	759
136	GPR171	3	150915618	69	8	87	759
137	PROS1	3	93591880	69	8	89	427
137	PIK3CB	3	138371539	69	8	89	427
138	SPICE1	3	113161564	74	3	89	427
138	PODXL2	3	127348001	74	3	89	427
139	SLC6A1	3	11034419	80	18	87	759
139	LSM3	3	14220227	80	18	87	759
139	DOCK3	3	50712671	80	18	87	759
139	OR5AC2	3	97806016	80	18	87	759
139	ABI3BP	3	100468178	80	18	87	759
139	EFCC1	3	128720471	80	18	87	759
139	AMOTL2	3	134074186	80	18	87	759
139	COPB2	3	139076432	80	18	87	759
139	P2RY14	3	150929904	80	18	87	759
139	OTOL1	3	161214595	80	18	87	759
140	SUSD5	3	33191536	80	18	89	427
140	PDCD6IP	3	33840062	80	18	89	427
140	PLCD1	3	38048986	80	18	89	427
140	FAM3D	3	58619669	80	18	89	427
140	DRD3	3	113847498	80	18	89	427
140	HGD	3	120347014	80	18	89	427
140	MYNN	3	169490852	80	18	89	427
140	APOD	3	195295572	80	18	89	427
141	GALNT15	3	16216183	82	4	87	759
141	SOX2	3	181429711	82	4	87	759
142	ANO10	3	43407817	88	3	89	427
142	ATG3	3	112251353	88	3	89	427
143	CNTN4	3	2280512	93	4	87	759
143	RFTN1	3	16357351	93	4	87	759
143	EPHB1	3	134514098	93	4	87	759
144	SEMA3F	3	50192847	97	2	87	759
144	ARHGEF3	3	56761445	97	2	87	759
145	CCR4	3	32993065	98	5	89	427
145	ZNF445	3	44481261	98	5	89	427
145	LSAMP	3	115521209	98	5	89	427
146	CCDC13	3	42749873	100	5	89	427
146	SLC7A14	3	170177341	100	5	89	427
147	CRYBG3	3	97540883	101	2	87	759
147	RAP2B	3	152880000	101	2	87	759
148	PLCXD2	3	111393522	104	3	87	759
148	ASTE1	3	130732716	104	3	87	759
149	GRM7	3	6902801	107	2	87	759
149	ARHGEF26	3	153839148	107	2	87	759
150	IFRD2	3	50325162	108	3	87	759
150	OR5K3	3	98109509	108	3	87	759
150	ZBTB38	3	141043054	108	3	87	759
151	KLHL18	3	47324329	118	3	87	759
151	AMT	3	49454210	118	3	87	759
151	TM4SF1	3	149086804	118	3	87	759
152	BRPF1	3	9773433	175	2	87	759
152	IGSF10	3	151153777	175	2	87	759
153	PARP14	3	122399671	197	3	89	427
153	ESYT3	3	138153414	197	3	89	427
154	DOK7	4	3465032	0	14	112	131
154	SORCS2	4	7194373	0	14	112	131
155	LNX1	4	54326436	0	14	114	338
155	PKD2	4	88928798	0	14	114	338
155	UNC5C	4	96083655	0	14	114	338
156	GABRA2	4	46251580	10	39	77	6
156	CABS1	4	71200670	10	39	77	6
157	WHSC1	4	1894508	10	39	112	131
157	PSAPL1	4	7432020	10	39	112	131
157	ZNF518B	4	10441503	10	39	112	131
157	PARM1	4	75858284	10	39	112	131
157	NDST4	4	115748926	10	39	112	131
158	PACRGL	4	20702035	10	39	114	338
158	TMPRSS11E	4	69313166	10	39	114	338
158	UGT2B17	4	69402902	10	39	114	338
158	UGT2B10	4	69681710	10	39	114	338
158	CNOT6L	4	78634540	10	39	114	338
158	BMP2K	4	79697531	10	39	114	338
158	FAM13A	4	89647104	10	39	114	338
158	ADH6	4	100125878	10	39	114	338
158	ADH1B	4	100227543	10	39	114	338
158	SLC39A8	4	103182820	10	39	114	338
158	IL2	4	123372625	10	39	114	338
158	SCLT1	4	129805147	10	39	114	338
158	SMARCA5	4	144434615	10	39	114	338
158	HHIP	4	145567147	10	39	114	338
158	SNX25	4	186131283	10	39	114	338
158	SORBS2	4	186506597	10	39	114	338
158	TRIML1	4	189060597	10	39	114	338
159	ART3	4	76932332	10	39	126	23
159	LRBA	4	151185810	10	39	126	23
160	PCDH7	4	30722036	31	2	114	338
160	PRKG2	4	82008523	31	2	114	338
161	FGF5	4	81187741	33	5	114	338
161	MTTP	4	100485234	33	5	114	338
162	CSN1S1	4	70796798	39	3	114	338
162	GRID2	4	93225549	39	3	114	338
163	PDLIM5	4	95373007	48	3	114	338
163	USP38	4	144106069	48	3	114	338
163	FRG1	4	190861973	48	3	114	338
164	LETM1	4	1813205	53	19	112	131
164	ZFYVE28	4	2330305	53	19	112	131
164	RGS12	4	3315873	53	19	112	131
164	DEFB131	4	9446259	53	19	112	131
164	FABP2	4	120238404	53	19	112	131
164	PALLD	4	169552767	53	19	112	131
165	ANAPC4	4	25378847	53	19	114	338
165	NUDT9	4	88343727	53	19	114	338
165	ADH5	4	99992129	53	19	114	338
165	MMAA	4	146540539	53	19	114	338
166	EVC	4	5712923	64	7	112	131
166	DRD5	4	9783257	64	7	112	131
166	HS3ST1	4	11399987	64	7	112	131
167	POLR2B	4	57844805	64	7	114	338
167	UGT2B28	4	70146216	64	7	114	338
167	ZNF330	4	142142040	64	7	114	338
168	CCDC149	4	24807738	65	4	114	338
168	DTHD1	4	36285643	65	4	114	338
169	TECRL	4	65144176	69	8	114	338
169	INPP4B	4	142949181	69	8	114	338
169	AGA	4	178351928	69	8	114	338
170	SPARCL1	4	88394481	74	5	114	338
170	TRIML2	4	189012425	74	5	114	338
171	CENPC	4	68337988	80	11	114	338
171	YTHDC1	4	69176104	80	11	114	338
172	CYP2U1	4	108852716	91	3	114	338
172	ANAPC10	4	145915726	91	3	114	338
173	PAIP1	5	43526369	0	19	135	518
173	ENC1	5	73923230	0	19	135	518
173	GPR98	5	89854616	0	19	135	518
173	PCDHA11	5	140247097	0	19	135	518
174	NIPBL	5	36876860	0	19	138	244
174	ZNF474	5	121465207	0	19	138	244
174	TCERG1	5	145826872	0	19	138	244
174	DBN1	5	176883613	0	19	138	244
174	MAML1	5	179159850	0	19	138	244
175	TRIO	5	14143828	10	44	135	518
175	SKIV2L2	5	54603575	10	44	135	518
175	SETD9	5	56205086	10	44	135	518
175	SLC30A5	5	68389775	10	44	135	518
175	HOMER1	5	78669646	10	44	135	518
175	RGMB	5	98104998	10	44	135	518
175	SLCO6A1	5	101707485	10	44	135	518
175	HARS2	5	140071010	10	44	135	518
175	FGFR4	5	176513872	10	44	135	518
175	ZFP62	5	180274610	10	44	135	518
175	BTNL3	5	180415844	10	44	135	518
175	BTNL9	5	180467224	10	44	135	518
176	ZDHHC11	5	795719	10	44	138	244
176	TRIP13	5	892968	10	44	138	244
176	SLC12A7	5	1050488	10	44	138	244
176	MROH2B	5	40998121	10	44	138	244
176	DMXL1	5	118406781	10	44	138	244
176	HSD17B4	5	118788137	10	44	138	244
176	LOX	5	121398889	10	44	138	244
176	ARHGAP26	5	142150291	10	44	138	244
176	NR3C1	5	142657495	10	44	138	244
176	SPINK5	5	147443534	10	44	138	244
176	PCYOX1L	5	148737569	10	44	138	244
176	PDGFRB	5	149493401	10	44	138	244
176	TCOF1	5	149737201	10	44	138	244
176	CNOT8	5	154238078	10	44	138	244
176	ADRA1B	5	159343739	10	44	138	244
176	LCP2	5	169675087	10	44	138	244
176	FAM193B	5	176946789	10	44	138	244
176	RNF130	5	179382066	10	44	138	244
177	LMNB1	5	126112844	10	44	149	6
177	HAVCR1	5	156456530	10	44	149	6
178	ARHGEF28	5	72921982	22	3	135	518
178	NSD1	5	176560832	22	3	135	518
179	CMYA5	5	78985658	23	9	135	518
179	PHAX	5	125936606	23	9	135	518
179	PCDHA2	5	140174443	23	9	135	518
179	PCDHA9	5	140227356	23	9	135	518
180	PCDHA8	5	140220906	26	6	135	518
180	PCDHB4	5	140501331	26	6	135	518
181	FYB	5	39105353	26	6	138	244
181	FAM170A	5	118965253	26	6	138	244
182	SERINC5	5	79407049	27	11	135	518
182	ANKRD34B	5	79852573	27	11	135	518
182	FAM114A2	5	153371268	27	11	135	518
182	MSX2	5	174151574	27	11	135	518
182	EIF4E1B	5	176057682	27	11	135	518
183	FBXO38	5	147763497	27	11	138	244
183	GABRA6	5	161112657	27	11	138	244
183	HMMR	5	162887516	27	11	138	244
184	ANXA2R	5	43039181	33	11	135	518
184	RASGRF2	5	80256507	33	11	135	518
184	FAM172A	5	92953430	33	11	135	518
184	NKX2-5	5	172659106	33	11	135	518
185	MAP3K1	5	56110899	33	11	138	244
185	C5orf60	5	179068557	33	11	138	244
185	CANX	5	179125929	33	11	138	244
186	HCN1	5	45255051	38	3	135	518
186	FLT4	5	180028505	38	3	135	518
187	ANKH	5	14704908	48	7	135	518
187	ITGA2	5	52285155	48	7	135	518
187	ERAP1	5	96096513	48	7	135	518
188	ZSWIM6	5	60628099	51	5	135	518
188	GPRIN1	5	176022802	51	5	135	518
189	ISL1	5	50678957	53	27	135	518
189	GPX8	5	54455983	53	27	135	518
189	PAPD4	5	78908242	53	27	135	518
189	MEF2C	5	88014057	53	27	135	518
189	PPIP5K2	5	102465009	53	27	135	518
189	ARAP3	5	141032967	53	27	135	518
189	GNPDA1	5	141380233	53	27	135	518
189	SLC34A1	5	176811431	53	27	135	518
189	RASGEF1C	5	179527794	53	27	135	518
190	SLC6A7	5	149569519	53	27	138	244
190	KIF4B	5	154393259	53	27	138	244
190	GABRG2	5	161494647	53	27	138	244
190	TBC1D9B	5	179289070	53	27	138	244
191	SDHAP3	5	1572072	53	27	155	4
191	PTGER4	5	40680031	53	27	155	4
192	GUSBP1	5	21459588	56	7	135	518
192	HEXB	5	73980968	56	7	135	518
192	FAT2	5	150883652	56	7	135	518
193	DAB2	5	39371775	56	7	138	244
193	PLK2	5	57749809	56	7	138	244
194	LARS	5	145492588	64	8	138	244
194	PPARGC1B	5	149151502	64	8	138	244
194	KCNMB1	5	169805164	64	8	138	244
194	ZNF454	5	178368193	64	8	138	244
195	OXCT1	5	41730166	69	10	135	518
195	CCDC125	5	68576518	69	10	135	518
195	OTP	5	76924536	69	10	135	518
195	EDIL3	5	83236413	69	10	135	518
195	PCDHA4	5	140186658	69	10	135	518
196	ZNF608	5	123972609	73	2	135	518
196	PCDHA1	5	140165720	73	2	135	518
197	SV2C	5	75379238	74	4	135	518
197	HSPA9	5	137890570	74	4	135	518
198	IQGAP2	5	75699079	96	4	135	518
198	S100Z	5	76145825	96	4	135	518
199	APBB3	5	139937852	110	3	135	518
199	ERGIC1	5	172261222	110	3	135	518
200	NBPF22P	5	85578261	126	3	135	518
200	PSD2	5	139175405	126	3	135	518
201	F2RL1	5	76114832	177	3	135	518
201	ATP6AP1L	5	81575280	177	3	135	518
202	ATXN1	6	16299342	0	9	84	432
202	HMGCLL1	6	55299170	0	9	84	432
202	CNKSR3	6	154726432	0	9	84	432
202	FGFR1OP	6	167412804	0	9	84	432
202	CCR6	6	167525294	0	9	84	432
203	BEND3	6	107386384	6	4	81	620
203	MED23	6	131895105	6	4	81	620
204	CDKAL1	6	20534687	10	56	81	620
204	TRIM38	6	25962916	10	56	81	620
204	HIST1H1A	6	26017259	10	56	81	620
204	HIST1H3A	6	26020717	10	56	81	620
204	HIST1H2BM	6	27782821	10	56	81	620
204	TUBB	6	30689325	10	56	81	620
204	DDR1	6	30856464	10	56	81	620
204	VARS2	6	30881984	10	56	81	620
204	DPCR1	6	30908776	10	56	81	620
204	CFB	6	31913720	10	56	81	620
204	BTNL2	6	32362512	10	56	81	620
204	MDGA1	6	37600283	10	56	81	620
204	HSP90AB1	6	44214694	10	56	81	620
204	ANKRD66	6	46714653	10	56	81	620
204	OPN5	6	47749774	10	56	81	620
204	GLYATL3	6	49467670	10	56	81	620
204	PHF3	6	64345706	10	56	81	620
204	KHDC1L	6	73933267	10	56	81	620
204	KHDC3L	6	74072399	10	56	81	620
204	COL12A1	6	75794041	10	56	81	620
204	TMEM30A	6	75962637	10	56	81	620
204	SNAP91	6	84262604	10	56	81	620
204	SOBP	6	107811316	10	56	81	620
204	SEC63	6	108188959	10	56	81	620
204	GPR6	6	110299458	10	56	81	620
204	REV3L	6	111620233	10	56	81	620
204	HDAC2	6	114257319	10	56	81	620
204	HEY2	6	126070731	10	56	81	620
204	ENPP3	6	131958441	10	56	81	620
204	PEX7	6	137143701	10	56	81	620
204	RAET1K	6	150319154	10	56	81	620
204	SERAC1	6	158535502	10	56	81	620
205	CD83	6	14117486	10	56	84	432
205	HIST1H2AG	6	27100816	10	56	84	432
205	ZNF391	6	27356523	10	56	84	432
205	ZNF184	6	27418520	10	56	84	432
205	LY6G5C	6	31644460	10	56	84	432
205	HLA-DQA1	6	32605182	10	56	84	432
205	TREML3P	6	41176291	10	56	84	432
205	GLTSCR1L	6	42788793	10	56	84	432
205	PPP2R5D	6	42952236	10	56	84	432
205	ABCC10	6	43395291	10	56	84	432
205	DEFB113	6	49936389	10	56	84	432
205	TINAG	6	54173202	10	56	84	432
205	MDN1	6	90352493	10	56	84	432
205	IPCEF1	6	154475617	10	56	84	432
205	QKI	6	163835674	10	56	84	432
206	HIST1H2BH	6	26251878	10	56	85	54
206	OR2W1	6	29011989	10	56	85	54
207	HIST1H3D	6	26197011	21	5	81	620
207	SESN1	6	109307639	21	5	81	620
208	PRL	6	22287472	27	5	81	620
208	LACE1	6	108616097	27	5	81	620
208	LAMA4	6	112429133	27	5	81	620
209	KIFC1	6	33359312	33	14	81	620
209	SYNGAP1	6	33387846	33	14	81	620
209	MOXD1	6	132617193	33	14	81	620
209	MAP3K5	6	136878186	33	14	81	620
210	TRIM27	6	28870778	33	14	84	432
210	PRRC2A	6	31588449	33	14	84	432
210	KLHDC3	6	42981840	33	14	84	432
210	SLC22A7	6	43265997	33	14	84	432
210	FAM184A	6	119280993	33	14	84	432
210	TCP10	6	167786576	33	14	84	432
210	KIF25	6	168418552	33	14	84	432
211	NELFE	6	31919863	36	3	81	620
211	SKIV2L	6	31926580	36	3	81	620
211	TNXB	6	31976196	36	3	81	620
212	CUTA	6	33384318	39	2	81	620
212	SCML4	6	108023360	39	2	81	620
213	MAK	6	10762955	42	3	84	432
213	MLIP	6	53883713	42	3	84	432
214	ALDH5A1	6	24495196	44	3	81	620
214	LAMA2	6	129204285	44	3	81	620
215	UHRF1BP1	6	34759793	48	3	81	620
215	LHFPL5	6	35773070	48	3	81	620
216	PRDM13	6	100054649	51	2	81	620
216	MYB	6	135502452	51	2	81	620
217	PHF1	6	33378772	53	33	81	620
217	GRM4	6	33986419	53	33	81	620
217	C6orf106	6	34555056	53	33	81	620
217	ENPP5	6	46126918	53	33	81	620
217	PLA2G7	6	46672052	53	33	81	620
217	C6orf141	6	49518112	53	33	81	620
217	MB21D1	6	74134855	53	33	81	620
217	SENP6	6	76311224	53	33	81	620
217	MYO6	6	76458908	53	33	81	620
217	NKAIN2	6	124124990	53	33	81	620
217	TAAR9	6	132859426	53	33	81	620
217	ECT2L	6	139117247	53	33	81	620
217	ADGB	6	146920135	53	33	81	620
217	SNX9	6	158244202	53	33	81	620
218	PHACTR1	6	12717036	53	33	84	432
218	HLA-F	6	29691116	53	33	84	432
218	HLA-DQB2	6	32723874	53	33	84	432
218	TAP1	6	32812985	53	33	84	432
218	PAQR8	6	52226925	53	33	84	432
218	GCLC	6	53362139	53	33	84	432
218	COL9A1	6	70925742	53	33	84	432
218	HTR1E	6	87647023	53	33	84	432
218	GABRR2	6	89966839	53	33	84	432
219	TUBB2B	6	3224494	53	33	85	54
219	ZBTB22	6	33282181	53	33	85	54
220	SLC17A2	6	25912983	56	17	81	620
220	PPP1R18	6	30644165	56	17	81	620
220	HLA-DRB6	6	32520489	56	17	81	620
220	KCNK5	6	39156746	56	17	81	620
220	MUT	6	49398072	56	17	81	620
220	PRSS35	6	84222193	56	17	81	620
220	MAP3K7	6	91223291	56	17	81	620
220	TSPYL4	6	116571130	56	17	81	620
220	ADAT2	6	143743968	56	17	81	620
220	PLAGL1	6	144261436	56	17	81	620
220	RAET1L	6	150341265	56	17	81	620
221	TREML2	6	41157486	56	17	84	432
221	FOXP4	6	41514163	56	17	84	432
221	RRP36	6	42989384	56	17	84	432
221	IGF2R	6	160390130	56	17	84	432
222	KHDRBS2	6	62389864	64	6	81	620
222	SOGA3	6	127759550	64	6	81	620
222	STX7	6	132778662	64	6	81	620
222	RSPH3	6	159398265	64	6	81	620
223	SLC35B2	6	44221837	65	2	81	620
223	EEF1A1	6	74225472	65	2	81	620
224	KIAA0319	6	24544331	69	7	81	620
224	MMS22L	6	97590036	69	7	81	620
224	ARMC2	6	109169618	69	7	81	620
225	HFE	6	26087508	74	3	81	620
225	SLC17A5	6	74303101	74	3	81	620
226	ITPR3	6	33589155	77	2	81	620
226	HIVEP2	6	143072603	77	2	81	620
227	SCUBE3	6	35181838	80	23	81	620
227	PPARD	6	35310334	80	23	81	620
227	BTBD9	6	38136226	80	23	81	620
227	RCAN2	6	46188466	80	23	81	620
227	CENPQ	6	49431095	80	23	81	620
227	CRISP2	6	49660070	80	23	81	620
227	IMPG1	6	76630830	80	23	81	620
227	TTK	6	80714321	80	23	81	620
227	DDO	6	110713382	80	23	81	620
227	SLC2A12	6	134308718	80	23	81	620
227	STXBP5	6	147525493	80	23	81	620
228	FBXO9	6	52929795	80	23	84	432
228	GCM1	6	52991759	80	23	84	432
228	SRSF12	6	89805677	80	23	84	432
228	GPRC6A	6	117113247	80	23	84	432
228	NUS1	6	117996616	80	23	84	432
228	MYCT1	6	153019029	80	23	84	432
228	VIP	6	153071931	80	23	84	432
229	HIST1H4E	6	26204872	82	4	81	620
229	ZNF451	6	56954827	82	4	81	620
230	NT5E	6	86159301	91	3	81	620
230	TRAF3IP2	6	111876580	91	3	81	620
231	WISP3	6	112375277	97	2	81	620
231	RNF217	6	125304509	97	2	81	620
232	ZKSCAN4	6	28209482	98	7	81	620
232	SLC25A27	6	46620651	98	7	81	620
232	TCF21	6	134210259	98	7	81	620
233	BTN3A1	6	26402464	98	7	84	432
233	IL17A	6	52051184	98	7	84	432
233	PDE10A	6	165740775	98	7	84	432
234	CCHCR1	6	31110215	100	9	81	620
234	RHAG	6	49572889	100	9	81	620
234	FAM46A	6	82455446	100	9	81	620
235	MYLIP	6	16129316	100	9	84	432
235	UBR2	6	42531759	100	9	84	432
235	GTPBP2	6	43588217	100	9	84	432
235	T	6	166571145	100	9	84	432
236	CUL9	6	43149921	109	2	84	432
236	MLLT4-AS1	6	168224569	109	2	84	432
237	ENPP4	6	46097700	112	6	81	620
237	ZBTB24	6	109802151	112	6	81	620
237	AK9	6	109952899	112	6	81	620
237	NCOA7	6	126111908	112	6	81	620
237	C6orf58	6	127898318	112	6	81	620
238	STK19	6	31981517	124	2	81	620
238	VNN3	6	133043925	124	2	81	620
239	IBTK	6	82879703	125	5	81	620
239	FAM26F	6	116782532	125	5	81	620
239	HEBP2	6	138725335	125	5	81	620
240	HIST1H2AC	6	26124372	160	2	81	620
240	REPS1	6	139225151	160	2	81	620
241	SLC44A4	6	31830969	163	4	81	620
241	EYA4	6	133562494	163	4	81	620
242	HIVEP1	6	12012723	163	4	84	432
242	SYNCRIP	6	86317501	163	4	84	432
243	TNFRSF21	6	47199262	177	3	81	620
243	IL20RA	6	137321107	177	3	81	620
244	TNRC18	7	5346422	0	14	76	396
244	PMS2CL	7	6774935	0	14	76	396
244	TRRAP	7	98476112	0	14	76	396
244	RELN	7	103112230	0	14	76	396
245	ADCYAP1R1	7	31092075	0	14	80	690
245	BBS9	7	33169151	0	14	80	690
245	BMPER	7	33944522	0	14	80	690
245	OGDH	7	44646120	0	14	80	690
245	AKAP9	7	91570188	0	14	80	690
245	FOXP2	7	114055051	0	14	80	690
245	SMO	7	128828712	0	14	80	690
245	GSTK1	7	142960521	0	14	80	690
246	CARD11	7	2945709	6	3	76	396
246	NOS3	7	150690891	6	3	76	396
247	FOXK1	7	4721929	10	52	76	396
247	C7orf26	7	6629651	10	52	76	396
247	BZW2	7	16685758	10	52	76	396
247	TWISTNB	7	19735084	10	52	76	396
247	HECW1	7	43152197	10	52	76	396
247	VSTM2A	7	54610017	10	52	76	396
247	WBSCR22	7	73097897	10	52	76	396
247	PEX1	7	92116336	10	52	76	396
247	ZNF655	7	99156044	10	52	76	396
247	CYP3A43	7	99425635	10	52	76	396
247	LRCH4	7	100171633	10	52	76	396
247	MUC17	7	100663363	10	52	76	396
247	SERPINE1	7	100770369	10	52	76	396
247	ATXN7L1	7	105245220	10	52	76	396
247	TMEM209	7	129804554	10	52	76	396
247	UBN2	7	138916230	10	52	76	396
247	ASIC3	7	150745378	10	52	76	396
248	GLCCI1	7	8008373	10	52	80	690
248	MPP6	7	24612964	10	52	80	690
248	CREB5	7	28475233	10	52	80	690
248	GPR141	7	37779995	10	52	80	690
248	ZMIZ2	7	44795786	10	52	80	690
248	TBRG4	7	45139698	10	52	80	690
248	PKD1L1	7	47814249	10	52	80	690
248	SUN3	7	48026745	10	52	80	690
248	C7orf72	7	50135681	10	52	80	690
248	LANCL2	7	55433140	10	52	80	690
248	SEPT14	7	55861236	10	52	80	690
248	ZNF479	7	57187325	10	52	80	690
248	CCT6P3	7	64498731	10	52	80	690
248	TYW1	7	66461791	10	52	80	690
248	CALN1	7	71244475	10	52	80	690
248	GTF2IRD1	7	73868119	10	52	80	690
248	SAMD9	7	92728825	10	52	80	690
248	CALCR	7	93053798	10	52	80	690
248	TECPR1	7	97844754	10	52	80	690
248	AP4M1	7	99699129	10	52	80	690
248	BCAP29	7	107220421	10	52	80	690
248	LAMB4	7	107663995	10	52	80	690
248	PNPLA8	7	108110865	10	52	80	690
248	DOCK4	7	111366163	10	52	80	690
248	GPR85	7	112720467	10	52	80	690
248	PPP1R3A	7	113516881	10	52	80	690
248	CPA1	7	130020211	10	52	80	690
248	AGK	7	141251077	10	52	80	690
248	PRSS58	7	141951957	10	52	80	690
248	ZNF467	7	149461452	10	52	80	690
248	REPIN1	7	150065878	10	52	80	690
248	SHH	7	155595557	10	52	80	690
248	PTPRN2	7	157331749	10	52	80	690
249	IKZF1	7	50344264	15	3	76	396
249	HGF	7	81331443	15	3	76	396
249	LRRD1	7	91774197	15	3	76	396
250	CUX1	7	101459183	19	4	80	690
250	GIMAP8	7	150147717	19	4	80	690
251	POM121L12	7	53103348	23	10	76	396
251	CADPS2	7	121958477	23	10	76	396
252	VWDE	7	12370508	23	10	80	690
252	GPNMB	7	23286315	23	10	80	690
252	ABCB1	7	87133178	23	10	80	690
252	PLOD3	7	100849257	23	10	80	690
252	PTPRZ1	7	121513158	23	10	80	690
252	POT1	7	124462439	23	10	80	690
252	KEL	7	142638200	23	10	80	690
253	RBM48	7	92158086	27	9	76	396
253	ASB10	7	150872784	27	9	76	396
254	SCIN	7	12629147	27	9	80	690
254	DUS4L	7	107204401	27	9	80	690
254	TAS2R38	7	141672430	27	9	80	690
254	OR2F1	7	143657019	27	9	80	690
255	DNAH11	7	21582832	31	3	80	690
255	SEMA3D	7	84624871	31	3	80	690
255	KCP	7	128530000	31	3	80	690
256	CDK13	7	39989958	33	13	76	396
256	AZGP1P1	7	99578384	33	13	76	396
256	COPS6	7	99686582	33	13	76	396
256	UFSP1	7	100486343	33	13	76	396
257	SP4	7	21467688	33	13	80	690
257	RASA4CP	7	44068485	33	13	80	690
257	ZNF713	7	55954969	33	13	80	690
257	NPTX2	7	98246596	33	13	80	690
257	GAL3ST4	7	99756864	33	13	80	690
257	IRF5	7	128578270	33	13	80	690
257	PIP	7	142829173	33	13	80	690
257	ZNF425	7	148799877	33	13	80	690
258	COBL	7	51138525	36	2	76	396
258	EGFR	7	55086724	36	2	76	396
259	ELMO1	7	36892510	48	6	80	690
259	IFRD1	7	112063198	48	6	80	690
259	CAPZA2	7	116502562	48	6	80	690
259	OR2F2	7	143632325	48	6	80	690
259	ZNF282	7	148892553	48	6	80	690
260	MAD1L1	7	1855427	53	26	76	396
260	PRPS1L1	7	18066399	53	26	76	396
260	FERD3L	7	19184404	53	26	76	396
260	CACNA2D1	7	81575759	53	26	76	396
260	AZGP1	7	99564349	53	26	76	396
260	MOSPD3	7	100210113	53	26	76	396
260	FBXL13	7	102453307	53	26	76	396
260	ASB15	7	123249076	53	26	76	396
261	JAZF1	7	27870192	53	26	80	690
261	CPVL	7	29035246	53	26	80	690
261	GHRHR	7	31003635	53	26	80	690
261	POLD2	7	44154278	53	26	80	690
261	NPC1L1	7	44552134	53	26	80	690
261	POM121C	7	75046059	53	26	80	690
261	RHBDD2	7	75508316	53	26	80	690
261	GSAP	7	76940067	53	26	80	690
261	LMTK2	7	97736196	53	26	80	690
261	BAIAP2L1	7	97920961	53	26	80	690
261	DNAJB9	7	108210188	53	26	80	690
261	MDFIC	7	114562208	53	26	80	690
261	WNT16	7	120965420	53	26	80	690
261	FEZF1	7	121941362	53	26	80	690
261	PRSS3P2	7	142478756	53	26	80	690
261	ARHGEF5	7	144052488	53	26	80	690
261	ZNF775	7	150076405	53	26	80	690
262	GPR146	7	1084208	56	10	76	396
262	GLI3	7	42000547	56	10	76	396
262	TRIM4	7	99488029	56	10	76	396
263	DGKB	7	14215605	56	10	80	690
263	PHKG1	7	56147975	56	10	80	690
263	ASZ1	7	117003275	56	10	80	690
263	CALD1	7	134464163	56	10	80	690
263	EPHB6	7	142552775	56	10	80	690
263	KRBA1	7	149412101	56	10	80	690
264	PMS2	7	6012869	59	3	76	396
264	EPO	7	100318422	59	3	76	396
265	ZNF716	7	57509882	63	3	80	690
265	ZNF680	7	63980254	63	3	80	690
266	ETV1	7	13930855	64	5	80	690
266	RAPGEF5	7	22157907	64	5	80	690
266	MDH2	7	75677336	64	5	80	690
266	ZNF277	7	111846642	64	5	80	690
267	DFNA5	7	24737973	65	2	80	690
267	NRCAM	7	107788070	65	2	80	690
268	USP42	7	6144549	66	3	76	396
268	KLRG2	7	139138087	66	3	76	396
269	HOXA9	7	27202056	69	7	80	690
269	PRR15	7	29603426	69	7	80	690
269	TRPV5	7	142605266	69	7	80	690
269	FAM115C	7	143318044	69	7	80	690
269	VIPR2	7	158820865	69	7	80	690
270	KRIT1	7	91828282	74	4	76	396
270	ZNF394	7	99090853	74	4	76	396
271	RBM28	7	127950435	74	4	80	690
271	MKLN1	7	131012594	74	4	80	690
272	TBL2	7	72983276	76	3	76	396
272	SEMA3E	7	82993221	76	3	76	396
273	SLC29A4	7	5322560	80	11	76	396
273	PCLO	7	82383320	80	11	76	396
273	ACHE	7	100487614	80	11	76	396
274	PHF14	7	11013498	80	11	80	690
274	CHN2	7	29237356	80	11	80	690
274	GARS	7	30634180	80	11	80	690
274	RFC2	7	73645831	80	11	80	690
274	AASS	7	121713597	80	11	80	690
274	ZYX	7	143078359	80	11	80	690
274	RBM33	7	155437202	80	11	80	690
275	NPSR1	7	34697896	90	3	80	690
275	ANKRD7	7	117864711	90	3	80	690
276	EVX1	7	27282163	97	6	80	690
276	DPY19L2P1	7	35120898	97	6	80	690
276	STEAP2	7	89840999	97	6	80	690
276	TMEM168	7	112402436	97	6	80	690
276	NOM1	7	156742416	97	6	80	690
277	LAT2	7	73624086	100	2	80	690
277	TAS2R40	7	142919171	100	2	80	690
278	HOXA3	7	27145808	109	3	80	690
278	KIAA1324L	7	86506222	109	3	80	690
279	GTF2I	7	74071990	112	3	80	690
279	COL1A2	7	94023872	112	3	80	690
280	CCZ1B	7	6838565	113	2	76	396
280	CNOT4	7	135046546	113	2	76	396
281	RAMP3	7	45197366	116	3	80	690
281	TAS2R4	7	141478288	116	3	80	690
282	C7orf60	7	112459201	121	2	80	690
282	C7orf34	7	142636602	121	2	80	690
283	LRRN3	7	110731061	156	2	80	690
283	TAS2R41	7	143174965	156	2	80	690
284	POLM	7	44111660	159	3	80	690
284	SHFM1	7	96318078	159	3	80	690
285	ZNF727	7	63505820	225	3	76	396
285	SLC13A1	7	122753587	225	3	76	396
286	CSMD1	8	2792874	0	11	137	417
286	GATA4	8	11561716	0	11	137	417
286	PREX2	8	68864602	0	11	137	417
287	UNC5D	8	35092974	0	11	141	206
287	GOT1L1	8	37791799	0	11	141	206
287	ENPP2	8	120569316	0	11	141	206
287	ARC	8	143692404	0	11	141	206
288	RGS22	8	100973165	10	41	6	12
288	DPYS	8	105391651	10	41	6	12
289	PI15	8	75736771	10	41	133	16
289	RSPO2	8	108911543	10	41	133	16
290	AGPAT5	8	6565877	10	41	137	417
290	XKR6	8	10753656	10	41	137	417
290	FAM167A	8	11278972	10	41	137	417
290	SLC20A2	8	42273979	10	41	137	417
290	CHD7	8	61591323	10	41	137	417
290	CSPP1	8	67976602	10	41	137	417
290	CPA6	8	68334404	10	41	137	417
290	LRRCC1	8	86019322	10	41	137	417
290	CA13	8	86157715	10	41	137	417
290	CA3	8	86351055	10	41	137	417
290	GDF6	8	97154557	10	41	137	417
290	MTBP	8	121457637	10	41	137	417
290	KCNK9	8	140629364	10	41	137	417
290	GPR20	8	142366586	10	41	137	417
290	RHPN1	8	144451024	10	41	137	417
290	TSTA3	8	144694787	10	41	137	417
290	FAM83H	8	144806102	10	41	137	417
290	KIFC2	8	145691719	10	41	137	417
291	LOXL2	8	23154409	10	41	141	206
291	ESCO2	8	27632057	10	41	141	206
291	BRF2	8	37701397	10	41	141	206
291	SGK3	8	67687415	10	41	141	206
291	HEY1	8	80676244	10	41	141	206
291	PMP2	8	82352563	10	41	141	206
292	KIF13B	8	28924794	23	6	137	417
292	TRPA1	8	72933485	23	6	137	417
292	SLC10A5	8	82605890	23	6	137	417
293	XKR5	8	6666040	27	5	137	417
293	MROH6	8	144648362	27	5	137	417
293	SPATC1	8	145086581	27	5	137	417
294	ZNF705B	8	7783858	33	12	137	417
294	POTEA	8	43147584	33	12	137	417
294	STAU2	8	74332603	33	12	137	417
294	RALYL	8	85618161	33	12	137	417
294	POP1	8	99130067	33	12	137	417
294	GRINA	8	145064225	33	12	137	417
294	LRRC24	8	145747760	33	12	137	417
295	WHSC1L1	8	38132560	33	12	141	206
295	SFRP1	8	41119475	33	12	141	206
295	PCMTD1	8	52730134	33	12	141	206
295	STMN2	8	80523048	33	12	141	206
296	EGR3	8	22545173	53	16	137	417
296	CHRNB3	8	42552561	53	16	137	417
296	HOOK3	8	42752032	53	16	137	417
296	SLCO5A1	8	70584567	53	16	137	417
296	CYP11B1	8	143953772	53	16	137	417
297	SH2D4A	8	19171080	53	16	141	206
297	FBXO16	8	28285925	53	16	141	206
297	ZNF703	8	37553268	53	16	141	206
297	ADRB3	8	37820513	53	16	141	206
297	COLEC10	8	120079423	53	16	141	206
297	JRK	8	143738873	53	16	141	206
298	HSF1	8	145515269	56	9	137	417
298	GPT	8	145729464	56	9	137	417
299	UBXN8	8	30601681	56	9	141	206
299	PPAPDC1B	8	38122257	56	9	141	206
299	ZBTB10	8	81397853	56	9	141	206
300	CYP7B1	8	65508528	64	10	137	417
300	C8orf34	8	69242956	64	10	137	417
300	TRAPPC9	8	140742585	64	10	137	417
300	THEM6	8	143808620	64	10	137	417
301	FDFT1	8	11660597	69	6	137	417
301	UBE2V2	8	48920994	69	6	137	417
301	FOXH1	8	145699114	69	6	137	417
302	FER1L6	8	124864226	80	6	137	417
302	GPAA1	8	145137523	80	6	137	417
302	MFSD3	8	145734418	80	6	137	417
303	MTMR9	8	11141999	98	4	137	417
303	SLC35G5	8	11188494	98	4	137	417
304	NUGGC	8	27879480	101	3	141	206
304	C8orf22	8	49984899	101	3	141	206
305	TPM2	9	35682922	0	14	326	636
305	TJP2	9	71820077	0	14	326	636
305	TLE4	9	82186687	0	14	326	636
305	SPATA31D5P	9	84528351	0	14	326	636
305	RASEF	9	85594499	0	14	326	636
305	WNK2	9	95947211	0	14	326	636
305	GALNT12	9	101569980	0	14	326	636
305	COL15A1	9	101705994	0	14	326	636
305	MURC	9	103340360	0	14	326	636
305	GRIN3A	9	104331633	0	14	326	636
305	DFNB31	9	117164359	0	14	326	636
306	TRPM6	9	77337410	2	2	326	636
306	ZCCHC6	9	88902647	2	2	326	636
307	FAM206A	9	111696672	10	29	3	84
307	FRRS1L	9	111899580	10	29	3	84
307	EPB41L4B	9	111934253	10	29	3	84
307	C9orf84	9	114448798	10	29	3	84
307	SAPCD2	9	139956578	10	29	3	84
308	CNTLN	9	17134988	10	29	326	636
308	SLC24A2	9	19507449	10	29	326	636
308	KIF24	9	34252377	10	29	326	636
308	PIGO	9	35088684	10	29	326	636
308	C9orf170	9	89763558	10	29	326	636
308	TDRD7	9	100174301	10	29	326	636
308	ANKS6	9	101494290	10	29	326	636
308	HDHD3	9	116135695	10	29	326	636
308	C9orf43	9	116172923	10	29	326	636
308	CRB2	9	126118445	10	29	326	636
308	DENND1A	9	126163869	10	29	326	636
308	RNF208	9	140114698	10	29	326	636
308	ENTPD8	9	140328815	10	29	326	636
309	ALAD	9	116148591	19	2	326	636
309	GRIN1	9	140033608	19	2	326	636
310	ELAVL2	9	23690102	27	6	326	636
310	BAAT	9	104122698	27	6	326	636
311	SLC1A1	9	4490426	33	12	326	636
311	IFNW1	9	21140630	33	12	326	636
311	PCSK5	9	78505559	33	12	326	636
311	SLC28A3	9	86890764	33	12	326	636
311	PTPDC1	9	96793090	33	12	326	636
311	MRPL50	9	104152248	33	12	326	636
311	AMBP	9	116822407	33	12	326	636
312	SH3GL2	9	17578951	48	7	326	636
312	SMU1	9	33041849	48	7	326	636
312	OSTF1	9	77703397	48	7	326	636
312	FAM120A	9	96213977	48	7	326	636
312	ZNF618	9	116638561	48	7	326	636
312	KIF12	9	116853917	48	7	326	636
312	GOLGA1	9	127640572	48	7	326	636
313	TAL2	9	108424737	53	25	3	84
313	TMEM245	9	111777414	53	25	3	84
313	MAN1B1	9	139981378	53	25	3	84
314	KIAA2026	9	5919007	53	25	326	636
314	UHRF2	9	6413150	53	25	326	636
314	HAUS6	9	19053134	53	25	326	636
314	MLLT3	9	20341662	53	25	326	636
314	ACO1	9	32384600	53	25	326	636
314	PRSS3	9	33750463	53	25	326	636
314	KIAA1045	9	34957483	53	25	326	636
314	RECK	9	36036909	53	25	326	636
314	UBQLN1	9	86274877	53	25	326	636
314	SPTLC1	9	94793415	53	25	326	636
314	MSANTD3-TMEFF1	9	103204187	53	25	326	636
314	KIAA1958	9	115249247	53	25	326	636
314	AKNA	9	117096432	53	25	326	636
314	ZBTB6	9	125670334	53	25	326	636
315	ZNF462	9	109625377	56	15	3	84
315	FAM157B	9	141106636	56	15	3	84
316	CER1	9	14719731	56	15	326	636
316	DENND4C	9	19230762	56	15	326	636
316	RUSC2	9	35489948	56	15	326	636
316	RGP1	9	35749276	56	15	326	636
316	FBXO10	9	37510888	56	15	326	636
316	MAMDC2	9	72658496	56	15	326	636
316	GADD45G	9	92219926	56	15	326	636
316	OMD	9	95176526	56	15	326	636
316	FKBP15	9	115927799	56	15	326	636
317	FRMD3	9	85859538	64	4	326	636
317	TMEM203	9	140098534	64	4	326	636
318	PTPRD	9	8314245	66	3	326	636
318	C9orf131	9	35042204	66	3	326	636
319	FREM1	9	14734663	69	8	326	636
319	TMEM215	9	32783496	69	8	326	636
319	ARID3C	9	34621454	69	8	326	636
319	ARHGEF39	9	35659340	69	8	326	636
319	TMEM8B	9	35829221	69	8	326	636
319	TGFBR1	9	101867411	69	8	326	636
320	PRKACG	9	71627448	74	6	326	636
320	C9orf57	9	74666296	74	6	326	636
320	NAA35	9	88556056	74	6	326	636
320	C9orf3	9	97488950	74	6	326	636
321	OR2S2	9	35957104	76	4	326	636
321	C9orf173	9	140145712	76	4	326	636
322	VLDLR	9	2621792	80	24	326	636
322	RANBP6	9	6011018	80	24	326	636
322	TYRP1	9	12693385	80	24	326	636
322	FAM154A	9	18927657	80	24	326	636
322	GRHPR	9	37422706	80	24	326	636
322	CNTNAP3	9	39072763	80	24	326	636
322	KLF9	9	72999512	80	24	326	636
322	TRPM3	9	73149965	80	24	326	636
322	RMI1	9	86595636	80	24	326	636
322	IARS	9	94972489	80	24	326	636
322	ANKRD19P	9	95571892	80	24	326	636
322	FBP2	9	97320995	80	24	326	636
322	GABBR2	9	101050363	80	24	326	636
322	ABCA2	9	139901685	80	24	326	636
322	NELFB	9	140149758	80	24	326	636
322	ARRDC1	9	140500095	80	24	326	636
323	LURAP1L	9	12775011	97	2	326	636
323	CAAP1	9	26840682	97	2	326	636
324	MTAP	9	21802634	98	5	326	636
324	CNTFR	9	34551429	98	5	326	636
324	GDA	9	74764266	98	5	326	636
324	KIF27	9	86451614	98	5	326	636
324	DAPK1	9	90112595	98	5	326	636
325	CDC37L1	9	4679552	107	2	326	636
325	PTGDS	9	139871955	107	2	326	636
326	GBA2	9	35736862	124	3	326	636
326	ANXA1	9	75766646	124	3	326	636
327	KDM4C	9	6720862	142	3	326	636
327	CCDC180	9	100069909	142	3	326	636
328	ANKRD26	10	27293044	0	10	140	460
328	MARCH8	10	45950032	0	10	140	460
328	ANK3	10	61786055	0	10	140	460
328	MYOF	10	95066185	0	10	140	460
328	PPRC1	10	103892750	0	10	140	460
328	MGMT	10	131265453	0	10	140	460
329	ANXA11	10	81914879	0	10	141	299
329	NRG3	10	83635069	0	10	141	299
329	PWWP2B	10	134210701	0	10	141	299
330	GATA3	10	8096666	10	38	140	460
330	UCMA	10	13263765	10	38	140	460
330	ABI1	10	27035524	10	38	140	460
330	DRGX	10	50574160	10	38	140	460
330	NCOA4	10	51572363	10	38	140	460
330	EGR2	10	64571755	10	38	140	460
330	SLC25A16	10	70242089	10	38	140	460
330	STOX1	10	70587293	10	38	140	460
330	PIPSL	10	95717896	10	38	140	460
330	CYP2C8	10	96796528	10	38	140	460
330	MGEA5	10	103544199	10	38	140	460
330	TCF7L2	10	114710008	10	38	140	460
330	EMX2	10	119301955	10	38	140	460
330	FGFR2	10	123237843	10	38	140	460
330	GLRX3	10	131934638	10	38	140	460
331	AKR1C3	10	5090957	10	38	141	299
331	ST8SIA6	10	17362675	10	38	141	299
331	STAM	10	17686123	10	38	141	299
331	GDF10	10	48425787	10	38	141	299
331	FRMPD2	10	49364601	10	38	141	299
331	PAPSS2	10	89419475	10	38	141	299
331	PAX2	10	102495465	10	38	141	299
331	FAM178A	10	102672325	10	38	141	299
331	CCDC172	10	118083939	10	38	141	299
331	PNLIPRP1	10	118350524	10	38	141	299
331	LRRC27	10	134145613	10	38	141	299
331	GPR123	10	134915749	10	38	141	299
331	SYCE1	10	135368347	10	38	141	299
332	NDST2	10	75561668	15	2	140	460
332	PRLHR	10	120352915	15	2	140	460
333	TAF3	10	7860466	22	3	140	460
333	PYROXD2	10	100143321	22	3	140	460
334	GPR158	10	25464289	23	5	140	460
334	ADAMTS14	10	72432558	23	5	140	460
335	TUBAL3	10	5435060	23	5	141	299
335	C10orf120	10	124457224	23	5	141	299
336	OPTN	10	13142081	26	3	140	460
336	CDH23	10	73156690	26	3	140	460
337	MSRB2	10	23384426	27	9	140	460
337	KIAA1462	10	30301728	27	9	140	460
337	SLC18A3	10	50818346	27	9	140	460
337	CPN1	10	101802064	27	9	140	460
338	VIM	10	17270257	27	9	141	299
338	FAM25C	10	47177203	27	9	141	299
338	ZDHHC6	10	114190047	27	9	141	299
338	TUBGCP2	10	135092133	27	9	141	299
339	RASSF4	10	45455218	33	6	140	460
339	LGI1	10	95517565	33	6	140	460
340	PTER	10	16478941	33	6	141	299
340	OPN4	10	88414313	33	6	141	299
341	MLLT10	10	21823100	44	2	140	460
341	SYNPO2L	10	75404638	44	2	140	460
342	ATP5C1	10	7830092	48	6	140	460
342	SPOCK2	10	73818791	48	6	140	460
343	ADARB2	10	1223252	48	6	141	299
343	ASB13	10	5680819	48	6	141	299
343	CDHR1	10	85954390	48	6	141	299
344	DHTKD1	10	12110915	53	21	140	460
344	ASAH2	10	51946999	53	21	140	460
344	MICU1	10	74127083	53	21	140	460
344	HELLS	10	96305523	53	21	140	460
344	CUEDC2	10	104183001	53	21	140	460
345	OLAH	10	15085894	53	21	141	299
345	ITGA8	10	15555947	53	21	141	299
345	ZNF438	10	31133564	53	21	141	299
345	HNRNPF	10	43881064	53	21	141	299
345	LRIT2	10	85980248	53	21	141	299
345	AGAP11	10	88730497	53	21	141	299
345	FAM35A	10	88854952	53	21	141	299
345	NDUFB8	10	102283485	53	21	141	299
345	ATRNL1	10	116853123	53	21	141	299
345	C10orf82	10	118423206	53	21	141	299
345	ECHS1	10	135175986	53	21	141	299
346	UPF2	10	11962020	56	4	140	460
346	SKIDA1	10	21802408	56	4	140	460
346	FAM45A	10	120863576	56	4	140	460
347	MKX	10	27961802	64	5	140	460
347	CCAR1	10	70480900	64	5	140	460
347	NFKB2	10	104155352	64	5	140	460
347	BTBD16	10	124030820	64	5	140	460
348	OTUD1	10	23728197	69	13	140	460
348	MASTL	10	27443752	69	13	140	460
348	CHAT	10	50822082	69	13	140	460
348	BICC1	10	60272903	69	13	140	460
348	DNAJC12	10	69556426	69	13	140	460
348	GOT1	10	101156626	69	13	140	460
348	KCNK18	10	118956999	69	13	140	460
348	TIAL1	10	121332977	69	13	140	460
348	DOCK1	10	128593977	69	13	140	460
349	PLAC9	10	81892257	69	13	141	299
349	GHITM	10	85899184	69	13	141	299
349	IFIT1B	10	91137812	69	13	141	299
349	SEMA4G	10	102732285	69	13	141	299
350	AGAP6	10	51748077	78	3	140	460
350	SUPV3L1	10	70939959	78	3	140	460
351	PARG	10	51026433	80	11	140	460
351	JMJD1C	10	64926980	80	11	140	460
351	PPP3CB	10	75203537	80	11	140	460
351	INPP5F	10	121485558	80	11	140	460
351	SEC23IP	10	121652084	80	11	140	460
352	SVILP1	10	30981202	80	11	141	299
352	SH2D4B	10	82297657	80	11	141	299
352	STAMBPL1	10	90639943	80	11	141	299
352	HSPA12A	10	118430702	80	11	141	299
353	FAM171A1	10	15253643	91	2	141	299
353	ADAM8	10	135075919	91	2	141	299
354	CHST3	10	73724119	110	3	140	460
354	ADAM12	10	127729910	110	3	140	460
355	BMI1	10	22610138	112	2	140	460
355	PPA1	10	71962585	112	2	140	460
356	CPXM2	10	125505151	171	3	140	460
356	C10orf90	10	128113573	171	3	140	460
357	PRKCQ	10	6469104	195	2	140	460
357	DDX50	10	70661033	195	2	140	460
358	ERCC6-PGBD3	10	50723150	199	4	140	460
358	A1CF	10	52559168	199	4	140	460
359	ALOX5	10	45869623	234	2	140	460
359	PLCE1	10	95848782	234	2	140	460
360	NUMA1	11	71713909	0	17	270	58
360	FAT3	11	92085261	0	17	270	58
361	OR10W1	11	58034263	0	17	271	610
361	OR5B12	11	58206592	0	17	271	610
361	CD248	11	66081957	0	17	271	610
361	INPPL1	11	71935881	0	17	271	610
361	RNF169	11	74459912	0	17	271	610
362	MUC6	11	1012823	0	17	272	549
362	MRGPRE	11	3249040	0	17	272	549
362	FAM160A2	11	6232563	0	17	272	549
362	MRGPRX4	11	18194383	0	17	272	549
362	LRP4	11	46878267	0	17	272	549
362	CCS	11	66360689	0	17	272	549
362	C2CD3	11	73745476	0	17	272	549
362	CNTN5	11	98891705	0	17	272	549
363	OR5M11	11	56309815	6	2	272	549
363	UNC93B1	11	67758570	6	2	272	549
364	OR52M1	11	4566420	10	44	271	610
364	C11orf40	11	4592652	10	44	271	610
364	OR51G1	11	4944603	10	44	271	610
364	SCUBE2	11	9041046	10	44	271	610
364	SPON1	11	13984183	10	44	271	610
364	QSER1	11	32914723	10	44	271	610
364	OR4C16	11	55339603	10	44	271	610
364	DTX4	11	58938902	10	44	271	610
364	RPLP0P2	11	61382507	10	44	271	610
364	AHNAK	11	62201013	10	44	271	610
364	DIXDC1	11	111797867	10	44	271	610
365	KRTAP5-1	11	1605571	10	44	272	549
365	TH	11	2185158	10	44	272	549
365	OR51Q1	11	5443340	10	44	272	549
365	OR51I2	11	5474637	10	44	272	549
365	OR52D1	11	5509914	10	44	272	549
365	OR52N1	11	5809083	10	44	272	549
365	NLRP14	11	7041699	10	44	272	549
365	CRY2	11	45868956	10	44	272	549
365	NR1H3	11	47279467	10	44	272	549
365	SMTNL1	11	57310113	10	44	272	549
365	LGALS12	11	63273523	10	44	272	549
365	C11orf95	11	63527363	10	44	272	549
365	C11orf84	11	63580845	10	44	272	549
365	GPR83	11	94110476	10	44	272	549
365	MTMR2	11	95566043	10	44	272	549
365	MMP8	11	102582525	10	44	272	549
365	ZW10	11	113603904	10	44	272	549
366	OR51T1	11	4903048	10	44	274	89
366	CTR9	11	10772533	10	44	274	89
366	FIBIN	11	27015627	10	44	274	89
366	PRDM11	11	45115563	10	44	274	89
366	SYT13	11	45261852	10	44	274	89
366	SCGB2A1	11	61976139	10	44	274	89
367	OR4C11	11	55370829	15	3	271	610
367	CTSC	11	88053980	15	3	271	610
368	SLC22A12	11	64358281	22	2	272	549
368	RHOD	11	66824288	22	2	272	549
369	PGAP2	11	3829765	26	2	271	610
369	MYO7A	11	76839309	26	2	271	610
370	OR52K2	11	4470524	27	15	271	610
370	OR51D1	11	4660944	27	15	271	610
370	FOLH1	11	49168186	27	15	271	610
370	OR5B2	11	58189737	27	15	271	610
370	GLYATL1	11	58710721	27	15	271	610
370	PYGM	11	64513860	27	15	271	610
370	TMEM151A	11	66059372	27	15	271	610
370	OR2AT4	11	74799795	27	15	271	610
370	CCDC83	11	85566143	27	15	271	610
370	CCDC81	11	86085777	27	15	271	610
371	CTSD	11	1773981	27	15	272	549
371	OR2D2	11	6912804	27	15	272	549
371	IGHMBP2	11	68671318	27	15	272	549
372	ZDHHC13	11	19138691	33	8	271	610
372	WT1-AS	11	32457063	33	8	271	610
372	NOX4	11	89057521	33	8	271	610
372	KBTBD3	11	105921824	33	8	271	610
373	PPFIA1	11	70116805	33	8	272	549
373	UCP2	11	73685715	33	8	272	549
374	OR4X2	11	48266655	45	2	271	610
374	BCO2	11	112047088	45	2	271	610
375	MICALCL	11	12308446	53	16	271	610
375	COPB1	11	14479048	53	16	271	610
375	LDHA	11	18415935	53	16	271	610
375	C11orf96	11	43964105	53	16	271	610
375	OR5D16	11	55606227	53	16	271	610
375	OR5B3	11	58169937	53	16	271	610
375	PTGDR2	11	60618397	53	16	271	610
375	CDC42BPG	11	64591661	53	16	271	610
376	ANO9	11	417929	53	16	272	549
376	DEAF1	11	644219	53	16	272	549
376	SLC22A25	11	62931295	53	16	272	549
376	HEPHL1	11	93754377	53	16	272	549
377	NRIP3	11	9002122	56	26	271	610
377	LDHC	11	18433852	56	26	271	610
377	FANCF	11	22644078	56	26	271	610
377	FNBP4	11	47738068	56	26	271	610
377	OR5W2	11	55681125	56	26	271	610
377	OR9Q2	11	57957905	56	26	271	610
377	CCDC86	11	60609428	56	26	271	610
377	MUS81	11	65627871	56	26	271	610
377	PDE2A	11	72287183	56	26	271	610
377	NAALAD2	11	89867817	56	26	271	610
377	EXPH5	11	108376157	56	26	271	610
377	MIR34C	11	111384163	56	26	271	610
377	SIK2	11	111473114	56	26	271	610
377	PPP2R1B	11	111608604	56	26	271	610
377	NCAM1	11	112831968	56	26	271	610
378	OR52E8	11	5877978	56	26	272	549
378	OR52L1	11	6007121	56	26	272	549
378	ABCC8	11	17414431	56	26	272	549
378	PITPNM1	11	67259238	56	26	272	549
378	FGF19	11	69513005	56	26	272	549
378	DHCR7	11	71145456	56	26	272	549
378	TAF1D	11	93469095	56	26	272	549
378	MAML2	11	95709756	56	26	272	549
379	PELI3	11	66234335	59	3	271	610
379	USP35	11	77899857	59	3	271	610
380	OR52I2	11	4608020	64	11	271	610
380	OR4P4	11	55405833	64	11	271	610
380	BSCL2	11	62457733	64	11	271	610
380	XRRA1	11	74551954	64	11	271	610
380	POU2AF1	11	111222980	64	11	271	610
380	NXPE4	11	114441312	64	11	271	610
381	PTPRJ	11	48002109	66	2	271	610
381	TIMM8B	11	111955538	66	2	271	610
382	SAA4	11	18252901	67	3	271	610
382	NXF1	11	62559597	67	3	271	610
383	SAA4	11	18252901	67	3	271	610
383	PLCB3	11	64018994	67	3	272	549
384	KRTAP5-5	11	1651032	68	3	272	549
384	RCOR2	11	63678692	68	3	272	549
385	SPTY2D1	11	18627947	69	20	271	610
385	NUP160	11	47799669	69	20	271	610
385	OR4B1	11	48238361	69	20	271	610
385	OR4C46	11	51515281	69	20	271	610
385	YPEL4	11	57412559	69	20	271	610
385	ARAP1	11	72396113	69	20	271	610
385	C11orf30	11	76156068	69	20	271	610
386	OR52N2	11	5841565	69	20	272	549
386	OR2D3	11	6942232	69	20	272	549
386	CREB3L1	11	46299188	69	20	272	549
386	RAD9A	11	67159422	69	20	272	549
386	NADSYN1	11	71164216	69	20	272	549
386	USP28	11	113668596	69	20	272	549
386	CD3D	11	118209788	69	20	272	549
387	LUZP2	11	24518515	74	10	271	610
387	MIR192	11	64658608	74	10	271	610
387	INTS4	11	77589765	74	10	271	610
387	ARHGAP20	11	110447758	74	10	271	610
388	EPS8L2	11	706119	74	10	272	549
388	SLC39A13	11	47430045	74	10	272	549
388	OR8H1	11	56057602	74	10	272	549
388	OR5M1	11	56380030	74	10	272	549
388	SLC22A24	11	62885994	74	10	272	549
389	OR5AN1	11	59131931	78	5	271	610
389	DPP3	11	66247483	78	5	271	610
390	OR4C3	11	48346492	80	18	271	610
390	OR10Q1	11	57995353	80	18	271	610
391	CDHR5	11	616564	80	18	272	549
391	ART5	11	3659735	80	18	272	549
391	NLRP10	11	7981155	80	18	272	549
391	CELF1	11	47487488	80	18	272	549
391	OR8U1	11	56143099	80	18	272	549
391	FLRT1	11	63871361	80	18	272	549
391	RPS6KA4	11	64126624	80	18	272	549
391	RBM14	11	66384052	80	18	272	549
391	KRTAP5-8	11	71249070	80	18	272	549
391	RAB6A	11	73386682	80	18	272	549
391	CCDC67	11	93063882	80	18	272	549
391	MMP12	11	102733463	80	18	272	549
392	ST5	11	8714898	88	2	271	610
392	OR4S1	11	48327774	88	2	271	610
393	HIPK3	11	33278867	97	5	271	610
393	ZDHHC5	11	57435473	97	5	271	610
393	FOLH1B	11	89392464	97	5	271	610
394	OR5J2	11	55944093	97	5	272	549
394	CCDC88B	11	64107689	97	5	272	549
395	CALCA	11	14988214	98	7	271	610
395	OR4A16	11	55110676	98	7	271	610
395	OR5L2	11	55594694	98	7	271	610
396	WNT11	11	75897369	100	4	271	610
396	C11orf87	11	109292845	100	4	271	610
397	OR51E1	11	4665155	104	5	271	610
397	UVRAG	11	75526211	104	5	271	610
397	LRRC32	11	76368567	104	5	271	610
398	OR5L1	11	55578942	112	3	271	610
398	CHRDL2	11	74407472	112	3	271	610
399	NUP98	11	3733058	124	3	271	610
399	KIAA1549L	11	33563876	124	3	271	610
400	TTC17	11	43380434	164	5	271	610
400	TMEM138	11	61129472	164	5	271	610
400	SYT7	11	61281187	164	5	271	610
401	OR5AR1	11	56431161	164	5	272	549
401	CASP5	11	104864966	164	5	272	549
402	DDB1	11	61066918	177	3	271	610
402	EML3	11	62369690	177	3	271	610
403	EPS8	12	15773074	0	21	57	547
403	ALDH1L2	12	105413561	0	21	57	547
403	UBE3B	12	109915427	0	21	57	547
403	MMAB	12	109991520	0	21	57	547
403	ARL6IP4	12	123464606	0	21	57	547
404	FKBP4	12	2904107	0	21	58	528
404	KCNA6	12	4918341	0	21	58	528
404	PDE3A	12	20522178	0	21	58	528
404	KRT75	12	52817853	0	21	58	528
404	LGR5	12	71833549	0	21	58	528
404	SLC6A15	12	85253266	0	21	58	528
404	SLC5A8	12	101549993	0	21	58	528
404	PAH	12	103232103	0	21	58	528
404	RNFT2	12	117176095	0	21	58	528
404	DNAH10	12	124247041	0	21	58	528
404	FZD10	12	130647003	0	21	58	528
405	KRT8	12	53290970	7	2	57	547
405	DCN	12	91539034	7	2	57	547
406	SSPN	12	26348268	10	26	57	547
406	ABCD2	12	39945021	10	26	57	547
406	SLC38A1	12	46576840	10	26	57	547
406	KRT78	12	53231587	10	26	57	547
406	ZBTB39	12	57392616	10	26	57	547
406	ARHGAP9	12	57866037	10	26	57	547
406	GLIPR1L1	12	75728418	10	26	57	547
406	APAF1	12	99039077	10	26	57	547
406	TBX3	12	115108058	10	26	57	547
407	TNFRSF1A	12	6437922	10	26	58	528
407	NOP2	12	6666035	10	26	58	528
407	SLC2A3	12	8071823	10	26	58	528
407	NECAP1	12	8234806	10	26	58	528
407	WBP11	12	14939411	10	26	58	528
407	TMBIM6	12	50135292	10	26	58	528
407	RACGAP1	12	50382944	10	26	58	528
407	ATF1	12	51157788	10	26	58	528
407	BIN2	12	51674821	10	26	58	528
407	KRT85	12	52753789	10	26	58	528
407	CCDC53	12	102406617	10	26	58	528
407	ATP6V0A2	12	124196864	10	26	58	528
408	OTOGL	12	80603232	21	4	58	528
408	SRRM4	12	119419299	21	4	58	528
408	SBNO1	12	123773655	21	4	58	528
409	HNRNPA1	12	54674487	22	4	57	547
409	TMPO	12	98909350	22	4	57	547
410	MDM2	12	69201951	22	4	58	528
410	NCOR2	12	124808956	22	4	58	528
411	NCAPD2	12	6603297	23	2	58	528
411	C1QL4	12	49726199	23	2	58	528
412	DBX2	12	45408538	27	13	57	547
412	NFE2	12	54685890	27	13	57	547
412	MMP19	12	56229213	27	13	57	547
412	APOF	12	56754354	27	13	57	547
412	TBK1	12	64845839	27	13	57	547
[truncated: 1,006 more rows]

## Sheet: ACC_0.4_hESC
SCH_Class	Gene	Chr	Position	DB_Class	DB_Class_Size	HiC_Class	HiC_Class_Size
1	SRRM1	1	24969593	0	6	227	1475
1	MACF1	1	39549838	0	6	227	1475
2	FLG	1	152274650	1	4	227	1475
2	OBSCN	1	228395830	1	4	227	1475
3	SPTA1	1	158580495	2	2	227	1475
3	IBA57	1	228353428	2	2	227	1475
4	CYP4A22	1	47603106	9	2	227	1475
4	FLG2	1	152321212	9	2	227	1475
5	SLC5A9	1	48688356	11	108	39	22
5	USP24	1	55532031	11	108	39	22
5	JAK1	1	65298905	11	108	39	22
6	TTC4	1	55181494	11	108	224	4
6	TACSTD2	1	59041094	11	108	224	4
7	HOOK1	1	60280532	11	108	225	322
7	LHX8	1	75600566	11	108	225	322
7	ASB17	1	76384557	11	108	225	322
7	NME7	1	169101767	11	108	225	322
7	FMO2	1	171154346	11	108	225	322
7	B3GALT2	1	193147859	11	108	225	322
7	FAIM3	1	207076630	11	108	225	322
7	CR1	1	207669472	11	108	225	322
7	RCOR3	1	211432707	11	108	225	322
7	MTR	1	236958580	11	108	225	322
8	C1orf159	1	1017197	11	108	227	1475
8	SDF4	1	1152287	11	108	227	1475
8	MMEL1	1	2522080	11	108	227	1475
8	CEP104	1	3728644	11	108	227	1475
8	C1orf174	1	3805696	11	108	227	1475
8	GPR153	1	6307405	11	108	227	1475
8	ESPN	1	6484847	11	108	227	1475
8	TNFRSF25	1	6521213	11	108	227	1475
8	ERRFI1	1	8071778	11	108	227	1475
8	TMEM201	1	9648931	11	108	227	1475
8	KIF1B	1	10270763	11	108	227	1475
8	DFFA	1	10520602	11	108	227	1475
8	CASZ1	1	10696665	11	108	227	1475
8	MFN2	1	12040237	11	108	227	1475
8	TNFRSF1B	1	12227059	11	108	227	1475
8	MFAP2	1	17300998	11	108	227	1475
8	PAX7	1	18957499	11	108	227	1475
8	KIF17	1	20990506	11	108	227	1475
8	USP48	1	22004791	11	108	227	1475
8	HNRNPR	1	23631180	11	108	227	1475
8	WDTC1	1	27561006	11	108	227	1475
8	GMEB1	1	28995239	11	108	227	1475
8	PHC2	1	33789223	11	108	227	1475
8	THRAP3	1	36690016	11	108	227	1475
8	GNL2	1	38032412	11	108	227	1475
8	RRAGC	1	39303868	11	108	227	1475
8	TIE1	1	43766565	11	108	227	1475
8	PTPRF	1	43996546	11	108	227	1475
8	BTBD19	1	45274153	11	108	227	1475
8	IPP	1	46164406	11	108	227	1475
8	FOXD2	1	47901688	11	108	227	1475
8	ZCCHC11	1	52888947	11	108	227	1475
8	MRPL37	1	54665839	11	108	227	1475
8	HENMT1	1	109190909	11	108	227	1475
8	SARS	1	109756514	11	108	227	1475
8	RBM15	1	110881944	11	108	227	1475
8	ATP5F1	1	111991742	11	108	227	1475
8	KCND3	1	112318453	11	108	227	1475
8	OLFML3	1	114522012	11	108	227	1475
8	TRIM33	1	114935398	11	108	227	1475
8	TSPAN2	1	115590632	11	108	227	1475
8	HSD3B1	1	120049825	11	108	227	1475
8	SEC22B	1	145096406	11	108	227	1475
8	ANKRD35	1	145549208	11	108	227	1475
8	POLR3C	1	145590666	11	108	227	1475
8	BOLA1	1	149871154	11	108	227	1475
8	C1orf54	1	150245182	11	108	227	1475
8	CGN	1	151483861	11	108	227	1475
8	LCE4A	1	152681522	11	108	227	1475
8	KPRP	1	152730505	11	108	227	1475
8	SPRR2F	1	153084599	11	108	227	1475
8	SPRR2G	1	153122057	11	108	227	1475
8	PGLYRP4	1	153302596	11	108	227	1475
8	KCNN3	1	154669941	11	108	227	1475
8	ADAM15	1	155023747	11	108	227	1475
8	KRTCAP2	1	155141883	11	108	227	1475
8	HCN3	1	155247217	11	108	227	1475
8	FAM78B	1	166039255	11	108	227	1475
8	KDM5B	1	202696531	11	108	227	1475
8	FMOD	1	203309748	11	108	227	1475
8	SNRPE	1	203830712	11	108	227	1475
8	RHOU	1	228780393	11	108	227	1475
9	SLC26A9	1	205882176	11	108	230	121
9	DISC1	1	231762560	11	108	230	121
9	SIPA1L2	1	232533711	11	108	230	121
10	ARHGEF16	1	3371146	15	17	227	1475
10	CAMTA1	1	6845383	15	17	227	1475
10	SLC6A9	1	44462154	15	17	227	1475
10	KCNC4	1	110753335	15	17	227	1475
10	HIPK1	1	114496498	15	17	227	1475
10	HRNR	1	152184551	15	17	227	1475
10	KIF21B	1	200938513	15	17	227	1475
10	PPFIA4	1	203020310	15	17	227	1475
10	TRIM67	1	231298673	15	17	227	1475
10	ZBTB18	1	244214560	15	17	227	1475
11	PTCHD2	1	11539294	17	2	227	1475
11	VWA5B1	1	20617411	17	2	227	1475
12	GNB1	1	1716723	18	5	227	1475
12	VPS13D	1	12290095	18	5	227	1475
12	DHCR24	1	55315299	18	5	227	1475
12	ITGA10	1	145524890	18	5	227	1475
12	CACNA1S	1	201008639	18	5	227	1475
13	ARID4B	1	235330209	23	4	225	322
13	LYST	1	235824330	23	4	225	322
14	CROCCP3	1	16793930	23	4	227	1475
14	KIAA0754	1	39875175	23	4	227	1475
15	SGIP1	1	66999824	24	5	225	322
15	ASPM	1	197053256	24	5	225	322
16	RPTN	1	152126070	24	5	227	1475
16	CAPN2	1	223889294	24	5	227	1475
16	PARP1	1	226548391	24	5	227	1475
17	CCNL2	1	1321090	25	6	227	1475
17	UBE4B	1	10093040	25	6	227	1475
17	GNAT2	1	110145888	25	6	227	1475
18	ANKRD65	1	1353799	26	19	227	1475
18	HSPG2	1	22148724	26	19	227	1475
18	ZCCHC17	1	31769828	26	19	227	1475
18	HMGB4	1	34326075	26	19	227	1475
18	SZT2	1	43855555	26	19	227	1475
18	CSF1	1	110453232	26	19	227	1475
18	LRIG2	1	113615791	26	19	227	1475
18	ZNF697	1	120161999	26	19	227	1475
18	LCE6A	1	152815329	26	19	227	1475
18	TMEM63A	1	226033232	26	19	227	1475
19	PLEKHG5	1	6526151	42	4	227	1475
19	BAI2	1	32192705	42	4	227	1475
20	NIPAL3	1	24742244	44	5	227	1475
20	SSBP3	1	54691103	44	5	227	1475
21	XCL1	1	168545710	46	12	225	322
21	NEK2	1	211839772	46	12	225	322
22	ANGPTL7	1	11249345	46	12	227	1475
22	MYOM3	1	24382530	46	12	227	1475
22	ARID1A	1	27022521	46	12	227	1475
22	INPP5B	1	38326368	46	12	227	1475
22	SPAG17	1	118496287	46	12	227	1475
23	EIF4G3	1	21267737	48	3	227	1475
23	KIAA1614	1	180882312	48	3	227	1475
23	H3F3A	1	226250407	48	3	227	1475
24	TTF2	1	117602948	49	3	227	1475
24	ATP2B4	1	203595914	49	3	227	1475
24	ACBD3	1	226332379	49	3	227	1475
25	DIRAS3	1	68511644	51	75	225	322
25	MAEL	1	166958325	51	75	225	322
25	TRMT1L	1	185087217	51	75	225	322
25	SWT1	1	185126191	51	75	225	322
25	HSD11B1	1	209859524	51	75	225	322
25	DTL	1	212208894	51	75	225	322
25	NSL1	1	212899494	51	75	225	322
25	FLVCR1	1	213031596	51	75	225	322
25	VASH2	1	213123861	51	75	225	322
25	RAB3GAP2	1	220321609	51	75	225	322
26	CALML6	1	1846265	51	75	227	1475
26	GABRD	1	1950767	51	75	227	1475
26	CROCC	1	17248444	51	75	227	1475
26	RAP1GAP	1	21922707	51	75	227	1475
26	EPHB2	1	23037330	51	75	227	1475
26	SEPN1	1	26126666	51	75	227	1475
26	SFN	1	27189632	51	75	227	1475
26	IFI6	1	27992571	51	75	227	1475
26	EPB41	1	29213602	51	75	227	1475
26	PTP4A2	1	32372021	51	75	227	1475
26	ZC3H12A	1	37940118	51	75	227	1475
26	MANEAL	1	38259773	51	75	227	1475
26	BMP8B	1	40223902	51	75	227	1475
26	ERMAP	1	43291248	51	75	227	1475
26	AKR1A1	1	46016454	51	75	227	1475
26	GPX7	1	53068042	51	75	227	1475
26	DMRTB1	1	53925071	51	75	227	1475
26	KANK4	1	62701836	51	75	227	1475
26	RPAP2	1	92764521	51	75	227	1475
26	ARHGAP29	1	94634462	51	75	227	1475
26	FNDC7	1	109255555	51	75	227	1475
26	CELSR2	1	109792640	51	75	227	1475
26	KCNA2	1	111136201	51	75	227	1475
26	CHIA	1	111833473	51	75	227	1475
26	CA14	1	150230137	51	75	227	1475
26	TCHH	1	152078792	51	75	227	1475
26	SPRR4	1	152943128	51	75	227	1475
26	SPRR2D	1	153012200	51	75	227	1475
26	INTS3	1	153700566	51	75	227	1475
26	UBAP2L	1	154192647	51	75	227	1475
26	CLK2	1	155232658	51	75	227	1475
26	ASH1L	1	155305051	51	75	227	1475
26	YY1AP1	1	155629232	51	75	227	1475
26	OR6N1	1	158735533	51	75	227	1475
26	FCRL6	1	159770300	51	75	227	1475
26	LRRC52	1	165513477	51	75	227	1475
26	CDC42BPA	1	227177565	51	75	227	1475
26	HIST3H3	1	228612545	51	75	227	1475
26	TTC13	1	231041986	51	75	227	1475
27	IL23R	1	67632168	51	75	230	121
27	NR5A2	1	199996729	51	75	230	121
27	EXO1	1	242012032	51	75	230	121
28	PTPRC	1	198608097	51	75	243	11
28	URB2	1	229761980	51	75	243	11
29	AJAP1	1	4715104	52	10	227	1475
29	CEP350	1	179923907	52	10	227	1475
29	PRSS38	1	228003417	52	10	227	1475
30	PTGER3	1	71318035	53	24	225	322
30	GPATCH2	1	217600334	53	24	225	322
31	SLC9A1	1	27425299	53	24	227	1475
31	GPR3	1	27719147	53	24	227	1475
31	RBBP4	1	33116748	53	24	227	1475
31	NT5C1A	1	40124792	53	24	227	1475
31	PRPF38A	1	52870218	53	24	227	1475
31	PIAS3	1	145575987	53	24	227	1475
31	HIST2H2AB	1	149859018	53	24	227	1475
31	OTUD7B	1	149912228	53	24	227	1475
31	PSMD4	1	151227196	53	24	227	1475
31	LCE2B	1	152658598	53	24	227	1475
31	GATAD2B	1	153777202	53	24	227	1475
31	CHRNB2	1	154540256	53	24	227	1475
31	OR10K1	1	158435351	53	24	227	1475
32	LHX4	1	180199432	53	24	230	121
32	C1orf198	1	230972864	53	24	230	121
33	CFHR3	1	196743929	58	2	225	322
33	EIF2D	1	206764973	58	2	225	322
34	SRM	1	11114648	59	16	227	1475
34	NCDN	1	36023392	59	16	227	1475
34	MEAF6	1	37955560	59	16	227	1475
34	EXO5	1	40974432	59	16	227	1475
34	BTF3L4	1	52521856	59	16	227	1475
34	GLMN	1	92711954	59	16	227	1475
34	FLAD1	1	154955769	59	16	227	1475
34	FAM189B	1	155216995	59	16	227	1475
34	ADIPOR1	1	202909952	59	16	227	1475
35	RGS18	1	192127591	61	5	225	322
35	CDC73	1	193091087	61	5	225	322
36	PER3	1	7844488	61	5	227	1475
36	OR10K2	1	158389717	61	5	227	1475
37	KCNK2	1	215256559	63	3	225	322
37	WDR64	1	241815579	63	3	225	322
38	TTLL10	1	1115076	64	5	227	1475
38	PRPF38B	1	109234931	64	5	227	1475
39	EMC1	1	19542157	65	11	227	1475
39	RPA2	1	28218035	65	11	227	1475
39	HCRTR1	1	32083300	65	11	227	1475
39	EIF3I	1	32687970	65	11	227	1475
39	RSPO1	1	38076950	65	11	227	1475
39	DMRTA2	1	50883222	65	11	227	1475
39	DOCK7	1	62920396	65	11	227	1475
39	PPIAL4G	1	143767143	65	11	227	1475
40	CTNNBIP1	1	9908333	66	3	227	1475
40	SPRR2A	1	153028595	66	3	227	1475
41	CHD5	1	6161846	69	2	227	1475
41	DNAH14	1	225117355	69	2	227	1475
42	ZBTB40	1	22778343	70	5	227	1475
42	WARS2	1	119573838	70	5	227	1475
43	WDR78	1	67303281	71	10	225	322
43	SNX7	1	99127235	71	10	225	322
44	PANK4	1	2439969	71	10	227	1475
44	GRHL3	1	24646055	71	10	227	1475
44	LCK	1	32716839	71	10	227	1475
44	SLC44A3	1	95285897	71	10	227	1475
44	CEPT1	1	111682832	71	10	227	1475
44	NUP210L	1	153965167	71	10	227	1475
44	ZC3H11A	1	203764750	71	10	227	1475
45	CELA3B	1	22303417	73	3	227	1475
45	WASF2	1	27730729	73	3	227	1475
45	HDAC1	1	32757707	73	3	227	1475
46	PDPN	1	13911966	75	5	227	1475
46	MTF2	1	93544791	75	5	227	1475
46	GOLPH3L	1	150618700	75	5	227	1475
47	C1orf141	1	67557858	78	29	70	8
47	ITLN2	1	160914815	78	29	70	8
48	TNNI3K	1	74701070	78	29	225	322
48	RNF2	1	185014550	78	29	225	322
48	RGS1	1	192544856	78	29	225	322
48	CFHR5	1	196946666	78	29	225	322
49	VAMP3	1	7831328	78	29	227	1475
49	MST1L	1	17081128	78	29	227	1475
49	PUM1	1	31404352	78	29	227	1475
49	KCNQ4	1	41249683	78	29	227	1475
49	CCDC30	1	43000559	78	29	227	1475
49	EFCAB7	1	63988971	78	29	227	1475
49	APCS	1	159557615	78	29	227	1475
49	RALGPS2	1	178694281	78	29	227	1475
50	CNTN2	1	205012339	78	29	230	121
50	LEMD1	1	205350505	78	29	230	121
50	SLC41A1	1	205758220	78	29	230	121
51	IGSF21	1	18434239	80	4	227	1475
51	WNT4	1	22443797	80	4	227	1475
52	HPCAL4	1	40144319	81	4	227	1475
52	FOXJ3	1	42642209	81	4	227	1475
52	TCTEX1D4	1	45271581	81	4	227	1475
53	EPHA2	1	16450831	82	2	227	1475
53	ZFYVE9	1	52607765	82	2	227	1475
54	STIL	1	47715810	89	6	227	1475
54	SLAMF6	1	160454819	89	6	227	1475
54	SOX13	1	204042245	89	6	227	1475
55	OR6K2	1	158669467	91	21	13	14
55	LMX1A	1	165171103	91	21	13	14
56	WLS	1	68591040	91	21	225	322
56	LAMC2	1	183155173	91	21	225	322
56	PTGS2	1	186640943	91	21	225	322
57	CCDC27	1	3668964	91	21	227	1475
57	TAS1R1	1	6615337	91	21	227	1475
57	SPEN	1	16174358	91	21	227	1475
57	EPHA8	1	22890003	91	21	227	1475
57	FUCA1	1	24171571	91	21	227	1475
57	CNKSR1	1	26503980	91	21	227	1475
57	KDM4A	1	44115796	91	21	227	1475
57	PODN	1	53527723	91	21	227	1475
57	BTBD8	1	92545861	91	21	227	1475
57	IVL	1	152881038	91	21	227	1475
57	TPM3	1	154134288	91	21	227	1475
57	IFI16	1	158979681	91	21	227	1475
58	KIF2C	1	45212033	92	5	227	1475
58	SLC35F3	1	234040457	92	5	227	1475
59	C1orf94	1	34642552	94	3	227	1475
59	AHCYL1	1	110546569	94	3	227	1475
60	PEX10	1	2336240	95	4	227	1475
60	GPR61	1	110082493	95	4	227	1475
60	CADM3	1	159141376	95	4	227	1475
61	C1QC	1	22970117	96	7	227	1475
61	VANGL1	1	116184573	96	7	227	1475
61	HMGCS2	1	120290618	96	7	227	1475
61	GJA8	1	147374945	96	7	227	1475
61	OR10X1	1	158548708	96	7	227	1475
61	BTG2	1	203274663	96	7	227	1475
62	MORN1	1	2306292	98	7	227	1475
62	SLC2A5	1	9101426	98	7	227	1475
62	CCDC18	1	93646272	98	7	227	1475
62	ANKRD34A	1	145470507	98	7	227	1475
62	TNNT2	1	201328135	98	7	227	1475
62	PTPN7	1	202116140	98	7	227	1475
63	PADI3	1	17575592	99	6	227	1475
63	STPG1	1	24683488	99	6	227	1475
63	CATSPER4	1	26517118	99	6	227	1475
63	MAST2	1	46269284	99	6	227	1475
63	PIFO	1	111889181	99	6	227	1475
64	ACAP3	1	1227763	100	4	227	1475
64	NOL9	1	6581406	100	4	227	1475
64	KIAA1522	1	33231234	100	4	227	1475
65	RABGAP1L	1	174769034	103	4	225	322
65	HEATR1	1	236712304	103	4	225	322
66	HTR6	1	19991779	110	2	227	1475
66	UTP11L	1	38478383	110	2	227	1475
67	KIAA2013	1	11979644	119	2	227	1475
67	PTPRU	1	29563027	119	2	227	1475
68	AAK1	2	69685126	0	11	213	510
68	XIRP2	2	167744996	0	11	213	510
68	TTN	2	179390717	0	11	213	510
69	PLEKHH2	2	43864438	11	66	23	21
69	SCLY	2	238969564	11	66	23	21
69	THAP4	2	242523819	11	66	23	21
70	KHK	2	27309610	11	66	69	16
70	MZT2B	2	130939500	11	66	69	16
71	WDSUB1	2	160092303	11	66	122	6
71	FN1	2	216225178	11	66	122	6
72	SLC30A3	2	27477439	11	66	213	510
72	WDR92	2	68361224	11	66	213	510
72	ALMS1P	2	73872045	11	66	213	510
72	MAP4K4	2	102314537	11	66	213	510
72	RGPD3	2	107021135	11	66	213	510
72	SH3RF3	2	109745996	11	66	213	510
72	IL1RN	2	113875469	11	66	213	510
72	RPRM	2	154333851	11	66	213	510
72	HECW2	2	197063974	11	66	213	510
72	ABCA12	2	215796265	11	66	213	510
72	TIGD1	2	233412679	11	66	213	510
73	CNNM4	2	97426638	11	66	221	14
73	WASH2P	2	114341229	11	66	221	14
73	MARCO	2	119699744	11	66	221	14
74	STRN	2	37064840	11	66	230	70
74	TTC7A	2	47168312	11	66	230	70
74	IMMT	2	86371054	11	66	230	70
75	PRKAG3	2	219687105	11	66	263	13
75	ANO7	2	242127923	11	66	263	13
75	HDLBP	2	242166681	11	66	263	13
76	TFPI	2	188328957	11	66	283	2
76	DYTN	2	207516344	11	66	283	2
77	ADD2	2	70902215	15	14	213	510
77	MRPS9	2	105654482	15	14	213	510
77	RANBP2	2	109335936	15	14	213	510
77	GALNT5	2	158114339	15	14	213	510
77	PDE1A	2	183032613	15	14	213	510
78	APLF	2	68694690	26	9	213	510
78	IL18R1	2	102972742	26	9	213	510
79	DNAH7	2	196602426	31	4	213	510
79	CPS1	2	211342405	31	4	213	510
80	BMP10	2	69092612	51	41	213	510
80	ANKRD36BP2	2	89065418	51	41	213	510
80	NCK2	2	106361519	51	41	213	510
80	MALL	2	110841446	51	41	213	510
80	MZT2A	2	132241532	51	41	213	510
80	LYPD1	2	133402336	51	41	213	510
80	LCT	2	136545414	51	41	213	510
80	OSBPL6	2	179059207	51	41	213	510
80	INO80D	2	206858444	51	41	213	510
80	VWC2L	2	215276460	51	41	213	510
80	DNAJB2	2	220144039	51	41	213	510
80	DIS3L2	2	232826292	51	41	213	510
80	ECEL1	2	233344536	51	41	213	510
80	MSL3P1	2	234774089	51	41	213	510
81	ITSN2	2	24443187	51	41	230	70
81	CCDC88A	2	55514977	51	41	230	70
82	GNLY	2	85921413	51	41	263	13
82	ILKAP	2	239079042	51	41	263	13
83	CLEC4F	2	71035776	53	24	213	510
83	SLC9A2	2	103236147	53	24	213	510
83	RBM45	2	178977181	53	24	213	510
83	MYL1	2	211154867	53	24	213	510
83	ANKZF1	2	220094478	53	24	213	510
84	LRRTM1	2	80529002	53	24	278	12
84	CTNNA2	2	80532229	53	24	278	12
85	SNTG2	2	946553	59	10	213	510
85	EXOC6B	2	72406443	59	10	213	510
86	PCBP1	2	70314584	65	11	213	510
86	HK2	2	75059781	65	11	213	510
86	SULT1C3	2	108863650	65	11	213	510
86	GPR39	2	133174146	65	11	213	510
86	GALNT3	2	166604312	65	11	213	510
86	SH3BP4	2	235860627	65	11	213	510
87	FAM161A	2	62051982	78	18	97	7
87	IWS1	2	128238382	78	18	97	7
88	RNF144A	2	7057522	78	18	213	510
88	ANKRD20A8P	2	95426672	78	18	213	510
88	CACNB4	2	152689285	78	18	213	510
88	AGPS	2	178257470	78	18	213	510
88	MPP4	2	202509596	78	18	213	510
89	RRM2	2	10262862	80	3	213	510
89	SLC9A4	2	103089761	80	3	213	510
90	TIA1	2	70436575	94	7	213	510
90	STAMBP	2	74056113	94	7	213	510
90	TGFBRAP1	2	105880846	94	7	213	510
90	SCN1A	2	166845669	94	7	213	510
90	TRIP12	2	230628552	94	7	213	510
91	PXDN	2	1635658	97	11	213	510
91	FKBP7	2	179328390	97	11	213	510
91	ALS2	2	202564985	97	11	213	510
91	COPS7B	2	232651092	97	11	213	510
92	PRKD3	2	37477645	97	11	230	70
92	EN1	2	119599746	97	11	230	70
93	RFX8	2	102013822	103	3	213	510
93	TTC21B	2	166729871	103	3	213	510
94	SMPD4	2	130908964	130	2	213	510
94	TRPM8	2	234826042	130	2	213	510
95	TSSC1	2	3192740	131	2	213	510
95	SLC40A1	2	190425315	131	2	213	510
96	FBLN7	2	112895961	138	3	213	510
96	ZRANB3	2	135954538	138	3	213	510
97	RGPD8	2	113125945	152	2	213	510
97	IL36G	2	113735595	152	2	213	510
98	TGFBR2	3	30647993	0	20	145	445
98	FBXL2	3	33318936	0	20	145	445
98	CCDC13	3	42749873	0	20	145	445
98	EPHA6	3	97158436	0	20	145	445
98	ZPLD1	3	102153858	0	20	145	445
98	MORC1	3	108677086	0	20	145	445
99	SAMD7	3	169629359	0	20	146	21
99	RTP1	3	186915273	0	20	146	21
100	SETD5	3	9439383	0	20	147	347
100	GRIP2	3	14530618	0	20	147	347
100	STAB1	3	52529355	0	20	147	347
101	PIGZ	3	196673213	11	41	10	9
101	LRCH3	3	197518096	11	41	10	9
102	ZCWPW2	3	28390639	11	41	145	445
102	EPM2AIP1	3	37027356	11	41	145	445
102	TRAK1	3	42132745	11	41	145	445
102	ADAMTS9	3	64501330	11	41	145	445
102	FILIP1L	3	99566766	11	41	145	445
102	CCDC54	3	107096187	11	41	145	445
102	MYH15	3	108099215	11	41	145	445
102	GRAMD1C	3	113616317	11	41	145	445
102	ADPRH	3	119298279	11	41	145	445
102	POPDC2	3	119360907	11	41	145	445
102	MAATS1	3	119421868	11	41	145	445
102	ADCY5	3	123001142	11	41	145	445
102	RUVBL1	3	127799799	11	41	145	445
102	DNAJC13	3	132136552	11	41	145	445
103	CPNE9	3	9745509	11	41	147	347
103	TADA3	3	9821647	11	41	147	347
103	ARPC4	3	9834800	11	41	147	347
103	FBLN2	3	13590624	11	41	147	347
103	IP6K2	3	48730883	11	41	147	347
103	GMPPB	3	49758908	11	41	147	347
103	ITIH3	3	52828783	11	41	147	347
103	CACNA1D	3	53529075	11	41	147	347
103	PDZRN3	3	73431580	11	41	147	347
104	DENND6A	3	57611180	15	4	145	445
104	CCDC14	3	123632273	15	4	145	445
105	ATP2C1	3	130613291	26	14	145	445
105	BFSP2	3	133118838	26	14	145	445
106	NUP210	3	13357729	26	14	147	347
106	NR2C2	3	14989090	26	14	147	347
106	ANKRD28	3	15708743	26	14	147	347
106	CSPG5	3	47603727	26	14	147	347
106	RBM15B	3	51428698	26	14	147	347
107	TTC21A	3	39149151	38	3	145	445
107	MYLK	3	123331142	38	3	145	445
108	GBE1	3	81538849	42	4	145	445
108	PLXNA1	3	126707436	42	4	145	445
109	FEZF2	3	62355346	46	4	145	445
109	IFT122	3	129158878	46	4	145	445
110	VILL	3	38035077	48	2	145	445
110	TRH	3	129693235	48	2	145	445
111	ARPP21	3	35682509	51	24	145	445
111	POU1F1	3	87308782	51	24	145	445
111	C3orf38	3	88198892	51	24	145	445
111	STX19	3	93733214	51	24	145	445
111	KIAA2018	3	113367232	51	24	145	445
111	ALDH1L1	3	125822403	51	24	145	445
111	UROC1	3	126200007	51	24	145	445
111	COL6A6	3	130279177	51	24	145	445
112	WNT7A	3	13860081	51	24	147	347
112	NME6	3	48335588	51	24	147	347
112	BAP1	3	52435019	51	24	147	347
113	ULK4	3	41288089	52	4	145	445
113	VGLL3	3	86987122	52	4	145	445
114	TAGLN3	3	111717585	53	8	145	445
114	SLC9C1	3	111859751	53	8	145	445
114	MUC13	3	124624288	53	8	145	445
114	PLXND1	3	129274055	53	8	145	445
115	ITGA9	3	37493812	59	10	145	445
115	PDHB	3	58413356	59	10	145	445
116	SLC6A11	3	10857916	59	10	147	347
116	C3orf20	3	14716605	59	10	147	347
116	SLC38A3	3	50242678	59	10	147	347
117	SPICE1	3	113161564	71	3	145	445
117	PODXL2	3	127348001	71	3	145	445
118	SUSD5	3	33191536	78	18	145	445
118	PDCD6IP	3	33840062	78	18	145	445
118	PLCD1	3	38048986	78	18	145	445
118	FAM3D	3	58619669	78	18	145	445
118	OR5AC2	3	97806016	78	18	145	445
118	ABI3BP	3	100468178	78	18	145	445
118	DRD3	3	113847498	78	18	145	445
118	HGD	3	120347014	78	18	145	445
118	EFCC1	3	128720471	78	18	145	445
118	AMOTL2	3	134074186	78	18	145	445
119	SLC6A1	3	11034419	78	18	147	347
119	LSM3	3	14220227	78	18	147	347
119	DOCK3	3	50712671	78	18	147	347
120	ACVR2B	3	38495789	83	2	145	445
120	CASR	3	121903180	83	2	145	445
121	TRIM71	3	32859509	91	25	145	445
121	XIRP1	3	39224706	91	25	145	445
121	VIPR1	3	42544103	91	25	145	445
121	IMPG2	3	100941389	91	25	145	445
121	ARGFX	3	121286777	91	25	145	445
121	FBXO40	3	121312169	91	25	145	445
121	HSPBAP1	3	122458843	91	25	145	445
121	SEMA5B	3	122628039	91	25	145	445
121	ITGB5	3	124480794	91	25	145	445
121	MRPL3	3	131181044	91	25	145	445
121	ACPP	3	132036210	91	25	145	445
121	UBA5	3	132373289	91	25	145	445
122	CNTN4	3	2280512	91	25	147	347
122	LRRN1	3	3841120	91	25	147	347
122	PRRT3	3	9987225	91	25	147	347
122	ATP2B2	3	10365706	91	25	147	347
122	RFTN1	3	16357351	91	25	147	347
122	NISCH	3	52489523	91	25	147	347
123	SEMA3F	3	50192847	96	2	147	347
123	ARHGEF3	3	56761445	96	2	147	347
124	CCR4	3	32993065	97	5	145	445
124	LSAMP	3	115521209	97	5	145	445
125	XPC	3	14186647	98	2	147	347
125	CELSR3	3	48673895	98	2	147	347
126	PLCXD2	3	111393522	102	3	145	445
126	ASTE1	3	130732716	102	3	145	445
127	PRICKLE2	3	64079525	142	2	145	445
127	CLSTN2	3	139654026	142	2	145	445
128	CHMP2B	3	87276412	179	3	145	445
128	PARP14	3	122399671	179	3	145	445
128	ESYT3	3	138153414	179	3	145	445
129	WHSC1	4	1894508	11	39	38	13
129	PROM1	4	15969848	11	39	38	13
130	CABS1	4	71200670	11	39	101	5
130	NDST4	4	115748926	11	39	101	5
131	TMPRSS11E	4	69313166	11	39	148	9
131	UGT2B17	4	69402902	11	39	148	9
132	RGS12	4	3315873	51	19	62	6
132	PALLD	4	169552767	51	19	62	6
133	DCAF16	4	17802277	78	11	36	4
133	FAM160A1	4	152330397	78	11	36	4
134	NIPBL	5	36876860	0	15	286	7
134	GPR98	5	89854616	0	15	286	7
135	RGMB	5	98104998	11	44	41	4
135	PDGFRB	5	149493401	11	44	41	4
136	LMNB1	5	126112844	11	44	65	15
136	CCNI2	5	132083136	11	44	65	15
137	FAM193B	5	176946789	11	44	95	3
137	BTNL9	5	180467224	11	44	95	3
138	SLC30A5	5	68389775	11	44	131	4
138	RNF130	5	179382066	11	44	131	4
139	TRIP13	5	892968	11	44	238	6
139	TCOF1	5	149737201	11	44	238	6
140	ARSK	5	94890824	11	44	260	14
140	SPINK5	5	147443534	11	44	260	14
141	TRIO	5	14143828	11	44	263	13
141	MROH2B	5	40998121	11	44	263	13
142	RAPGEF6	5	130759613	11	44	276	4
142	ADRA1B	5	159343739	11	44	276	4
143	SLIT3	5	168088737	46	7	47	19
143	FOXI1	5	169532916	46	7	47	19
144	FGFR1OP	6	167412804	0	11	170	8
144	CCR6	6	167525294	0	11	170	8
145	ATXN1	6	16299342	0	11	173	95
145	AKAP12	6	151646665	0	11	173	95
145	TIAM2	6	155411422	0	11	173	95
145	TULP4	6	158733691	0	11	173	95
145	SLC22A3	6	160769404	0	11	173	95
146	BLOC1S5-TXNDC5	6	7881482	11	56	29	10
146	HIST1H2AG	6	27100816	11	56	29	10
147	VARS2	6	30881984	11	56	163	10
147	DPCR1	6	30908776	11	56	163	10
148	CD83	6	14117486	11	56	166	308
148	OR2W1	6	29011989	11	56	166	308
148	BTNL2	6	32362512	11	56	166	308
148	HLA-DQA1	6	32605182	11	56	166	308
148	MDGA1	6	37600283	11	56	166	308
148	KCNK17	6	39266776	11	56	166	308
148	GLTSCR1L	6	42788793	11	56	166	308
148	PPP2R5D	6	42952236	11	56	166	308
148	ABCC10	6	43395291	11	56	166	308
148	HSP90AB1	6	44214694	11	56	166	308
148	OPN5	6	47749774	11	56	166	308
148	DEFB113	6	49936389	11	56	166	308
148	TINAG	6	54173202	11	56	166	308
149	IPCEF1	6	154475617	11	56	173	95
149	SERAC1	6	158535502	11	56	173	95
149	QKI	6	163835674	11	56	173	95
150	CDYL	6	4836331	11	56	179	25
150	HIST1H1A	6	26017259	11	56	179	25
151	ZNF391	6	27356523	11	56	193	11
151	ZNF184	6	27418520	11	56	193	11
151	HIST1H2BM	6	27782821	11	56	193	11
152	NEDD9	6	11183530	15	8	166	308
152	POLR1C	6	43484776	15	8	166	308
152	PGK2	6	49753363	15	8	166	308
152	MLIP	6	53883713	15	8	166	308
153	HIST1H3F	6	26250369	51	32	58	6
153	HLA-F	6	29691116	51	32	58	6
154	HLA-DQB2	6	32723874	51	32	166	308
154	TAP1	6	32812985	51	32	166	308
154	PHF1	6	33378772	51	32	166	308
154	C6orf106	6	34555056	51	32	166	308
154	ENPP5	6	46126918	51	32	166	308
154	PLA2G7	6	46672052	51	32	166	308
154	PAQR8	6	52226925	51	32	166	308
154	HTR1E	6	87647023	51	32	166	308
155	UBR2	6	42531759	52	9	166	308
155	GTPBP2	6	43588217	52	9	166	308
155	RHAG	6	49572889	52	9	166	308
156	KCNK5	6	39156746	53	17	166	308
156	RRP36	6	42989384	53	17	166	308
156	MUT	6	49398072	53	17	166	308
157	PPP1R18	6	30644165	53	17	196	13
157	MAP3K7	6	91223291	53	17	196	13
158	NOX3	6	155716501	59	6	173	95
158	RSPH3	6	159398265	59	6	173	95
159	TTBK1	6	43211221	68	4	166	308
159	SLC35B2	6	44221837	68	4	166	308
159	EEF1A1	6	74225472	68	4	166	308
160	ZKSCAN3	6	28317690	78	23	166	308
160	SCUBE3	6	35181838	78	23	166	308
160	PPARD	6	35310334	78	23	166	308
160	BTBD9	6	38136226	78	23	166	308
160	CENPQ	6	49431095	78	23	166	308
160	CRISP2	6	49660070	78	23	166	308
160	FBXO9	6	52929795	78	23	166	308
160	GCM1	6	52991759	78	23	166	308
160	SNX14	6	86215214	78	23	166	308
161	SLC2A12	6	134308718	78	23	173	95
161	MYCT1	6	153019029	78	23	173	95
161	VIP	6	153071931	78	23	173	95
162	DDO	6	110713382	78	23	208	7
162	STXBP5	6	147525493	78	23	208	7
163	TRIM27	6	28870778	91	14	166	308
163	KIFC1	6	33359312	91	14	166	308
163	SYNGAP1	6	33387846	91	14	166	308
163	KLHDC3	6	42981840	91	14	166	308
163	SLC22A7	6	43265997	91	14	166	308
164	BTN3A1	6	26402464	97	7	166	308
164	ZKSCAN4	6	28209482	97	7	166	308
164	IL17A	6	52051184	97	7	166	308
165	TCF21	6	134210259	97	7	173	95
165	PDE10A	6	165740775	97	7	173	95
166	ENPP4	6	46097700	109	6	166	308
166	AK9	6	109952899	109	6	166	308
167	OR2B6	6	27925018	118	2	166	308
167	TAP2	6	32793186	118	2	166	308
168	CPA1	7	130020211	11	52	67	13
168	ASIC3	7	150745378	11	52	67	13
169	BZW2	7	16685758	11	52	76	7
169	SUN3	7	48026745	11	52	76	7
170	TWISTNB	7	19735084	11	52	95	10
170	LRCH4	7	100171633	11	52	95	10
171	VSTM2A	7	54610017	11	52	180	11
171	SEPT14	7	55861236	11	52	180	11
171	ZNF479	7	57187325	11	52	180	11
172	LANCL2	7	55433140	11	52	181	90
172	WBSCR22	7	73097897	11	52	181	90
172	MUC17	7	100663363	11	52	181	90
173	PRSS58	7	141951957	11	52	184	71
173	PTPRN2	7	157331749	11	52	184	71
174	FOXK1	7	4721929	11	52	215	7
174	SERPINE1	7	100770369	11	52	215	7
175	UBN2	7	138916230	11	52	238	11
175	PDIA4	7	148700153	11	52	238	11
176	IKZF1	7	50344264	16	4	226	9
176	SMO	7	128828712	16	4	226	9
177	NPC1L1	7	44552134	51	25	218	6
177	MLXIPL	7	73007523	51	25	218	6
178	TRPV5	7	142605266	65	7	184	71
178	VIPR2	7	158820865	65	7	184	71
179	PHF14	7	11013498	78	11	37	21
179	WASL	7	123321980	78	11	37	21
180	CCZ1B	7	6838565	110	2	181	90
180	CNOT4	7	135046546	110	2	181	90
181	LOXL2	8	23154409	11	41	61	17
181	CRISPLD1	8	75896707	11	41	61	17
181	DPYS	8	105391651	11	41	61	17
182	BRF2	8	37701397	11	41	64	5
182	RHPN1	8	144451024	11	41	64	5
183	FBXO16	8	28285925	51	16	202	12
183	RIPK2	8	90769974	51	16	202	12
184	ADRB3	8	37820513	51	16	234	6
184	PPP1R42	8	67900366	51	16	234	6
185	LZTS1	8	20103675	59	10	24	7
185	RNF19A	8	101269286	59	10	24	7
186	C8orf34	8	69242956	59	10	218	10
186	ANGPT1	8	108261709	59	10	218	10
187	WHSC1L1	8	38132560	91	12	215	37
187	STMN2	8	80523048	91	12	215	37
188	MTMR9	8	11141999	97	4	92	13
188	SLC35G5	8	11188494	97	4	92	13
189	TPM2	9	35682922	0	11	336	696
189	TJP2	9	71820077	0	11	336	696
189	TLE4	9	82186687	0	11	336	696
189	RASEF	9	85594499	0	11	336	696
189	GALNT12	9	101569980	0	11	336	696
189	COL15A1	9	101705994	0	11	336	696
189	MURC	9	103340360	0	11	336	696
189	GRIN3A	9	104331633	0	11	336	696
189	MUSK	9	113431050	0	11	336	696
189	DFNB31	9	117164359	0	11	336	696
190	CRB2	9	126118445	11	29	7	4
190	DENND1A	9	126163869	11	29	7	4
191	CNTLN	9	17134988	11	29	336	696
191	SLC24A2	9	19507449	11	29	336	696
191	KIF24	9	34252377	11	29	336	696
191	PIGO	9	35088684	11	29	336	696
191	C9orf170	9	89763558	11	29	336	696
191	TDRD7	9	100174301	11	29	336	696
191	ANKS6	9	101494290	11	29	336	696
191	FAM206A	9	111696672	11	29	336	696
191	FRRS1L	9	111899580	11	29	336	696
191	EPB41L4B	9	111934253	11	29	336	696
191	C9orf84	9	114448798	11	29	336	696
191	HDHD3	9	116135695	11	29	336	696
191	C9orf43	9	116172923	11	29	336	696
191	LMX1B	9	129376721	11	29	336	696
191	SAPCD2	9	139956578	11	29	336	696
191	RNF208	9	140114698	11	29	336	696
191	ENTPD8	9	140328815	11	29	336	696
192	FRMPD1	9	37651051	15	4	336	696
192	SPATA31A6	9	43624501	15	4	336	696
192	KIAA0368	9	114122972	15	4	336	696
193	OR13C8	9	107331448	22	2	336	696
193	PNPLA7	9	140354403	22	2	336	696
194	TRPM6	9	77337410	23	2	336	696
194	ZCCHC6	9	88902647	23	2	336	696
195	ELAVL2	9	23690102	26	6	336	696
195	BAAT	9	104122698	26	6	336	696
196	KDM4C	9	6720862	39	5	336	696
196	SPATA31A3	9	40700290	39	5	336	696
196	CCDC180	9	100069909	39	5	336	696
196	GRIN1	9	140033608	39	5	336	696
196	TUBBP5	9	141044564	39	5	336	696
197	SH3GL2	9	17578951	46	7	336	696
197	SMU1	9	33041849	46	7	336	696
197	OSTF1	9	77703397	46	7	336	696
197	FAM120A	9	96213977	46	7	336	696
197	ZNF618	9	116638561	46	7	336	696
197	KIF12	9	116853917	46	7	336	696
198	KIAA2026	9	5919007	51	25	336	696
198	HAUS6	9	19053134	51	25	336	696
198	MLLT3	9	20341662	51	25	336	696
198	ACO1	9	32384600	51	25	336	696
198	PRSS3	9	33750463	51	25	336	696
198	KIAA1045	9	34957483	51	25	336	696
198	RECK	9	36036909	51	25	336	696
198	UBQLN1	9	86274877	51	25	336	696
198	SPTLC1	9	94793415	51	25	336	696
198	MSANTD3-TMEFF1	9	103204187	51	25	336	696
198	TAL2	9	108424737	51	25	336	696
198	TMEM245	9	111777414	51	25	336	696
198	KIAA1958	9	115249247	51	25	336	696
198	AKNA	9	117096432	51	25	336	696
198	MAN1B1	9	139981378	51	25	336	696
198	SSNA1	9	140083053	51	25	336	696
199	CER1	9	14719731	53	15	336	696
199	DENND4C	9	19230762	53	15	336	696
199	RUSC2	9	35489948	53	15	336	696
199	RGP1	9	35749276	53	15	336	696
199	FBXO10	9	37510888	53	15	336	696
199	MAMDC2	9	72658496	53	15	336	696
199	GADD45G	9	92219926	53	15	336	696
199	OMD	9	95176526	53	15	336	696
199	ZNF462	9	109625377	53	15	336	696
199	FKBP15	9	115927799	53	15	336	696
199	FAM157B	9	141106636	53	15	336	696
200	CEP78	9	80850990	55	2	336	696
200	INVS	9	102861501	55	2	336	696
201	FRMD3	9	85859538	59	4	336	696
201	TMEM203	9	140098534	59	4	336	696
202	FREM1	9	14734663	65	8	336	696
202	TMEM215	9	32783496	65	8	336	696
202	ARID3C	9	34621454	65	8	336	696
202	ARHGEF39	9	35659340	65	8	336	696
202	TMEM8B	9	35829221	65	8	336	696
202	TGFBR1	9	101867411	65	8	336	696
203	PRKACG	9	71627448	71	6	336	696
203	C9orf57	9	74666296	71	6	336	696
203	NAA35	9	88556056	71	6	336	696
203	C9orf3	9	97488950	71	6	336	696
203	ABCA1	9	107543283	71	6	336	696
204	OR2S2	9	35957104	73	4	336	696
204	OR13D1	9	107456702	73	4	336	696
204	C9orf173	9	140145712	73	4	336	696
205	VLDLR	9	2621792	78	24	336	696
205	RANBP6	9	6011018	78	24	336	696
205	TYRP1	9	12693385	78	24	336	696
205	FAM154A	9	18927657	78	24	336	696
205	GRHPR	9	37422706	78	24	336	696
205	CNTNAP3	9	39072763	78	24	336	696
205	KLF9	9	72999512	78	24	336	696
205	TRPM3	9	73149965	78	24	336	696
205	RMI1	9	86595636	78	24	336	696
205	IARS	9	94972489	78	24	336	696
205	ANKRD19P	9	95571892	78	24	336	696
205	FBP2	9	97320995	78	24	336	696
205	GABBR2	9	101050363	78	24	336	696
205	PALM2-AKAP2	9	112542576	78	24	336	696
205	ABCA2	9	139901685	78	24	336	696
205	NELFB	9	140149758	78	24	336	696
205	ARRDC1	9	140500095	78	24	336	696
206	SLC1A1	9	4490426	91	12	336	696
206	IFNW1	9	21140630	91	12	336	696
206	PCSK5	9	78505559	91	12	336	696
206	SLC28A3	9	86890764	91	12	336	696
206	PTPDC1	9	96793090	91	12	336	696
206	MRPL50	9	104152248	91	12	336	696
206	AMBP	9	116822407	91	12	336	696
207	LURAP1L	9	12775011	96	3	336	696
207	CAAP1	9	26840682	96	3	336	696
207	UNC13B	9	35161988	96	3	336	696
208	MTAP	9	21802634	97	5	336	696
208	CNTFR	9	34551429	97	5	336	696
208	GDA	9	74764266	97	5	336	696
208	KIF27	9	86451614	97	5	336	696
208	DAPK1	9	90112595	97	5	336	696
209	CDC37L1	9	4679552	105	2	336	696
209	PTGDS	9	139871955	105	2	336	696
210	GBA2	9	35736862	120	3	336	696
210	ANXA1	9	75766646	120	3	336	696
211	BNC2	9	16409500	127	2	336	696
211	EXD3	9	140201345	127	2	336	696
212	STOX1	10	70587293	11	38	31	17
212	EMX2	10	119301955	11	38	31	17
213	PAX2	10	102495465	11	38	41	8
213	FAM178A	10	102672325	11	38	41	8
214	PAPSS2	10	89419475	11	38	97	7
214	PDZD7	10	102767439	11	38	97	7
215	AKR1C3	10	5090957	11	38	233	18
215	SYCE1	10	135368347	11	38	233	18
216	STAM	10	17686123	11	38	261	9
216	SEC24C	10	75504130	11	38	261	9
217	ADARB2	10	1223252	46	6	50	11
217	CDHR1	10	85954390	46	6	50	11
218	VSTM4	10	50222289	51	22	234	16
218	HELLS	10	96305523	51	22	234	16
219	MKX	10	27961802	59	5	78	20
219	NFKB2	10	104155352	59	5	78	20
220	CHAT	10	50822082	65	13	259	8
220	DNAJC12	10	69556426	65	13	259	8
221	MUC6	11	1012823	0	15	300	504
221	MRGPRE	11	3249040	0	15	300	504
221	FAM160A2	11	6232563	0	15	300	504
221	MRGPRX4	11	18194383	0	15	300	504
221	CCS	11	66360689	0	15	300	504
222	NAV2	11	19372270	0	15	302	187
222	LRP4	11	46878267	0	15	302	187
223	RNF169	11	74459912	0	15	303	178
223	CNTN5	11	98891705	0	15	303	178
224	OR52M1	11	4566420	11	44	21	7
224	C11orf40	11	4592652	11	44	21	7
225	KRTAP5-1	11	1605571	11	44	300	504
225	TH	11	2185158	11	44	300	504
225	OR51Q1	11	5443340	11	44	300	504
225	OR51I2	11	5474637	11	44	300	504
225	OR52D1	11	5509914	11	44	300	504
225	OR52N1	11	5809083	11	44	300	504
225	SPON1	11	13984183	11	44	300	504
225	OR4C16	11	55339603	11	44	300	504
225	SCGB2A1	11	61976139	11	44	300	504
225	AHNAK	11	62201013	11	44	300	504
225	LGALS12	11	63273523	11	44	300	504
225	C11orf84	11	63580845	11	44	300	504
225	DIXDC1	11	111797867	11	44	300	504
225	ZW10	11	113603904	11	44	300	504
226	OR51G1	11	4944603	11	44	302	187
226	CTR9	11	10772533	11	44	302	187
226	QSER1	11	32914723	11	44	302	187
226	NR1H3	11	47279467	11	44	302	187
226	RPLP0P2	11	61382507	11	44	302	187
227	MTMR2	11	95566043	11	44	303	178
227	MMP8	11	102582525	11	44	303	178
228	PRDM11	11	45115563	11	44	306	9
228	SYT13	11	45261852	11	44	306	9
229	PGAP2	11	3829765	25	3	303	178
229	MYO7A	11	76839309	25	3	303	178
230	CTSD	11	1773981	26	15	300	504
230	OR2D2	11	6912804	26	15	300	504
230	IGHMBP2	11	68671318	26	15	300	504
231	OR2AT4	11	74799795	26	15	303	178
231	CCDC83	11	85566143	26	15	303	178
231	CCDC81	11	86085777	26	15	303	178
232	PHRF1	11	576445	39	4	300	504
232	OR56A3	11	5968576	39	4	300	504
233	FADD	11	70049268	42	4	300	504
233	SHANK2	11	70313960	42	4	300	504
234	MICALCL	11	12308446	51	13	34	16
234	OR5B3	11	58169937	51	13	34	16
235	ANO9	11	417929	51	13	300	504
235	TMPRSS4	11	117947726	51	13	300	504
236	OR52E2	11	5079879	51	13	302	187
236	PTGDR2	11	60618397	51	13	302	187
237	MIR34C	11	111384163	53	26	24	9
237	SIK2	11	111473114	53	26	24	9
238	OR52E8	11	5877978	53	26	300	504
238	OR5W2	11	55681125	53	26	300	504
238	PITPNM1	11	67259238	53	26	300	504
238	FAM86C2P	11	67559237	53	26	300	504
238	FGF19	11	69513005	53	26	300	504
238	DHCR7	11	71145456	53	26	300	504
238	PPP2R1B	11	111608604	53	26	300	504
238	NCAM1	11	112831968	53	26	300	504
239	FNBP4	11	47738068	53	26	302	187
239	OR9Q2	11	57957905	53	26	302	187
240	FANCF	11	22644078	53	26	303	178
240	PDE2A	11	72287183	53	26	303	178
240	NAALAD2	11	89867817	53	26	303	178
240	TAF1D	11	93469095	53	26	303	178
240	MAML2	11	95709756	53	26	303	178
241	DEAF1	11	644219	54	3	300	504
241	SLC22A25	11	62931295	54	3	300	504
242	BEST1	11	61717355	59	11	300	504
242	BSCL2	11	62457733	59	11	300	504
242	AASDHPPT	11	105948291	59	11	300	504
242	POU2AF1	11	111222980	59	11	300	504
242	NXPE4	11	114441312	59	11	300	504
243	SAA4	11	18252901	63	3	300	504
243	NXF1	11	62559597	63	3	300	504
243	PLCB3	11	64018994	63	3	300	504
244	KRTAP5-5	11	1651032	64	3	300	504
244	RCOR2	11	63678692	64	3	300	504
245	OR52N2	11	5841565	65	20	300	504
245	RAD9A	11	67159422	65	20	300	504
245	NADSYN1	11	71164216	65	20	300	504
245	USP28	11	113668596	65	20	300	504
246	SPTY2D1	11	18627947	65	20	302	187
246	CREB3L1	11	46299188	65	20	302	187
246	OR4B1	11	48238361	65	20	302	187
246	YPEL4	11	57412559	65	20	302	187
247	ARAP1	11	72396113	65	20	303	178
247	C11orf30	11	76156068	65	20	303	178
248	IGSF22	11	18725851	68	2	303	178
248	P2RY2	11	72929342	68	2	303	178
249	EPS8L2	11	706119	71	10	300	504
249	OR8H1	11	56057602	71	10	300	504
249	SLC22A24	11	62885994	71	10	300	504
250	ADM	11	10326526	71	10	302	187
250	SLC39A13	11	47430045	71	10	302	187
251	FCHSD2	11	72547789	73	2	303	178
251	VSTM5	11	93553734	73	2	303	178
252	OR10A4	11	6897855	75	5	300	504
252	DPP3	11	66247483	75	5	300	504
253	CDHR5	11	616564	78	18	300	504
253	OR4C3	11	48346492	78	18	300	504
253	OR8U1	11	56143099	78	18	300	504
253	FLRT1	11	63871361	78	18	300	504
253	RPS6KA4	11	64126624	78	18	300	504
253	KLC2	11	66025173	78	18	300	504
253	RBM14	11	66384052	78	18	300	504
253	KRTAP5-8	11	71249070	78	18	300	504
254	CCDC67	11	93063882	78	18	303	178
254	MMP12	11	102733463	78	18	303	178
255	GRM5	11	88237743	81	2	303	178
255	C11orf54	11	93474759	81	2	303	178
256	PICALM	11	85668213	88	2	303	178
256	TRPC6	11	101322294	88	2	303	178
257	TRIM22	11	5710816	91	9	300	504
257	PPFIA1	11	70116805	91	9	300	504
257	KBTBD3	11	105921824	91	9	300	504
258	UCP2	11	73685715	91	9	307	102
258	NOX4	11	89057521	91	9	307	102
259	OR5J2	11	55944093	96	5	300	504
259	CCDC88B	11	64107689	96	5	300	504
260	HIPK3	11	33278867	96	5	302	187
260	ZDHHC5	11	57435473	96	5	302	187
261	CALCA	11	14988214	97	7	300	504
261	OR5L2	11	55594694	97	7	300	504
261	NUDT22	11	63993745	97	7	300	504
262	KRTAP5-9	11	71259465	99	4	307	102
262	RSF1	11	77377273	99	4	307	102
263	TRIM51	11	55650772	100	2	300	504
263	FADS2	11	61583674	100	2	300	504
264	UVRAG	11	75526211	102	5	303	178
264	LRRC32	11	76368567	102	5	303	178
265	OR5L1	11	55578942	109	3	300	504
265	GPR137	11	64052284	109	3	300	504
266	OR5R1	11	56184733	164	3	300	504
266	EML3	11	62369690	164	3	300	504
267	MUC5B	11	1244294	166	2	300	504
267	TENM4	11	78364327	166	2	300	504
268	LGR5	12	71833549	0	22	121	203
268	SLC6A15	12	85253266	0	22	121	203
268	EEA1	12	93166284	0	22	121	203
268	ALDH1L2	12	105413561	0	22	121	203
269	UBE3B	12	109915427	0	22	122	138
269	MMAB	12	109991520	0	22	122	138
269	RNFT2	12	117176095	0	22	122	138
269	ARL6IP4	12	123464606	0	22	122	138
270	FKBP4	12	2904107	0	22	140	13
270	GNS	12	65107221	0	22	140	13
271	KDM5A	12	389222	11	26	24	17
271	ABCD2	12	39945021	11	26	24	17
272	NECAP1	12	8234806	11	26	121	203
272	ATF1	12	51157788	11	26	121	203
272	GLIPR1L1	12	75728418	11	26	121	203
272	CCDC53	12	102406617	11	26	121	203
272	ATP6V0A2	12	124196864	11	26	121	203
273	ATP2B1	12	89981825	26	13	121	203
273	NTN4	12	96051582	26	13	121	203
273	NOC4L	12	132628971	26	13	121	203
274	STAB2	12	103981068	26	13	122	138
274	RAD9B	12	110940004	26	13	122	138
274	WDR66	12	122356462	26	13	122	138
275	ATF7	12	53905842	46	8	121	203
275	FAM101A	12	124773709	46	8	121	203
276	CCDC91	12	28410132	51	32	47	8
276	RPAP3	12	48055714	51	32	47	8
277	AMHR2	12	53817638	51	32	121	203
277	GLIPR1	12	75874512	51	32	121	203
277	METTL25	12	82752275	51	32	121	203
277	ALX1	12	85674035	51	32	121	203
277	GPR133	12	131438451	51	32	121	203
278	SART3	12	108915990	51	32	122	138
278	CCDC60	12	119772516	51	32	122	138
279	SCARB1	12	125262173	51	32	137	9
279	DHX37	12	125431369	51	32	137	9
280	GTSF1	12	54849735	53	18	70	26
280	PDE1B	12	54955227	53	18	70	26
281	NAP1L1	12	76438671	53	18	121	203
281	ZDHHC17	12	77157853	53	18	121	203
281	C12orf50	12	88373815	53	18	121	203
282	PTPN11	12	112856535	53	18	122	138
282	VPS33A	12	122716093	53	18	122	138
283	MFAP5	12	8798538	59	12	121	203
283	RIMKLB	12	8850495	59	12	121	203
283	GLIPR1L2	12	75784849	59	12	121	203
284	IQCD	12	113633245	59	12	122	138
284	C12orf49	12	117151124	59	12	122	138
285	KRT76	12	53161938	78	27	38	11
285	KRT3	12	53183468	78	27	38	11
286	TRHDE	12	72666528	78	27	121	203
286	PLEKHG7	12	93130264	78	27	121	203
286	RIMBP2	12	130880680	78	27	121	203
287	HVCN1	12	111086490	78	27	122	138
287	P2RX7	12	121570630	78	27	122	138
287	KDM2B	12	121866899	78	27	122	138
287	KNTC1	12	123011808	78	27	122	138
288	NTF3	12	5603297	78	27	144	22
288	CD9	12	6309481	78	27	144	22
289	MGAT4C	12	86373036	91	13	121	203
289	POC1B-GALNT4	12	89913189	91	13	121	203
290	GAS2L3	12	100967438	91	13	122	138
290	BTBD11	12	107974633	91	13	122	138
291	AICDA	12	8754761	95	2	140	13
291	PUS7L	12	44122409	95	2	140	13
292	FGF6	12	4543307	97	5	121	203
292	TMEM132B	12	125811161	97	5	121	203
293	SCYL2	12	100661548	109	5	122	138
293	PLBD2	12	113796370	109	5	122	138
294	WSCD2	12	108523247	155	2	122	138
294	CUX2	12	111471827	155	2	122	138
295	KLF5	13	73632929	11	23	1	36
295	PCID2	13	113831852	11	23	1	36
296	KLHL1	13	70274724	11	23	329	42
296	EDNRB	13	78469615	11	23	329	42
297	PCDH9	13	66876965	11	23	330	81
297	RNF219	13	79188420	11	23	330	81
297	ABCC4	13	95672082	11	23	330	81
297	ERCC5	13	103498190	11	23	330	81
297	SPACA7	13	113030650	11	23	330	81
298	HS6ST3	13	96743092	91	8	3	29
298	LIG4	13	108859791	91	8	3	29
299	IPO5	13	98605928	91	8	330	81
299	PCCA	13	100741268	91	8	330	81
300	C14orf159	14	91580356	0	13	354	18
300	SERPINA3	14	95078713	0	13	354	18
301	TGFB3	14	76424439	11	21	17	26
301	IFT43	14	76452095	11	21	17	26
302	PLEKHH1	14	68000007	51	18	6	33
302	GPR68	14	91698875	51	18	6	33
303	OTX2	14	57267424	51	18	25	24
303	GOLGA5	14	93260575	51	18	25	24
304	TRMT5	14	61438166	65	7	362	16
304	ZNF839	14	102786087	65	7	362	16
305	AGBL1	15	86685241	0	6	388	239
305	CRTC3	15	91073117	0	6	388	239
306	ATP8B4	15	50150434	11	25	4	48
306	ARID3B	15	74833547	11	25	4	48
307	CSNK1G1	15	64457715	11	25	388	239
307	CSK	15	75074424	11	25	388	239
307	MPI	15	75182351	11	25	388	239
307	KIAA1024	15	79724857	11	25	388	239
307	TMC3	15	81624759	11	25	388	239
308	ALPK3	15	85359910	15	5	388	239
308	NTRK3	15	88419987	15	5	388	239
309	SCG3	15	51973549	39	3	388	239
309	ARNT2	15	80696691	39	3	388	239
310	SHC4	15	49115933	51	20	388	239
310	SPESP1	15	69222838	51	20	388	239
310	TBC1D21	15	74165926	51	20	388	239
310	HOMER2	15	83517728	51	20	388	239
310	BNC1	15	83924654	51	20	388	239
310	RCCD1	15	91498105	51	20	388	239
311	CEP152	15	49030134	53	6	388	239
311	ACSBG1	15	78463186	53	6	388	239
312	CALML4	15	68483042	59	4	388	239
312	POLG	15	89859535	59	4	388	239
313	ISLR	15	74466086	65	3	388	239
313	PTPN9	15	75759461	65	3	388	239
314	FAM154B	15	82555151	71	5	388	239
314	IGF1R	15	99191767	71	5	388	239
315	TLE3	15	70340129	78	13	1	79
315	FES	15	91428275	78	13	1	79
316	PRTG	15	55903738	78	13	389	43
316	HERC1	15	63900816	78	13	389	43
316	PARP6	15	72533521	78	13	389	43
316	GOLGA6D	15	75575181	78	13	389	43
317	SNUPN	15	75890423	91	5	388	239
317	TBC1D2B	15	78287326	91	5	388	239
318	PSMA4	15	78832746	97	3	388	239
318	KLHL25	15	86302558	97	3	388	239
319	MESDC2	15	81239667	115	2	388	239
319	ZNF710	15	90544722	115	2	388	239
320	ADAMTS7	15	79051544	186	2	388	239
320	OR4F15	15	102358389	186	2	388	239
321	TSNAXIP1	16	67840780	0	20	249	52
321	PKD1L2	16	81134483	0	20	249	52
322	ZNF205	16	3162562	0	20	251	374
322	C16orf89	16	5094122	0	20	251	374
322	TEKT5	16	10721360	0	20	251	374
322	LCMT1	16	25123046	0	20	251	374
322	KIAA0556	16	27561467	0	20	251	374
322	ATXN2L	16	28834368	0	20	251	374
322	SPNS1	16	28986095	0	20	251	374
322	DPEP3	16	68009565	0	20	251	374
322	VAT1L	16	77822460	0	20	251	374
323	SRRM2	16	2802329	0	20	254	84
323	ATP2C2	16	84402128	0	20	254	84
323	SPG7	16	89574795	0	20	254	84
324	STX1B	16	31000576	11	32	250	7
324	ZNF668	16	31072163	11	32	250	7
325	CAPN15	16	577855	11	32	251	374
325	CIITA	16	10971054	11	32	251	374
325	CLEC16A	16	11038344	11	32	251	374
325	XYLT1	16	17196180	11	32	251	374
325	ACSM3	16	20775311	11	32	251	374
325	COG7	16	23399813	11	32	251	374
325	KCTD13	16	29917656	11	32	251	374
325	PRR14	16	30662240	11	32	251	374
325	FBXL19	16	30934375	11	32	251	374
325	TGFB1I1	16	31483528	11	32	251	374
325	GABARAPL2	16	75600248	11	32	251	374
326	MBTPS1	16	84087365	11	32	254	84
326	CRISPLD2	16	84853586	11	32	254	84
326	ANKRD11	16	89334028	11	32	254	84
327	ANKS3	16	4746510	11	32	263	9
327	SRCAP	16	30710461	11	32	263	9
328	HS3ST2	16	22825859	15	6	251	374
328	GAS8	16	90089007	15	6	251	374
329	PDIA2	16	333117	15	6	260	43
329	NTN3	16	2521499	15	6	260	43
330	SLC9A3R2	16	2076868	18	4	251	374
330	ATP2A1	16	28891363	18	4	251	374
331	ZNF598	16	2047652	51	23	251	374
331	TFAP4	16	4307186	51	23	251	374
331	USP7	16	8985950	51	23	251	374
331	BFAR	16	14726667	51	23	251	374
331	VWA3A	16	22103858	51	23	251	374
331	GGA2	16	23474862	51	23	251	374
331	ZNF688	16	30581018	51	23	251	374
331	RNF40	16	30772932	51	23	251	374
331	TANGO6	16	68877508	51	23	251	374
332	SLC12A4	16	67977376	52	3	251	374
332	ZNF23	16	71481502	52	3	251	374
333	HMOX2	16	4524703	59	15	251	374
333	ZNF500	16	4800814	59	15	251	374
333	C16orf62	16	19566736	59	15	251	374
333	APOBR	16	28505969	59	15	251	374
333	ENKD1	16	67696849	59	15	251	374
333	C16orf86	16	67700716	59	15	251	374
333	KARS	16	75661621	59	15	251	374
333	C16orf74	16	85741123	59	15	251	374
333	KLHDC4	16	87741417	59	15	251	374
334	RPS2	16	2012061	78	11	251	374
334	VASN	16	4421848	78	11	251	374
334	ACSM2A	16	20462858	78	11	251	374
334	PRKCB	16	23847299	78	11	251	374
334	DEF8	16	90015138	78	11	251	374
335	ZNF263	16	3333486	89	4	251	374
335	CREBBP	16	3775055	89	4	251	374
335	CACNG3	16	24266873	89	4	251	374
336	C16orf96	16	4606490	91	14	251	374
336	SHISA9	16	12995476	91	14	251	374
336	ABCC6P1	16	18582569	91	14	251	374
336	SMG1	16	18816174	91	14	251	374
336	RABEP2	16	28915741	91	14	251	374
336	C16orf93	16	30771357	91	14	251	374
336	TMEM231	16	75572014	91	14	251	374
337	ADCY9	16	4012649	99	2	251	374
337	ERI2	16	20807661	99	2	251	374
338	GLIS2	16	4382224	127	2	251	374
338	FAM65A	16	67562719	127	2	251	374
339	USP31	16	23072727	130	3	251	374
339	ZNF785	16	30591993	130	3	251	374
340	ERN2	16	23701625	161	2	260	43
340	C16orf82	16	27078218	161	2	260	43
341	ADAMTS18	16	77316024	180	2	251	374
341	ZCCHC14	16	87439851	180	2	251	374
342	MED24	17	38175349	0	15	499	381
342	GHDC	17	40341104	0	15	499	381
343	MYOCD	17	12569206	8	2	499	381
343	PIPOX	17	27369917	8	2	499	381
344	ARRB2	17	4613788	11	54	5	13
344	FXR2	17	7494547	11	54	5	13
344	MFSD6L	17	8700427	11	54	5	13
345	ACAP1	17	7239847	11	54	7	23
345	GUCY2D	17	7905987	11	54	7	23
346	RCVRN	17	9801026	11	54	29	19
346	MIR4732	17	27188672	11	54	29	19
347	ITGAE	17	3617918	11	54	499	381
347	ANKFY1	17	4066664	11	54	499	381
347	SLC13A2	17	26800663	11	54	499	381
347	BLMH	17	28575212	11	54	499	381
347	ZNF830	17	33288548	11	54	499	381
347	SLFN13	17	33762114	11	54	499	381
347	RAPGEFL1	17	38334241	11	54	499	381
347	WIPF2	17	38375573	11	54	499	381
347	KRTAP9-8	17	39394269	11	54	499	381
347	KRTAP9-9	17	39411635	11	54	499	381
347	EIF1	17	39845126	11	54	499	381
347	JUP	17	39910858	11	54	499	381
347	ACLY	17	40023178	11	54	499	381
347	TTC25	17	40086875	11	54	499	381
347	TUBG1	17	40761357	11	54	499	381
347	OSBPL7	17	45884732	11	54	499	381
348	AOC3	17	41003200	11	54	500	100
348	VAT1	17	41166621	11	54	500	100
348	MPP3	17	41878166	11	54	500	100
348	ATXN7L3	17	42269172	11	54	500	100
348	ZNF652	17	47366567	11	54	500	100
348	SLC35B1	17	47778295	11	54	500	100
349	TMEM199	17	26684603	26	9	499	381
349	LHX1	17	35294771	26	9	499	381
349	SCRN2	17	45915046	26	9	499	381
350	ALOX12	17	6899383	51	19	499	381
350	KRT16P3	17	20404826	51	19	499	381
350	SARM1	17	26698682	51	19	499	381
350	RHOT1	17	30469472	51	19	499	381
350	RAD51D	17	33426810	51	19	499	381
350	STARD3	17	37793332	51	19	499	381
350	TBX21	17	45810609	51	19	499	381
351	SCARF1	17	1537151	65	18	499	381
351	LGALS9B	17	20353175	65	18	499	381
351	OMG	17	29621667	65	18	499	381
351	ACACA	17	35441926	65	18	499	381
351	PSMB3	17	36908965	65	18	499	381
351	KRT40	17	39133967	65	18	499	381
351	KRT16	17	39766030	65	18	499	381
352	CD300LG	17	41924515	65	18	500	100
352	NGFR	17	47572654	65	18	500	100
353	RFFL	17	33336130	71	10	32	11
353	PCGF2	17	36890149	71	10	499	381
353	KRT33A	17	39502344	71	10	499	381
354	PER1	17	8043787	78	14	499	381
354	KRT32	17	39615764	78	14	499	381
355	TRPV2	17	16318855	91	14	1	56
355	C17orf78	17	35732984	91	14	1	56
356	NUFIP2	17	27582853	91	14	499	381
356	THRA	17	38219067	91	14	499	381
356	SGCA	17	48243365	91	14	499	381
357	RAB34	17	27041298	94	2	499	381
357	SLC35G3	17	33519538	94	2	499	381
358	FAM222B	17	27082995	97	8	499	381
358	AATF	17	35306174	97	8	499	381
359	ROCK1	18	18529702	11	17	30	4
359	GREB1L	18	18822202	11	17	30	4
360	SERPINB2	18	61554938	11	17	98	6
360	SERPINB10	18	61582744	11	17	98	6
361	LAMA3	18	21269406	11	17	104	9
361	CABYR	18	21718919	11	17	104	9
362	TMX3	18	66340924	51	2	11	15
362	SOCS6	18	67956136	51	2	11	15
363	UHRF1	19	4910378	0	36	925	609
363	KDM4B	19	4969123	0	36	925	609
363	ADAMTS10	19	8645123	0	36	925	609
363	PDE4A	19	10541520	0	36	925	609
363	SLC5A5	19	17982781	0	36	925	609
363	GMIP	19	19740281	0	36	925	609
363	PRODH2	19	36290891	0	36	925	609
363	TBCB	19	36605887	0	36	925	609
363	RYR1	19	38924339	0	36	925	609
364	FAM129C	19	17634109	11	28	8	4
364	COLGALT1	19	17666510	11	28	8	4
365	PLIN3	19	4838345	11	28	925	609
365	EVI5L	19	7911385	11	28	925	609
365	ILF3	19	10764936	11	28	925	609
365	ZNF878	19	12154619	11	28	925	609
365	ASNA1	19	12848305	11	28	925	609
365	SUGP2	19	19101696	11	28	925	609
365	ZNF254	19	24216206	11	28	925	609
365	C19orf12	19	30189792	11	28	925	609
365	MAP4K1	19	39078279	11	28	925	609
366	FUT3	19	5842898	15	3	925	609
366	JAK3	19	17935592	15	3	925	609
367	TMED1	19	10942742	18	4	925	609
367	TNPO2	19	12810007	18	4	925	609
367	LGALS7	19	39261607	18	4	925	609
368	PRAM1	19	8554939	26	12	925	609
368	ISYNA1	19	18545197	26	12	925	609
368	ZNF529	19	37034516	26	12	925	609
368	SPINT2	19	38755097	26	12	925	609
368	CATSPERG	19	38826442	26	12	925	609
369	STXBP2	19	7701986	46	16	925	609
369	CD209	19	7804880	46	16	925	609
369	OR7E24	19	9361719	46	16	925	609
369	FBXW9	19	12799729	46	16	925	609
369	ZNF85	19	21106058	46	16	925	609
369	ZNF429	19	21688436	46	16	925	609
369	ZNF599	19	35248978	46	16	925	609
369	UPK1A	19	36157417	46	16	925	609
369	CAPNS1	19	36630827	46	16	925	609
369	COX7A1	19	36641823	46	16	925	609
370	GIPC3	19	3585568	51	63	925	609
370	TJP3	19	3721696	51	63	925	609
370	ANGPTL4	19	8429010	51	63	925	609
370	ZNF317	19	9251055	51	63	925	609
370	ZNF846	19	9868150	51	63	925	609
370	DNM2	19	10828728	51	63	925	609
370	KANK2	19	11274942	51	63	925	609
370	CNN1	19	11649578	51	63	925	609
370	ACP5	19	11685474	51	63	925	609
370	ZNF563	19	12428303	51	63	925	609
370	ZNF564	19	12636183	51	63	925	609
370	MAN2B1	19	12757321	51	63	925	609
370	PIK3R2	19	18263987	51	63	925	609
370	CRTC1	19	18794424	51	63	925	609
370	TMEM161A	19	19230424	51	63	925	609
370	YJEFN3	19	19639669	51	63	925	609
370	ZNF90	19	20188802	51	63	925	609
370	ZNF826P	19	20578625	51	63	925	609
370	VSTM2B	19	30017490	51	63	925	609
370	FFAR1	19	35842444	51	63	925	609
370	FFAR3	19	35849487	51	63	925	609
370	FFAR2	19	35940616	51	63	925	609
370	LRFN3	19	36428021	51	63	925	609
370	ZNF527	19	37862058	51	63	925	609
370	RASGRP4	19	38899697	51	63	925	609
370	GMFG	19	39818996	51	63	925	609
370	SAMD4B	19	39833098	51	63	925	609
371	ZNF700	19	12035882	52	9	925	609
371	MAST3	19	18208602	52	9	925	609
371	PDE4C	19	18318770	52	9	925	609
371	ZNF714	19	21264952	52	9	925	609
371	ZNF536	19	30863327	52	9	925	609
371	DYRK1B	19	40315986	52	9	925	609
372	MFSD12	19	3544196	53	16	925	609
372	ZNF559	19	9434447	53	16	925	609
372	SLC27A1	19	17581252	53	16	925	609
372	FKBP8	19	18642567	53	16	925	609
372	NR2C2AP	19	19312219	53	16	925	609
373	TNFSF9	19	6531009	59	13	925	609
373	VAV1	19	6772678	59	13	925	609
373	S1PR5	19	10623417	59	13	925	609
374	C19orf24	19	1275519	65	19	925	609
374	ATP8B3	19	1782073	65	19	925	609
374	TICAM1	19	4815935	65	19	925	609
374	C3	19	6677845	65	19	925	609
374	XAB2	19	7684410	65	19	925	609
374	CD320	19	8367010	65	19	925	609
374	RAB11B	19	8455204	65	19	925	609
374	ZNF558	19	8920251	65	19	925	609
374	RDH8	19	10123924	65	19	925	609
374	DOCK6	19	11309968	65	19	925	609
374	FBXO27	19	39514662	65	19	925	609
375	QTRT1	19	10812111	78	25	925	609
375	ZNF441	19	11877814	78	25	925	609
375	FCHO1	19	17858526	78	25	925	609
375	ZNF737	19	20720797	78	25	925	609
375	ZNF208	19	22148896	78	25	925	609
375	PDCD5	19	33072093	78	25	925	609
376	LONP1	19	5691844	78	25	927	35
376	CATSPERD	19	5720687	78	25	927	35
377	GPR108	19	6729924	89	6	925	609
377	HAUS5	19	36103645	89	6	925	609
378	CLPP	19	6361462	91	18	925	609
378	LPAR2	19	19734465	91	18	925	609
378	ZNF486	19	20278022	91	18	925	609
378	RPSAP58	19	23945815	91	18	925	609
378	URI1	19	30433145	91	18	925	609
378	ZFP82	19	36882860	91	18	925	609
378	GGN	19	38874991	91	18	925	609
379	ABHD17A	19	1876974	91	18	928	39
379	OAZ1	19	2269484	91	18	928	39
380	NFIC	19	3359560	97	7	925	609
380	PLIN5	19	4522543	97	7	925	609
380	ARHGAP33	19	36266416	97	7	925	609
381	SEMA6B	19	4542599	102	4	925	609
381	MLLT1	19	6210391	102	4	925	609
382	ZFR2	19	3804021	115	3	925	609
382	CERS4	19	8274216	115	3	925	609
382	ZNF607	19	38187263	115	3	925	609
383	MYO1F	19	8585673	127	4	925	609
383	COL5A3	19	10070236	127	4	925	609
383	ADCK4	19	41197433	127	4	925	609
384	PNPLA6	19	7599635	130	6	925	609
384	ZNF653	19	11594241	130	6	925	609
385	ATP13A1	19	19756009	147	2	925	609
385	WDR62	19	36545782	147	2	925	609
386	OR1M1	19	9203920	179	3	925	609
386	ZNF382	19	37096206	179	3	925	609
387	CHST8	19	34112872	263	2	925	609
387	PRX	19	40899670	263	2	925	609
388	ZHX3	20	39807088	0	13	127	120
388	CTCFL	20	56081797	0	13	127	120
388	PCK1	20	56136136	0	13	127	120
388	ARFGAP1	20	61904136	0	13	127	120
388	RTEL1	20	62289162	0	13	127	120
389	NPBWR2	20	62737182	11	28	16	11
389	MYT1	20	62795826	11	28	16	11
390	LAMP5	20	9495004	11	28	122	101
390	TPX2	20	30326903	11	28	122	101
390	DNMT3B	20	31350190	11	28	122	101
390	CDK5RAP1	20	31946644	11	28	122	101
390	NECAB3	20	32244892	11	28	122	101
391	RBM39	20	34291530	11	28	127	120
391	CNBD2	20	34556502	11	28	127	120
391	DLGAP4	20	34894244	11	28	127	120
391	SRSF6	20	42086503	11	28	127	120
391	SALL4	20	50400582	11	28	127	120
391	PHACTR3	20	58296264	11	28	127	120
391	OPRL1	20	62711470	11	28	127	120
392	ERGIC3	20	34129777	53	6	127	120
392	RGS19	20	62704534	53	6	127	120
393	PIGU	20	33148345	59	6	2	10
393	PHF20	20	34359922	59	6	2	10
394	KIAA1755	20	36838906	120	2	127	120
394	IFT52	20	42219252	120	2	127	120
395	PFKL	21	45719916	0	3	239	75
395	POFUT2	21	46683842	0	3	239	75
395	COL18A1	21	46875423	0	3	239	75
396	CHAF1B	21	37757688	11	8	239	75
396	KRTAP10-6	21	46011148	11	8	239	75
396	KRTAP10-7	21	46020496	11	8	239	75
396	ADARB1	21	46494492	11	8	239	75
397	DNMT3L	21	45666221	39	2	239	75
397	PCNT	21	47744035	39	2	239	75
398	COL6A1	21	47401662	89	2	239	75
398	COL6A2	21	47518032	89	2	239	75
399	SFI1	22	31892124	11	20	282	296
399	ATF4	22	39916568	11	20	282	296
399	ENTHD1	22	40139048	11	20	282	296
399	FAM83F	22	40390952	11	20	282	296
399	ADSL	22	40742503	11	20	282	296
399	SGSM3	22	40766565	11	20	282	296
399	PACSIN2	22	43265771	11	20	282	296
399	PPARA	22	46546498	11	20	282	296
399	ALG12	22	50296853	11	20	282	296
399	CRELD2	22	50312277	11	20	282	296
399	TRABD	22	50624359	11	20	282	296
399	CHKB	22	51017386	11	20	282	296
399	ARSA	22	51061181	11	20	282	296
400	TEX33	22	37387159	15	4	282	296
400	TAB1	22	39795758	15	4	282	296
401	PRR14L	22	32077333	26	4	282	296
401	SLC5A4	22	32614462	26	4	282	296
402	RFPL2	22	32586421	46	2	282	296
402	EIF3L	22	38245378	46	2	282	296
403	LIMK2	22	31608249	51	25	282	296
403	C22orf42	22	32545518	51	25	282	296
403	FOXRED2	22	36883232	51	25	282	296
403	GALR3	22	38219388	51	25	282	296
403	FAM227A	22	38974124	51	25	282	296
403	ZC3H7B	22	41697506	51	25	282	296
403	C22orf46	22	42086546	51	25	282	296
403	RRP7B	22	42969265	51	25	282	296
403	LDOC1L	22	44888449	51	25	282	296
403	KIAA0930	22	45588122	51	25	282	296
403	RIBC2	22	45809571	51	25	282	296
403	CELSR1	22	46756730	51	25	282	296
403	MOV10L1	22	50528684	51	25	282	296
403	PPP6R2	22	50781745	51	25	282	296
403	ODF3B	22	50968837	51	25	282	296
404	BPIFC	22	32809833	53	4	282	296
404	LARGE	22	33669061	53	4	282	296
405	L3MBTL2	22	41601312	59	4	282	296
405	SBF1	22	50883430	59	4	282	296
406	GCAT	22	38203911	71	3	282	296
406	NFAM1	22	42776413	71	3	282	296
406	FAM19A5	22	48885271	71	3	282	296
407	SSTR3	22	37600276	78	5	282	296
407	TNRC6B	22	40573928	78	5	282	296
407	ACR	22	51176651	78	5	282	296
408	SYNGR1	22	39745953	91	6	282	296
408	SHANK3	22	51113069	91	6	282	296
409	MGAT3	22	39883228	106	2	282	296
409	C22orf34	22	49808173	106	2	282	296
410	SCUBE1	22	43599228	154	2	282	296
410	LMF2	22	50941375	154	2	282	296
411	CT47B1	23	120006451	0	12	236	21
411	SLC9A6	23	135067585	0	12	236	21
412	FMR1NB	23	147062848	11	88	15	9
412	ZFP92	23	152683780	11	88	15	9
413	TREX2	23	152710177	11	88	30	3
413	HAUS7	23	152713122	11	88	30	3
414	PHEX	23	22050561	11	88	44	4
414	AVPR2	23	153167984	11	88	44	4
415	RPA4	23	96138906	11	88	68	9
415	GPC4	23	132435063	11	88	68	9
416	MAGEB4	23	30260056	11	88	79	10
416	DCX	23	110537006	11	88	79	10
416	ZBTB33	23	119384609	11	88	79	10
417	GPR173	23	53078505	11	88	88	6
417	PHF6	23	133507341	11	88	88	6
418	OTUD6A	23	69282340	11	88	260	11
418	IRS4	23	107975726	11	88	260	11
419	AKAP4	23	49955419	11	88	261	4
419	FATE1	23	150884507	11	88	261	4
420	MAP7D2	23	20024830	11	88	264	6
420	ABCD1	23	152990322	11	88	264	6
421	GATA1	23	48644981	11	88	279	17
421	HDAC6	23	48660486	11	88	279	17
421	KLF8	23	56258869	11	88	279	17
421	GDI1	23	153665258	11	88	279	17
422	DCAF8L1	23	27996109	11	88	281	6
422	DOCK11	23	117629871	11	88	281	6
423	DDX53	23	23018077	15	15	91	8
423	SAGE1	23	134975784	15	15	91	8
424	KIAA1210	23	118212597	15	15	236	21
424	MAP7D3	23	135298973	15	15	236	21
425	MTMR8	23	63487960	42	9	93	5
425	MCF2	23	138663929	42	9	93	5
426	ATP11C	23	138808504	42	9	99	12
426	MAGEA1	23	152481521	42	9	99	12
427	RPS6KA6	23	83313353	59	9	256	12
427	GPRASP1	23	101906293	59	9	256	12

## Sheet: BLCA_0.5_IMR90
SCH_Class	Gene	Chr	Position	DB_Class	DB_Class_Size	HiC_Class	HiC_Class_Size
1	PKN2	1	89149921	0	157	14	5
2	MMEL1	1	2522080	0	157	169	901
2	PRDM16	1	2985741	0	157	169	901
2	VPS13D	1	12290095	0	157	169	901
2	PRDM2	1	14031349	0	157	169	901
2	CSMD2	1	33979598	0	157	169	901
2	ZC3H12A	1	37940118	0	157	169	901
2	CYP4A11	1	47394845	0	157	169	901
2	STIL	1	47715810	0	157	169	901
2	ELAVL4	1	50513685	0	157	169	901
2	LEPR	1	65886334	0	157	169	901
2	LRRC7	1	70225857	0	157	169	901
2	FPGT	1	74663895	0	157	169	901
2	LHX8	1	75600566	0	157	169	901
2	CLCA1	1	86934525	0	157	169	901
2	GBP1	1	89517986	0	157	169	901
2	COL11A1	1	103342022	0	157	169	901
2	TTF2	1	117602948	0	157	169	901
2	NBPF10	1	145293370	0	157	169	901
2	TXNIP	1	145438437	0	157	169	901
2	RPRD2	1	150336586	0	157	169	901
2	TARS2	1	150459839	0	157	169	901
2	BNIPL	1	151009028	0	157	169	901
2	ZNF687	1	151254787	0	157	169	901
2	SELENBP1	1	151336777	0	157	169	901
2	YY1AP1	1	155629232	0	157	169	901
2	GON4L	1	155719448	0	157	169	901
2	KIAA0907	1	155882833	0	157	169	901
2	SEMA4A	1	156119734	0	157	169	901
2	IQGAP3	1	156495196	0	157	169	901
2	NES	1	156638555	0	157	169	901
2	FCRL3	1	157647977	0	157	169	901
2	OR6N2	1	158746471	0	157	169	901
2	ATF6	1	161736033	0	157	169	901
2	POGK	1	166808723	0	157	169	901
2	ADCY10	1	167778624	0	157	169	901
2	RC3H1	1	173900221	0	157	169	901
2	TNR	1	175291934	0	157	169	901
2	SEC16B	1	177898241	0	157	169	901
2	CEP350	1	179923907	0	157	169	901
2	XPR1	1	180601145	0	157	169	901
2	IVNS1ABP	1	185265521	0	157	169	901
2	HMCN1	1	185703682	0	157	169	901
2	PRG4	1	186265404	0	157	169	901
2	PTGS2	1	186640943	0	157	169	901
2	SRGAP2	1	206516199	0	157	169	901
2	KCNK2	1	215256559	0	157	169	901
2	CDC42BPA	1	227177565	0	157	169	901
2	URB2	1	229761980	0	157	169	901
2	TTC13	1	231041986	0	157	169	901
2	SIPA1L2	1	232533711	0	157	169	901
2	ARID4B	1	235330209	0	157	169	901
2	LYST	1	235824330	0	157	169	901
2	RYR2	1	237205701	0	157	169	901
2	ZP4	1	238041163	0	157	169	901
2	KIF26B	1	245318286	0	157	169	901
3	FCGR3B	1	161592987	0	157	174	96
3	TPR	1	186280785	0	157	174	96
3	ASPM	1	197053256	0	157	174	96
3	CENPF	1	214776531	0	157	174	96
3	IARS2	1	220267454	0	157	174	96
3	MIA3	1	222791443	0	157	174	96
3	OBSCN	1	228395830	0	157	174	96
3	ACTA1	1	229566992	0	157	174	96
3	SDCCAG8	1	243419306	0	157	174	96
3	HNRNPU	1	245013601	0	157	174	96
4	TTLL10	1	1115076	0	157	175	1331
4	SCNN1D	1	1215815	0	157	175	1331
4	TAS1R3	1	1266725	0	157	175	1331
4	MXRA8	1	1288068	0	157	175	1331
4	CHD5	1	6161846	0	157	175	1331
4	RERE	1	8412463	0	157	175	1331
4	CLCN6	1	11866152	0	157	175	1331
4	DNAJC16	1	15853307	0	157	175	1331
4	RSC1A1	1	15986363	0	157	175	1331
4	SPEN	1	16174358	0	157	175	1331
4	UBR4	1	19400999	0	157	175	1331
4	HSPG2	1	22148724	0	157	175	1331
4	EPHA8	1	22890003	0	157	175	1331
4	ASAP3	1	23755055	0	157	175	1331
4	MYOM3	1	24382530	0	157	175	1331
4	TMEM57	1	25757348	0	157	175	1331
4	ARID1A	1	27022521	0	157	175	1331
4	GPN2	1	27205872	0	157	175	1331
4	WASF2	1	27730729	0	157	175	1331
4	PHACTR4	1	28696092	0	157	175	1331
4	EPB41	1	29213602	0	157	175	1331
4	TINAGL1	1	32042085	0	157	175	1331
4	MACF1	1	39549838	0	157	175	1331
4	PPIE	1	40204516	0	157	175	1331
4	CAP1	1	40506254	0	157	175	1331
4	KDM4A	1	44115796	0	157	175	1331
4	IPO13	1	44412477	0	157	175	1331
4	PTCH2	1	45285515	0	157	175	1331
4	LRRC41	1	46744071	0	157	175	1331
4	EPS15	1	51819934	0	157	175	1331
4	CC2D1B	1	52816264	0	157	175	1331
4	ZCCHC11	1	52888947	0	157	175	1331
4	USP24	1	55532031	0	157	175	1331
4	IL23R	1	67632168	0	157	175	1331
4	TGFBR3	1	92145899	0	157	175	1331
4	CCDC18	1	93646272	0	157	175	1331
4	ARHGAP29	1	94634462	0	157	175	1331
4	ABCD3	1	94883932	0	157	175	1331
4	DPYD	1	97543299	0	157	175	1331
4	AGL	1	100316530	0	157	175	1331
4	CELSR2	1	109792640	0	157	175	1331
4	MOV10	1	113217094	0	157	175	1331
4	SLC16A1	1	113454469	0	157	175	1331
4	MAGI3	1	113933474	0	157	175	1331
4	HSD3B1	1	120049825	0	157	175	1331
4	TCHH	1	152078792	0	157	175	1331
4	RPTN	1	152126070	0	157	175	1331
4	HRNR	1	152184551	0	157	175	1331
4	FLG	1	152274650	0	157	175	1331
4	FLG2	1	152321212	0	157	175	1331
4	INTS3	1	153700566	0	157	175	1331
4	DENND4B	1	153901976	0	157	175	1331
4	NUP210L	1	153965167	0	157	175	1331
4	ZBTB7B	1	154975105	0	157	175	1331
4	ASH1L	1	155305051	0	157	175	1331
4	SPTA1	1	158580495	0	157	175	1331
4	ATP1A4	1	160121351	0	157	175	1331
4	SCYL3	1	169822214	0	157	175	1331
4	FMO4	1	171283321	0	157	175	1331
4	PAPPA2	1	176432306	0	157	175	1331
4	ASTN1	1	176830199	0	157	175	1331
4	DHX9	1	182808438	0	157	175	1331
4	LAMC1	1	182992594	0	157	175	1331
4	LAMC2	1	183155173	0	157	175	1331
4	CRB1	1	197237333	0	157	175	1331
4	KIF21B	1	200938513	0	157	175	1331
4	CACNA1S	1	201008639	0	157	175	1331
4	ELF3	1	201979689	0	157	175	1331
4	PPP1R12B	1	202317829	0	157	175	1331
4	KDM5B	1	202696531	0	157	175	1331
4	ATP2B4	1	203595914	0	157	175	1331
4	PPP1R15B	1	204372491	0	157	175	1331
4	RPS6KC1	1	213224574	0	157	175	1331
4	EPRS	1	220141941	0	157	175	1331
4	HHIPL2	1	222695601	0	157	175	1331
4	PCNXL2	1	233119881	0	157	175	1331
5	ELTD1	1	79355448	14	5	169	901
5	CD1B	1	158297739	14	5	169	901
5	FMN2	1	240255184	14	5	169	901
6	STX12	1	28099693	14	5	175	1331
6	OPRD1	1	29138653	14	5	175	1331
7	PTPN22	1	114356432	17	2	169	901
7	SPATA17	1	217804665	17	2	169	901
8	DHCR24	1	55315299	28	3	175	1331
8	STXBP3	1	109289284	28	3	175	1331
9	KLHDC7A	1	18807423	30	3	169	901
9	C4BPA	1	207277606	30	3	169	901
10	EIF3I	1	32687970	44	2	175	1331
10	S100PBP	1	33283042	44	2	175	1331
11	INADL	1	62208148	45	2	169	901
11	VAV3	1	108113781	45	2	169	901
12	PLEKHN1	1	901876	56	4	175	1331
12	CCDC24	1	44457279	56	4	175	1331
12	ADAR	1	154554533	56	4	175	1331
13	ADAMTSL4	1	150521844	62	2	169	901
13	EXOC8	1	231468476	62	2	169	901
14	AGRN	1	955502	63	2	175	1331
14	SOAT1	1	179262848	63	2	175	1331
15	DNAJC11	1	6694227	65	2	175	1331
15	CASZ1	1	10696665	65	2	175	1331
16	IFI44	1	79115476	66	18	169	901
16	AMPD1	1	115215719	66	18	169	901
17	MORN1	1	2306292	66	18	175	1331
17	UBE4B	1	10093040	66	18	175	1331
17	CELA2A	1	15783222	66	18	175	1331
17	ZBTB17	1	16268363	66	18	175	1331
17	WDTC1	1	27561006	66	18	175	1331
17	RCC1	1	28832454	66	18	175	1331
17	TXLNA	1	32645344	66	18	175	1331
17	FAM167B	1	32712817	66	18	175	1331
17	B4GALT2	1	44445607	66	18	175	1331
17	TMEM69	1	46153846	66	18	175	1331
17	CYB5RL	1	54638026	66	18	175	1331
17	BCL10	1	85731459	66	18	175	1331
17	NENF	1	212606228	66	18	175	1331
18	XKR8	1	28285972	69	3	175	1331
18	ZBTB8A	1	33004745	69	3	175	1331
18	NASP	1	46049659	69	3	175	1331
19	HPCAL4	1	40144319	73	3	175	1331
19	PLK3	1	45266035	73	3	175	1331
20	TCHHL1	1	152056619	75	2	175	1331
20	PARP1	1	226548391	75	2	175	1331
21	CD2	1	117297085	91	16	169	901
21	PSMD4	1	151227196	91	16	169	901
21	RGS4	1	163038763	91	16	169	901
21	TADA1	1	166825748	91	16	169	901
21	H3F3A	1	226250407	91	16	169	901
22	TRAF3IP3	1	209929376	91	16	174	96
22	RCOR3	1	211432707	91	16	174	96
22	TRIM67	1	231298673	91	16	174	96
22	ZNF670	1	247197939	91	16	174	96
23	RBP7	1	10057254	91	16	175	1331
23	FAM76A	1	28052489	91	16	175	1331
23	RLF	1	40627040	91	16	175	1331
23	JUN	1	59246462	91	16	175	1331
23	SERBP1	1	67873492	91	16	175	1331
23	LRRC8B	1	89990396	91	16	175	1331
23	SLC39A1	1	153931574	91	16	175	1331
24	CDK11B	1	1570602	99	2	175	1331
24	NBPF3	1	21766582	99	2	175	1331
25	MASP2	1	11086579	106	4	175	1331
25	ERMAP	1	43291248	106	4	175	1331
25	TACSTD2	1	59041094	106	4	175	1331
26	C8B	1	57394882	116	2	169	901
26	AMY2A	1	104159953	116	2	169	901
27	PTGFR	1	78956727	126	5	169	901
27	AIM2	1	159032274	126	5	169	901
27	UHMK1	1	162467594	126	5	169	901
27	TOR1AIP1	1	179851176	126	5	169	901
27	IKBKE	1	206643585	126	5	169	901
28	TNFRSF8	1	12123433	128	2	175	1331
28	RIMS3	1	41086351	128	2	175	1331
29	SLC5A9	1	48688356	129	5	169	901
29	IGSF3	1	117117019	129	5	169	901
29	DARS2	1	173793796	129	5	169	901
30	TNFRSF25	1	6521213	129	5	175	1331
30	PTPRC	1	198608097	129	5	175	1331
31	LRRC40	1	70610484	141	2	169	901
31	PRDX6	1	173446485	141	2	169	901
32	EXTL2	1	101337927	146	2	169	901
32	HAPLN2	1	156589085	146	2	169	901
33	SNX27	1	151584661	147	2	169	901
33	CD34	1	208059882	147	2	169	901
34	ZNF644	1	91380856	152	5	169	901
34	SLC25A24	1	108677343	152	5	169	901
35	FBXO2	1	11708417	152	5	175	1331
35	USP48	1	22004791	152	5	175	1331
35	RAB3GAP2	1	220321609	152	5	175	1331
36	CYP4A22	1	47603106	160	2	169	901
36	AP4B1	1	114437370	160	2	169	901
37	EXTL1	1	26348270	168	6	175	1331
37	HECTD3	1	45468219	168	6	175	1331
37	ROR1	1	64239689	168	6	175	1331
37	SGIP1	1	66999824	168	6	175	1331
37	KRTCAP2	1	155141883	168	6	175	1331
38	PLEKHM2	1	16010826	186	2	175	1331
38	TCEB3	1	24069855	186	2	175	1331
39	ANKRD13C	1	70724684	187	3	169	901
39	C1orf116	1	207191865	187	3	169	901
40	MFSD4	1	205538111	193	3	169	901
40	PTPN14	1	214522038	193	3	169	901
41	PTPRU	1	29563027	198	3	169	901
41	ACTN2	1	236849753	198	3	169	901
42	ATPAF1	1	47100710	199	9	169	901
42	CELF3	1	151672533	199	9	169	901
42	TMCO1	1	165693527	199	9	169	901
42	FAIM3	1	207076630	199	9	169	901
43	PUSL1	1	1243993	199	9	175	1331
43	SSX2IP	1	85109389	199	9	175	1331
43	HIST2H2AC	1	149858524	199	9	175	1331
44	TMEM61	1	55446336	201	3	175	1331
44	PVRL4	1	161040780	201	3	175	1331
45	CTTNBP2NL	1	112938799	203	2	175	1331
45	THBS3	1	155165378	203	2	175	1331
46	RNF115	1	145610989	210	4	169	901
46	UCHL5	1	192987534	210	4	169	901
47	ERI3	1	44686741	210	4	175	1331
47	SSBP3	1	54691103	210	4	175	1331
48	CNKSR1	1	26503980	215	2	175	1331
48	ATXN7L2	1	110026560	215	2	175	1331
49	CGN	1	151483861	219	3	169	901
49	RABGAP1L	1	174769034	219	3	169	901
49	TBCE	1	235530674	219	3	169	901
50	PPCS	1	42922164	222	2	175	1331
50	NBPF14	1	148250248	222	2	175	1331
51	GBP7	1	89597433	225	2	169	901
51	MCL1	1	150547026	225	2	169	901
52	LPAR3	1	85279085	236	2	175	1331
52	GLMN	1	92711954	236	2	175	1331
53	DDAH1	1	85784167	247	2	175	1331
53	ATP8B2	1	154300275	247	2	175	1331
54	LMNA	1	156095907	263	17	169	901
54	GPR52	1	174417211	263	17	169	901
54	PM20D1	1	205797149	263	17	169	901
54	NEK2	1	211839772	263	17	169	901
55	UBE2J2	1	1189291	263	17	175	1331
55	KIF17	1	20990506	263	17	175	1331
55	SYF2	1	25548766	263	17	175	1331
55	C1orf216	1	36179476	263	17	175	1331
55	PABPC4	1	40026484	263	17	175	1331
55	ST7L	1	113066140	263	17	175	1331
55	HIST2H2BF	1	149754244	263	17	175	1331
55	IL6R	1	154377668	263	17	175	1331
55	VAMP4	1	171669295	263	17	175	1331
55	PRELP	1	203444882	263	17	175	1331
56	C1orf158	1	12806133	266	3	169	901
56	PI4KB	1	151264272	266	3	169	901
57	SPATA6	1	48761043	276	7	169	901
57	SLC30A7	1	101361631	276	7	169	901
57	FMOD	1	203309748	276	7	169	901
58	KLHL17	1	895966	276	7	175	1331
58	UBXN11	1	26608772	276	7	175	1331
58	SCAMP3	1	155225769	276	7	175	1331
59	FOXD2	1	47901688	279	4	169	901
59	TMEM56	1	95558072	279	4	169	901
59	BGLAP	1	156211950	279	4	169	901
60	OR10K1	1	158435351	286	3	174	96
60	TMEM63A	1	226033232	286	3	174	96
61	FCRLA	1	161676761	287	5	169	901
61	DTL	1	212208894	287	5	169	901
62	HEYL	1	40089102	287	5	175	1331
62	WLS	1	68591040	287	5	175	1331
62	DR1	1	93811477	287	5	175	1331
63	CD1A	1	158223926	306	2	169	901
63	RCSD1	1	167599473	306	2	169	901
64	MYSM1	1	59120410	316	3	175	1331
64	THEM4	1	151843342	316	3	175	1331
65	PDE4B	1	66378927	324	16	169	901
65	RXFP4	1	155911479	324	16	169	901
65	DPT	1	168664694	324	16	169	901
65	FAM177B	1	222910557	324	16	169	901
66	ACOT7	1	6324331	324	16	175	1331
66	SYNC	1	33145506	324	16	175	1331
66	CLDN19	1	43198763	324	16	175	1331
66	C1orf189	1	154171561	324	16	175	1331
66	HAX1	1	154245038	324	16	175	1331
66	TDRD10	1	154474694	324	16	175	1331
66	EFNA1	1	155100348	324	16	175	1331
66	ABL2	1	179068461	324	16	175	1331
66	C1orf106	1	200863948	324	16	175	1331
66	GOLT1A	1	204167287	324	16	175	1331
66	NSL1	1	212899494	324	16	175	1331
67	POGZ	1	151375199	345	12	169	901
67	UCK2	1	165796731	345	12	169	901
67	CDC73	1	193091087	345	12	169	901
67	IRF2BP2	1	234740014	345	12	169	901
68	SRRM1	1	24969593	345	12	175	1331
68	LCK	1	32716839	345	12	175	1331
68	TRIM62	1	33611002	345	12	175	1331
68	C1orf177	1	55271735	345	12	175	1331
68	CDC14A	1	100818022	345	12	175	1331
68	SPRR2F	1	153084599	345	12	175	1331
69	FCRL1	1	157764193	348	8	169	901
69	PBX1	1	164528596	348	8	169	901
70	RHD	1	25598976	348	8	175	1331
70	TEKT2	1	36549675	348	8	175	1331
70	ITGB3BP	1	63906440	348	8	175	1331
71	KCND3	1	112318453	349	2	169	901
71	SIKE1	1	115312104	349	2	169	901
72	TRIT1	1	40306705	374	2	175	1331
72	ZNF684	1	40997232	374	2	175	1331
73	GTF2B	1	89318320	378	7	169	901
73	NME7	1	169101767	378	7	169	901
73	PPP2R5A	1	212458878	378	7	169	901
74	MAD2L2	1	11734536	378	7	175	1331
74	ZMYM6	1	35451766	378	7	175	1331
74	SF3B4	1	149895208	378	7	175	1331
74	ADAMTS4	1	161159537	378	7	175	1331
75	GCLM	1	94352589	382	3	175	1331
75	MTX1	1	155178489	382	3	175	1331
76	ARNT	1	150782180	383	16	169	901
76	ETV3	1	157094458	383	16	169	901
76	SLAMF6	1	160454819	383	16	169	901
76	SELP	1	169558087	383	16	169	901
76	TROVE2	1	193029003	383	16	169	901
76	MYBPH	1	203136938	383	16	169	901
76	CR1L	1	207818457	383	16	169	901
77	HTR1D	1	23518387	383	16	175	1331
77	PTP4A2	1	32372021	383	16	175	1331
77	PRPF38A	1	52870218	383	16	175	1331
77	BCAS2	1	115110180	383	16	175	1331
77	S100A11	1	152004981	383	16	175	1331
77	SPRR1A	1	152956563	383	16	175	1331
77	FMO1	1	171217609	383	16	175	1331
78	INPP5B	1	38326368	391	2	169	901
78	SF3A3	1	38422651	391	2	169	901
79	DUSP12	1	161719557	397	6	169	901
79	PLA2G4A	1	186798031	397	6	169	901
79	IL24	1	207070787	397	6	169	901
80	CELA3A	1	22328148	397	6	175	1331
80	PAQR7	1	26187974	397	6	175	1331
80	RAD54L	1	46713366	397	6	175	1331
81	TNFAIP8L2	1	151129104	402	9	169	901
81	MYOG	1	203052256	402	9	169	901
82	CLSTN1	1	9789078	402	9	175	1331
82	ZMPSTE24	1	40723721	402	9	175	1331
82	ARTN	1	44398991	402	9	175	1331
82	CLK2	1	155232658	402	9	175	1331
82	RNPEP	1	201951765	402	9	175	1331
82	ZC3H11A	1	203764750	402	9	175	1331
83	NOS1AP	1	162039580	405	2	169	901
83	KLHL20	1	173684079	405	2	169	901
84	GSTM5	1	110254863	407	3	175	1331
84	MDM4	1	204485506	407	3	175	1331
85	C1orf87	1	60456065	408	12	169	901
85	CD84	1	160510883	408	12	169	901
85	NUF2	1	163291722	408	12	169	901
86	RPF1	1	84944919	408	12	175	1331
86	RPL5	1	93297593	408	12	175	1331
86	HIST2H2BE	1	149856009	408	12	175	1331
86	DPM3	1	155112366	408	12	175	1331
86	CHML	1	241792166	408	12	175	1331
87	TCEA3	1	23707401	411	8	175	1331
87	TSSK3	1	32827861	411	8	175	1331
87	GPSM2	1	109419602	411	8	175	1331
87	APCS	1	159557615	411	8	175	1331
87	PIGM	1	159997461	411	8	175	1331
87	RNASEL	1	182542768	411	8	175	1331
88	EFCAB7	1	63988971	413	3	175	1331
88	ZNF697	1	120161999	413	3	175	1331
89	KIF2C	1	45212033	414	2	175	1331
89	HSPB11	1	54387233	414	2	175	1331
90	OR6K3	1	158686957	416	2	169	901
90	SELE	1	169691780	416	2	169	901
91	FCRL4	1	157543538	425	2	169	901
91	CD46	1	207925382	425	2	169	901
92	SYTL1	1	27668482	426	5	175	1331
92	AK2	1	33476825	426	5	175	1331
93	ZSWIM5	1	45482075	427	2	175	1331
93	F13B	1	197008320	427	2	175	1331
94	MSH4	1	76262555	430	11	169	901
94	ODF2L	1	86815776	430	11	169	901
95	ZNF436	1	23685940	430	11	175	1331
95	E2F2	1	23832919	430	11	175	1331
95	MAGOH	1	53692563	430	11	175	1331
95	USP1	1	62901974	430	11	175	1331
95	TAF13	1	109606997	430	11	175	1331
95	IPO9	1	201798287	430	11	175	1331
95	TATDN3	1	212965169	430	11	175	1331
95	OPN3	1	241756451	430	11	175	1331
96	CASQ2	1	116242625	435	5	169	901
96	PMF1	1	156182778	435	5	169	901
97	RAB42	1	28918711	435	5	175	1331
97	WDR63	1	85527980	435	5	175	1331
97	SLAMF9	1	159921281	435	5	175	1331
98	TAS1R2	1	19166092	445	4	175	1331
98	HNRNPR	1	23631180	445	4	175	1331
98	PKLR	1	155259083	445	4	175	1331
99	SCP2	1	53392900	447	3	175	1331
99	SLC35F3	1	234040457	447	3	175	1331
100	SLC25A44	1	156163722	449	9	169	901
100	YOD1	1	207217193	449	9	169	901
101	BMP8B	1	40223902	449	9	175	1331
101	SAMD13	1	84768333	449	9	175	1331
101	LRRC8C	1	90098643	449	9	175	1331
101	GSTM2	1	110210643	449	9	175	1331
101	NR1I3	1	161199455	449	9	175	1331
101	TEDDM1	1	182367251	449	9	175	1331
102	SLC2A5	1	9101426	457	6	175	1331
102	ZMYND12	1	42896000	457	6	175	1331
102	SORT1	1	109852187	457	6	175	1331
102	KIAA1804	1	233463513	457	6	175	1331
103	HPCA	1	33352097	458	4	175	1331
103	CCDC30	1	43000559	458	4	175	1331
103	PIGK	1	77554666	458	4	175	1331
103	PSMA5	1	109941652	458	4	175	1331
104	PDPN	1	13911966	466	3	169	901
104	SUSD4	1	223394160	466	3	169	901
105	AURKAIP1	1	1309109	470	11	175	1331
105	UTS2	1	7907671	470	11	175	1331
105	DCDC2B	1	32674694	470	11	175	1331
105	TOE1	1	45805341	470	11	175	1331
105	WDR78	1	67303281	470	11	175	1331
105	DNTTIP2	1	94335013	470	11	175	1331
105	FRRS1	1	100174258	470	11	175	1331
105	PGLYRP4	1	153302596	470	11	175	1331
105	CKS1B	1	154947117	470	11	175	1331
105	C1orf95	1	226736500	470	11	175	1331
106	LSM10	1	36859020	479	14	169	901
106	CTSS	1	150702671	479	14	169	901
106	LMX1A	1	165171103	479	14	169	901
106	QSOX1	1	180123967	479	14	169	901
106	RGS2	1	192778168	479	14	169	901
106	ADORA1	1	203096835	479	14	169	901
106	CD55	1	207494816	479	14	169	901
106	GPATCH2	1	217600334	479	14	169	901
106	TOMM20	1	235272657	479	14	169	901
107	PRKCZ	1	1981908	479	14	175	1331
107	PINK1	1	20959947	479	14	175	1331
107	C1QB	1	22979681	479	14	175	1331
108	CALML6	1	1846265	480	10	175	1331
108	APITD1	1	10490158	480	10	175	1331
108	CCDC23	1	43272722	480	10	175	1331
108	MMACHC	1	45965855	480	10	175	1331
108	MAST2	1	46269284	480	10	175	1331
108	SLC44A3	1	95285897	480	10	175	1331
108	ILF2	1	153634263	480	10	175	1331
109	CDA	1	20915443	481	4	175	1331
109	WNT2B	1	113009162	481	4	175	1331
110	AMIGO1	1	110049445	486	4	175	1331
110	TRIM33	1	114935398	486	4	175	1331
110	TOR3A	1	179051111	486	4	175	1331
111	DCLRE1B	1	114447914	490	5	169	901
111	UAP1	1	162531295	490	5	169	901
112	TRNAU1AP	1	28879528	490	5	175	1331
112	IVL	1	152881038	490	5	175	1331
113	KCNAB2	1	6086072	493	2	169	901
113	C1orf94	1	34642552	493	2	169	901
114	ACAP3	1	1227763	497	3	175	1331
114	SH2D5	1	21046224	497	3	175	1331
115	HES4	1	934341	504	6	175	1331
115	NADK	1	1682670	504	6	175	1331
115	PHGDH	1	120254418	504	6	175	1331
115	TPM3	1	154134288	504	6	175	1331
116	TNFRSF9	1	7975930	506	6	175	1331
116	PLOD1	1	11994723	506	6	175	1331
116	RPS8	1	45241245	506	6	175	1331
116	LBR	1	225589203	506	6	175	1331
117	TMEM50A	1	25664788	507	2	175	1331
117	SYT2	1	202559724	507	2	175	1331
118	AADACL3	1	12776117	508	15	169	901
118	UTP11L	1	38478383	508	15	169	901
118	CMPK1	1	47799468	508	15	169	901
118	MSTO1	1	155579960	508	15	169	901
118	SNAP47	1	227922696	508	15	169	901
119	TNFRSF4	1	1146705	508	15	175	1331
119	NECAP2	1	16767166	508	15	175	1331
119	AIM1L	1	26648349	508	15	175	1331
119	TFAP2E	1	36038970	508	15	175	1331
119	OXCT2	1	40235196	508	15	175	1331
119	PRKACB	1	84543657	508	15	175	1331
119	PPM1J	1	113252615	508	15	175	1331
119	CAPN2	1	223889294	508	15	175	1331
119	ADSS	1	244571793	508	15	175	1331
120	DENND2D	1	111728590	513	7	169	901
120	IL19	1	206972214	513	7	169	901
121	CELA3B	1	22303417	513	7	175	1331
121	LRP8	1	53708040	513	7	175	1331
121	PRPF38B	1	109234931	513	7	175	1331
121	GNAI3	1	110091185	513	7	175	1331
121	FAM189B	1	155216995	513	7	175	1331
122	SLC35D1	1	67465014	517	5	169	901
122	IL20	1	207039153	517	5	169	901
123	ATAD3A	1	1447909	517	5	175	1331
123	TSPAN2	1	115590632	517	5	175	1331
123	NDUFS2	1	161169104	517	5	175	1331
124	ACTL8	1	18081807	520	7	169	901
124	MRPS15	1	36921361	520	7	169	901
124	SEP15	1	87328127	520	7	169	901
124	SSR2	1	155978838	520	7	169	901
124	SH2D1B	1	162365055	520	7	169	901
125	AGTRAP	1	11796141	520	7	175	1331
125	NEXN	1	78354199	520	7	175	1331
126	ZRANB2	1	71528973	526	7	169	901
126	LYSMD1	1	151132223	526	7	169	901
127	UROD	1	45477804	526	7	175	1331
127	DIO1	1	54359860	526	7	175	1331
127	OR10Z1	1	158576228	526	7	175	1331
127	ITLN2	1	160914815	526	7	175	1331
127	FAM20B	1	178995073	526	7	175	1331
128	DRAM2	1	111659953	538	5	169	901
128	FCGR1B	1	120927646	538	5	169	901
129	FAM46C	1	118148603	538	5	175	1331
129	CREB3L4	1	153940314	538	5	175	1331
129	FDPS	1	155278538	538	5	175	1331
130	KCNA3	1	111196185	540	6	169	901
130	OLFML3	1	114522012	540	6	169	901
130	KLHDC8A	1	205305192	540	6	169	901
131	NPPB	1	11917520	540	6	175	1331
131	TMEM167B	1	109633402	540	6	175	1331
132	ZSCAN20	1	33938231	541	29	169	901
132	ATG4C	1	63249776	541	29	169	901
132	RAP1A	1	112162768	541	29	169	901
132	NHLH2	1	116378998	541	29	169	901
132	PEX11B	1	145516164	541	29	169	901
132	GOLPH3L	1	150618700	541	29	169	901
132	GABPB2	1	151043079	541	29	169	901
132	PYHIN1	1	158901336	541	29	169	901
132	ACBD6	1	180257351	541	29	169	901
132	KIAA1614	1	180882312	541	29	169	901
132	ELK4	1	205577070	541	29	169	901
132	FCAMR	1	207131311	541	29	169	901
133	MIIP	1	12079298	541	29	175	1331
133	CLIC4	1	25071759	541	29	175	1331
133	BSDC1	1	32830233	541	29	175	1331
133	MFSD2A	1	40420783	541	29	175	1331
133	BEST4	1	45249256	541	29	175	1331
133	ZYG11B	1	53192130	541	29	175	1331
133	CDC7	1	91966403	541	29	175	1331
133	GFI1	1	92940317	541	29	175	1331
133	MYBPHL	1	109834986	541	29	175	1331
133	FCGR1A	1	149754249	541	29	175	1331
133	LCE3A	1	152595309	541	29	175	1331
133	LCE1F	1	152748847	541	29	175	1331
133	GORAB	1	170501262	541	29	175	1331
133	LAD1	1	201349965	541	29	175	1331
133	KMO	1	241695433	541	29	175	1331
134	TTC39A	1	51752929	544	2	175	1331
134	MUC1	1	155158299	544	2	175	1331
135	ANGPTL3	1	63063157	545	7	169	901
135	HS2ST1	1	87380334	545	7	169	901
136	GPR157	1	9164475	545	7	175	1331
136	CTNNBIP1	1	9908333	545	7	175	1331
136	EYA3	1	28296854	545	7	175	1331
136	DNAJB4	1	78470635	545	7	175	1331
136	EPS8L3	1	110292701	545	7	175	1331
137	HMGB4	1	34326075	552	7	169	901
137	PTGER3	1	71318035	552	7	169	901
137	PDZK1	1	145727665	552	7	169	901
138	RNF207	1	6266188	552	7	175	1331
138	EXOSC10	1	11126669	552	7	175	1331
138	COL8A2	1	36560836	552	7	175	1331
139	TBX15	1	119425665	553	2	169	901
139	PIGC	1	172410596	553	2	169	901
140	LCE2B	1	152658598	556	5	175	1331
140	LCE1E	1	152758752	556	5	175	1331
140	APOA2	1	161192082	556	5	175	1331
141	NPHP4	1	5922867	559	14	169	901
141	PAQR6	1	156213111	559	14	169	901
141	SELL	1	169659805	559	14	169	901
141	SERPINC1	1	173872941	559	14	169	901
141	IER5	1	181057637	559	14	169	901
142	RCAN3	1	24840803	559	14	175	1331
142	CD164L2	1	27705589	559	14	175	1331
142	HDAC1	1	32757707	559	14	175	1331
142	COL9A2	1	40766162	559	14	175	1331
142	HYI	1	43916673	559	14	175	1331
142	UQCRH	1	46769284	559	14	175	1331
142	GSTM3	1	110276553	559	14	175	1331
142	FAM78B	1	166039255	559	14	175	1331
143	NFIA	1	61547979	564	5	169	901
143	C1orf61	1	156374054	564	5	169	901
143	C1orf198	1	230972864	564	5	169	901
144	DIRAS3	1	68511644	570	4	175	1331
144	SYDE2	1	85623355	570	4	175	1331
144	CFHR4	1	196857143	570	4	175	1331
145	PMVK	1	154897207	571	4	175	1331
145	SLC30A10	1	220087605	571	4	175	1331
146	THAP3	1	6685209	576	4	175	1331
146	PTAFR	1	28473676	576	4	175	1331
146	BTF3L4	1	52521856	576	4	175	1331
146	SERTAD4	1	210406194	576	4	175	1331
147	RIT1	1	155867598	578	7	169	901
147	RGS13	1	192605267	578	7	169	901
148	LDLRAD2	1	22138757	578	7	175	1331
148	GALE	1	24122088	578	7	175	1331
148	GADD45A	1	68150859	578	7	175	1331
148	DNASE2B	1	84864214	578	7	175	1331
149	ZBTB48	1	6640050	581	3	175	1331
149	SLC9A1	1	27425299	581	3	175	1331
150	TM2D1	1	62146718	582	6	169	901
150	TMOD4	1	151142462	582	6	169	901
151	HP1BP3	1	21069170	582	6	175	1331
151	TRIM63	1	26377795	582	6	175	1331
152	CPSF3L	1	1246964	583	10	175	1331
152	MRPL20	1	1337275	583	10	175	1331
152	C1orf64	1	16330730	583	10	175	1331
152	LAPTM5	1	31205314	583	10	175	1331
152	S100A5	1	153509622	583	10	175	1331
152	SLC27A3	1	153747767	583	10	175	1331
152	C1orf43	1	154179176	583	10	175	1331
152	PFDN2	1	161070345	583	10	175	1331
153	ALG6	1	63833260	584	8	169	901
153	NEGR1	1	71868624	584	8	169	901
154	FBLIM1	1	16091458	584	8	175	1331
154	RCC2	1	17733250	584	8	175	1331
154	AKR7L	1	19592475	584	8	175	1331
154	CFHR3	1	196743929	584	8	175	1331
154	TIMM17A	1	201924618	584	8	175	1331
155	SLC35E2	1	1658823	586	5	175	1331
155	SLC30A2	1	26364512	586	5	175	1331
155	KTI12	1	52497776	586	5	175	1331
155	ARPC5	1	183595327	586	5	175	1331
156	SSU72	1	1477052	587	6	175	1331
156	HTR6	1	19991779	587	6	175	1331
156	PAFAH2	1	26286257	587	6	175	1331
156	MRPL37	1	54665839	587	6	175	1331
156	S100A9	1	153330329	587	6	175	1331
157	RNF2	1	185014550	588	7	169	901
157	IL10	1	206940947	588	7	169	901
158	SDF4	1	1152287	588	7	175	1331
158	OSBPL9	1	52082545	588	7	175	1331
158	GSTM4	1	110198697	588	7	175	1331
158	KPRP	1	152730505	588	7	175	1331
159	CDCP2	1	54604667	590	3	175	1331
159	SPRR4	1	152943128	590	3	175	1331
160	ECE1	1	21543739	592	2	175	1331
160	LCE1C	1	152777310	592	2	175	1331
161	NCKAP5	2	133429371	0	129	38	6
161	STAM2	2	152973314	0	129	38	6
162	TPO	2	1417232	0	129	141	631
162	KIDINS220	2	8868986	0	129	141	631
162	RRM2	2	10262862	0	129	141	631
162	RAD51AP2	2	17691985	0	129	141	631
162	RHOB	2	20646831	0	129	141	631
162	APOB	2	21224300	0	129	141	631
162	ITSN2	2	24443187	0	129	141	631
162	NCOA1	2	24807345	0	129	141	631
162	ASXL2	2	25962252	0	129	141	631
162	HADHA	2	26413503	0	129	141	631
162	GPR113	2	26531040	0	129	141	631
162	OTOF	2	26680070	0	129	141	631
162	VIT	2	36923832	0	129	141	631
162	PRKD3	2	37477645	0	129	141	631
162	GALM	2	38893051	0	129	141	631
162	SLC8A1	2	40339285	0	129	141	631
162	PLEKHH2	2	43864438	0	129	141	631
162	SIX3	2	45169036	0	129	141	631
162	SPTBN1	2	54683453	0	129	141	631
162	CCDC88A	2	55514977	0	129	141	631
162	MOGS	2	74688183	0	129	141	631
162	HTRA2	2	74756531	0	129	141	631
162	LOXL3	2	74759385	0	129	141	631
162	POLR1A	2	86253450	0	129	141	631
162	KDM3A	2	86668270	0	129	141	631
162	CD8A	2	87011727	0	129	141	631
162	ANKRD36	2	97779232	0	129	141	631
162	INHBB	2	121103718	0	129	141	631
162	GLI2	2	121554866	0	129	141	631
162	CLASP1	2	122095351	0	129	141	631
162	CNTNAP5	2	124782863	0	129	141	631
162	ARHGEF4	2	131674223	0	129	141	631
162	THSD7B	2	137748461	0	129	141	631
162	TANC1	2	159825145	0	129	141	631
162	BAZ2B	2	160175489	0	129	141	631
162	PLA2R1	2	160797259	0	129	141	631
162	FAP	2	163027193	0	129	141	631
162	ZSWIM2	2	187692206	0	129	141	631
162	PIKFYVE	2	209130990	0	129	141	631
162	MAP2	2	210288770	0	129	141	631
162	CCDC108	2	219891269	0	129	141	631
162	IHH	2	219919141	0	129	141	631
162	FAM134A	2	220042938	0	129	141	631
162	ABCB6	2	220074487	0	129	141	631
162	DNPEP	2	220238179	0	129	141	631
162	SPEG	2	220299699	0	129	141	631
162	FARSB	2	223436161	0	129	141	631
162	COL6A3	2	238232654	0	129	141	631
162	KIF1A	2	241653180	0	129	141	631
162	SNED1	2	241938254	0	129	141	631
163	EMILIN1	2	27301434	0	129	145	767
163	SLC5A6	2	27422454	0	129	145	767
163	CAD	2	27440257	0	129	145	767
163	C2orf16	2	27799388	0	129	145	767
163	XDH	2	31557187	0	129	145	767
163	BIRC6	2	32582095	0	129	145	767
163	LTBP1	2	33359663	0	129	145	767
163	STON1-GTF2A1L	2	48807725	0	129	145	767
163	UGP2	2	64069013	0	129	145	767
163	VPS54	2	64119666	0	129	145	767
163	ARHGAP25	2	68961912	0	129	145	767
163	ADD2	2	70902215	0	129	145	767
163	ATP6V1B1	2	71162997	0	129	145	767
163	DYSF	2	71680752	0	129	145	767
163	ALMS1	2	73612885	0	129	145	767
163	SLC4A5	2	74448560	0	129	145	767
163	LRRTM1	2	80529002	0	129	145	767
163	CAPG	2	85621870	0	129	145	767
163	ADRA2B	2	96778622	0	129	145	767
163	EIF5B	2	99953833	0	129	145	767
163	AFF3	2	100163715	0	129	145	767
163	IL18R1	2	102972742	0	129	145	767
163	IL18RAP	2	103035249	0	129	145	767
163	SLC9A4	2	103089761	0	129	145	767
163	SLC5A7	2	108602969	0	129	145	767
163	GCC2	2	109065576	0	129	145	767
163	RANBP2	2	109335936	0	129	145	767
163	CCDC138	2	109403205	0	129	145	767
163	BUB1	2	111395274	0	129	145	767
163	MERTK	2	112656190	0	129	145	767
163	SLC20A1	2	113403433	0	129	145	767
163	PSD4	2	113931559	0	129	145	767
163	WDR33	2	128461807	0	129	145	767
163	UGGT1	2	128848753	0	129	145	767
163	RAB3GAP1	2	135809834	0	129	145	767
163	LRP1B	2	140988995	0	129	145	767
163	FMNL2	2	153191750	0	129	145	767
163	COBLL1	2	165536694	0	129	145	767
163	SCN3A	2	165944029	0	129	145	767
163	SCN2A	2	166150340	0	129	145	767
163	SCN1A	2	166845669	0	129	145	767
163	SCN9A	2	167051696	0	129	145	767
163	XIRP2	2	167744996	0	129	145	767
163	TTC30A	2	178479025	0	129	145	767
163	PDE11A	2	178494126	0	129	145	767
163	ITGA4	2	182321618	0	129	145	767
163	CERKL	2	182401400	0	129	145	767
163	NCKAP1	2	183789578	0	129	145	767
163	COL5A2	2	189896640	0	129	145	767
163	ASNSD1	2	190526124	0	129	145	767
163	DNAH7	2	196602426	0	129	145	767
163	GTF3C3	2	197644812	0	129	145	767
163	BMPR2	2	203241049	0	129	145	767
163	CYP20A1	2	204103163	0	129	145	767
163	PARD3B	2	205410515	0	129	145	767
163	ATIC	2	216176678	0	129	145	767
163	FN1	2	216225178	0	129	145	767
163	COL4A3	2	228029280	0	129	145	767
163	SPHKAP	2	228844669	0	129	145	767
163	TRIP12	2	230628552	0	129	145	767
163	ARMC9	2	232070912	0	129	145	767
164	CENPA	2	27008882	14	4	145	767
164	DPY30	2	32248971	14	4	145	767
164	UBXN4	2	136499188	14	4	145	767
165	KCNF1	2	11052062	66	9	141	631
165	CHAC2	2	53994928	66	9	141	631
165	FASTKD2	2	207630111	66	9	141	631
165	SLC4A3	2	220492291	66	9	141	631
166	TTC27	2	32853086	66	9	145	767
166	STARD7	2	96850602	66	9	145	767
166	TRPM8	2	234826042	66	9	145	767
167	UBXN2A	2	24163375	91	13	141	631
167	NUP35	2	183982217	91	13	141	631
167	MOGAT1	2	223536456	91	13	141	631
168	ABHD1	2	27346656	91	13	145	767
168	LBH	2	30454396	91	13	145	767
168	MXD1	2	70142172	91	13	145	767
168	MRPL30	2	99797541	91	13	145	767
168	PROC	2	128175995	91	13	145	767
168	C2orf69	2	200775978	91	13	145	767
168	SPATS2L	2	201170603	91	13	145	767
169	TFCP2L1	2	121974163	168	3	141	631
169	GMPPA	2	220363586	168	3	141	631
170	LRPPRC	2	44113362	183	2	141	631
170	GYPC	2	127413510	183	2	141	631
171	TBR1	2	162272619	193	2	141	631
171	PTPRN	2	220154344	193	2	141	631
172	FOXN2	2	48541794	230	3	145	767
172	FZD7	2	202899309	230	3	145	767
173	GPAT2	2	96687693	256	2	145	767
173	SP140	2	231090444	256	2	145	767
174	RSAD2	2	7017795	263	12	141	631
174	FAM98A	2	33808727	263	12	141	631
174	TMEM131	2	98372800	263	12	141	631
174	DPP4	2	162848754	263	12	141	631
174	PHOSPHO2	2	170550963	263	12	141	631
174	PRLH	2	238475216	263	12	141	631
174	TRAF3IP1	2	239229184	263	12	141	631
175	ZNF638	2	71558884	263	12	145	767
175	IL1RL1	2	102927961	263	12	145	767
175	POLR2D	2	128603839	263	12	145	767
175	ACMSD	2	135596185	263	12	145	767
176	TRMT61B	2	29072687	276	2	145	767
176	MDH1	2	63815742	276	2	145	767
177	EPHA4	2	222282746	279	5	141	631
177	HDAC4	2	239969863	279	5	141	631
178	IL1A	2	113531491	279	5	145	767
178	CXCR1	2	219027567	279	5	145	767
178	NCL	2	232319458	279	5	145	767
179	TMEM169	2	216946588	287	2	141	631
179	SCLY	2	238969564	287	2	141	631
180	CD207	2	71057342	289	3	145	767
180	SMPD4	2	130908964	289	3	145	767
181	KCMF1	2	85198230	316	3	145	767
181	INPP1	2	191208195	316	3	145	767
182	PKP4	2	159313391	320	2	141	631
182	LY75	2	160659867	320	2	141	631
183	SPAG16	2	214149102	324	7	45	3
183	SMARCAL1	2	217277472	324	7	45	3
184	EML4	2	42396477	324	7	141	631
184	TSGA10	2	99613723	324	7	141	631
185	TET3	2	74213530	324	7	145	767
185	COL3A1	2	189839098	324	7	145	767
186	TMEM87B	2	112812799	343	3	145	767
186	SCG2	2	224461657	343	3	145	767
187	DNAJC10	2	183580767	345	3	145	767
187	DNAJB3	2	234651395	345	3	145	767
188	DARS	2	136663450	348	4	145	767
188	ZEB2	2	145141941	348	4	145	767
189	POTEF	2	130831107	373	4	145	767
189	UGT1A1	2	234668918	373	4	145	767
190	FAM110C	2	38813	378	3	141	631
190	RNF181	2	85822836	378	3	141	631
191	ACYP2	2	54342409	383	11	141	631
191	TSPYL6	2	54480314	383	11	141	631
191	ATOH8	2	85980908	383	11	141	631
191	CYTIP	2	158271130	383	11	141	631
191	XRCC5	2	216974019	383	11	141	631
191	KCNJ13	2	233630511	383	11	141	631
191	GPR35	2	241564661	383	11	141	631
192	EXOC6B	2	72406443	383	11	145	767
192	CCDC74B	2	130896855	383	11	145	767
192	EPC2	2	149402559	383	11	145	767
192	GLS	2	191745546	383	11	145	767
193	KCNK3	2	26915580	408	5	145	767
193	CCDC115	2	131095505	408	5	145	767
193	CCDC74A	2	132285406	408	5	145	767
193	FBXO36	2	230787206	408	5	145	767
194	ACP1	2	264868	430	7	141	631
194	DQX1	2	74745257	430	7	141	631
194	NDUFA10	2	240896788	430	7	141	631
195	PDCL3	2	101179417	430	7	145	767
195	SCN7A	2	167260082	430	7	145	767
196	YWHAQ	2	9724095	435	6	141	631
196	PUS10	2	61167547	435	6	141	631
196	HNMT	2	138721807	435	6	141	631
196	DUSP28	2	241499470	435	6	141	631
197	MRPL19	2	75873908	435	6	145	767
197	SH2D6	2	85661917	435	6	145	767
198	ATAD2B	2	23971533	441	2	141	631
198	ABCG8	2	44066102	441	2	141	631
199	PDIA6	2	10923516	449	4	141	631
199	IDH1	2	209100950	449	4	141	631
200	SLC3A1	2	44502596	457	9	141	631
200	WDR54	2	74648884	457	9	141	631
200	RBM43	2	152104727	457	9	141	631
200	GULP1	2	189156395	457	9	141	631
201	DPYSL5	2	27070968	457	9	145	767
201	AGBL5	2	27274490	457	9	145	767
202	RAB6C	2	130737234	479	7	145	767
202	NAB1	2	191513847	479	7	145	767
202	C2orf47	2	200820039	479	7	145	767
202	ITM2C	2	231729312	479	7	145	767
202	B3GNT7	2	232260334	479	7	145	767
203	SMYD5	2	73441365	480	5	145	767
203	DUSP11	2	73989324	480	5	145	767
203	SSFA2	2	182756442	480	5	145	767
204	IAH1	2	9614669	483	3	141	631
204	OR6B3	2	240984493	483	3	141	631
205	COLEC11	2	3642421	490	4	141	631
205	COX5B	2	98262520	490	4	141	631
206	LCLAT1	2	30670091	490	4	145	767
206	KCTD18	2	201353683	490	4	145	767
207	BCL11A	2	60678301	504	6	141	631
207	TMEM37	2	120189445	504	6	141	631
207	ASB1	2	239335625	504	6	141	631
208	MRPS5	2	95752951	504	6	145	767
208	KCNJ3	2	155555092	504	6	145	767
209	MATN3	2	20191812	506	5	141	631
209	CCDC85A	2	56411257	506	5	141	631
209	ERMN	2	158175124	506	5	141	631
210	TTC31	2	74710199	508	5	141	631
210	LBX2	2	74724643	508	5	141	631
211	RHOQ	2	46769866	508	5	145	767
211	POLR1B	2	113299491	508	5	145	767
211	DFNB59	2	179316162	508	5	145	767
212	CALM2	2	47387220	513	7	145	767
212	FBXO11	2	48034058	513	7	145	767
212	KCNIP3	2	95963071	513	7	145	767
212	PTPN18	2	131113579	513	7	145	767
212	GALNT13	2	154800906	513	7	145	767
213	MAPRE3	2	27193238	517	5	145	767
213	PROKR1	2	68872953	517	5	145	767
213	AAK1	2	69685126	517	5	145	767
213	FRZB	2	183698004	517	5	145	767
214	FAHD2B	2	97749322	520	5	141	631
214	CYP27C1	2	127941411	520	5	141	631
214	TANK	2	161993465	520	5	141	631
214	MYL1	2	211154867	520	5	141	631
215	CLEC4F	2	71035776	538	6	145	767
215	THNSL2	2	88469813	538	6	145	767
215	ASTL	2	96789588	538	6	145	767
215	RBM45	2	178977181	538	6	145	767
216	RPS7	2	3622852	541	17	141	631
216	ALLC	2	3705785	541	17	141	631
216	DDX1	2	15731744	541	17	141	631
216	SMC6	2	17845078	541	17	141	631
216	MFSD2B	2	24232952	541	17	141	631
216	PFN4	2	24337678	541	17	141	631
216	DNMT3A	2	25455829	541	17	141	631
216	PAPOLG	2	60983364	541	17	141	631
216	CHRNG	2	233404436	541	17	141	631
216	KLHL30	2	239047362	541	17	141	631
217	TUBA3E	2	130949317	541	17	145	767
217	AAMP	2	219128851	541	17	145	767
217	GBX2	2	237073878	541	17	145	767
218	ATL2	2	38522028	545	5	141	631
218	RPS27A	2	55459813	545	5	141	631
219	TRIM54	2	27505296	545	5	145	767
219	CEP68	2	65283494	545	5	145	767
219	SH3RF3	2	109745996	545	5	145	767
220	C2orf48	2	10281508	559	9	141	631
220	THUMPD2	2	39963199	559	9	141	631
220	ITGB6	2	160956176	559	9	141	631
221	WDR35	2	20110028	559	9	145	767
221	SLC30A3	2	27477439	559	9	145	767
221	PPP3R1	2	68405988	559	9	145	767
221	PCYOX1	2	70485230	559	9	145	767
221	CXCR2	2	218990012	559	9	145	767
221	CUL3	2	225334866	559	9	145	767
222	MSH2	2	47630205	570	4	145	767
222	NAT8B	2	73927635	570	4	145	767
223	VAMP5	2	85811530	581	6	141	631
223	ACTR1B	2	98272401	581	6	141	631
224	SOCS5	2	46926348	581	6	145	767
224	STAMBP	2	74056113	581	6	145	767
224	ZNF385B	2	180306710	581	6	145	767
224	ASB18	2	237103514	581	6	145	767
225	SPRED2	2	65537984	582	3	145	767
225	MCEE	2	71336805	582	3	145	767
226	MTHFD2	2	74425689	583	5	145	767
226	NPHP1	2	110880913	583	5	145	767
226	CAB39	2	231578262	583	5	145	767
227	FEZ2	2	36779403	584	14	141	631
227	GPR148	2	131486642	584	14	141	631
227	SGPP2	2	223289321	584	14	141	631
227	ESPNL	2	239008950	584	14	141	631
228	EIF2B4	2	27587218	584	14	145	767
228	LHCGR	2	48913912	584	14	145	767
228	COMMD1	2	62132802	584	14	145	767
228	SERTAD2	2	64858754	584	14	145	767
228	SFXN5	2	73169164	584	14	145	767
228	FABP1	2	88422507	584	14	145	767
228	TMEM182	2	103378489	584	14	145	767
228	PNKD	2	219135114	584	14	145	767
228	IQCA1	2	237232789	584	14	145	767
229	SH3YL1	2	218135	585	6	141	631
229	CRYGB	2	209007296	585	6	141	631
230	C1D	2	68269331	585	6	145	767
230	DUSP2	2	96808907	585	6	145	767
230	LYG2	2	99858710	585	6	145	767
231	DNAJC27	2	25166504	586	7	141	631
231	STK16	2	220110200	586	7	141	631
232	ZNF2	2	95831161	586	7	145	767
232	HS6ST1	2	129023053	586	7	145	767
232	KIF5C	2	149632791	586	7	145	767
232	GPR55	2	231772042	586	7	145	767
233	TRIM43	2	96257765	588	3	145	767
233	MTX2	2	177134122	588	3	145	767
234	NOL10	2	10710891	591	2	141	631
234	PDCD1	2	242792032	591	2	141	631
235	SPDYA	2	29033699	596	6	145	767
235	EGR4	2	73518056	596	6	145	767
235	TPRKB	2	73956956	596	6	145	767
235	CCDC150	2	197504355	596	6	145	767
236	CHCHD5	2	113342013	597	2	145	767
236	NOP58	2	203130514	597	2	145	767
237	RBKS	2	28004230	598	3	145	767
237	ACVR2A	2	148602563	598	3	145	767
238	ATP6V1E2	2	46738985	599	4	145	767
238	ELMOD3	2	85581842	599	4	145	767
239	GGCX	2	85771977	615	2	141	631
239	CPS1	2	211342405	615	2	141	631
240	OTX1	2	63277191	622	2	145	767
240	MBD5	2	148778579	622	2	145	767
241	EPAS1	2	46524540	624	3	145	767
241	SNRPG	2	70508505	624	3	145	767
242	PXDN	2	1635658	628	2	141	631
242	ANKRD36B	2	98121260	628	2	141	631
243	SOS1	2	39208689	635	3	141	631
243	ERLEC1	2	54014067	635	3	141	631
243	BIN1	2	127805598	635	3	141	631
244	ZNF514	2	95813399	642	2	145	767
244	ARHGAP15	2	143886898	642	2	145	767
245	PIGF	2	46808412	648	3	145	767
245	HECW2	2	197063974	648	3	145	767
246	EHBP1	2	62900985	651	2	145	767
246	ETAA1	2	67624441	651	2	145	767
247	SEPT10	2	110300373	657	3	145	767
247	CFLAR	2	201980876	657	3	145	767
247	USP40	2	234384164	657	3	145	767
248	GFPT1	2	69546900	678	2	145	767
248	NPAS2	2	101436612	678	2	145	767
249	FSHR	2	49189295	683	2	145	767
249	HJURP	2	234745346	683	2	145	767
250	C2orf49	2	105953815	763	4	145	767
250	ACOXL	2	111490149	763	4	145	767
251	CCDC121	2	27848505	782	2	145	767
251	STK17B	2	196998306	782	2	145	767
252	KIAA1841	2	61293005	784	2	141	631
252	GPC1	2	241375114	784	2	141	631
253	SI	3	164696685	0	121	31	29
253	BCHE	3	165490691	0	121	31	29
253	PIK3CA	3	178866310	0	121	31	29
253	MFN1	3	179065479	0	121	31	29
254	CHL1	3	238278	0	121	87	759
254	CNTN6	3	1134341	0	121	87	759
254	LRRN1	3	3841120	0	121	87	759
254	ITPR1	3	4535031	0	121	87	759
254	EDEM1	3	5229358	0	121	87	759
254	GRM7	3	6902801	0	121	87	759
254	JAGN1	3	9932270	0	121	87	759
254	FANCD2	3	10068112	0	121	87	759
254	ATP2B2	3	10365706	0	121	87	759
254	HRH1	3	11267668	0	121	87	759
254	ATG7	3	11314009	0	121	87	759
254	PPARG	3	12393000	0	121	87	759
254	NUP210	3	13357729	0	121	87	759
254	FGD5	3	14860468	0	121	87	759
254	ANKRD28	3	15708743	0	121	87	759
254	KCNH8	3	19190016	0	121	87	759
254	ZDHHC3	3	44956752	0	121	87	759
254	CDCP1	3	45151707	0	121	87	759
254	SETD2	3	47057897	0	121	87	759
254	KLHL18	3	47324329	0	121	87	759
254	SMARCC1	3	47627377	0	121	87	759
254	COL7A1	3	48601505	0	121	87	759
254	CELSR3	3	48673895	0	121	87	759
254	WDR6	3	49044636	0	121	87	759
254	DALRD3	3	49052920	0	121	87	759
254	BSN	3	49591921	0	121	87	759
254	MST1R	3	49924435	0	121	87	759
254	SEMA3B	3	50304989	0	121	87	759
254	IFRD2	3	50325162	0	121	87	759
254	DOCK3	3	50712671	0	121	87	759
254	VPRBP	3	51433297	0	121	87	759
254	GRM2	3	51741080	0	121	87	759
254	DNAH1	3	52350334	0	121	87	759
254	NEK4	3	52744795	0	121	87	759
254	SFMBT1	3	52937582	0	121	87	759
254	PXK	3	58318616	0	121	87	759
254	UBA3	3	69103880	0	121	87	759
254	PDZRN3	3	73431580	0	121	87	759
254	CNTN3	3	74311719	0	121	87	759
254	CRYBG3	3	97540883	0	121	87	759
254	OR5K3	3	98109509	0	121	87	759
254	GPR15	3	98250742	0	121	87	759
254	ABI3BP	3	100468178	0	121	87	759
254	IMPG2	3	100941389	0	121	87	759
254	CBLB	3	105377108	0	121	87	759
254	PHLDB2	3	111578567	0	121	87	759
254	PLXNA1	3	126707436	0	121	87	759
254	PLXND1	3	129274055	0	121	87	759
254	COL6A6	3	130279177	0	121	87	759
254	NEK11	3	130745693	0	121	87	759
254	SRPRB	3	133502876	0	121	87	759
254	EPHB1	3	134514098	0	121	87	759
254	STAG1	3	136055998	0	121	87	759
254	PRR23B	3	138737872	0	121	87	759
254	MRPS22	3	139062860	0	121	87	759
254	ZBTB38	3	141043054	0	121	87	759
254	HPS3	3	148847370	0	121	87	759
254	MED12L	3	150804584	0	121	87	759
254	P2RY13	3	151044095	0	121	87	759
254	IGSF10	3	151153777	0	121	87	759
254	SMC4	3	160118346	0	121	87	759
254	KPNA4	3	160212782	0	121	87	759
254	OTOL1	3	161214595	0	121	87	759
254	ACTL6A	3	179280667	0	121	87	759
254	USP13	3	179370932	0	121	87	759
254	CCDC39	3	180331795	0	121	87	759
254	DCUN1D1	3	182660558	0	121	87	759
254	MCCC1	3	182733005	0	121	87	759
254	LAMP3	3	182840002	0	121	87	759
254	MCF2L2	3	182895791	0	121	87	759
254	B3GNT5	3	182971031	0	121	87	759
254	HES1	3	193853930	0	121	87	759
255	NEK10	3	27152393	0	121	89	427
255	ZCWPW2	3	28390639	0	121	89	427
255	TRIM71	3	32859509	0	121	89	427
255	CLASP2	3	33537738	0	121	89	427
255	STAC	3	36421978	0	121	89	427
255	DLEC1	3	38080695	0	121	89	427
255	SCN5A	3	38589552	0	121	89	427
255	SCN10A	3	38738836	0	121	89	427
255	XIRP1	3	39224706	0	121	89	427
255	CYP8B1	3	42913683	0	121	89	427
255	USP4	3	49314576	0	121	89	427
255	ALAS1	3	52232098	0	121	89	427
255	CACNA2D3	3	54156692	0	121	89	427
255	ACOX2	3	58490862	0	121	89	427
255	PTPRG	3	61547242	0	121	89	427
255	CGGBP1	3	88101099	0	121	89	427
255	MYH15	3	108099215	0	121	89	427
255	SLC35A5	3	112280856	0	121	89	427
255	GTPBP8	3	112709799	0	121	89	427
255	KIAA2018	3	113367232	0	121	89	427
255	ARHGAP31	3	119013219	0	121	89	427
255	POLQ	3	121150272	0	121	89	427
255	GOLGB1	3	121382045	0	121	89	427
255	IQCB1	3	121488609	0	121	89	427
255	PARP14	3	122399671	0	121	89	427
255	HSPBAP1	3	122458843	0	121	89	427
255	ADCY5	3	123001142	0	121	89	427
255	MYLK	3	123331142	0	121	89	427
255	KALRN	3	123813557	0	121	89	427
255	MUC13	3	124624288	0	121	89	427
255	CEP70	3	138213180	0	121	89	427
255	PIK3CB	3	138371539	0	121	89	427
255	WDR49	3	167196472	0	121	89	427
255	MAP3K13	3	185000728	0	121	89	427
255	DGKG	3	185864989	0	121	89	427
256	RPL32	3	12876443	14	5	87	759
256	MANF	3	51422667	14	5	87	759
257	PSMD6	3	63996224	14	5	89	427
257	SLC25A26	3	66271167	14	5	89	427
258	GRIP2	3	14530618	66	9	87	759
258	TMEM110	3	52870771	66	9	87	759
258	OR5K1	3	98188420	66	9	87	759
258	ALDH1L1	3	125822403	66	9	87	759
258	ARL14	3	160394947	66	9	87	759
259	CCR4	3	32993065	66	9	89	427
259	SUSD5	3	33191536	66	9	89	427
259	NUDT16	3	131100514	66	9	89	427
260	RAD18	3	8918879	91	8	87	759
260	EIF1B	3	40351172	91	8	87	759
260	PRSS45	3	46783580	91	8	87	759
260	CYB561D2	3	50388125	91	8	87	759
261	NR1I2	3	119501556	91	8	89	427
261	DVL3	3	183873283	91	8	89	427
261	RTP1	3	186915273	91	8	89	427
262	C3orf62	3	49306029	142	2	89	427
262	MECOM	3	168801286	142	2	89	427
263	NBEAL2	3	47021172	197	3	87	759
263	DLG1	3	196769430	197	3	87	759
264	LHFPL4	3	9540044	199	7	87	759
264	CAMK1	3	9799028	199	7	87	759
264	TATDN2	3	10290176	199	7	87	759
264	GPR62	3	51989329	199	7	87	759
264	GABRR3	3	97705526	199	7	87	759
265	SACM1L	3	45730753	263	11	87	759
265	CCR1	3	46243199	263	11	87	759
265	TMEM89	3	48658274	263	11	87	759
265	GLT8D1	3	52728499	263	11	87	759
265	TMEM45A	3	100211462	263	11	87	759
265	SNX4	3	125165487	263	11	87	759
265	ATP2C1	3	130613291	263	11	87	759
266	ADPRH	3	119298279	263	11	89	427
266	SLC15A2	3	121613170	263	11	89	427
267	CCRL2	3	46448720	276	3	87	759
267	TTC14	3	180319917	276	3	87	759
268	FBXW12	3	48413708	287	2	87	759
268	ACY1	3	52017299	287	2	87	759
269	SETD5	3	9439383	309	2	87	759
269	CLSTN2	3	139654026	309	2	87	759
270	ILDR1	3	121706169	316	2	89	427
270	RPL22L1	3	170582664	316	2	89	427
271	MTMR14	3	9691116	324	14	87	759
271	NR2C2	3	14989090	324	14	87	759
271	CCR2	3	46395234	324	14	87	759
271	ALS2CL	3	46710484	324	14	87	759
271	ATRIP	3	48488113	324	14	87	759
271	ARIH2	3	48956280	324	14	87	759
271	TMEM115	3	50392179	324	14	87	759
271	NDUFB5	3	179322574	324	14	87	759
271	SOX2	3	181429711	324	14	87	759
271	CPN2	3	194060493	324	14	87	759
272	PDCD6IP	3	33840062	324	14	89	427
272	EPHA3	3	89156673	324	14	89	427
272	SEC62	3	169684579	324	14	89	427
272	PRKCI	3	169940219	324	14	89	427
273	CLEC3B	3	45067758	345	3	87	759
273	PTPN23	3	47422471	345	3	87	759
274	NCKIPSD	3	48711271	348	7	87	759
274	COL8A1	3	99357439	348	7	87	759
274	PLCXD2	3	111393522	348	7	87	759
275	ZNF654	3	88188261	348	7	89	427
275	EAF2	3	121554033	348	7	89	427
275	FAM162A	3	122103022	348	7	89	427
276	MAPKAPK3	3	50654561	363	2	87	759
276	ITIH3	3	52828783	363	2	87	759
277	AMT	3	49454210	378	3	87	759
277	TSC22D2	3	150126121	378	3	87	759
277	AADAC	3	151531860	378	3	87	759
278	CDC25A	3	48198667	382	4	87	759
278	FAM19A1	3	68040733	382	4	87	759
278	ARL6	3	97483364	382	4	87	759
279	GUCA1C	3	108626641	383	3	89	427
279	MBD4	3	129149786	383	3	89	427
280	SLC6A11	3	10857916	400	2	87	759
280	FNDC3B	3	171757417	400	2	87	759
281	PRSS50	3	46753605	402	4	87	759
281	CISH	3	50643884	402	4	87	759
281	FILIP1L	3	99566766	402	4	87	759
281	GPR171	3	150915618	402	4	87	759
282	IP6K2	3	48730883	403	2	87	759
282	DZIP1L	3	137787824	403	2	87	759
283	CNTN4	3	2280512	405	3	87	759
283	OR5H6	3	97983128	405	3	87	759
283	COPB2	3	139076432	405	3	87	759
284	FYCO1	3	45959390	408	3	87	759
284	P2RY1	3	152552735	408	3	87	759
285	MYD88	3	38179968	413	2	89	427
285	UPK1B	3	118892424	413	2	89	427
286	HYAL1	3	50337319	426	3	87	759
286	RASSF1	3	50367216	426	3	87	759
286	MITF	3	69985750	426	3	87	759
287	FEZF2	3	62355346	430	5	89	427
287	TF	3	133464976	430	5	89	427
288	HACL1	3	15602210	449	6	87	759
288	MON1A	3	49946301	449	6	87	759
288	GNL3	3	52719935	449	6	87	759
288	PAK2	3	196466727	449	6	87	759
288	KIAA0226	3	197398264	449	6	87	759
289	ARL6IP5	3	69134089	457	4	87	759
289	CHCHD6	3	126423062	457	4	87	759
290	KIAA1407	3	113682983	458	3	89	427
290	GTF2E1	3	120461557	458	3	89	427
290	PARP15	3	122296448	458	3	89	427
291	C3orf18	3	50595455	466	4	87	759
291	TOMM70A	3	100082302	466	4	87	759
291	TFDP2	3	141663269	466	4	87	759
292	OXSR1	3	38207025	470	5	89	427
292	ZNF662	3	42947401	470	5	89	427
292	GAP43	3	115342150	470	5	89	427
292	ARGFX	3	121286777	470	5	89	427
292	RTP2	3	187416046	470	5	89	427
293	SHISA5	3	48509196	480	6	87	759
293	IQCF1	3	51928891	480	6	87	759
294	ATG3	3	112251353	480	6	89	427
294	LSAMP	3	115521209	480	6	89	427
294	CCDC14	3	123632273	480	6	89	427
294	RNF7	3	141457050	480	6	89	427
295	MKRN2	3	12598512	504	6	87	759
295	CAPN7	3	15247732	504	6	87	759
295	TCTEX1D2	3	196018089	504	6	87	759
296	PLCD1	3	38048986	504	6	89	427
296	PSMD2	3	184016885	504	6	89	427
297	FRMD4B	3	69217933	506	3	87	759
297	EIF4E3	3	71728439	506	3	87	759
298	DPH3	3	16298567	508	7	87	759
298	CPB1	3	148545587	508	7	87	759
298	HLTF	3	148747903	508	7	87	759
298	FYTTD1	3	197476623	508	7	87	759
299	TMPPE	3	33131907	508	7	89	427
299	KBTBD8	3	67048726	508	7	89	427
300	ARPC4	3	9834800	540	4	87	759
300	SATB1	3	18389132	540	4	87	759
301	RPL15	3	23958294	540	4	89	427
301	SLC22A14	3	38347444	540	4	89	427
302	LARS2	3	45430074	541	14	87	759
302	PARP3	3	51976320	541	14	87	759
302	PCBP4	3	51991469	541	14	87	759
302	FOXL2	3	138663065	541	14	87	759
302	SLC25A36	3	140660661	541	14	87	759
302	MBNL1	3	151985828	541	14	87	759
302	RPL35A	3	197677051	541	14	87	759
303	ACAA1	3	38164200	541	14	89	427
303	GORASP1	3	39138089	541	14	89	427
303	SNRK	3	43328003	541	14	89	427
303	IFT57	3	107879658	541	14	89	427
304	TIMP4	3	12194567	545	6	87	759
304	MINA	3	97660660	545	6	87	759
304	ATP1B3	3	141595469	545	6	87	759
305	SS18L2	3	42632297	545	6	89	427
305	FSTL1	3	120113060	545	6	89	427
306	ZBTB47	3	42695175	552	3	89	427
306	NCEH1	3	172348434	552	3	89	427
307	RRP9	3	51967441	559	5	87	759
307	DBR1	3	137879829	559	5	87	759
307	CP	3	148890289	559	5	87	759
308	HCLS1	3	121350244	559	5	89	427
308	ZNF639	3	179040778	559	5	89	427
309	CLDND1	3	98234316	578	3	87	759
309	RPN1	3	128338812	578	3	87	759
310	RAF1	3	12625099	581	3	87	759
310	BDH1	3	197236653	581	3	87	759
311	THUMPD3	3	9404716	582	4	87	759
311	C3orf22	3	126245841	582	4	87	759
311	SPSB4	3	140770243	582	4	87	759
311	IFT80	3	159974773	582	4	87	759
312	TMIE	3	46742822	584	7	87	759
312	TMF1	3	69068977	584	7	87	759
312	ABHD10	3	111697722	584	7	87	759
312	TRH	3	129693235	584	7	87	759
312	PCCB	3	135969166	584	7	87	759
312	NCK1	3	136581049	584	7	87	759
313	SLC22A13	3	38307297	590	6	89	427
313	CPNE4	3	131252403	590	6	89	427
313	PPP1R2	3	195241217	590	6	89	427
314	GPX1	3	49394608	591	2	89	427
314	C3orf17	3	112721291	591	2	89	427
315	BHLHE40	3	5021096	592	2	87	759
315	KAT2B	3	20081523	592	2	87	759
316	RPUSD3	3	9879532	596	5	87	759
316	DAZL	3	16628300	596	5	87	759
316	ABHD6	3	58223258	596	5	87	759
316	OR5K4	3	98072697	596	5	87	759
316	COMMD2	3	149456256	596	5	87	759
317	DCLK3	3	36753912	598	2	89	427
317	ACAD9	3	128598332	598	2	89	427
318	TBC1D5	3	17198653	600	2	87	759
318	SPATA12	3	57094468	600	2	87	759
319	CCDC66	3	56591183	609	2	87	759
319	FOXP1	3	71247033	609	2	87	759
320	SLC6A20	3	45796940	681	2	87	759
320	PCOLCE2	3	142536701	681	2	87	759
321	OR5H15	3	97887543	800	2	87	759
321	C3orf36	3	133646989	800	2	87	759
322	IRAK2	3	10206562	864	2	87	759
322	P4HTM	3	49027340	864	2	87	759
323	TOP2B	3	25639395	945	2	87	759
323	ZIC4	3	147103834	945	2	87	759
324	ARHGAP24	4	86699850	0	81	41	13
324	MAPK10	4	86936275	0	81	41	13
324	PTPN13	4	87515467	0	81	41	13
325	TBC1D1	4	37892704	0	81	48	8
325	KIAA1109	4	123091757	0	81	48	8
326	CRIPAK	4	1385339	0	81	112	131
326	TACC3	4	1723216	0	81	112	131
326	FGFR3	4	1795038	0	81	112	131
326	WHSC1	4	1894508	0	81	112	131
326	POLN	4	2073684	0	81	112	131
326	MXD4	4	2249159	0	81	112	131
326	HTT	4	3076236	0	81	112	131
326	ZBTB49	4	4291923	0	81	112	131
326	EVC2	4	5564145	0	81	112	131
326	WDR1	4	10075962	0	81	112	131
326	ADAM29	4	175839508	0	81	112	131
327	TBC1D19	4	26585545	0	81	114	338
327	ARAP2	4	36067619	0	81	114	338
327	TLR10	4	38773859	0	81	114	338
327	LPHN3	4	62362838	0	81	114	338
327	SEPT11	4	77870894	0	81	114	338
327	FRAS1	4	78978723	0	81	114	338
327	PRDM8	4	81118656	0	81	114	338
327	PRKG2	4	82008523	0	81	114	338
327	AFF1	4	87928152	0	81	114	338
327	TIGD2	4	90033967	0	81	114	338
327	BMPR1B	4	96012641	0	81	114	338
327	RAP1GDS1	4	99182526	0	81	114	338
327	MTTP	4	100485234	0	81	114	338
327	BANK1	4	102711763	0	81	114	338
327	UBE2D3	4	103715539	0	81	114	338
327	CENPE	4	104026962	0	81	114	338
327	TET2	4	106067841	0	81	114	338
327	FAT4	4	126237566	0	81	114	338
327	PCDH10	4	134070444	0	81	114	338
327	ZNF330	4	142142040	0	81	114	338
327	HHIP	4	145567147	0	81	114	338
327	OTUD4	4	146054801	0	81	114	338
327	VEGFC	4	177604684	0	81	114	338
327	FAT1	4	187508936	0	81	114	338
327	TRIML1	4	189060597	0	81	114	338
328	UCHL1	4	41258897	0	81	126	23
328	LRBA	4	151185810	0	81	126	23
329	GABRB1	4	47033294	0	81	128	9
329	ATP10D	4	47487409	0	81	128	9
330	GK2	4	80327506	0	81	141	3
330	COL25A1	4	109745038	0	81	141	3
331	WDR19	4	39184023	0	81	153	8
331	KIAA0922	4	154387497	0	81	153	8
332	SEC24B	4	110354927	0	81	155	16
332	DCHS2	4	155155526	0	81	155	16
333	HPGDS	4	95219706	66	7	114	338
333	EIF4E	4	99799606	66	7	114	338
333	LARP1B	4	128982420	66	7	114	338
333	CASP3	4	185548849	66	7	114	338
333	TRIML2	4	189012425	66	7	114	338
334	DEFB131	4	9446259	199	8	112	131
334	HS3ST1	4	11399987	199	8	112	131
335	RASL11B	4	53728494	263	7	114	338
335	C4orf22	4	81256873	263	7	114	338
335	HADH	4	108910869	263	7	114	338
336	ADH1A	4	100197522	276	3	114	338
336	SMAD1	4	146402950	276	3	114	338
337	SPP1	4	88896801	324	6	114	338
337	GPRIN3	4	90165428	324	6	114	338
337	NFKB1	4	103422485	324	6	114	338
337	IRF2	4	185308875	324	6	114	338
338	LNX1	4	54326436	345	4	114	338
338	MANBA	4	103552642	345	4	114	338
338	CCNA2	4	122737598	345	4	114	338
339	REST	4	57774041	383	6	114	338
339	TMPRSS11A	4	68776018	383	6	114	338
340	TADA2B	4	7045155	397	2	112	131
340	ANXA10	4	169013687	397	2	112	131
341	MAN2B2	4	6576900	402	4	112	131
341	MRFAP1L1	4	6709428	402	4	112	131
342	CYTL1	4	5016313	480	3	112	131
342	AADAT	4	170981372	480	3	112	131
343	HSD17B11	4	88257676	552	4	114	338
343	ARHGEF38	4	106473776	552	4	114	338
344	PKD2	4	88928798	583	4	114	338
344	DCTD	4	183811243	583	4	114	338
345	LAP3	4	17578926	584	6	114	338
345	SOD3	4	24797084	584	6	114	338
345	CYP2U1	4	108852716	584	6	114	338
345	ACSL1	4	185676748	584	6	114	338
346	UGT8	4	115543522	585	3	112	131
346	C4orf27	4	170650618	585	3	112	131
347	UGT2B28	4	70146216	1061	2	114	338
347	AIMP1	4	107237663	1061	2	114	338
348	ARRDC3	5	90664540	0	96	54	2
348	ISOC1	5	128430441	0	96	54	2
349	CTNND2	5	10971953	0	96	135	518
349	DNAH5	5	13690436	0	96	135	518
349	TRIO	5	14143828	0	96	135	518
349	CDH6	5	31193761	0	96	135	518
349	PDZD2	5	31799030	0	96	135	518
349	MTMR12	5	32227112	0	96	135	518
349	AMACR	5	33987090	0	96	135	518
349	PAIP1	5	43526369	0	96	135	518
349	FST	5	52776263	0	96	135	518
349	MAP1B	5	71403117	0	96	135	518
349	AP3B1	5	77298149	0	96	135	518
349	DMGDH	5	78293386	0	96	135	518
349	CMYA5	5	78985658	0	96	135	518
349	MSH3	5	79950466	0	96	135	518
349	RASGRF2	5	80256507	0	96	135	518
349	SSBP2	5	80713178	0	96	135	518
349	VCAN	5	82767492	0	96	135	518
349	GPR98	5	89854616	0	96	135	518
349	CHD1	5	98190907	0	96	135	518
349	FER	5	108083522	0	96	135	518
349	ZNF608	5	123972609	0	96	135	518
349	ANKHD1-EIF4EBP3	5	139781398	0	96	135	518
349	PCDHA1	5	140165720	0	96	135	518
349	PCDHA8	5	140220906	0	96	135	518
349	PCDHA9	5	140227356	0	96	135	518
349	PCDHA10	5	140235467	0	96	135	518
349	PCDHA12	5	140254886	0	96	135	518
349	PCDHAC2	5	140345746	0	96	135	518
349	PCDHB1	5	140430960	0	96	135	518
349	PCDHB3	5	140479825	0	96	135	518
349	PCDH1	5	141242216	0	96	135	518
349	ZNF300	5	150273953	0	96	135	518
349	SLC36A1	5	150827162	0	96	135	518
349	FAT2	5	150883652	0	96	135	518
349	GLRA1	5	151202073	0	96	135	518
349	NSD1	5	176560832	0	96	135	518
349	BTNL9	5	180467224	0	96	135	518
350	FASTKD3	5	7859271	0	96	138	244
350	TAS2R1	5	9629108	0	96	138	244
350	C5orf42	5	37106329	0	96	138	244
350	EGFLAM	5	38258510	0	96	138	244
350	RICTOR	5	38938022	0	96	138	244
350	ADAMTS6	5	64444562	0	96	138	244
350	PPWD1	5	64859065	0	96	138	244
350	ERBB2IP	5	65222381	0	96	138	244
350	FEM1C	5	114856607	0	96	138	244
350	SNCAIP	5	121647819	0	96	138	244
350	KCTD16	5	143550436	0	96	138	244
350	TCOF1	5	149737201	0	96	138	244
350	KIF4B	5	154393259	0	96	138	244
351	RAD50	5	131892615	0	96	154	5
351	DOCK2	5	169064250	0	96	154	5
352	ADAMTS16	5	5140442	0	96	162	7
352	ADCY2	5	7396342	0	96	162	7
353	C1QTNF3	5	34017962	66	8	135	518
353	NUDT12	5	102884555	66	8	135	518
353	NMUR2	5	151771101	66	8	135	518
353	CNOT6	5	179921398	66	8	135	518
354	LEAP2	5	132209357	66	8	138	244
354	GABRA1	5	161274684	66	8	138	244
355	FAM134B	5	16473146	91	5	135	518
355	PURA	5	139493707	91	5	135	518
355	TRIM7	5	180620923	91	5	135	518
356	PELO	5	52083773	166	2	135	518
356	PAPD4	5	78908242	166	2	135	518
357	TBCA	5	76986994	263	10	135	518
357	PCSK1	5	95726039	263	10	135	518
357	FCHSD1	5	141018868	263	10	135	518
358	RGS7BP	5	63801773	263	10	138	244
358	SRFBP1	5	121297655	263	10	138	244
359	WDR41	5	76728068	278	2	135	518
359	RGS14	5	176784843	278	2	135	518
360	RPL37	5	40831429	279	2	138	244
360	RNF130	5	179382066	279	2	138	244
361	PAIP2	5	138677520	287	4	135	518
361	THG1L	5	157158322	287	4	135	518
362	FAM169A	5	74073398	341	2	135	518
362	SLCO4C1	5	101569691	341	2	135	518
363	BHMT2	5	78365546	345	2	135	518
363	SPZ1	5	79615789	345	2	135	518
364	PSD2	5	139175405	379	2	135	518
364	MAPK9	5	179673027	379	2	135	518
365	BRD9	5	863849	382	4	138	244
365	FBXL21	5	135266005	382	4	138	244
366	ZFR	5	32354455	383	6	135	518
366	IQGAP2	5	75699079	383	6	135	518
367	SEMA6A	5	115779250	383	6	138	244
367	YIPF5	5	143537722	383	6	138	244
367	TIGD6	5	149372685	383	6	138	244
368	SGTB	5	64961754	397	3	138	244
368	TNFAIP8	5	118604386	397	3	138	244
369	NNT	5	43602790	405	2	135	518
369	NOP16	5	175810939	405	2	135	518
370	HMGCR	5	74632992	411	2	135	518
370	NKX2-5	5	172659106	411	2	135	518
371	MARVELD2	5	68710938	430	8	135	518
371	RFESD	5	94982480	430	8	135	518
371	WWC1	5	167719064	430	8	135	518
372	CSNK1G3	5	122881110	430	8	138	244
372	PDE6A	5	149237518	430	8	138	244
372	ADRA1B	5	159343739	430	8	138	244
372	PDLIM7	5	176917246	430	8	138	244
373	GPBP1	5	56471274	435	3	135	518
373	ATP6V0E1	5	172410762	435	3	135	518
374	LNPEP	5	96271345	447	2	135	518
374	BTNL8	5	180326076	447	2	135	518
375	RAD17	5	68665886	449	4	135	518
375	HSPA9	5	137890570	449	4	135	518
375	CPEB4	5	173315330	449	4	135	518
376	S100Z	5	76145825	466	5	135	518
376	RARS	5	167913462	466	5	135	518
376	MSX2	5	174151574	466	5	135	518
377	DEPDC1B	5	59892738	470	6	135	518
377	TAF9	5	68660569	470	6	135	518
377	SPRY4	5	141689991	470	6	135	518
378	AGGF1	5	76326209	479	4	135	518
378	GLRX	5	95149552	479	4	135	518
379	CETN3	5	89689151	480	2	135	518
379	FAM172A	5	92953430	480	2	135	518
380	C7	5	40909598	490	5	138	244
380	STK32A	5	146614578	490	5	138	244
380	ABLIM3	5	148521045	490	5	138	244
381	C5orf24	5	134181657	504	3	62	11
381	LRRTM2	5	138205078	504	3	62	11
382	AFF4	5	132211070	524	2	138	244
382	HTR4	5	147830594	524	2	138	244
383	MRPS36	5	68513572	541	12	135	518
383	TMEM171	5	72416387	541	12	135	518
383	COL4A3BP	5	74666927	541	12	135	518
383	ACOT12	5	80625946	541	12	135	518
383	EDIL3	5	83236413	541	12	135	518
383	SLCO6A1	5	101707485	541	12	135	518
383	WNT8A	5	137419580	541	12	135	518
383	STC2	5	172741725	541	12	135	518
384	TMED7	5	114948904	541	12	138	244
384	LOX	5	121398889	541	12	138	244
384	PPP2R2B	5	145969067	541	12	138	244
385	FAM173B	5	10225619	545	3	138	244
385	B4GALT7	5	177027118	545	3	138	244
386	CDH9	5	26880708	551	2	135	518
386	PCDHA4	5	140186658	551	2	135	518
387	CENPK	5	64813592	552	4	138	244
387	PPP2CA	5	133532147	552	4	138	244
387	FBXW11	5	171288555	552	4	138	244
388	ITGA1	5	52084135	559	3	135	518
388	PJA2	5	108670409	559	3	135	518
389	SERINC5	5	79407049	570	3	135	518
389	FAF2	5	175875355	570	3	135	518
390	GOLPH3	5	32124823	581	4	135	518
390	C5orf51	5	41904469	581	4	135	518
391	FAM174A	5	99871008	582	4	135	518
391	HIGD2A	5	175815783	582	4	135	518
392	ZDHHC11	5	795719	587	3	138	244
392	TMED7-TICAM2	5	114914192	587	3	138	244
393	ANKRA2	5	72848024	588	7	135	518
393	SPATA9	5	94994019	588	7	135	518
393	FAM114A2	5	153371268	588	7	135	518
394	ATP6AP1L	5	81575280	590	4	135	518
394	BOD1	5	173034147	590	4	135	518
395	GCNT4	5	74323288	800	4	135	518
395	SV2C	5	75379238	800	4	135	518
395	SLC4A9	5	139739786	800	4	135	518
396	OXCT1	5	41730166	803	2	135	518
396	THBS4	5	79331169	803	2	135	518
397	SLC30A5	5	68389775	1100	2	135	518
397	MGAT1	5	180217540	1100	2	135	518
398	DSP	6	7541869	0	89	23	5
398	SNRNP48	6	7590431	0	89	23	5
399	PRL	6	22287472	0	89	81	620
399	SLC17A3	6	25845327	0	89	81	620
399	HIST1H1C	6	26055967	0	89	81	620
399	HIST1H2BD	6	26158348	0	89	81	620
399	HIST1H3I	6	27839622	0	89	81	620
399	MDC1	6	30667583	0	89	81	620
399	MUC21	6	30951484	0	89	81	620
399	ZBTB12	6	31867393	0	89	81	620
399	TNXB	6	31976196	0	89	81	620
399	RPS18	6	33239851	0	89	81	620
399	PFDN6	6	33257373	0	89	81	620
399	DAXX	6	33286334	0	89	81	620
399	GLO1	6	38643701	0	89	81	620
399	DNAH8	6	38683116	0	89	81	620
399	TDRD6	6	46655611	0	89	81	620
399	GPR116	6	46820241	0	89	81	620
399	PHF3	6	64345706	0	89	81	620
399	RIMS1	6	72926144	0	89	81	620
399	KCNQ5	6	73331570	0	89	81	620
399	LCA5	6	80194707	0	89	81	620
399	TTK	6	80714321	0	89	81	620
399	DOPEY1	6	83777384	0	89	81	620
399	ME1	6	83920109	0	89	81	620
399	COQ3	6	99817347	0	89	81	620
399	MICAL1	6	109765265	0	89	81	620
399	CDK19	6	110931180	0	89	81	620
399	REV3L	6	111620233	0	89	81	620
399	TRMT11	6	126307575	0	89	81	620
399	PTPRK	6	128289923	0	89	81	620
399	LAMA2	6	129204285	0	89	81	620
399	SAMD3	6	130465446	0	89	81	620
399	CCDC28A	6	139094656	0	89	81	620
399	FBXO30	6	146119271	0	89	81	620
399	GRM1	6	146350333	0	89	81	620
399	STXBP5	6	147525493	0	89	81	620
399	PLEKHG1	6	150920998	0	89	81	620
399	MTHFD1L	6	151186814	0	89	81	620
400	TFAP2A	6	10396915	0	89	84	432
400	HIVEP1	6	12012723	0	89	84	432
400	PHACTR1	6	12717036	0	89	84	432
400	RNF182	6	13924676	0	89	84	432
400	CAP2	6	17393735	0	89	84	432
400	KIF13A	6	17763923	0	89	84	432
400	NHLRC1	6	18120717	0	89	84	432
400	BTN3A3	6	26440699	0	89	84	432
400	BTN1A1	6	26501494	0	89	84	432
400	PRSS16	6	27215501	0	89	84	432
400	ZFP57	6	29640168	0	89	84	432
400	HLA-F	6	29691116	0	89	84	432
400	TRIM15	6	30130982	0	89	84	432
400	PSMB8	6	32808493	0	89	84	432
400	PSMB9	6	32821937	0	89	84	432
400	RXRB	6	33161361	0	89	84	432
400	C6orf222	6	36283534	0	89	84	432
400	MDFI	6	41606194	0	89	84	432
400	TRERF1	6	42192670	0	89	84	432
400	CUL9	6	43149921	0	89	84	432
400	TTBK1	6	43211221	0	89	84	432
400	XPO5	6	43490067	0	89	84	432
400	PKHD1	6	51585646	0	89	84	432
400	DST	6	56322784	0	89	84	432
400	COL19A1	6	70576447	0	89	84	432
400	MDN1	6	90352493	0	89	84	432
400	SYNE1	6	152442818	0	89	84	432
400	IGF2R	6	160390130	0	89	84	432
400	LPA	6	160952514	0	89	84	432
400	MAP3K4	6	161412758	0	89	84	432
400	TTLL2	6	167738573	0	89	84	432
400	MLLT4	6	168227670	0	89	84	432
401	ZBTB22	6	33282181	0	89	85	54
401	CASP8AP2	6	90539618	0	89	85	54
402	PPIL4	6	149825630	0	89	94	5
402	THBS2	6	169615874	0	89	94	5
403	E2F3	6	20403909	14	7	81	620
403	MTO1	6	74171453	14	7	81	620
404	GCM2	6	10873455	14	7	84	432
404	PPP1R11	6	30034931	14	7	84	432
404	FOXP4	6	41514163	14	7	84	432
405	ACOT13	6	24667262	66	11	81	620
405	BTBD9	6	38136226	66	11	81	620
405	GLP1R	6	39016556	66	11	81	620
405	FRK	6	116262692	66	11	81	620
405	STX7	6	132778662	66	11	81	620
405	VNN1	6	133001996	66	11	81	620
405	TCF21	6	134210259	66	11	81	620
406	HIST1H4H	6	26285353	66	11	84	432
406	PEX6	6	42931610	66	11	84	432
407	TUBB	6	30689325	91	4	81	620
407	CITED2	6	139693391	91	4	81	620
408	PHIP	6	79644135	99	2	81	620
408	MAP7	6	136663418	99	2	81	620
409	GPR126	6	142623055	106	2	81	620
409	HIVEP2	6	143072603	106	2	81	620
410	NCR2	6	41303527	108	2	84	432
410	YIPF3	6	43479564	108	2	84	432
411	SLC17A2	6	25912983	129	4	81	620
411	TSPYL1	6	116596021	129	4	81	620
412	MAPK13	6	36098260	199	4	84	432
412	TREM1	6	41242998	199	4	84	432
413	MBOAT1	6	20099915	263	13	81	620
413	DCDC2	6	24171982	263	13	81	620
413	CRISP2	6	49660070	263	13	81	620
413	SMPD2	6	109761930	263	13	81	620
413	CDC40	6	110501623	263	13	81	620
413	MARCKS	6	114178513	263	13	81	620
413	OR2A4	6	132020783	263	13	81	620
413	REPS1	6	139225151	263	13	81	620
414	PTCRA	6	42883726	263	13	84	432
414	GCLC	6	53362139	263	13	84	432
414	PDE10A	6	165740775	263	13	84	432
414	UNC93A	6	167704802	263	13	84	432
415	NRSN1	6	24126413	279	6	81	620
415	FLOT1	6	30695510	279	6	81	620
415	PHACTR2	6	143999101	279	6	81	620
416	MCM3	6	52128811	279	6	84	432
416	TCP10L2	6	167584080	279	6	84	432
417	OR2B2	6	27878962	324	9	81	620
417	CYP21A2	6	31973358	324	9	81	620
417	GPSM3	6	32158542	324	9	81	620
417	SNAP91	6	84262604	324	9	81	620
417	MCHR2	6	100367785	324	9	81	620
417	COL10A1	6	116440084	324	9	81	620
417	VTA1	6	142468298	324	9	81	620
417	PEX3	6	143771917	324	9	81	620
418	HDAC2	6	114257319	345	3	81	620
418	LTV1	6	144164507	345	3	81	620
419	KIAA0319	6	24544331	348	5	81	620
419	HIST1H2BO	6	27861202	348	5	81	620
419	IER3	6	30710975	348	5	81	620
420	SLC17A1	6	25783125	382	4	81	620
420	KCNK5	6	39156746	382	4	81	620
421	MAK	6	10762955	383	6	84	432
421	KLHDC3	6	42981840	383	6	84	432
421	MRPL14	6	44081372	383	6	84	432
421	GSTA4	6	52842745	383	6	84	432
421	PACRG	6	163148163	383	6	84	432
422	SCGN	6	25652428	408	4	81	620
422	WISP3	6	112375277	408	4	81	620
422	TAAR9	6	132859426	408	4	81	620
423	C2	6	31895253	411	4	81	620
423	RIPPLY2	6	84563261	411	4	81	620
424	HIST1H2AL	6	27833106	413	6	81	620
424	SUPT3H	6	44794466	413	6	81	620
424	GPR111	6	47624325	413	6	81	620
424	HTR1B	6	78171947	413	6	81	620
424	CYB5R4	6	84569369	413	6	81	620
425	C6orf62	6	24705089	423	3	81	620
425	PERP	6	138409641	423	3	81	620
426	HIST1H1T	6	26107639	430	5	81	620
426	GPR115	6	47666288	430	5	81	620
426	ADAT2	6	143743968	430	5	81	620
427	HIST1H3C	6	26045638	449	8	81	620
427	HIST1H2AC	6	26124372	449	8	81	620
427	MAS1L	6	29454542	449	8	81	620
427	CUTA	6	33384318	449	8	81	620
427	SMAP1	6	71377473	449	8	81	620
427	HS3ST5	6	114376749	449	8	81	620
427	ECHDC1	6	127609856	449	8	81	620
428	PNRC1	6	89790428	457	3	84	432
428	MTRF1L	6	153308500	457	3	84	432
429	MYLK4	6	2663862	458	2	81	620
429	PPT2	6	32121228	458	2	81	620
430	EYA4	6	133562494	466	3	81	620
430	PDE7B	6	136172833	466	3	81	620
431	GNL1	6	30509154	470	6	84	432
431	TJAP1	6	43445260	470	6	84	432
432	OR11A1	6	29393280	479	2	81	620
432	RPL10A	6	35436177	479	2	81	620
433	RFPL4B	6	112668531	480	5	81	620
433	SLC2A12	6	134308718	480	5	81	620
433	SNX9	6	158244202	480	5	81	620
433	TAGAP	6	159455500	480	5	81	620
434	HFE	6	26087508	490	4	81	620
434	HIST1H3D	6	26197011	490	4	81	620
434	FAM26D	6	116850175	490	4	81	620
435	FILIP1	6	76017799	503	3	81	620
435	HSF2	6	122720695	503	3	81	620
436	RCAN2	6	46188466	504	3	81	620
436	NR2E1	6	108489226	504	3	81	620
437	HSPA1L	6	31777395	506	5	81	620
437	RING1	6	33176285	506	5	81	620
437	HMGA1	6	34204576	506	5	81	620
438	HIST1H4L	6	27840925	508	6	81	620
438	IRAK1BP1	6	79577260	508	6	81	620
439	TRIM26	6	30152231	508	6	84	432
439	CCR6	6	167525294	508	6	84	432
440	HIST1H2BA	6	25727136	520	8	81	620
440	HIST1H2BF	6	26199786	520	8	81	620
440	GTF2H4	6	30875976	520	8	81	620
440	PSORS1C1	6	31082607	520	8	81	620
440	MYB	6	135502452	520	8	81	620
440	ULBP1	6	150285142	520	8	81	620
441	CNPY3	6	42896859	520	8	84	432
441	MEA1	6	42979966	520	8	84	432
442	HIST1H3A	6	26020717	540	5	81	620
442	FAM162B	6	117073359	540	5	81	620
442	SF3B5	6	144416017	540	5	81	620
443	GJB7	6	87992696	541	17	5	5
443	SPACA1	6	88757506	541	17	5	5
444	ZSCAN16	6	28092386	541	17	81	620
444	ZNF76	6	35227490	541	17	81	620
444	KHDC1	6	73951037	541	17	81	620
444	LACE1	6	108616097	541	17	81	620
444	CD164	6	109687716	541	17	81	620
444	NT5DC1	6	116421998	541	17	81	620
444	TAAR6	6	132891460	541	17	81	620
444	TBP	6	170863420	541	17	81	620
445	HLA-DQB1	6	32627240	541	17	84	432
445	TREML1	6	41116998	541	17	84	432
445	PRICKLE4	6	41748499	541	17	84	432
445	USP49	6	41757633	541	17	84	432
445	RPL7L1	6	42847670	541	17	84	432
445	IL17A	6	52051184	541	17	84	432
446	HLA-DRA	6	32407618	545	4	81	620
446	TPBG	6	83073960	545	4	81	620
446	RWDD2A	6	83903031	545	4	81	620
446	TPD52L1	6	125474878	545	4	81	620
447	CDSN	6	31082864	552	8	81	620
447	SNRPC	6	34724870	552	8	81	620
447	LRP11	6	150139893	552	8	81	620
448	LEMD2	6	33738989	552	8	84	432
448	C6orf223	6	43968336	552	8	84	432
448	IL17F	6	52101483	552	8	84	432
448	MYCT1	6	153019029	552	8	84	432
449	HIST1H2AM	6	27860476	556	3	81	620
449	HLA-DRB1	6	32546546	556	3	81	620
450	FHL5	6	97010423	559	6	81	620
450	OLIG3	6	137813335	559	6	81	620
451	TBC1D22B	6	37225479	559	6	84	432
451	MOCS1	6	39872033	559	6	84	432
451	GNMT	6	42928499	559	6	84	432
451	RSPH9	6	43612766	559	6	84	432
452	GUCA1A	6	42123143	581	3	84	432
452	SLC22A7	6	43265997	581	3	84	432
452	TINAG	6	54173202	581	3	84	432
453	CENPQ	6	49431095	582	4	81	620
453	RPF2	6	111303219	582	4	81	620
454	MRPS10	6	42174538	582	4	84	432
454	GSTA1	6	52656177	582	4	84	432
455	SLC17A4	6	25754926	583	5	81	620
455	ULBP3	6	150385742	583	5	81	620
456	DDR1	6	30856464	584	3	81	620
456	PRSS35	6	84222193	584	3	81	620
457	OPN5	6	47749774	585	3	81	620
457	EEF1A1	6	74225472	585	3	81	620
458	PAK1IP1	6	10695187	586	5	84	432
458	HLA-DMB	6	32902405	586	5	84	432
458	GJA1	6	121756722	586	5	84	432
459	PACSIN1	6	34433837	587	2	81	620
459	KATNA1	6	149916010	587	2	81	620
460	ABT1	6	26597170	590	6	84	432
460	PGK2	6	49753363	590	6	84	432
461	NKAPL	6	28227074	590	6	85	54
461	HLA-C	6	31236525	590	6	85	54
462	NOL7	6	13615558	597	2	84	432
462	VIP	6	153071931	597	2	84	432
463	HIST1H2BC	6	26123694	599	2	81	620
463	CTAGE9	6	132029580	599	2	81	620
464	SPATS1	6	44310396	600	4	81	620
464	DPPA5	6	74062784	600	4	81	620
464	RAET1G	6	150238013	600	4	81	620
465	PHF1	6	33378772	763	2	81	620
465	CYP39A1	6	46517316	763	2	81	620
466	PNPLA1	6	36238236	801	2	84	432
466	SLC35F1	6	118228688	801	2	84	432
467	HLA-DQA2	6	32709162	802	2	84	432
467	CCNC	6	99990262	802	2	84	432
468	GRM4	6	33986419	1209	2	81	620
468	FUCA2	6	143815948	1209	2	81	620
469	INTS1	7	1509912	0	99	76	396
469	MAD1L1	7	1855427	0	99	76	396
469	CARD11	7	2945709	0	99	76	396
469	SDK1	7	4169316	0	99	76	396
469	RNF216	7	5659671	0	99	76	396
469	PMS2	7	6012869	0	99	76	396
469	CYTH3	7	6201411	0	99	76	396
469	ZNF12	7	6728063	0	99	76	396
469	MIOS	7	7606615	0	99	76	396
469	AGR2	7	16832263	0	99	76	396
469	GLI3	7	42000547	0	99	76	396
469	HECW1	7	43152197	0	99	76	396
469	ZNF727	7	63505820	0	99	76	396
469	RSBN1L	7	77325742	0	99	76	396
469	CACNA2D1	7	81575759	0	99	76	396
469	PCLO	7	82383320	0	99	76	396
469	KRIT1	7	91828282	0	99	76	396
469	PEX1	7	92116336	0	99	76	396
469	TRRAP	7	98476112	0	99	76	396
469	SMURF1	7	98625057	0	99	76	396
469	CPSF4	7	99036562	0	99	76	396
469	ZNF655	7	99156044	0	99	76	396
469	CYP3A7	7	99302659	0	99	76	396
469	CYP3A4	7	99354582	0	99	76	396
469	FBXO24	7	100183955	0	99	76	396
469	GIGYF1	7	100277129	0	99	76	396
469	ZAN	7	100331248	0	99	76	396
469	EPHB4	7	100400186	0	99	76	396
469	MUC17	7	100663363	0	99	76	396
469	PSMC2	7	102987970	0	99	76	396
469	RELN	7	103112230	0	99	76	396
469	CADPS2	7	121958477	0	99	76	396
469	ZC3HC1	7	129658125	0	99	76	396
469	LUC7L2	7	139025104	0	99	76	396
469	TBXAS1	7	139478046	0	99	76	396
469	DENND2A	7	140218219	0	99	76	396
469	ATG9B	7	150709296	0	99	76	396
469	GBX1	7	150845675	0	99	76	396
469	NUB1	7	151038846	0	99	76	396
470	CROT	7	86974950	0	99	78	6
470	DBF4	7	87505543	0	99	78	6
471	DNAH11	7	21582832	0	99	80	690
471	CDCA7L	7	21940516	0	99	80	690
471	KLHL7	7	23145916	0	99	80	690
471	CREB5	7	28475233	0	99	80	690
471	TRIL	7	28992973	0	99	80	690
471	NOD1	7	30464142	0	99	80	690
471	NEUROD6	7	31377074	0	99	80	690
471	PDE1C	7	31790792	0	99	80	690
471	BBS9	7	33169151	0	99	80	690
471	CAMK2B	7	44256748	0	99	80	690
471	TNS3	7	47314751	0	99	80	690
471	PKD1L1	7	47814249	0	99	80	690
471	C7orf57	7	48075107	0	99	80	690
471	ABCA13	7	48211056	0	99	80	690
471	ZNF713	7	55954969	0	99	80	690
471	MRPS17	7	56019610	0	99	80	690
471	TYW1	7	66461791	0	99	80	690
471	SEMA3D	7	84624871	0	99	80	690
471	ABCB1	7	87133178	0	99	80	690
471	FZD1	7	90893782	0	99	80	690
471	AKAP9	7	91570188	0	99	80	690
471	SAMD9	7	92728825	0	99	80	690
471	CCDC132	7	92861652	0	99	80	690
471	PPP1R9A	7	94539209	0	99	80	690
471	ASB4	7	95115212	0	99	80	690
471	ACN9	7	96745904	0	99	80	690
471	TAC1	7	97361270	0	99	80	690
471	LMTK2	7	97736196	0	99	80	690
471	TECPR1	7	97844754	0	99	80	690
471	TAF6	7	99704692	0	99	80	690
471	GPR22	7	107110501	0	99	80	690
471	BCAP29	7	107220421	0	99	80	690
471	LAMB1	7	107564245	0	99	80	690
471	DOCK4	7	111366163	0	99	80	690
471	FOXP2	7	114055051	0	99	80	690
471	ST7	7	116593380	0	99	80	690
471	CTTNBP2	7	117350705	0	99	80	690
471	ING3	7	120590816	0	99	80	690
471	PTPRZ1	7	121513158	0	99	80	690
471	POT1	7	124462439	0	99	80	690
471	FLNC	7	128470482	0	99	80	690
471	TNPO3	7	128594233	0	99	80	690
471	PLXNA4	7	131808090	0	99	80	690
471	FAM131B	7	143050492	0	99	80	690
471	OR2F1	7	143657019	0	99	80	690
471	NOBOX	7	144094332	0	99	80	690
471	CNTNAP2	7	145813452	0	99	80	690
471	ZNF786	7	148766732	0	99	80	690
471	ZNF777	7	149128453	0	99	80	690
471	KRBA1	7	149412101	0	99	80	690
471	SSPO	7	149473130	0	99	80	690
471	WDR60	7	158649268	0	99	80	690
471	VIPR2	7	158820865	0	99	80	690
472	HGF	7	81331443	46	2	76	396
472	TAS2R16	7	122634758	46	2	76	396
473	TWISTNB	7	19735084	66	8	76	396
473	TRIM50	7	72726531	66	8	76	396
473	CPA4	7	129932973	66	8	76	396
473	ATP6V0A4	7	138391038	66	8	76	396
474	ISPD	7	16127151	66	8	80	690
474	NPVF	7	25264190	66	8	80	690
474	BLVRA	7	43798271	66	8	80	690
474	MEST	7	130126015	66	8	80	690
475	AIMP2	7	6048881	91	6	76	396
475	ZKSCAN1	7	99613194	91	6	76	396
475	MOSPD3	7	100210113	91	6	76	396
475	RHEB	7	151163097	91	6	76	396
476	PURB	7	44915891	114	2	80	690
476	MGAM	7	141695678	114	2	80	690
477	LIMK1	7	73507485	168	4	80	690
[truncated: 2,239 more rows]

## Sheet: BLCA_0.1_hESC
SCH_Class	Gene	Chr	Position	DB_Class	DB_Class_Size	HiC_Class	HiC_Class_Size
1	HMCN1	1	185703682	1	22	225	322
1	TPR	1	186280785	1	22	225	322
1	LYST	1	235824330	1	22	225	322
1	RYR2	1	237205701	1	22	225	322
2	VPS13D	1	12290095	1	22	227	1475
2	SPEN	1	16174358	1	22	227	1475
2	HSPG2	1	22148724	1	22	227	1475
2	MYOM3	1	24382530	1	22	227	1475
2	ARID1A	1	27022521	1	22	227	1475
2	CSMD2	1	33979598	1	22	227	1475
2	MACF1	1	39549838	1	22	227	1475
2	PTCH2	1	45285515	1	22	227	1475
2	TCHH	1	152078792	1	22	227	1475
2	HRNR	1	152184551	1	22	227	1475
2	FLG	1	152274650	1	22	227	1475
2	FLG2	1	152321212	1	22	227	1475
2	ASH1L	1	155305051	1	22	227	1475
2	SPTA1	1	158580495	1	22	227	1475
2	OBSCN	1	228395830	1	22	227	1475
3	PKN2	1	89149921	2	20	225	322
3	ADCY10	1	167778624	2	20	225	322
3	F5	1	169481191	2	20	225	322
3	PRG4	1	186265404	2	20	225	322
4	NADK	1	1682670	2	20	227	1475
4	FBXO2	1	11708417	2	20	227	1475
4	AADACL4	1	12704565	2	20	227	1475
4	PADI1	1	17531620	2	20	227	1475
4	UBR4	1	19400999	2	20	227	1475
4	TINAGL1	1	32042085	2	20	227	1475
4	SF3A3	1	38422651	2	20	227	1475
4	MAST2	1	46269284	2	20	227	1475
4	FAF1	1	50906934	2	20	227	1475
4	BCAR3	1	94027342	2	20	227	1475
4	AMPD2	1	110163202	2	20	227	1475
4	SHE	1	154451953	2	20	227	1475
5	CR1	1	207669472	3	32	225	322
5	RPS6KC1	1	213224574	3	32	225	322
5	USH2A	1	215796235	3	32	225	322
5	EPRS	1	220141941	3	32	225	322
5	MARK1	1	220701524	3	32	225	322
6	CHD5	1	6161846	3	32	227	1475
6	SLC45A1	1	8378144	3	32	227	1475
6	KIF1B	1	10270763	3	32	227	1475
6	PUM1	1	31404352	3	32	227	1475
6	PTP4A2	1	32372021	3	32	227	1475
6	KIAA1522	1	33231234	3	32	227	1475
6	PTPRF	1	43996546	3	32	227	1475
6	ZSWIM5	1	45482075	3	32	227	1475
6	MOV10	1	113217094	3	32	227	1475
6	TTF2	1	117602948	3	32	227	1475
6	ANP32E	1	150190716	3	32	227	1475
6	YY1AP1	1	155629232	3	32	227	1475
6	COPA	1	160258376	3	32	227	1475
6	LGR6	1	202172904	3	32	227	1475
6	ADIPOR1	1	202909952	3	32	227	1475
6	CDC42BPA	1	227177565	3	32	227	1475
7	MIA3	1	222791443	3	32	230	121
7	PLD5	1	242251688	3	32	230	121
8	COL24A1	1	86194915	4	27	225	322
8	FMO4	1	171283321	4	27	225	322
8	FLVCR1	1	213031596	4	27	225	322
8	HEATR1	1	236712304	4	27	225	322
9	SCNN1D	1	1215815	4	27	227	1475
9	DDI2	1	15943952	4	27	227	1475
9	YARS	1	33240839	4	27	227	1475
9	SNIP1	1	38000049	4	27	227	1475
9	STIL	1	47715810	4	27	227	1475
9	RNF11	1	51701944	4	27	227	1475
9	ACOT11	1	55013806	4	27	227	1475
9	GLMN	1	92711954	4	27	227	1475
9	GPR61	1	110082493	4	27	227	1475
9	KCNA10	1	111059838	4	27	227	1475
9	CHIA	1	111833473	4	27	227	1475
9	MAGI3	1	113933474	4	27	227	1475
9	RSBN1	1	114304453	4	27	227	1475
9	RUSC1	1	155293727	4	27	227	1475
9	OR10R2	1	158449667	4	27	227	1475
9	VANGL2	1	160370363	4	27	227	1475
9	WDR26	1	224572844	4	27	227	1475
10	SGIP1	1	66999824	5	70	225	322
10	LRRC40	1	70610484	5	70	225	322
10	TYW3	1	75198839	5	70	225	322
10	EXTL2	1	101337927	5	70	225	322
10	OLFM3	1	102268122	5	70	225	322
10	DCAF6	1	167905796	5	70	225	322
10	FAM129A	1	184760158	5	70	225	322
10	CRB1	1	197237333	5	70	225	322
10	LPGAT1	1	211916798	5	70	225	322
10	ESRRG	1	216676587	5	70	225	322
10	RGS7	1	240938813	5	70	225	322
11	PLCH2	1	2407753	5	70	227	1475
11	CCDC27	1	3668964	5	70	227	1475
11	TAS1R1	1	6615337	5	70	227	1475
11	DNAJC16	1	15853307	5	70	227	1475
11	PLEKHM2	1	16010826	5	70	227	1475
11	CLCNKB	1	16375256	5	70	227	1475
11	LUZP1	1	23410515	5	70	227	1475
11	GPN2	1	27205872	5	70	227	1475
11	FCN3	1	27695600	5	70	227	1475
11	SPOCD1	1	32256022	5	70	227	1475
11	EIF3I	1	32687970	5	70	227	1475
11	TMEM54	1	33360195	5	70	227	1475
11	GRIK3	1	37261127	5	70	227	1475
11	ZC3H12A	1	37940118	5	70	227	1475
11	EPS15	1	51819934	5	70	227	1475
11	BARHL2	1	91177578	5	70	227	1475
11	C1orf146	1	92683572	5	70	227	1475
11	CELSR2	1	109792640	5	70	227	1475
11	CSDE1	1	115259533	5	70	227	1475
11	SIKE1	1	115312104	5	70	227	1475
11	NBPF10	1	145293370	5	70	227	1475
11	POLR3C	1	145590666	5	70	227	1475
11	MTMR11	1	149900542	5	70	227	1475
11	CGN	1	151483861	5	70	227	1475
11	DCST2	1	154991002	5	70	227	1475
11	DCST1	1	155006281	5	70	227	1475
11	LRRC52	1	165513477	5	70	227	1475
11	CEP350	1	179923907	5	70	227	1475
11	KIF21B	1	200938513	5	70	227	1475
11	PHLDA3	1	201434621	5	70	227	1475
11	ELF3	1	201979689	5	70	227	1475
11	GPR37L1	1	202092028	5	70	227	1475
11	PLEKHA6	1	204187978	5	70	227	1475
11	TP53BP2	1	223967594	5	70	227	1475
11	TMEM63A	1	226033232	5	70	227	1475
12	COL11A1	1	103342022	5	70	230	121
12	SRGAP2	1	206516199	5	70	230	121
12	SYT14	1	210111518	5	70	230	121
12	INTS7	1	212113740	5	70	230	121
13	RC3H1	1	173900221	6	60	6	8
13	LAMB3	1	209788217	6	60	6	8
14	KIAA0907	1	155882833	6	60	61	10
14	MEX3A	1	156041803	6	60	61	10
15	MPZ	1	161274524	6	60	225	322
15	GPA33	1	167022072	6	60	225	322
15	FMO3	1	171060017	6	60	225	322
15	FMO2	1	171154346	6	60	225	322
15	TNR	1	175291934	6	60	225	322
15	DHX9	1	182808438	6	60	225	322
15	IVNS1ABP	1	185265521	6	60	225	322
15	CFH	1	196621007	6	60	225	322
15	KCNK2	1	215256559	6	60	225	322
15	SPATA17	1	217804665	6	60	225	322
15	ARID4B	1	235330209	6	60	225	322
15	CHRM3	1	239792372	6	60	225	322
16	MFN2	1	12040237	6	60	227	1475
16	EIF4G3	1	21267737	6	60	227	1475
16	ASAP3	1	23755055	6	60	227	1475
16	GRHL3	1	24646055	6	60	227	1475
16	MAP3K6	1	27681669	6	60	227	1475
16	BAI2	1	32192705	6	60	227	1475
16	DLGAP3	1	35331036	6	60	227	1475
16	PPIE	1	40204516	6	60	227	1475
16	PPCS	1	42922164	6	60	227	1475
16	NASP	1	46049659	6	60	227	1475
16	DHCR24	1	55315299	6	60	227	1475
16	PRKAA2	1	57110989	6	60	227	1475
16	CCDC18	1	93646272	6	60	227	1475
16	KCND3	1	112318453	6	60	227	1475
16	PTPN22	1	114356432	6	60	227	1475
16	DENND2C	1	115127195	6	60	227	1475
16	SPAG17	1	118496287	6	60	227	1475
16	SV2A	1	149874871	6	60	227	1475
16	C1orf54	1	150245182	6	60	227	1475
16	SCNM1	1	151138497	6	60	227	1475
16	ZNF687	1	151254787	6	60	227	1475
16	SNX27	1	151584661	6	60	227	1475
16	DENND4B	1	153901976	6	60	227	1475
16	UBAP2L	1	154192647	6	60	227	1475
16	ZBTB7B	1	154975105	6	60	227	1475
16	ADAM15	1	155023747	6	60	227	1475
16	OR6N2	1	158746471	6	60	227	1475
16	NCSTN	1	160313062	6	60	227	1475
16	OPTC	1	203463270	6	60	227	1475
16	NVL	1	224415035	6	60	227	1475
17	CD34	1	208059882	6	60	230	121
17	DISP1	1	222988430	6	60	230	121
17	HNRNPU	1	245013601	6	60	230	121
18	FPGT	1	74663895	7	52	225	322
18	BLZF1	1	169337193	7	52	225	322
18	PFKFB2	1	207226619	7	52	225	322
18	C4BPA	1	207277606	7	52	225	322
19	PRDM16	1	2985741	7	52	227	1475
19	PTCHD2	1	11539294	7	52	227	1475
19	ATP13A2	1	17312452	7	52	227	1475
19	EYA3	1	28296854	7	52	227	1475
19	CCDC28B	1	32665986	7	52	227	1475
19	S100PBP	1	33283042	7	52	227	1475
19	ZMYM1	1	35544963	7	52	227	1475
19	CSF3R	1	36931643	7	52	227	1475
19	RHBDL2	1	39351477	7	52	227	1475
19	KCNQ4	1	41249683	7	52	227	1475
19	KDM4A	1	44115796	7	52	227	1475
19	SLC6A9	1	44462154	7	52	227	1475
19	LRRC41	1	46744071	7	52	227	1475
19	NRD1	1	52254865	7	52	227	1475
19	YIPF1	1	54317391	7	52	227	1475
19	DOCK7	1	62920396	7	52	227	1475
19	HFM1	1	91726322	7	52	227	1475
19	KCNC4	1	110753335	7	52	227	1475
19	RBM15	1	110881944	7	52	227	1475
19	KCNA2	1	111136201	7	52	227	1475
19	DDX20	1	112298189	7	52	227	1475
19	TXNIP	1	145438437	7	52	227	1475
19	ANKRD35	1	145549208	7	52	227	1475
19	TCHHL1	1	152056619	7	52	227	1475
19	INTS3	1	153700566	7	52	227	1475
19	CHRNB2	1	154540256	7	52	227	1475
19	FCER1A	1	159259503	7	52	227	1475
19	KIF14	1	200520624	7	52	227	1475
19	CACNA1S	1	201008639	7	52	227	1475
19	ATP2B4	1	203595914	7	52	227	1475
19	HHIPL2	1	222695601	7	52	227	1475
20	SEMA4A	1	156119734	7	52	255	28
20	ZBTB37	1	173837492	7	52	255	28
21	RNASEL	1	182542768	8	45	225	322
21	RNF2	1	185014550	8	45	225	322
21	RGS2	1	192778168	8	45	225	322
21	ASPM	1	197053256	8	45	225	322
21	IL10	1	206940947	8	45	225	322
21	TOMM20	1	235272657	8	45	225	322
22	SDF4	1	1152287	8	45	227	1475
22	TNFRSF9	1	7975930	8	45	227	1475
22	CDA	1	20915443	8	45	227	1475
22	PINK1	1	20959947	8	45	227	1475
22	ZBTB40	1	22778343	8	45	227	1475
22	C1QB	1	22979681	8	45	227	1475
22	TCEA3	1	23707401	8	45	227	1475
22	EPB41	1	29213602	8	45	227	1475
22	TSSK3	1	32827861	8	45	227	1475
22	GJB4	1	35225341	8	45	227	1475
22	SLC2A1	1	43391045	8	45	227	1475
22	RPS8	1	45241245	8	45	227	1475
22	PLK3	1	45266035	8	45	227	1475
22	TOE1	1	45805341	8	45	227	1475
22	OSBPL9	1	52082545	8	45	227	1475
22	ZFYVE9	1	52607765	8	45	227	1475
22	CC2D1B	1	52816264	8	45	227	1475
22	GPSM2	1	109419602	8	45	227	1475
22	GSTM4	1	110198697	8	45	227	1475
22	WNT2B	1	113009162	8	45	227	1475
22	TUFT1	1	151512780	8	45	227	1475
22	KPRP	1	152730505	8	45	227	1475
22	NUP210L	1	153965167	8	45	227	1475
22	APCS	1	159557615	8	45	227	1475
22	PIGM	1	159997461	8	45	227	1475
22	LMOD1	1	201865583	8	45	227	1475
22	ADORA1	1	203096835	8	45	227	1475
22	C1orf95	1	226736500	8	45	227	1475
22	TTC13	1	231041986	8	45	227	1475
23	CASQ1	1	160160284	8	45	246	10
23	DCAF8	1	160185504	8	45	246	10
24	USP21	1	161129253	9	22	225	322
24	KCTD3	1	215740734	9	22	225	322
24	ACTN2	1	236849753	9	22	225	322
25	CAMTA1	1	6845383	9	22	227	1475
25	CASZ1	1	10696665	9	22	227	1475
25	TNFRSF1B	1	12227059	9	22	227	1475
25	PLA2G2E	1	20246799	9	22	227	1475
25	FGR	1	27938800	9	22	227	1475
25	PTPRU	1	29563027	9	22	227	1475
25	KIAA0754	1	39875175	9	22	227	1475
25	EBNA1BP2	1	43629844	9	22	227	1475
25	PTGFRN	1	117452544	9	22	227	1475
25	NOTCH2NL	1	145209112	9	22	227	1475
25	CRTC2	1	153920147	9	22	227	1475
25	KDM5B	1	202696531	9	22	227	1475
25	PARP1	1	226548391	9	22	227	1475
26	KCNT2	1	196194909	10	16	225	322
26	WDR64	1	241815579	10	16	225	322
27	EPHA2	1	16450831	10	16	227	1475
27	KDM1A	1	23345940	10	16	227	1475
27	YTHDF2	1	29063451	10	16	227	1475
27	CAP1	1	40506254	10	16	227	1475
27	RLF	1	40627040	10	16	227	1475
27	ZCCHC11	1	52888947	10	16	227	1475
27	ABCA4	1	94458393	10	16	227	1475
27	AKNAD1	1	109358519	10	16	227	1475
27	HIPK1	1	114496498	10	16	227	1475
27	GBA	1	155204238	10	16	227	1475
27	OR6Y1	1	158516917	10	16	227	1475
28	CENPF	1	214776531	11	24	225	322
28	MTR	1	236958580	11	24	225	322
29	C1orf86	1	2120987	11	24	227	1475
29	PER3	1	7844488	11	24	227	1475
29	ARHGEF10L	1	17866329	11	24	227	1475
29	EPHA8	1	22890003	11	24	227	1475
29	EXTL1	1	26348270	11	24	227	1475
29	MANEAL	1	38259773	11	24	227	1475
29	MTF1	1	38275238	11	24	227	1475
29	RNF220	1	44870959	11	24	227	1475
29	HECTD3	1	45468219	11	24	227	1475
29	CACHD1	1	64971596	11	24	227	1475
29	KIAA1324	1	109656584	11	24	227	1475
29	SEC22B	1	145096406	11	24	227	1475
29	ANKRD34A	1	145470507	11	24	227	1475
29	RPTN	1	152126070	11	24	227	1475
29	KRTCAP2	1	155141883	11	24	227	1475
29	ALDH9A1	1	165631448	11	24	227	1475
29	NAV1	1	201708962	11	24	227	1475
30	RERE	1	8412463	12	21	227	1475
30	TNFRSF8	1	12123433	12	21	227	1475
30	PRDM2	1	14031349	12	21	227	1475
30	CLSPN	1	36197712	12	21	227	1475
30	MAP7D1	1	36621565	12	21	227	1475
30	IPO13	1	44412477	12	21	227	1475
30	DMBX1	1	46972667	12	21	227	1475
30	CYP4A11	1	47394845	12	21	227	1475
30	CYP4A22	1	47603106	12	21	227	1475
30	RPAP2	1	92764521	12	21	227	1475
30	FAM102B	1	109102970	12	21	227	1475
30	GNAI3	1	110091185	12	21	227	1475
30	ATP1A1	1	116915794	12	21	227	1475
30	KCNN3	1	154669941	12	21	227	1475
30	FLAD1	1	154955769	12	21	227	1475
31	C8A	1	57320442	13	71	225	322
31	ASB17	1	76384557	13	71	225	322
31	ELTD1	1	79355448	13	71	225	322
31	ADAMTS4	1	161159537	13	71	225	322
31	NME7	1	169101767	13	71	225	322
31	DARS2	1	173793796	13	71	225	322
31	CFHR5	1	196946666	13	71	225	322
31	FMN2	1	240255184	13	71	225	322
32	AGRN	1	955502	13	71	227	1475
32	MRPL20	1	1337275	13	71	227	1475
32	TNFRSF25	1	6521213	13	71	227	1475
32	MASP2	1	11086579	13	71	227	1475
32	SRM	1	11114648	13	71	227	1475
32	MAD2L2	1	11734536	13	71	227	1475
32	C1orf64	1	16330730	13	71	227	1475
32	ARHGEF19	1	16524598	13	71	227	1475
32	NBPF3	1	21766582	13	71	227	1475
32	CNR2	1	24200459	13	71	227	1475
32	CNKSR1	1	26503980	13	71	227	1475
32	PIGV	1	27114453	13	71	227	1475
32	FAM46B	1	27331510	13	71	227	1475
32	TAF12	1	28929608	13	71	227	1475
32	OPRD1	1	29138653	13	71	227	1475
32	LAPTM5	1	31205314	13	71	227	1475
32	KHDRBS1	1	32479294	13	71	227	1475
32	ZMYM6	1	35451766	13	71	227	1475
32	SFPQ	1	35649200	13	71	227	1475
32	POU3F1	1	38509522	13	71	227	1475
32	RIMS3	1	41086351	13	71	227	1475
32	ERMAP	1	43291248	13	71	227	1475
32	GLIS1	1	53971905	13	71	227	1475
32	EVI5	1	92974252	13	71	227	1475
32	FNDC7	1	109255555	13	71	227	1475
32	ATXN7L2	1	110026560	13	71	227	1475
32	AMIGO1	1	110049445	13	71	227	1475
32	TRIM33	1	114935398	13	71	227	1475
32	IGSF3	1	117117019	13	71	227	1475
32	CD101	1	117544371	13	71	227	1475
32	TRIM45	1	117653676	13	71	227	1475
32	HSD3B2	1	119957742	13	71	227	1475
32	SF3B4	1	149895208	13	71	227	1475
32	APH1A	1	150237798	13	71	227	1475
32	LCE1D	1	152769226	13	71	227	1475
32	S100A5	1	153509622	13	71	227	1475
32	SLC27A3	1	153747767	13	71	227	1475
32	C1orf43	1	154179176	13	71	227	1475
32	OR10K1	1	158435351	13	71	227	1475
32	CADM3	1	159141376	13	71	227	1475
32	TOR3A	1	179051111	13	71	227	1475
32	SYT2	1	202559724	13	71	227	1475
32	REN	1	204123943	13	71	227	1475
33	PTGFR	1	78956727	13	71	230	121
33	SLC45A3	1	205626980	13	71	230	121
33	SLC26A9	1	205882176	13	71	230	121
33	PIGR	1	207101866	13	71	230	121
33	TAF1A	1	222731649	13	71	230	121
33	PGBD5	1	230457391	13	71	230	121
34	PVRL4	1	161040780	13	71	260	6
34	PFDN2	1	161070345	13	71	260	6
35	LHX8	1	75600566	14	13	225	322
35	TTLL7	1	84335056	14	13	225	322
35	PPOX	1	161136180	14	13	225	322
35	NID1	1	236139131	14	13	225	322
35	ZP4	1	238041163	14	13	225	322
36	TMEM82	1	16068986	14	13	227	1475
36	PODN	1	53527723	14	13	227	1475
36	WDR3	1	118472371	14	13	227	1475
36	OR10X1	1	158548708	14	13	227	1475
36	PIK3C2B	1	204391757	14	13	227	1475
37	SMG7	1	183441505	15	33	225	322
37	UCHL5	1	192987534	15	33	225	322
37	CFHR2	1	196912933	15	33	225	322
37	MAPKAPK2	1	206858364	15	33	225	322
37	C1orf116	1	207191865	15	33	225	322
37	ZNF695	1	247108848	15	33	225	322
38	HES4	1	934341	15	33	227	1475
38	TARDBP	1	11072678	15	33	227	1475
38	KLHDC7A	1	18807423	15	33	227	1475
38	SEPN1	1	26126666	15	33	227	1475
38	RCC1	1	28832454	15	33	227	1475
38	THRAP3	1	36690016	15	33	227	1475
38	POMGNT1	1	46654352	15	33	227	1475
38	DMRTA2	1	50883222	15	33	227	1475
38	SSBP3	1	54691103	15	33	227	1475
38	MTF2	1	93544791	15	33	227	1475
38	PHGDH	1	120254418	15	33	227	1475
38	RNF115	1	145610989	15	33	227	1475
38	POGZ	1	151375199	15	33	227	1475
38	RORC	1	151778546	15	33	227	1475
38	CREB3L4	1	153940314	15	33	227	1475
38	TPM3	1	154134288	15	33	227	1475
38	DDX59	1	200613164	15	33	227	1475
38	LAX1	1	203738765	15	33	227	1475
39	LMNA	1	156095907	15	33	255	28
39	PBX1	1	164528596	15	33	255	28
40	GNB1	1	1716723	16	13	227	1475
40	PLOD1	1	11994723	16	13	227	1475
40	MRTO4	1	19578074	16	13	227	1475
40	KIAA0319L	1	35899090	16	13	227	1475
40	GNL2	1	38032412	16	13	227	1475
40	PBXIP1	1	154916558	16	13	227	1475
40	OR6K6	1	158724605	16	13	227	1475
40	LBR	1	225589203	16	13	227	1475
41	C1orf87	1	60456065	17	68	225	322
41	INSL5	1	67263423	17	68	225	322
41	DIRAS3	1	68511644	17	68	225	322
41	CTH	1	70876900	17	68	225	322
41	TNNI3K	1	74701070	17	68	225	322
41	RBMXL1	1	89445138	17	68	225	322
41	DEDD	1	161090768	17	68	225	322
41	SDHC	1	161284165	17	68	225	322
41	FCGR2A	1	161475204	17	68	225	322
41	APOBEC4	1	183615410	17	68	225	322
41	PTGS2	1	186640943	17	68	225	322
41	CFHR1	1	196788860	17	68	225	322
41	CFHR4	1	196857143	17	68	225	322
41	NENF	1	212606228	17	68	225	322
41	RAB3GAP2	1	220321609	17	68	225	322
42	MIB2	1	1550794	17	68	227	1475
42	MORN1	1	2306292	17	68	227	1475
42	MMEL1	1	2522080	17	68	227	1475
42	LRRC47	1	3696783	17	68	227	1475
42	UBE4B	1	10093040	17	68	227	1475
42	CELA2A	1	15783222	17	68	227	1475
42	ZBTB17	1	16268363	17	68	227	1475
42	WDTC1	1	27561006	17	68	227	1475
42	TXLNA	1	32645344	17	68	227	1475
42	FAM167B	1	32712817	17	68	227	1475
42	OSCP1	1	36883506	17	68	227	1475
42	GJA9	1	39339738	17	68	227	1475
42	SLFNL1	1	41481268	17	68	227	1475
42	ATP6V0B	1	44440319	17	68	227	1475
42	B4GALT2	1	44445607	17	68	227	1475
42	TMEM53	1	45118918	17	68	227	1475
42	TESK2	1	45809554	17	68	227	1475
42	TMEM69	1	46153846	17	68	227	1475
42	TSPAN1	1	46640748	17	68	227	1475
42	CYP4Z1	1	47533159	17	68	227	1475
42	FOXE3	1	47881743	17	68	227	1475
42	CYB5RL	1	54638026	17	68	227	1475
42	SYDE2	1	85623355	17	68	227	1475
42	ZNF644	1	91380856	17	68	227	1475
42	RPL5	1	93297593	17	68	227	1475
42	ARHGAP29	1	94634462	17	68	227	1475
42	AMPD1	1	115215719	17	68	227	1475
42	HIST2H2BE	1	149856009	17	68	227	1475
42	HIST2H2AB	1	149859018	17	68	227	1475
42	DPM3	1	155112366	17	68	227	1475
42	OR10T2	1	158368311	17	68	227	1475
42	OR10J3	1	159283459	17	68	227	1475
42	CHIT1	1	203185206	17	68	227	1475
42	BTG2	1	203274663	17	68	227	1475
42	ACTA1	1	229566992	17	68	227	1475
43	C1orf168	1	57184476	17	68	230	121
43	MYSM1	1	59120410	17	68	230	121
43	CHML	1	241792166	17	68	230	121
43	EXO1	1	242012032	17	68	230	121
44	DEPDC1	1	68939834	18	40	225	322
44	PTGER3	1	71318035	18	40	225	322
44	LRRIQ3	1	74491701	18	40	225	322
44	MAEL	1	166958325	18	40	225	322
44	CD46	1	207925382	18	40	225	322
44	SLC30A1	1	211748380	18	40	225	322
44	PTPN14	1	214522038	18	40	225	322
45	SSU72	1	1477052	18	40	227	1475
45	RNF207	1	6266188	18	40	227	1475
45	PGD	1	10459048	18	40	227	1475
45	EXOSC10	1	11126669	18	40	227	1475
45	IGSF21	1	18434239	18	40	227	1475
45	HTR6	1	19991779	18	40	227	1475
45	CELA3B	1	22303417	18	40	227	1475
45	GALE	1	24122088	18	40	227	1475
45	PAFAH2	1	26286257	18	40	227	1475
45	LIN28A	1	26737268	18	40	227	1475
45	GMEB1	1	28995239	18	40	227	1475
45	HMGB4	1	34326075	18	40	227	1475
45	COL8A2	1	36560836	18	40	227	1475
45	ECHDC2	1	53361581	18	40	227	1475
45	LRP8	1	53708040	18	40	227	1475
45	MRPL37	1	54665839	18	40	227	1475
45	EPHX4	1	92495532	18	40	227	1475
45	PRPF38B	1	109234931	18	40	227	1475
45	S100A9	1	153330329	18	40	227	1475
45	FAM189B	1	155216995	18	40	227	1475
45	OR10K2	1	158389717	18	40	227	1475
45	OR6N1	1	158735533	18	40	227	1475
46	MDM4	1	204485506	18	40	230	121
46	MFSD4	1	205538111	18	40	230	121
46	IL19	1	206972214	18	40	230	121
46	PROX1	1	214161843	18	40	230	121
47	SERPINC1	1	173872941	19	21	225	322
47	GNG4	1	235710984	19	21	225	322
48	NPHP4	1	5922867	19	21	227	1475
48	ACOT7	1	6324331	19	21	227	1475
48	FBXO42	1	16573334	19	21	227	1475
48	RCAN3	1	24840803	19	21	227	1475
48	CD164L2	1	27705589	19	21	227	1475
48	HDAC1	1	32757707	19	21	227	1475
48	COL9A2	1	40766162	19	21	227	1475
48	FOXJ3	1	42642209	19	21	227	1475
48	HYI	1	43916673	19	21	227	1475
48	UQCRH	1	46769284	19	21	227	1475
48	GSTM3	1	110276553	19	21	227	1475
48	AHCYL1	1	110546569	19	21	227	1475
48	HAX1	1	154245038	19	21	227	1475
48	FAM78B	1	166039255	19	21	227	1475
48	ABL2	1	179068461	19	21	227	1475
48	IER5	1	181057637	19	21	227	1475
49	HOOK1	1	60280532	20	51	225	322
49	IL12RB2	1	67773046	20	51	225	322
49	ILDR2	1	166882440	20	51	225	322
49	IKBKE	1	206643585	20	51	225	322
50	ATAD3A	1	1447909	20	51	227	1475
50	NOL9	1	6581406	20	51	227	1475
50	ENO1	1	8921058	20	51	227	1475
50	MTHFR	1	11845786	20	51	227	1475
50	PDPN	1	13911966	20	51	227	1475
50	PADI4	1	17634689	20	51	227	1475
50	HP1BP3	1	21069170	20	51	227	1475
50	EPHB2	1	23037330	20	51	227	1475
50	TRIM63	1	26377795	20	51	227	1475
50	IQCC	1	32671235	20	51	227	1475
50	RBBP4	1	33116748	20	51	227	1475
50	NT5C1A	1	40124792	20	51	227	1475
50	SMAP2	1	40862471	20	51	227	1475
50	EDN2	1	41944445	20	51	227	1475
50	LRRC42	1	54411998	20	51	227	1475
50	TM2D1	1	62146718	20	51	227	1475
50	PGM1	1	64059479	20	51	227	1475
50	PHTF1	1	114239823	20	51	227	1475
50	TSPAN2	1	115590632	20	51	227	1475
50	GPR89A	1	145764594	20	51	227	1475
50	NBPF14	1	148250248	20	51	227	1475
50	TMOD4	1	151142462	20	51	227	1475
50	PI4KB	1	151264272	20	51	227	1475
50	S100A8	1	153362507	20	51	227	1475
50	AIM2	1	159032274	20	51	227	1475
50	CYB5R1	1	202931000	20	51	227	1475
50	PPFIA4	1	203020310	20	51	227	1475
50	CNIH3	1	224804178	20	51	227	1475
51	NUAK2	1	205271190	20	51	230	121
51	PLXNA2	1	208195587	20	51	230	121
51	SUSD4	1	223394160	20	51	230	121
52	SYT11	1	155829259	20	51	255	28
52	DUSP27	1	167064086	20	51	255	28
53	UBE2J2	1	1189291	21	64	33	4
53	PADI6	1	17698690	21	64	33	4
54	SELP	1	169558087	21	64	225	322
54	FMO1	1	171217609	21	64	225	322
54	TROVE2	1	193029003	21	64	225	322
54	F13B	1	197008320	21	64	225	322
54	CR1L	1	207818457	21	64	225	322
54	NEK2	1	211839772	21	64	225	322
55	TNFRSF4	1	1146705	21	64	227	1475
55	CLSTN1	1	9789078	21	64	227	1475
55	NPPB	1	11917520	21	64	227	1475
55	AADACL3	1	12776117	21	64	227	1475
55	CELA2B	1	15802595	21	64	227	1475
55	NECAP2	1	16767166	21	64	227	1475
55	NBPF1	1	16888921	21	64	227	1475
55	PADI2	1	17393255	21	64	227	1475
55	KIF17	1	20990506	21	64	227	1475
55	HTR1D	1	23518387	21	64	227	1475
55	AIM1L	1	26648349	21	64	227	1475
55	DHDDS	1	26758772	21	64	227	1475
55	ZMYM4	1	35734567	21	64	227	1475
55	TFAP2E	1	36038970	21	64	227	1475
55	C1orf216	1	36179476	21	64	227	1475
55	UTP11L	1	38478383	21	64	227	1475
55	PABPC4	1	40026484	21	64	227	1475
55	OXCT2	1	40235196	21	64	227	1475
55	ZMPSTE24	1	40723721	21	64	227	1475
55	ARTN	1	44398991	21	64	227	1475
55	CMPK1	1	47799468	21	64	227	1475
55	PRPF38A	1	52870218	21	64	227	1475
55	DDAH1	1	85784167	21	64	227	1475
55	KCNA3	1	111196185	21	64	227	1475
55	ST7L	1	113066140	21	64	227	1475
55	PPM1J	1	113252615	21	64	227	1475
55	PDZK1	1	145727665	21	64	227	1475
55	HIST2H2BF	1	149754244	21	64	227	1475
55	TNFAIP8L2	1	151129104	21	64	227	1475
55	PIP5K1A	1	151171020	21	64	227	1475
55	S100A11	1	152004981	21	64	227	1475
55	SPRR1A	1	152956563	21	64	227	1475
55	ATP8B2	1	154300275	21	64	227	1475
55	IL6R	1	154377668	21	64	227	1475
55	CLK2	1	155232658	21	64	227	1475
55	MSTO1	1	155579960	21	64	227	1475
55	SLAMF8	1	159796478	21	64	227	1475
55	SLAMF6	1	160454819	21	64	227	1475
55	RNPEP	1	201951765	21	64	227	1475
55	MYOG	1	203052256	21	64	227	1475
55	MYBPH	1	203136938	21	64	227	1475
55	PRELP	1	203444882	21	64	227	1475
55	ZC3H11A	1	203764750	21	64	227	1475
55	CAPN2	1	223889294	21	64	227	1475
55	SNAP47	1	227922696	21	64	227	1475
56	WLS	1	68591040	22	65	225	322
56	ANKRD13C	1	70724684	22	65	225	322
56	NR1I3	1	161199455	22	65	225	322
56	DPT	1	168664694	22	65	225	322
56	TEDDM1	1	182367251	22	65	225	322
56	YOD1	1	207217193	22	65	225	322
56	FAM71A	1	212797788	22	65	225	322
56	NSL1	1	212899494	22	65	225	322
57	KLHL17	1	895966	22	65	227	1475
57	ATAD3B	1	1407163	22	65	227	1475
57	PANK4	1	2439969	22	65	227	1475
57	AGTRAP	1	11796141	22	65	227	1475
57	ACTL8	1	18081807	22	65	227	1475
57	RNF186	1	20140521	22	65	227	1475
57	RAP1GAP	1	21922707	22	65	227	1475
57	TCEB3	1	24069855	22	65	227	1475
57	LDLRAP1	1	25870075	22	65	227	1475
57	UBXN11	1	26608772	22	65	227	1475
57	SYNC	1	33145506	22	65	227	1475
57	MRPS15	1	36921361	22	65	227	1475
57	RSPO1	1	38076950	22	65	227	1475
57	BMP8B	1	40223902	22	65	227	1475
57	SCMH1	1	41492870	22	65	227	1475
57	CLDN19	1	43198763	22	65	227	1475
57	KIF2C	1	45212033	22	65	227	1475
57	FOXD2	1	47901688	22	65	227	1475
57	SPATA6	1	48761043	22	65	227	1475
57	DMRTB1	1	53925071	22	65	227	1475
57	HSPB11	1	54387233	22	65	227	1475
57	LRRC8C	1	90098643	22	65	227	1475
57	WDR47	1	109512837	22	65	227	1475
57	AP4B1	1	114437370	22	65	227	1475
57	CASQ2	1	116242625	22	65	227	1475
57	NUDT17	1	145586492	22	65	227	1475
57	HIST2H3D	1	149784779	22	65	227	1475
57	C1orf189	1	154171561	22	65	227	1475
57	TDRD10	1	154474694	22	65	227	1475
57	EFNA1	1	155100348	22	65	227	1475
57	SCAMP3	1	155225769	22	65	227	1475
57	OR6K3	1	158686957	22	65	227	1475
57	IFI16	1	158979681	22	65	227	1475
57	SCYL3	1	169822214	22	65	227	1475
57	C1orf106	1	200863948	22	65	227	1475
57	FMOD	1	203309748	22	65	227	1475
57	GOLT1A	1	204167287	22	65	227	1475
58	NR5A2	1	199996729	22	65	230	121
58	C1orf131	1	231359508	22	65	230	121
59	H6PD	1	9294862	23	18	227	1475
59	MAN1C1	1	25943958	23	18	227	1475
59	XKR8	1	28285972	23	18	227	1475
59	ZBTB8A	1	33004745	23	18	227	1475
59	HSD3B1	1	120049825	23	18	227	1475
59	THEM4	1	151843342	23	18	227	1475
59	ADAR	1	154554533	23	18	227	1475
59	TRIM46	1	155146262	23	18	227	1475
59	CD84	1	160510883	23	18	227	1475
59	KLHL12	1	202860223	23	18	227	1475
59	FBXO28	1	224301788	23	18	227	1475
59	TRIM11	1	228581376	23	18	227	1475
60	LHX4	1	180199432	23	18	230	121
60	COG2	1	230778201	23	18	230	121
61	APOA2	1	161192082	24	47	225	322
61	HSPA6	1	161494329	24	47	225	322
61	UAP1	1	162531295	24	47	225	322
61	GORAB	1	170501262	24	47	225	322
62	DNAJC11	1	6694227	24	47	227	1475
62	MIIP	1	12079298	24	47	227	1475
62	SPATA21	1	16725137	24	47	227	1475
62	CLIC4	1	25071759	24	47	227	1475
62	BSDC1	1	32830233	24	47	227	1475
62	MFSD2A	1	40420783	24	47	227	1475
62	DPH2	1	44435652	24	47	227	1475
62	BEST4	1	45249256	24	47	227	1475
62	ZYG11B	1	53192130	24	47	227	1475
62	ATG4C	1	63249776	24	47	227	1475
62	GFI1	1	92940317	24	47	227	1475
62	MYBPHL	1	109834986	24	47	227	1475
62	RAP1A	1	112162768	24	47	227	1475
62	DCLRE1B	1	114447914	24	47	227	1475
62	NHLH2	1	116378998	24	47	227	1475
62	PEX11B	1	145516164	24	47	227	1475
62	FCGR1A	1	149754249	24	47	227	1475
62	GOLPH3L	1	150618700	24	47	227	1475
62	LCE3A	1	152595309	24	47	227	1475
62	LCE2B	1	152658598	24	47	227	1475
62	LCE1F	1	152748847	24	47	227	1475
62	LCE1E	1	152758752	24	47	227	1475
62	S100A6	1	153507075	24	47	227	1475
62	PYHIN1	1	158901336	24	47	227	1475
62	PEX19	1	160246598	24	47	227	1475
62	KIAA1614	1	180882312	24	47	227	1475
62	LAD1	1	201349965	24	47	227	1475
63	ACBD6	1	180257351	24	47	230	121
63	FCAMR	1	207131311	24	47	230	121
64	ZBTB48	1	6640050	25	17	227	1475
64	THAP3	1	6685209	25	17	227	1475
64	TMEM57	1	25757348	25	17	227	1475
64	SLC9A1	1	27425299	25	17	227	1475
64	BTF3L4	1	52521856	25	17	227	1475
64	MAN1A2	1	117910084	25	17	227	1475
64	PTPN7	1	202116140	25	17	227	1475
65	LAMC1	1	182992594	25	17	230	121
65	SLC41A1	1	205758220	25	17	230	121
66	ZBTB41	1	197122813	26	11	225	322
66	GPATCH2	1	217600334	26	11	225	322
67	PRKCZ	1	1981908	26	11	227	1475
67	LSM10	1	36859020	26	11	227	1475
67	RPRD2	1	150336586	26	11	227	1475
68	TTLL10	1	1115076	27	8	227	1475
68	RAB42	1	28918711	27	8	227	1475
68	SLC16A1	1	113454469	27	8	227	1475
68	PPP1R15B	1	204372491	27	8	227	1475
69	RGS4	1	163038763	28	21	225	322
69	RCOR3	1	211432707	28	21	225	322
70	RBP7	1	10057254	28	21	227	1475
70	UQCRHL	1	16133656	28	21	227	1475
70	FAM76A	1	28052489	28	21	227	1475
70	PHACTR4	1	28696092	28	21	227	1475
70	IPP	1	46164406	28	21	227	1475
70	GSTM2	1	110210643	28	21	227	1475
70	SLC39A1	1	153931574	28	21	227	1475
70	DAP3	1	155658884	28	21	227	1475
70	H3F3A	1	226250407	28	21	227	1475
70	TRIM67	1	231298673	28	21	227	1475
71	SLC44A5	1	75672074	29	64	225	322
71	CD247	1	167399876	29	64	225	322
71	TIPRL	1	168148082	29	64	225	322
71	SLC19A2	1	169433148	29	64	225	322
71	ARPC5	1	183595327	29	64	225	322
71	NEK7	1	198126107	29	64	225	322
71	CTSE	1	206317458	29	64	225	322
71	DYRK3	1	206808880	29	64	225	322
72	PLEKHN1	1	901876	29	64	227	1475
72	SLC35E2	1	1658823	29	64	227	1475
72	CALML6	1	1846265	29	64	227	1475
72	ARHGEF16	1	3371146	29	64	227	1475
72	TPRG1L	1	3541555	29	64	227	1475
72	AJAP1	1	4715104	29	64	227	1475
72	KCNAB2	1	6086072	29	64	227	1475
72	APITD1	1	10490158	29	64	227	1475
72	MTOR	1	11166587	29	64	227	1475
72	USP48	1	22004791	29	64	227	1475
72	ZNF436	1	23685940	29	64	227	1475
72	SLC30A2	1	26364512	29	64	227	1475
72	SFN	1	27189632	29	64	227	1475
72	COL16A1	1	32117847	29	64	227	1475
72	C1orf94	1	34642552	29	64	227	1475
72	CDCA8	1	38158072	29	64	227	1475
72	EPHA10	1	38181645	29	64	227	1475
72	CCDC23	1	43272722	29	64	227	1475
72	ERI3	1	44686741	29	64	227	1475
72	MMACHC	1	45965855	29	64	227	1475
72	PRDX1	1	45976706	29	64	227	1475
72	MKNK1	1	47023078	29	64	227	1475
72	KTI12	1	52497776	29	64	227	1475
72	SCP2	1	53392900	29	64	227	1475
72	MAGOH	1	53692563	29	64	227	1475
72	EFCAB7	1	63988971	29	64	227	1475
72	SLC44A3	1	95285897	29	64	227	1475
72	WDR77	1	111982511	29	64	227	1475
72	CTTNBP2NL	1	112938799	29	64	227	1475
72	SYT6	1	114631913	29	64	227	1475
72	VANGL1	1	116184573	29	64	227	1475
72	HIST2H2AC	1	149858524	29	64	227	1475
72	ILF2	1	153634263	29	64	227	1475
72	THBS3	1	155165378	29	64	227	1475
72	RALGPS2	1	178694281	29	64	227	1475
72	TNNI1	1	201372894	29	64	227	1475
72	SLC35F3	1	234040457	29	64	227	1475
73	DNAJC6	1	65775217	29	64	230	121
73	IL23R	1	67632168	29	64	230	121
73	SSX2IP	1	85109389	29	64	230	121
74	MSH4	1	76262555	29	64	234	12
74	GBP6	1	89829435	29	64	234	12
75	SLC35D1	1	67465014	30	6	225	322
75	NDUFS2	1	161169104	30	6	225	322
76	MEGF6	1	3404505	30	6	227	1475
76	SH2D5	1	21046224	30	6	227	1475
77	DNAJB4	1	78470635	31	15	225	322
77	TATDN3	1	212965169	31	15	225	322
78	GPR157	1	9164475	31	15	227	1475
78	CTNNBIP1	1	9908333	31	15	227	1475
78	E2F2	1	23832919	31	15	227	1475
78	ANGPTL3	1	63063157	31	15	227	1475
78	TAF13	1	109606997	31	15	227	1475
78	EPS8L3	1	110292701	31	15	227	1475
78	IPO9	1	201798287	31	15	227	1475
79	VWA1	1	1370902	32	5	227	1475
79	INPP5B	1	38326368	32	5	227	1475
79	HIVEP3	1	41972035	32	5	227	1475
79	PYGO2	1	154929501	32	5	227	1475
80	CRYZ	1	75171171	33	7	225	322
80	LAMC2	1	183155173	33	7	225	322
80	PPP2R5A	1	212458878	33	7	225	322
81	AQP10	1	154293591	33	7	227	1475
81	NUP133	1	229577043	33	7	227	1475
82	GBP3	1	89472359	34	49	225	322
82	TBX19	1	168250277	34	49	225	322
82	RGL1	1	183605181	34	49	225	322
82	EDEM3	1	184659624	34	49	225	322
82	RGS18	1	192127591	34	49	225	322
82	SLC30A10	1	220087605	34	49	225	322
83	CDK11A	1	1634169	34	49	227	1475
83	ICMT	1	6281252	34	49	227	1475
83	PLEKHG5	1	6526151	34	49	227	1475
83	CASP9	1	15817895	34	49	227	1475
83	CROCC	1	17248444	34	49	227	1475
83	TAS1R2	1	19166092	34	49	227	1475
83	TMCO4	1	20008705	34	49	227	1475
83	HNRNPR	1	23631180	34	49	227	1475
83	RHCE	1	25688739	34	49	227	1475
83	AHDC1	1	27860755	34	49	227	1475
83	HPCAL4	1	40144319	34	49	227	1475
83	TRIT1	1	40306705	34	49	227	1475
83	ZNF684	1	40997232	34	49	227	1475
83	TIE1	1	43766565	34	49	227	1475
83	CYP4B1	1	47264669	34	49	227	1475
83	CDCP2	1	54604667	34	49	227	1475
83	CSF1	1	110453232	34	49	227	1475
83	OVGP1	1	111956936	34	49	227	1475
83	LRIG2	1	113615791	34	49	227	1475
83	HAO2	1	119911398	34	49	227	1475
83	PLEKHO1	1	150121623	34	49	227	1475
83	PSMB4	1	151372040	34	49	227	1475
83	LINGO4	1	151772739	34	49	227	1475
83	SPRR4	1	152943128	34	49	227	1475
83	GATAD2B	1	153777202	34	49	227	1475
83	PMVK	1	154897207	34	49	227	1475
83	HCN3	1	155247217	34	49	227	1475
83	PKLR	1	155259083	34	49	227	1475
83	KCNH1	1	210851656	34	49	227	1475
84	DFFA	1	10520602	35	10	227	1475
84	RAB3B	1	52373627	35	10	227	1475
84	DRAM2	1	111659953	35	10	227	1475
84	FAM46C	1	118148603	35	10	227	1475
84	FDPS	1	155278538	35	10	227	1475
84	CD1E	1	158323485	35	10	227	1475
85	MXRA8	1	1288068	36	12	227	1475
85	SLC2A5	1	9101426	36	12	227	1475
85	CLCN6	1	11866152	36	12	227	1475
85	ZMYND12	1	42896000	36	12	227	1475
85	SARS	1	109756514	36	12	227	1475
85	SORT1	1	109852187	36	12	227	1475
85	WNT3A	1	228194722	36	12	227	1475
85	KIAA1804	1	233463513	36	12	227	1475
86	NEGR1	1	71868624	37	20	225	322
86	SNX7	1	99127235	37	20	225	322
86	CFHR3	1	196743929	37	20	225	322
87	FBLIM1	1	16091458	37	20	227	1475
87	RCC2	1	17733250	37	20	227	1475
87	AKR7L	1	19592475	37	20	227	1475
87	TMEM50A	1	25664788	37	20	227	1475
87	KANK4	1	62701836	37	20	227	1475
87	ALG6	1	63833260	37	20	227	1475
87	SEP15	1	87328127	37	20	227	1475
87	GSTM5	1	110254863	37	20	227	1475
87	ITGA10	1	145524890	37	20	227	1475
87	TIMM17A	1	201924618	37	20	227	1475
87	ACBD3	1	226332379	37	20	227	1475
88	PCSK9	1	55505148	37	20	230	121
88	KLHDC8A	1	205305192	37	20	230	121
89	ZRANB2	1	71528973	38	16	225	322
89	LPPR5	1	99355800	38	16	225	322
90	ECE1	1	21543739	38	16	227	1475
90	UROD	1	45477804	38	16	227	1475
90	DIO1	1	54359860	38	16	227	1475
90	CD58	1	117057155	38	16	227	1475
90	LYSMD1	1	151132223	38	16	227	1475
90	LCE1C	1	152777310	38	16	227	1475
90	OR10Z1	1	158576228	38	16	227	1475
90	FAM20B	1	178995073	38	16	227	1475
90	PSEN2	1	227058272	38	16	227	1475
90	C1orf35	1	228288427	38	16	227	1475
91	CCNL2	1	1321090	39	12	227	1475
91	SLC25A33	1	9599527	39	12	227	1475
91	PADI3	1	17575592	39	12	227	1475
91	PAQR7	1	26187974	39	12	227	1475
91	WASF2	1	27730729	39	12	227	1475
91	PTAFR	1	28473676	39	12	227	1475
91	CCDC24	1	44457279	39	12	227	1475
91	OTUD7B	1	149912228	39	12	227	1475
92	PIGK	1	77554666	40	32	225	322
92	FCRLA	1	161676761	40	32	225	322
92	RGS16	1	182567757	40	32	225	322
92	DTL	1	212208894	40	32	225	322
92	BPNT1	1	220230823	40	32	225	322
92	TFB2M	1	246703862	40	32	225	322
93	ACAP3	1	1227763	40	32	227	1475
93	CLCNKA	1	16348485	40	32	227	1475
93	PQLC2	1	19638739	40	32	227	1475
93	PLA2G2A	1	20301923	40	32	227	1475
93	RPL11	1	24018268	40	32	227	1475
93	ZNF683	1	26688124	40	32	227	1475
93	HPCA	1	33352097	40	32	227	1475
93	HEYL	1	40089102	40	32	227	1475
93	CCDC30	1	43000559	40	32	227	1475
93	MPL	1	43803474	40	32	227	1475
93	AKR1A1	1	46016454	40	32	227	1475
93	TTC39A	1	51752929	40	32	227	1475
93	SH3GLB1	1	87170252	40	32	227	1475
93	DR1	1	93811477	40	32	227	1475
93	PSMA5	1	109941652	40	32	227	1475
93	SLC6A17	1	110693131	40	32	227	1475
93	BCAS2	1	115110180	40	32	227	1475
93	NGF	1	115828536	40	32	227	1475
93	RFX5	1	151313115	40	32	227	1475
93	MUC1	1	155158299	40	32	227	1475
94	BOLA1	1	149871154	41	3	227	1475
94	MNDA	1	158801167	41	3	227	1475
95	WDR78	1	67303281	42	27	225	322
95	RABGAP1L	1	174769034	42	27	225	322
95	PLA2G4A	1	186798031	42	27	225	322
95	CDC73	1	193091087	42	27	225	322
95	IL24	1	207070787	42	27	225	322
95	TBCE	1	235530674	42	27	225	322
96	AURKAIP1	1	1309109	42	27	227	1475
96	RER1	1	2323213	42	27	227	1475
96	UTS2	1	7907671	42	27	227	1475
96	CELA3A	1	22328148	42	27	227	1475
96	SRRM1	1	24969593	42	27	227	1475
96	DCDC2B	1	32674694	42	27	227	1475
96	LCK	1	32716839	42	27	227	1475
96	TRIM62	1	33611002	42	27	227	1475
96	RAD54L	1	46713366	42	27	227	1475
96	C1orf177	1	55271735	42	27	227	1475
96	SLC22A15	1	116519118	42	27	227	1475
96	SPRR2F	1	153084599	42	27	227	1475
96	PGLYRP4	1	153302596	42	27	227	1475
96	CKS1B	1	154947117	42	27	227	1475
96	UCK2	1	165796731	42	27	227	1475
96	IRF2BP2	1	234740014	42	27	227	1475
97	NIPAL3	1	24742244	43	9	227	1475
97	TEKT2	1	36549675	43	9	227	1475
97	ITGB3BP	1	63906440	43	9	227	1475
98	TRNAU1AP	1	28879528	45	3	227	1475
98	IVL	1	152881038	45	3	227	1475
99	ERRFI1	1	8071778	46	8	227	1475
99	LDLRAD2	1	22138757	46	8	227	1475
100	MFAP2	1	17300998	49	6	227	1475
100	SYTL1	1	27668482	49	6	227	1475
100	STX12	1	28099693	49	6	227	1475
100	AK2	1	33476825	49	6	227	1475
100	PIAS3	1	145575987	49	6	227	1475
100	CD1B	1	158297739	49	6	227	1475
101	TMEM167B	1	109633402	53	3	227	1475
101	OLFML3	1	114522012	53	3	227	1475
102	LRP1B	2	140988995	1	13	122	6
102	BAZ2B	2	160175489	1	13	122	6
103	NEB	2	152341852	1	13	213	510
103	SCN1A	2	166845669	1	13	213	510
103	TTN	2	179390717	1	13	213	510
103	DNAH7	2	196602426	1	13	213	510
104	APOB	2	21224300	1	13	230	70
104	CCDC88A	2	55514977	1	13	230	70
105	MERTK	2	112656190	2	18	213	510
105	XIRP2	2	167744996	2	18	213	510
105	PDE11A	2	178494126	2	18	213	510
105	GTF3C3	2	197644812	2	18	213	510
106	SULT6B1	2	37394962	2	18	230	70
106	MAT2A	2	85766100	2	18	230	70
106	PTCD3	2	86333304	2	18	230	70
107	GPN1	2	27851514	3	17	213	510
107	ARHGAP25	2	68961912	3	17	213	510
107	RANBP2	2	109335936	3	17	213	510
107	NCKAP5	2	133429371	3	17	213	510
108	GTF3C2	2	27548715	4	18	213	510
108	SUPT7L	2	27873675	4	18	213	510
108	C2orf49	2	105953815	4	18	213	510
108	AGPS	2	178257470	4	18	213	510
109	EIF2AK2	2	37332283	4	18	230	70
109	PRKD3	2	37477645	4	18	230	70
110	POLR1A	2	86253450	5	40	56	5
110	TFCP2L1	2	121974163	5	40	56	5
111	TPO	2	1417232	5	40	213	510
111	CAD	2	27440257	5	40	213	510
111	GALM	2	38893051	5	40	213	510
111	PLEK	2	68592321	5	40	213	510
111	DYSF	2	71680752	5	40	213	510
111	MRPL53	2	74699084	5	40	213	510
111	MAP4K4	2	102314537	5	40	213	510
111	SLC9A2	2	103236147	5	40	213	510
111	TGFBRAP1	2	105880846	5	40	213	510
111	BUB1	2	111395274	5	40	213	510
111	ITGA4	2	182321618	5	40	213	510
112	ITSN2	2	24443187	5	40	230	70
112	VIT	2	36923832	5	40	230	70
112	ARID5A	2	97202463	5	40	230	70
113	SLC1A4	2	65215578	6	38	76	6
113	MSTN	2	190920425	6	38	76	6
114	SNTG2	2	946553	6	38	213	510
114	NT5C1B	2	18744136	6	38	213	510
114	IFT172	2	27667239	6	38	213	510
114	ATP6V1B1	2	71162997	6	38	213	510
114	MOGS	2	74688183	6	38	213	510
114	IL1F10	2	113825546	6	38	213	510
114	RAB3GAP1	2	135809834	6	38	213	510
114	SCN3A	2	165944029	6	38	213	510
114	CALCRL	2	188206689	6	38	213	510
114	BMPR2	2	203241049	6	38	213	510
114	TRIP12	2	230628552	6	38	213	510
115	SEMA4C	2	97525472	6	38	230	70
115	EN1	2	119599746	6	38	230	70
116	ZNF513	2	27600097	7	31	213	510
116	C2orf42	2	70377016	7	31	213	510
116	MPHOSPH10	2	71357443	7	31	213	510
116	SLC5A7	2	108602969	7	31	213	510
116	SULT1C4	2	108994420	7	31	213	510
116	NR4A2	2	157180943	7	31	213	510
116	ABCA12	2	215796265	7	31	213	510
116	FARSB	2	223436161	7	31	213	510
116	PSMD1	2	231921577	7	31	213	510
116	DIS3L2	2	232826292	7	31	213	510
116	ARL4C	2	235401685	7	31	213	510
117	TTL	2	113239742	8	27	213	510
117	RAB6C	2	130737234	8	27	213	510
117	GALNT3	2	166604312	8	27	213	510
117	C2orf47	2	200820039	8	27	213	510
117	INO80D	2	206858444	8	27	213	510
117	ECEL1	2	233344536	8	27	213	510
118	MTX2	2	177134122	8	27	254	9
118	PLEKHM3	2	208686011	8	27	254	9
119	SP140	2	231090444	9	19	40	11
119	SP100	2	231280870	9	19	40	11
120	RPL31	2	101618690	9	19	213	510
120	GCC2	2	109065576	9	19	213	510
120	IL1B	2	113587336	9	19	213	510
120	CDK15	2	202671301	9	19	213	510
121	EMILIN1	2	27301434	10	14	213	510
121	EMX1	2	73144603	10	14	213	510
121	NPAS2	2	101436612	10	14	213	510
121	GPR45	2	105858199	10	14	213	510
121	RGPD4	2	108443387	10	14	213	510
121	R3HDM1	2	136289024	10	14	213	510
121	SCN2A	2	166150340	10	14	213	510
121	COL5A2	2	189896640	10	14	213	510
121	CPS1	2	211342405	10	14	213	510
122	GMPPA	2	220363586	11	9	29	4
122	GIGYF2	2	233562014	11	9	29	4
123	DPY30	2	32248971	13	30	23	21
123	RBM44	2	238707387	13	30	23	21
124	GREB1	2	11682850	13	30	34	13
124	TRIB2	2	12856997	13	30	34	13
125	ZNF514	2	95813399	13	30	213	510
125	NPHP1	2	110880913	13	30	213	510
125	SMPD4	2	130908964	13	30	213	510
125	UBXN4	2	136499188	13	30	213	510
125	RIF1	2	152266399	13	30	213	510
125	TTC30A	2	178479025	13	30	213	510
125	CCDC141	2	179694483	13	30	213	510
125	WDR12	2	203745322	13	30	213	510
125	ERBB4	2	212240441	13	30	213	510
126	SFTPB	2	85884439	13	30	230	70
126	DBI	2	120124623	13	30	230	70
127	PXDN	2	1635658	14	13	213	510
127	ETAA1	2	67624441	14	13	213	510
127	REV1	2	100016937	14	13	213	510
127	SLC9A4	2	103089761	14	13	213	510
127	ANAPC1	2	112525213	14	13	213	510
127	SCN9A	2	167051696	14	13	213	510
127	NFE2L2	2	178095030	14	13	213	510
127	SH3BP4	2	235860627	14	13	213	510
128	DCTN1	2	74588280	15	17	48	13
128	SAP130	2	128698790	15	17	48	13
129	RRM2	2	10262862	15	17	213	510
129	MRPS5	2	95752951	15	17	213	510
129	IL18R1	2	102972742	15	17	213	510
129	AGAP1	2	236402732	15	17	213	510
130	TMEM37	2	120189445	15	17	258	7
130	SCTR	2	120197418	15	17	258	7
131	TP53I3	2	24300302	16	14	21	13
131	CEBPZ	2	37428774	16	14	21	13
132	STAM2	2	152973314	16	14	213	510
132	OSGEPL1	2	190611385	16	14	213	510
132	FZD7	2	202899309	16	14	213	510
133	MRPL33	2	27994583	17	32	213	510
133	NAT8B	2	73927635	17	32	213	510
133	FHL2	2	105977282	17	32	213	510
133	FBLN7	2	112895961	17	32	213	510
133	CCDC74A	2	132285406	17	32	213	510
133	GPR39	2	133174146	17	32	213	510
133	NXPH2	2	139426726	17	32	213	510
133	CACNB4	2	152689285	17	32	213	510
133	GALNT5	2	158114339	17	32	213	510
133	SLC40A1	2	190425315	17	32	213	510
133	CFLAR	2	201980876	17	32	213	510
133	ANKZF1	2	220094478	17	32	213	510
133	FBXO36	2	230787206	17	32	213	510
133	SLC16A14	2	230899689	17	32	213	510
133	TRPM8	2	234826042	17	32	213	510
134	SNRPG	2	70508505	18	27	213	510
134	BOLA3	2	74362527	18	27	213	510
134	C2orf40	2	106682112	18	27	213	510
134	ZC3H6	2	113033177	18	27	213	510
134	PTPRN	2	220154344	18	27	213	510
135	C2orf48	2	10281508	19	14	213	510
135	SLC30A3	2	27477439	19	14	213	510
135	PPP3R1	2	68405988	19	14	213	510
135	PCYOX1	2	70485230	19	14	213	510
135	CBWD2	2	114195267	19	14	213	510
135	SPAG16	2	214149102	19	14	213	510
136	NRBP1	2	27651472	20	22	213	510
136	SPRED2	2	65537984	20	22	213	510
136	AAK1	2	69685126	20	22	213	510
136	ADD2	2	70902215	20	22	213	510
136	MCEE	2	71336805	20	22	213	510
136	PLEKHA3	2	179345198	20	22	213	510
136	ICA1L	2	203637872	20	22	213	510
137	TMEM198	2	220408384	20	22	268	10
137	UGT1A3	2	234637772	20	22	268	10
138	EXOC6B	2	72406443	21	31	213	510
138	IL1RL1	2	102927961	21	31	213	510
138	MALL	2	110841446	21	31	213	510
138	POLR1B	2	113299491	21	31	213	510
138	CCDC74B	2	130896855	21	31	213	510
138	ACMSD	2	135596185	21	31	213	510
138	DFNB59	2	179316162	21	31	213	510
139	MARCH4	2	217122584	21	31	251	19
139	RNF25	2	219528586	21	31	251	19
140	TTC31	2	74710199	21	31	278	12
140	LBX2	2	74724643	21	31	278	12
141	SLC5A6	2	27422454	22	36	213	510
141	PAIP2B	2	71409867	22	36	213	510
141	CYP26B1	2	72356366	22	36	213	510
141	MFSD9	2	103333665	22	36	213	510
141	ACOXL	2	111490149	22	36	213	510
141	ALS2CR11	2	202352143	22	36	213	510
142	PDIA6	2	10923516	22	36	227	10
142	MDH1	2	63815742	22	36	227	10
143	LRPPRC	2	44113362	22	36	230	70
143	IMMT	2	86371054	22	36	230	70
143	ANKRD36B	2	98121260	22	36	230	70
144	YWHAQ	2	9724095	22	36	275	15
144	PQLC3	2	11295497	22	36	275	15
145	TMEM163	2	135213329	23	16	213	510
145	TTC21B	2	166729871	23	16	213	510
145	INPP1	2	191208195	23	16	213	510
145	BARD1	2	215590369	23	16	213	510
145	DNER	2	230222344	23	16	213	510
146	RPS7	2	3622852	24	34	213	510
146	COLEC11	2	3642421	24	34	213	510
146	ALLC	2	3705785	24	34	213	510
146	ODC1	2	10580496	24	34	213	510
146	EGR4	2	73518056	24	34	213	510
146	TPRKB	2	73956956	24	34	213	510
146	LONRF2	2	100889752	24	34	213	510
146	IL18RAP	2	103035249	24	34	213	510
146	PSD4	2	113931559	24	34	213	510
146	ARL6IP6	2	153574406	24	34	213	510
146	OSBPL6	2	179059207	24	34	213	510
146	CHRNG	2	233404436	24	34	213	510
147	MYT1L	2	1792884	25	13	213	510
147	STAMBP	2	74056113	25	13	213	510
147	CCDC142	2	74699958	25	13	213	510
147	ZNF385B	2	180306710	25	13	213	510
147	NCKAP1	2	183789578	25	13	213	510
148	RND3	2	151324706	28	14	213	510
148	C2orf69	2	200775978	28	14	213	510
148	MOGAT1	2	223536456	28	14	213	510
149	B3GNT2	2	62423261	29	57	31	7
149	ZNF2	2	95831161	29	57	31	7
150	REG1B	2	79312148	29	57	93	17
150	REG3A	2	79384131	29	57	93	17
151	ACP1	2	264868	29	57	213	510
151	GFPT1	2	69546900	29	57	213	510
151	SMYD5	2	73441365	29	57	213	510
151	DUSP11	2	73989324	29	57	213	510
151	CCDC138	2	109403205	29	57	213	510
151	SLC20A1	2	113403433	29	57	213	510
151	ZRANB3	2	135954538	29	57	213	510
151	CXCR4	2	136871918	29	57	213	510
151	SSFA2	2	182756442	29	57	213	510
151	HECW2	2	197063974	29	57	213	510
151	ALS2	2	202564985	29	57	213	510
151	SP110	2	231041188	29	57	213	510
151	ALPP	2	233243243	29	57	213	510
152	TACR1	2	75273589	29	57	259	11
152	FOXD4L1	2	114256660	29	57	259	11
153	INSIG2	2	118846049	29	57	276	6
153	FARP2	2	242295663	29	57	276	6
154	RNASEH1	2	3592481	30	5	213	510
154	FRZB	2	183698004	30	5	213	510
154	MFSD6	2	191273080	30	5	213	510
155	PDCL3	2	101179417	31	15	213	510
155	SH3RF3	2	109745996	31	15	213	510
156	FAM110C	2	38813	33	7	213	510
156	DNAJB2	2	220144039	33	7	213	510
157	PKDCC	2	42275160	34	38	66	7
157	EPB41L5	2	120770603	34	38	66	7
158	MEIS1	2	66662531	34	38	213	510
158	PCBP1	2	70314584	34	38	213	510
158	C2orf78	2	74011315	34	38	213	510
158	HK2	2	75059781	34	38	213	510
158	POU3F3	2	105471968	34	38	213	510
158	RGPD3	2	107021135	34	38	213	510
158	NMI	2	152126981	34	38	213	510
158	FKBP7	2	179328390	34	38	213	510
158	STK17B	2	196998306	34	38	213	510
158	HTR2B	2	231972949	34	38	213	510
159	CLEC4F	2	71035776	35	12	213	510
159	THNSL2	2	88469813	35	12	213	510
159	RBM45	2	178977181	35	12	213	510
159	CERKL	2	182401400	35	12	213	510
160	CCDC140	2	223162865	35	12	238	9
160	ALPPL2	2	233271551	35	12	238	9
161	TBC1D8	2	101623689	36	9	213	510
161	ASNSD1	2	190526124	36	9	213	510
161	ANKAR	2	190540710	36	9	213	510
161	CHRND	2	233390869	36	9	213	510
162	EIF2B4	2	27587218	37	29	213	510
162	SERTAD2	2	64858754	37	29	213	510
162	SFXN5	2	73169164	37	29	213	510
162	TMEM182	2	103378489	37	29	213	510
162	NBEAL1	2	203879601	37	29	213	510
162	MYL1	2	211154867	37	29	213	510
162	SGPP2	2	223289321	37	29	213	510
163	FEZ2	2	36779403	37	29	230	70
163	FAHD2B	2	97749322	37	29	230	70
164	ST6GAL2	2	107429531	39	3	213	510
164	WDR75	2	190306158	39	3	213	510
165	GCKR	2	27719705	40	31	93	17
165	MTHFD2	2	74425689	40	31	93	17
166	TMEM18	2	667972	40	31	213	510
166	FBXO48	2	68689504	40	31	213	510
166	FBXO41	2	73481809	40	31	213	510
166	PROM2	2	95940200	40	31	213	510
166	IL1A	2	113531491	40	31	213	510
166	PRPF40A	2	153508106	40	31	213	510
166	CCDC150	2	197504355	40	31	213	510
166	NOP58	2	203130514	40	31	213	510
167	DNPEP	2	220238179	40	31	238	9
167	EPHA4	2	222282746	40	31	238	9
168	HPCAL1	2	10443029	42	6	213	510
168	DNAJC10	2	183580767	42	6	213	510
169	NAGK	2	71295407	43	7	213	510
169	CHCHD5	2	113342013	43	7	213	510
169	DARS	2	136663450	43	7	213	510
169	NEUROD1	2	182540832	43	7	213	510
170	SH3YL1	2	218135	48	6	213	510
170	C1D	2	68269331	48	6	213	510
170	TTC30B	2	178414880	48	6	213	510
171	KALRN	3	123813557	1	4	145	445
171	COL6A6	3	130279177	1	4	145	445
172	EOMES	3	27757439	2	12	145	445
172	SCN10A	3	38738836	2	12	145	445
172	CEP97	3	101443436	2	12	145	445
172	CBLB	3	105377108	2	12	145	445
172	PHLDB2	3	111578567	2	12	145	445
172	BOC	3	112930311	2	12	145	445
172	PLXND1	3	129274055	2	12	145	445
173	FANCD2	3	10068112	2	12	147	347
173	COL7A1	3	48601505	2	12	147	347
173	IP6K1	3	49761727	2	12	147	347
174	ARPP21	3	35682509	3	13	145	445
174	NKTR	3	42642146	3	13	145	445
174	IMPG2	3	100941389	3	13	145	445
175	DLEC1	3	38080695	4	9	145	445
175	ADAMTS9	3	64501330	4	9	145	445
175	MAGI1	3	65344943	4	9	145	445
175	IGSF10	3	151153777	4	9	145	445
176	SLC4A7	3	27414211	5	38	145	445
176	FBXL2	3	33318936	5	38	145	445
176	XYLB	3	38388250	5	38	145	445
176	PROS1	3	93591880	5	38	145	445
176	ZBTB11	3	101368282	5	38	145	445
176	TRAT1	3	108541630	5	38	145	445
176	ZBTB20	3	114033346	5	38	145	445
176	SEMA5B	3	122628039	5	38	145	445
176	CCDC37	3	126113781	5	38	145	445
176	ZXDC	3	126156443	5	38	145	445
176	EEFSEC	3	127872299	5	38	145	445
176	ACPP	3	132036210	5	38	145	445
177	CHL1	3	238278	5	38	147	347
177	SLC6A1	3	11034419	5	38	147	347
177	CAND2	3	12838170	5	38	147	347
177	KCNH8	3	19190016	5	38	147	347
177	EFHB	3	19920965	5	38	147	347
177	PLXNB1	3	48445260	5	38	147	347
177	AMIGO3	3	49754266	5	38	147	347
177	MST1R	3	49924435	5	38	147	347
177	GNAT1	3	50229042	5	38	147	347
177	STAB1	3	52529355	5	38	147	347
177	PRKCD	3	53195222	5	38	147	347
177	CCDC66	3	56591183	5	38	147	347
178	MASP1	3	186951869	5	38	179	11
178	LPP	3	187871660	5	38	179	11
179	FNDC3B	3	171757417	6	34	142	6
179	IQCG	3	197615945	6	34	142	6
180	ATP13A3	3	194123402	6	34	143	4
180	LMLN	3	197687070	6	34	143	4
181	GLB1	3	33038099	6	34	145	445
181	SCN11A	3	38887259	6	34	145	445
181	XIRP1	3	39224706	6	34	145	445
181	CYP8B1	3	42913683	6	34	145	445
181	CADPS	3	62384020	6	34	145	445
181	ARL13B	3	93698982	6	34	145	445
181	SIDT1	3	113251217	6	34	145	445
181	PARP14	3	122399671	6	34	145	445
181	PLXNA1	3	126707436	6	34	145	445
181	IFT122	3	129158878	6	34	145	445
182	ATP2B2	3	10365706	6	34	147	347
182	FGD5	3	14860468	6	34	147	347
182	PLCL2	3	16926451	6	34	147	347
182	ZNF385D	3	21462489	6	34	147	347
182	CCR5	3	46411632	6	34	147	347
182	IP6K2	3	48730883	6	34	147	347
182	WDR6	3	49044636	6	34	147	347
182	MAPKAPK3	3	50654561	6	34	147	347
182	DOCK3	3	50712671	6	34	147	347
182	VPRBP	3	51433297	6	34	147	347
182	BAP1	3	52435019	6	34	147	347
183	C3orf35	3	37440967	7	32	145	445
183	PDE12	3	57541980	7	32	145	445
183	GRAMD1C	3	113616317	7	32	145	445
183	GOLGB1	3	121382045	7	32	145	445
183	IQCB1	3	121488609	7	32	145	445
184	CNTN6	3	1134341	7	32	147	347
184	LMCD1	3	8543492	7	32	147	347
184	BRPF1	3	9773433	7	32	147	347
184	HDAC11	3	13521714	7	32	147	347
184	ANKRD28	3	15708743	7	32	147	347
184	MAP4	3	47892179	7	32	147	347
184	P4HTM	3	49027340	7	32	147	347
184	APEH	3	49711434	7	32	147	347
184	DNAH1	3	52350334	7	32	147	347
184	DCP1A	3	53317444	7	32	147	347
185	DPPA2	3	109012634	8	12	145	445
185	STXBP5L	3	120627049	8	12	145	445
185	FBXO40	3	121312169	8	12	145	445
186	SLC38A3	3	50242678	8	12	147	347
186	C3orf18	3	50595455	8	12	147	347
186	EIF4E3	3	71728439	8	12	147	347
187	OXTR	3	8792094	9	12	147	347
187	EAF1	3	15469063	9	12	147	347
187	RNF123	3	49726949	9	12	147	347
188	OSBPL10	3	31702316	10	10	145	445
188	TRIM71	3	32859509	10	10	145	445
188	CCDC13	3	42749873	10	10	145	445
188	ATXN7	3	63850232	10	10	145	445
188	RUVBL1	3	127799799	10	10	145	445
188	DNAJC13	3	132136552	10	10	145	445
189	GRM7	3	6902801	11	9	147	347
189	TDGF1	3	46619075	11	9	147	347
190	PTH1R	3	46919235	12	14	34	12
190	CNTN3	3	74311719	12	14	34	12
191	NGLY1	3	25760434	12	14	145	445
191	TRANK1	3	36868307	12	14	145	445
191	VILL	3	38035077	12	14	145	445
191	PTPRG	3	61547242	12	14	145	445
191	KIAA2018	3	113367232	12	14	145	445
191	PDIA5	3	122785855	12	14	145	445
192	LRRN1	3	3841120	12	14	147	347
192	SRGAP3	3	9022275	12	14	147	347
192	NUP210	3	13357729	12	14	147	347
193	ZNF620	3	40547601	13	38	145	445
193	ST3GAL6	3	98451079	13	38	145	445
193	DZIP3	3	108308336	13	38	145	445
193	SLC35A5	3	112280856	13	38	145	445
193	CD200R1L	3	112534555	13	38	145	445
193	GTPBP8	3	112709799	13	38	145	445
193	NEK11	3	130745693	13	38	145	445
194	TTLL3	3	9851643	13	38	147	347
194	PRRT3	3	9987225	13	38	147	347
194	VGLL4	3	11597540	13	38	147	347
194	SLC6A20	3	45796940	13	38	147	347
194	SCAP	3	47455183	13	38	147	347
194	NEK4	3	52744795	13	38	147	347
194	ITIH1	3	52813941	13	38	147	347
194	ITIH4	3	52847005	13	38	147	347
194	UBA3	3	69103880	13	38	147	347
195	TRAK1	3	42132745	14	21	145	445
195	CADM2	3	85008132	14	21	145	445
195	RPL24	3	101399933	14	21	145	445
195	ARHGAP31	3	119013219	14	21	145	445
195	CASR	3	121903180	14	21	145	445
195	KPNA1	3	122140747	14	21	145	445
195	ADCY5	3	123001142	14	21	145	445
195	MYLK	3	123331142	14	21	145	445
195	HEG1	3	124684553	14	21	145	445
196	EDEM1	3	5229358	14	21	147	347
196	HRH1	3	11267668	14	21	147	347
196	FBLN2	3	13590624	14	21	147	347
196	GRM2	3	51741080	14	21	147	347
196	RNF168	3	196195656	14	21	147	347
197	PLCD1	3	38048986	15	24	145	445
197	ZNF654	3	88188261	15	24	145	445
197	EPHA6	3	97158436	15	24	145	445
197	MORC1	3	108677086	15	24	145	445
197	BTLA	3	112182812	15	24	145	445
197	ALG1L	3	125648117	15	24	145	445
197	NUDT16	3	131100514	15	24	145	445
197	GRK7	3	141497042	15	24	145	445
198	PSMD2	3	184016885	15	24	146	21
198	ST6GAL1	3	186739664	15	24	146	21
199	BHLHE40	3	5021096	15	24	147	347
199	MKRN2	3	12598512	15	24	147	347
199	CAPN7	3	15247732	15	24	147	347
199	GMPPB	3	49758908	15	24	147	347
199	CACNA2D2	3	50400043	15	24	147	347
200	WDR48	3	39093476	16	11	145	445
200	HESX1	3	57231943	16	11	145	445
200	OR5H15	3	97887543	16	11	145	445
200	CD200	3	112051915	16	11	145	445
201	IL5RA	3	3133493	16	11	147	347
201	SGOL1	3	20209935	16	11	147	347
201	FAM19A4	3	68780914	16	11	147	347
202	MST1	3	49721379	17	29	21	2
202	NT5DC2	3	52558384	17	29	21	2
203	CCR4	3	32993065	17	29	145	445
203	SUSD5	3	33191536	17	29	145	445
203	ENTPD3	3	40428646	17	29	145	445
203	HTR1F	3	88031725	17	29	145	445
203	BBX	3	107241782	17	29	145	445
203	ALDH1L1	3	125822403	17	29	145	445
203	RAB7A	3	128444978	17	29	145	445
203	ACAD11	3	132276981	17	29	145	445
203	AMOTL2	3	134074186	17	29	145	445
203	CLSTN2	3	139654026	17	29	145	445
204	SETD5	3	9439383	17	29	147	347
204	IL17RE	3	9944295	17	29	147	347
204	GRIP2	3	14530618	17	29	147	347
204	TMEM110	3	52870771	17	29	147	347
205	GADL1	3	30767691	18	21	145	445
205	CNOT10	3	32726636	18	21	145	445
205	ZBTB47	3	42695175	18	21	145	445
205	HHLA2	3	108021331	18	21	145	445
205	MUC13	3	124624288	18	21	145	445
205	ABTB1	3	127391780	18	21	145	445
205	TMCC1	3	129366634	18	21	145	445
206	IRAK2	3	10206562	18	21	147	347
206	TMEM40	3	12775028	18	21	147	347
206	CCR3	3	46283871	18	21	147	347
206	TCTA	3	49449638	18	21	147	347
206	RYBP	3	72423743	18	21	147	347
206	PPP4R2	3	73046118	18	21	147	347
207	PDCD6IP	3	33840062	19	9	145	445
207	HCLS1	3	121350244	19	9	145	445
208	ZCWPW2	3	28390639	20	25	145	445
208	CX3CR1	3	39304984	20	25	145	445
208	VIPR1	3	42544103	20	25	145	445
208	C3orf38	3	88198892	20	25	145	445
208	TOMM70A	3	100082302	20	25	145	445
208	KIAA1524	3	108268717	20	25	145	445
208	ROPN1	3	123687878	20	25	145	445
208	C3orf22	3	126245841	20	25	145	445
208	DZIP1L	3	137787824	20	25	145	445
209	THUMPD3	3	9404716	20	25	147	347
209	PPARG	3	12393000	20	25	147	347
209	LTF	3	46477495	20	25	147	347
209	RBM5	3	50126340	20	25	147	347
209	ITIH3	3	52828783	20	25	147	347
210	KIF15	3	44803208	20	25	172	4
210	CCDC71	3	49199967	20	25	172	4
211	CMTM8	3	32280170	21	34	145	445
211	TMPPE	3	33131907	21	34	145	445
211	SLC22A14	3	38347444	21	34	145	445
211	SCN5A	3	38589552	21	34	145	445
211	NSUN3	3	93781854	21	34	145	445
211	FILIP1L	3	99566766	21	34	145	445
211	GUCA1C	3	108626641	21	34	145	445
211	ADPRH	3	119298279	21	34	145	445
211	SLC15A2	3	121613170	21	34	145	445
211	SNX4	3	125165487	21	34	145	445
211	MBD4	3	129149786	21	34	145	445
211	ATP2C1	3	130613291	21	34	145	445
212	CPNE9	3	9745509	21	34	147	347
212	ARPC4	3	9834800	21	34	147	347
212	SLC6A11	3	10857916	21	34	147	347
212	TSEN2	3	12526009	21	34	147	347
212	DPH3	3	16298567	21	34	147	347
212	SATB1	3	18389132	21	34	147	347
212	SACM1L	3	45730753	21	34	147	347
212	CCR1	3	46243199	21	34	147	347
212	PRSS50	3	46753605	21	34	147	347
212	TMEM89	3	48658274	21	34	147	347
212	CISH	3	50643884	21	34	147	347
213	TTC14	3	180319917	22	47	76	7
213	KIAA0226	3	197398264	22	47	76	7
214	EXOG	3	38537762	22	47	145	445
214	EPHA3	3	89156673	22	47	145	445
214	OR5AC2	3	97806016	22	47	145	445
214	TAGLN3	3	111717585	22	47	145	445
214	C3orf30	3	118864996	22	47	145	445
214	PLA1A	3	119316694	22	47	145	445
214	NDUFB4	3	120315127	22	47	145	445
214	POLQ	3	121150272	22	47	145	445
214	SLC41A3	3	125725199	22	47	145	445
214	BFSP2	3	133118838	22	47	145	445
215	MTMR14	3	9691116	22	47	147	347
215	SEC13	3	10342612	22	47	147	347
215	WNT7A	3	13860081	22	47	147	347
215	NR2C2	3	14989090	22	47	147	347
215	HACL1	3	15602210	22	47	147	347
215	ZDHHC3	3	44956752	22	47	147	347
215	CCR2	3	46395234	22	47	147	347
215	CCRL2	3	46448720	22	47	147	347
215	ALS2CL	3	46710484	22	47	147	347
215	UQCRC1	3	48636431	22	47	147	347
215	ARIH2	3	48956280	22	47	147	347
215	MON1A	3	49946301	22	47	147	347
215	SEMA3B	3	50304989	22	47	147	347
215	ZMYND10	3	50378536	22	47	147	347
215	TMEM115	3	50392179	22	47	147	347
215	SFMBT1	3	52937582	22	47	147	347
215	RFT1	3	53122500	22	47	147	347
215	DLG1	3	196769430	22	47	147	347
216	AZI2	3	28373179	23	10	145	445
216	STT3B	3	31573992	23	10	145	445
216	ILDR1	3	121706169	23	10	145	445
216	MGLL	3	127407904	23	10	145	445
216	MRPL3	3	131181044	23	10	145	445
217	CRELD1	3	9975523	23	10	147	347
217	C3orf20	3	14716605	23	10	147	347
217	NISCH	3	52489523	23	10	147	347
218	LARS2	3	45430074	24	29	17	9
218	PCBP4	3	51991469	24	29	17	9
219	ASB14	3	57302378	24	29	20	11
219	SENP7	3	101090696	24	29	20	11
220	ACAA1	3	38164200	24	29	145	445
220	GORASP1	3	39138089	24	29	145	445
220	SNRK	3	43328003	24	29	145	445
220	ABHD6	3	58223258	24	29	145	445
220	STX19	3	93733214	24	29	145	445
220	IFT57	3	107879658	24	29	145	445
220	C3orf17	3	112721291	24	29	145	445
220	PARP9	3	122246759	24	29	145	445
220	H1FOO	3	129262056	24	29	145	445
220	FOXL2	3	138663065	24	29	145	445
221	RPUSD3	3	9879532	24	29	147	347
221	SYN2	3	12045833	24	29	147	347
221	DAZL	3	16628300	24	29	147	347
221	PARP3	3	51976320	24	29	147	347
222	SLC25A36	3	140660661	24	29	173	13
222	COMMD2	3	149456256	24	29	173	13
223	GBE1	3	81538849	25	14	145	445
223	TFG	3	100428133	25	14	145	445
223	IGSF11	3	118619478	25	14	145	445
224	RAF1	3	12625099	25	14	147	347
224	RAB5A	3	19988571	25	14	147	347
224	SMARCC1	3	47627377	25	14	147	347
225	ATG7	3	11314009	26	6	147	347
225	PRKAR2A	3	48788092	26	6	147	347
226	EPM2AIP1	3	37027356	28	10	145	445
226	EIF1B	3	40351172	28	10	145	445
226	ULK4	3	41288089	28	10	145	445
226	NR1I2	3	119501556	28	10	145	445
227	RAD18	3	8918879	28	10	147	347
227	PRSS45	3	46783580	28	10	147	347
227	CYB561D2	3	50388125	28	10	147	347
228	TGFBR2	3	30647993	29	46	145	445
228	GPD1L	3	32148002	29	46	145	445
228	FAM3D	3	58619669	29	46	145	445
228	FEZF2	3	62355346	29	46	145	445
228	OR5K2	3	98216524	29	46	145	445
228	ATG3	3	112251353	29	46	145	445
228	CCDC80	3	112323232	29	46	145	445
228	DRD3	3	113847498	29	46	145	445
228	ZNF80	3	113953479	29	46	145	445
228	LSAMP	3	115521209	29	46	145	445
228	UPK1B	3	118892424	29	46	145	445
228	CD86	3	121774208	29	46	145	445
228	DIRC2	3	122513900	29	46	145	445
228	CCDC14	3	123632273	29	46	145	445
228	TPRA1	3	127291906	29	46	145	445
228	PIK3R4	3	130397777	29	46	145	445
228	CDV3	3	133293277	29	46	145	445
228	TF	3	133464976	29	46	145	445
228	RNF7	3	141457050	29	46	145	445
229	TRNT1	3	3168599	29	46	147	347
229	LHFPL4	3	9540044	29	46	147	347
229	CAMK1	3	9799028	29	46	147	347
229	IQSEC1	3	12938541	29	46	147	347
229	XPC	3	14186647	29	46	147	347
229	SLC6A6	3	14444075	29	46	147	347
229	RFTN1	3	16357351	29	46	147	347
229	RTP3	3	46539484	29	46	147	347
229	SHISA5	3	48509196	29	46	147	347
229	RAD54L2	3	51575595	29	46	147	347
229	IQCF1	3	51928891	29	46	147	347
230	CDCP1	3	45151707	30	5	147	347
230	RBM15B	3	51428698	30	5	147	347
231	SS18L2	3	42632297	31	11	145	445
231	CCDC54	3	107096187	31	11	145	445
231	FSTL1	3	120113060	31	11	145	445
231	RAB6B	3	133543079	31	11	145	445
231	ESYT3	3	138153414	31	11	145	445
232	OGG1	3	9791627	31	11	147	347
232	TIMP4	3	12194567	31	11	147	347
232	GXYLT2	3	72937384	31	11	147	347
233	ACOX2	3	58490862	32	5	145	445
233	MYH15	3	108099215	32	5	145	445
234	ITPR1	3	4535031	32	5	147	347
234	IFRD2	3	50325162	32	5	147	347
234	SEMA3G	3	52467267	32	5	147	347
235	OXSM	3	25831562	34	37	145	445
235	DYNC1LI1	3	32567462	34	37	145	445
235	STAC	3	36421978	34	37	145	445
235	SLC22A13	3	38307297	34	37	145	445
235	CCR8	3	39371196	34	37	145	445
235	VGLL3	3	86987122	34	37	145	445
235	ABI3BP	3	100468178	34	37	145	445
235	ALCAM	3	105085556	34	37	145	445
235	ZDHHC23	3	113666747	34	37	145	445
235	GPR156	3	119884327	34	37	145	445
235	ITGB5	3	124480794	34	37	145	445
235	ZNF148	3	124944512	34	37	145	445
235	OSBPL11	3	125247701	34	37	145	445
235	UROC1	3	126200007	34	37	145	445
235	MCM2	3	127317199	34	37	145	445
235	PODXL2	3	127348001	34	37	145	445
235	CPNE4	3	131252403	34	37	145	445
236	SUMF1	3	4402828	34	37	147	347
236	JAGN1	3	9932270	34	37	147	347
236	IL17RC	3	9958757	34	37	147	347
236	DHX30	3	47844398	34	37	147	347
236	CDC25A	3	48198667	34	37	147	347
236	CCDC51	3	48473579	34	37	147	347
236	FAM19A1	3	68040733	34	37	147	347
237	ARL6	3	97483364	34	37	182	5
237	CRYBG3	3	97540883	34	37	182	5
238	CNTN4	3	2280512	35	5	147	347
238	RBM6	3	49977476	35	5	147	347
239	SYNPR	3	63263913	36	8	145	445
239	CHCHD6	3	126423062	36	8	145	445
240	PRICKLE2	3	64079525	37	13	145	445
240	DPPA4	3	109044987	37	13	145	445
240	ABHD10	3	111697722	37	13	145	445
240	ATP6V1A	3	113465865	37	13	145	445
240	TRH	3	129693235	37	13	145	445
241	LRRC2	3	46556877	37	13	147	347
241	TMIE	3	46742822	37	13	147	347
241	KLHL18	3	47324329	37	13	147	347
241	TMF1	3	69068977	37	13	147	347
242	TTC21A	3	39149151	39	7	145	445
242	PXK	3	58318616	39	7	145	445
243	TBC1D5	3	17198653	39	7	147	347
243	SPATA12	3	57094468	39	7	147	347
243	SHQ1	3	72798427	39	7	147	347
244	ITGA9	3	37493812	40	16	145	445
244	TMPRSS7	3	111758464	40	16	145	445
244	KIAA1407	3	113682983	40	16	145	445
244	GTF2E1	3	120461557	40	16	145	445
244	PARP15	3	122296448	40	16	145	445
245	ZNF589	3	48282595	40	16	147	347
245	FBXW12	3	48413708	40	16	147	347
245	CAMKV	3	49895421	40	16	147	347
245	HYAL3	3	50330258	40	16	147	347
245	ARHGEF3	3	56761445	40	16	147	347
246	NEK10	3	27152393	42	13	145	445
246	OXSR1	3	38207025	42	13	145	445
246	NFKBIZ	3	101568357	42	13	145	445
246	GAP43	3	115342150	42	13	145	445
246	RABL3	3	120405527	42	13	145	445
246	ARGFX	3	121286777	42	13	145	445
246	NPHP3	3	132399452	42	13	145	445
247	PLCXD2	3	111393522	43	10	145	445
247	EAF2	3	121554033	43	10	145	445
248	NCKIPSD	3	48711271	43	10	147	347
248	PDZRN3	3	73431580	43	10	147	347
249	KLF15	3	126061477	46	5	145	445
249	RPN1	3	128338812	46	5	145	445
250	RPL32	3	12876443	49	7	147	347
250	RASSF1	3	50367216	49	7	147	347
250	MITF	3	69985750	49	7	147	347
251	TATDN2	3	10290176	50	3	147	347
251	GPR62	3	51989329	50	3	147	347
252	DCLK3	3	36753912	56	2	145	445
252	ACAD9	3	128598332	56	2	145	445
253	PIGG	4	492988	5	17	27	18
253	KIAA0232	4	6784458	5	17	27	18
254	EGF	4	110834039	6	20	24	12
254	PRDM5	4	121613067	6	20	24	12
255	OTOP1	4	4190529	6	20	90	12
255	TRPC3	4	122800182	6	20	90	12
255	KIAA1109	4	123091757	6	20	90	12
256	DCK	4	71859264	11	7	145	8
256	TLL1	4	166794409	11	7	145	8
257	TACC3	4	1723216	12	8	161	7
257	FGFR3	4	1795038	12	8	161	7
258	ZNF595	4	53178	13	19	27	18
258	PDE6B	4	646965	13	19	27	18
259	ACOX3	4	8368008	14	9	41	6
259	GC	4	72607410	14	9	41	6
260	MRPL1	4	78783804	20	18	120	7
260	ZFP42	4	188916924	20	18	120	7
261	SLC4A4	4	72053002	21	22	145	8
261	ARFIP1	4	153701088	21	22	145	8
262	SH3BP2	4	2820540	22	27	71	14
262	MFSD10	4	2932287	22	27	71	14
262	NOP14	4	2939663	22	27	71	14
262	TKTL2	4	164392246	22	27	71	14
263	HELQ	4	84328495	22	27	78	11
263	ADH1A	4	100197522	22	27	78	11
264	ALPK1	4	113218498	22	27	93	10
264	SPRY1	4	124320644	22	27	93	10
265	ADRA2C	4	3768295	22	27	119	8
265	RUFY3	4	71587558	22	27	119	8
266	MAEA	4	1283638	24	21	71	14
266	TNIP2	4	2743386	24	21	71	14
267	NIPAL1	4	48018790	24	21	104	10
267	SPINK2	4	57676025	24	21	104	10
268	TMEM156	4	38968365	24	21	148	9
268	WDR19	4	39184023	24	21	148	9
269	QRFPR	4	122249796	24	21	173	15
269	NPY1R	4	164245116	24	21	173	15
270	GRPEL1	4	7061779	28	6	189	15
270	LRIT3	4	110769339	28	6	189	15
271	TBC1D19	4	26585545	29	41	46	10
271	VEGFC	4	177604684	29	41	46	10
272	PRDM8	4	81118656	29	41	92	3
272	TRIML1	4	189060597	29	41	92	3
273	CLCN3	4	170541671	29	41	177	9
273	AADAT	4	170981372	29	41	177	9
274	SEPSECS	4	25121626	29	41	205	9
274	DCAF4L1	4	41983712	29	41	205	9
274	SLC30A9	4	41992522	29	41	205	9
274	COQ2	4	84184976	29	41	205	9
275	UGT2A3	4	69794176	34	22	183	4
275	UGT8	4	115543522	34	22	183	4
276	IGJ	4	71521257	34	22	189	15
276	GAR1	4	110736665	34	22	189	15
277	STIM2	4	26862312	59	2	117	8
277	GABRA2	4	46251580	59	2	117	8
278	PCDHA7	5	140213968	4	10	273	5
278	PCDHA8	5	140220906	4	10	273	5
279	WDR70	5	37379411	6	15	81	13
279	WDR36	5	110427869	6	15	81	13
280	PAIP1	5	43526369	7	22	35	9
280	PCDH1	5	141242216	7	22	35	9
281	CDH9	5	26880708	7	22	254	9
281	GABRB2	5	160715435	7	22	254	9
282	DEPDC1B	5	59892738	8	20	90	27
282	NLN	5	65018022	8	20	90	27
283	ELOVL7	5	60047615	17	32	90	27
283	NUDT12	5	102884555	17	32	90	27
284	NMUR2	5	151771101	17	32	116	5
284	CNOT6	5	179921398	17	32	116	5
285	ARHGAP26	5	142150291	17	32	128	8
285	CYFIP2	5	156693089	17	32	128	8
286	EGR1	5	137801180	17	32	134	8
286	ETF1	5	137841781	17	32	134	8
287	ADAM19	5	156904311	20	18	230	6
287	KCNIP1	5	169780490	20	18	230	6
288	ZFR	5	32354455	21	28	114	7
288	SRFBP1	5	121297655	21	28	114	7
289	HTR1A	5	63255874	22	31	22	2
289	ARHGEF37	5	148961134	22	31	22	2
290	ARSK	5	94890824	22	31	260	14
290	SLC36A2	5	150694538	22	31	260	14
291	CCDC125	5	68576518	22	31	275	5
291	FAM81B	5	94727047	22	31	275	5
292	PRR16	5	119799972	24	24	90	27
292	BNIP1	5	172571444	24	24	90	27
293	ACOT12	5	80625946	24	24	215	15
293	MCC	5	112357795	24	24	215	15
294	PPP2R2B	5	145969067	24	24	254	9
294	STK32A	5	146614578	24	24	254	9
295	PDE6A	5	149237518	31	6	126	4
295	B4GALT7	5	177027118	31	6	126	4
296	SERINC5	5	79407049	39	8	204	10
296	TNFAIP8	5	118604386	39	8	204	10
297	IL17B	5	148753829	39	8	207	14
297	TLX3	5	170736287	39	8	207	14
298	CXCL14	5	134906370	43	4	101	10
298	ANXA6	5	150480266	43	4	101	10
299	PSMB9	6	32821937	1	6	166	308
299	TDRD6	6	46655611	1	6	166	308
300	RIPK1	6	3077057	2	10	4	21
300	TRERF1	6	42192670	2	10	4	21
301	OR14J1	6	29274466	2	10	44	15
301	PKHD1	6	51585646	2	10	44	15
302	RNF39	6	30038042	3	13	166	308
302	RNF5	6	32146161	3	13	166	308
302	CCND3	6	41902670	3	13	166	308
302	NFKBIE	6	44225902	3	13	166	308
302	TFAP2B	6	50786438	3	13	166	308
303	CNKSR3	6	154726432	3	13	173	95
303	TMEM181	6	158957467	3	13	173	95
303	WTAP	6	160148029	3	13	173	95
303	LPA	6	160952514	3	13	173	95
304	HSD17B8	6	33172413	4	8	166	308
304	ITPR3	6	33589155	4	8	166	308
304	FKBP5	6	35541361	4	8	166	308
305	ZKSCAN3	6	28317690	5	22	166	308
305	MDGA1	6	37600283	5	22	166	308
305	DNAH8	6	38683116	5	22	166	308
305	CUL7	6	43005354	5	22	166	308
305	TMEM63B	6	44095375	5	22	166	308
306	RANBP9	6	13621729	6	31	166	308
306	NUP153	6	17615265	6	31	166	308
306	PGBD1	6	28249313	6	31	166	308
306	PHF1	6	33378772	6	31	166	308
306	KIF6	6	39302875	6	31	166	308
306	PPP2R5D	6	42952236	6	31	166	308
306	XPO5	6	43490067	6	31	166	308
306	GSTA5	6	52696540	6	31	166	308
306	HMGCLL1	6	55299170	6	31	166	308
307	OR2B6	6	27925018	7	22	166	308
307	HLA-A	6	29910246	7	22	166	308
307	DAXX	6	33286334	7	22	166	308
307	ANKS1A	6	34857037	7	22	166	308
307	GPR110	6	46965439	7	22	166	308
308	HSPA1A	6	31783290	7	22	179	25
308	TPBG	6	83073960	7	22	179	25
309	RPL10A	6	35436177	8	16	166	308
309	MAD2L1BP	6	43603576	8	16	166	308
309	MUT	6	49398072	8	16	166	308
310	ALDH8A1	6	135238527	8	16	173	95
310	C6orf211	6	151773392	8	16	173	95
311	COL11A2	6	33130468	10	9	166	308
311	VPS52	6	33218048	10	9	166	308
311	CDKN1A	6	36646486	10	9	166	308
311	B3GAT2	6	71571068	10	9	166	308
312	ZDHHC14	6	157802556	10	9	173	95
312	MAP3K4	6	161412758	10	9	173	95
313	BTNL2	6	32362512	11	5	166	308
313	GTPBP2	6	43588217	11	5	166	308
314	UTRN	6	144612872	12	8	173	95
314	AKAP12	6	151646665	12	8	173	95
315	ZNF165	6	28048481	13	37	166	308
315	PPP1R11	6	30034931	13	37	166	308
315	C6orf106	6	34555056	13	37	166	308
315	DAAM2	6	39760158	13	37	166	308
315	TBCC	6	42712233	13	37	166	308
315	POLH	6	43543877	13	37	166	308
315	TCTE1	6	44247896	13	37	166	308
315	PAQR8	6	52226925	13	37	166	308
315	DDX43	6	74104284	13	37	166	308
315	MTO1	6	74171453	13	37	166	308
315	PHIP	6	79644135	13	37	166	308
316	NUP43	6	150045451	13	37	170	8
316	GPR31	6	167570359	13	37	170	8
317	GCM2	6	10873455	13	37	179	25
317	HIST1H2BL	6	27775256	13	37	179	25
318	ARID1B	6	157099063	14	11	173	95
318	IGF2R	6	160390130	14	11	173	95
319	HIST1H2AK	6	27805657	15	16	166	308
319	ZBTB9	6	33422355	15	16	166	308
319	SCUBE3	6	35181838	15	16	166	308
319	TFEB	6	41651715	15	16	166	308
319	PEX6	6	42931610	15	16	166	308
320	RING1	6	33176285	16	9	166	308
320	PPARD	6	35310334	16	9	166	308
320	SLC35B2	6	44221837	16	9	166	308
320	HCRTR2	6	55039070	16	9	166	308
321	HIST1H4H	6	26285353	17	27	166	308
321	SYNGAP1	6	33387846	17	27	166	308
321	DEF6	6	35265594	17	27	166	308
321	BTBD9	6	38136226	17	27	166	308
321	GLP1R	6	39016556	17	27	166	308
321	CAPN11	6	44126547	17	27	166	308
321	PRIM2	6	57182414	17	27	166	308
321	SLC17A5	6	74303101	17	27	166	308
322	TCF21	6	134210259	17	27	173	95
322	SYNJ2	6	158438079	17	27	173	95
322	PARK2	6	161768589	17	27	173	95
322	QKI	6	163835674	17	27	173	95
323	TRIM27	6	28870778	18	17	166	308
323	OR2W1	6	29011989	18	17	166	308
323	LEMD2	6	33738989	18	17	166	308
323	PACSIN1	6	34433837	18	17	166	308
323	SNRPC	6	34724870	18	17	166	308
323	FANCE	6	35420137	18	17	166	308
323	GLO1	6	38643701	18	17	166	308
324	GNMT	6	42928499	19	13	166	308
324	RSPH9	6	43612766	19	13	166	308
325	JARID2	6	15246205	20	20	166	308
325	HLA-DQA2	6	32709162	20	20	166	308
325	RXRB	6	33161361	20	20	166	308
325	KIFC1	6	33359312	20	20	166	308
325	MRPS10	6	42174538	20	20	166	308
325	GPR116	6	46820241	20	20	166	308
325	CENPQ	6	49431095	20	20	166	308
325	CRISP3	6	49695091	20	20	166	308
325	GSTA2	6	52614884	20	20	166	308
325	GSTA1	6	52656177	20	20	166	308
325	CCNC	6	99990262	20	20	166	308
326	TIAM2	6	155411422	20	20	173	95
326	TFB1M	6	155577263	20	20	173	95
326	TCP1	6	160199529	20	20	173	95
327	HIST1H2BH	6	26251878	21	42	19	20
327	GSTA4	6	52842745	21	42	19	20
328	BTN3A1	6	26402464	21	42	166	308
328	TRIM26	6	30152231	21	42	166	308
328	PTCRA	6	42883726	21	42	166	308
328	KLHDC3	6	42981840	21	42	166	308
328	MRPL14	6	44081372	21	42	166	308
328	CRISP2	6	49660070	21	42	166	308
328	IL17F	6	52101483	21	42	166	308
328	BEND6	6	56819772	21	42	166	308
329	RMND1	6	151725896	21	42	173	95
329	MYCT1	6	153019029	21	42	173	95
329	PDE10A	6	165740775	21	42	173	95
330	GPR126	6	142623055	22	38	85	8
330	PPP1R14C	6	150464187	22	38	85	8
331	OR2B2	6	27878962	22	38	166	308
331	TCP11	6	35085848	22	38	166	308
331	TEAD3	6	35441373	22	38	166	308
331	FRS3	6	41737913	22	38	166	308
331	CNPY3	6	42896859	22	38	166	308
331	YIPF3	6	43479564	22	38	166	308
331	CYP39A1	6	46517316	22	38	166	308
331	TFAP2D	6	50681256	22	38	166	308
331	ELOVL5	6	53158887	22	38	166	308
331	SMAP1	6	71377473	22	38	166	308
331	SNX14	6	86215214	22	38	166	308
332	MTRF1L	6	153308500	23	6	173	95
332	OPRM1	6	154331630	23	6	173	95
333	HLA-DQA1	6	32605182	24	30	166	308
333	HLA-DQB1	6	32627240	24	30	166	308
333	ZNF76	6	35227490	24	30	166	308
333	PRICKLE4	6	41748499	24	30	166	308
333	RPL7L1	6	42847670	24	30	166	308
333	CUL9	6	43149921	24	30	166	308
333	IL17A	6	52051184	24	30	166	308
334	HIST1H2AM	6	27860476	24	30	186	20
334	ZSCAN16	6	28092386	24	30	186	20
334	PNPLA1	6	36238236	24	30	186	20
335	SLC22A7	6	43265997	25	8	166	308
335	TINAG	6	54173202	25	8	166	308
336	OR2H2	6	29555682	28	9	166	308
336	ZNF318	6	43303807	28	9	166	308
337	TBC1D7	6	13305183	29	49	15	17
337	HLA-DMB	6	32902405	29	49	15	17
338	TREM1	6	41242998	29	49	22	10
338	SUPT3H	6	44794466	29	49	22	10
339	LY6G5B	6	31638727	29	49	24	4
339	FIG4	6	110012423	29	49	24	4
340	TNF	6	31543343	29	49	166	308
340	TAP1	6	32812985	29	49	166	308
340	IP6K3	6	33689442	29	49	166	308
340	PRPH2	6	42664332	29	49	166	308
340	HSP90AB1	6	44214694	29	49	166	308
340	CLIC5	6	45866189	29	49	166	308
340	PLA2G7	6	46672052	29	49	166	308
340	GPR111	6	47624325	29	49	166	308
340	GPR115	6	47666288	29	49	166	308
340	OGFRL1	6	71998476	29	49	166	308
340	IRAK1BP1	6	79577260	29	49	166	308
341	ATXN1	6	16299342	29	49	173	95
341	SLC2A12	6	134308718	29	49	173	95
341	ZBTB2	6	151685249	29	49	173	95
341	SNX9	6	158244202	29	49	173	95
341	TAGAP	6	159455500	29	49	173	95
342	HLA-DRA	6	32407618	31	7	166	308
342	TULP1	6	35465650	31	7	166	308
343	NEDD9	6	11183530	34	34	166	308
343	NKAPL	6	28227074	34	34	166	308
343	KCNK5	6	39156746	34	34	166	308
343	PGC	6	41708575	34	34	166	308
343	POLR1C	6	43484776	34	34	166	308
343	PGK2	6	49753363	34	34	166	308
343	EFHC1	6	52284993	34	34	166	308
343	EEF1A1	6	74225472	34	34	166	308
344	ZKSCAN4	6	28209482	35	3	166	308
344	TAP2	6	32793186	35	3	166	308
345	TREM2	6	41126243	39	14	166	308
345	TAF8	6	42018250	39	14	166	308
345	ABCC10	6	43395291	39	14	166	308
345	SPATS1	6	44310396	39	14	166	308
346	NOTCH4	6	32162619	40	21	166	308
346	C6orf222	6	36283534	40	21	166	308
346	LRFN2	6	40359372	40	21	166	308
346	MCM3	6	52128811	40	21	166	308
346	RNGTT	6	89319615	40	21	166	308
347	DSE	6	116601282	40	21	170	8
347	TCP10L2	6	167584080	40	21	170	8
348	CTAGE9	6	132029580	40	21	199	6
348	PHACTR2	6	143999101	40	21	199	6
349	GABBR1	6	29570004	42	12	166	308
349	TJAP1	6	43445260	42	12	166	308
349	LRRC1	6	53659777	42	12	166	308
350	HIST1H2BO	6	27861202	43	9	166	308
350	AGER	6	32148744	43	9	166	308
350	PBX2	6	32152509	43	9	166	308
351	ZNF311	6	28962593	48	6	166	308
351	OPN5	6	47749774	48	6	166	308
352	ABCA13	7	48211056	1	7	181	90
352	MUC17	7	100663363	1	7	181	90
353	CARD11	7	2945709	3	10	181	90
353	HDAC9	7	18535884	3	10	181	90
353	ZAN	7	100331248	3	10	181	90
354	EPHB6	7	142552775	5	36	15	10
354	ZYX	7	143078359	5	36	15	10
355	FZD9	7	72848108	5	36	181	90
355	WBSCR22	7	73097897	5	36	181	90
355	EPHB4	7	100400186	5	36	181	90
[truncated: 2,435 more rows]

## Sheet: BRCA_0.3_IMR90
SCH_Class	Gene	Chr	Position	DB_Class	DB_Class_Size	HiC_Class	HiC_Class_Size
1	PADI3	1	17575592	0	292	9	51
1	PADI6	1	17698690	0	292	9	51
1	MAN1A2	1	117910084	0	292	9	51
2	NPHP4	1	5922867	0	292	169	901
2	VPS13D	1	12290095	0	292	169	901
2	PRAMEF1	1	12851545	0	292	169	901
2	PHC2	1	33789223	0	292	169	901
2	ZSCAN20	1	33938231	0	292	169	901
2	CSMD2	1	33979598	0	292	169	901
2	GRIK3	1	37261127	0	292	169	901
2	MTF1	1	38275238	0	292	169	901
2	INPP5B	1	38326368	0	292	169	901
2	CYP4A22	1	47603106	0	292	169	901
2	SLC5A9	1	48688356	0	292	169	901
2	C1orf168	1	57184476	0	292	169	901
2	C8A	1	57320442	0	292	169	901
2	DAB1	1	57463578	0	292	169	901
2	CYP2J2	1	60358979	0	292	169	901
2	C1orf87	1	60456065	0	292	169	901
2	L1TD1	1	62660473	0	292	169	901
2	CACHD1	1	64971596	0	292	169	901
2	DNAJC6	1	65775217	0	292	169	901
2	DEPDC1	1	68939834	0	292	169	901
2	LRRC7	1	70225857	0	292	169	901
2	FPGT	1	74663895	909	3	169	901
2	RABGGTB	1	76251878	0	292	169	901
2	ASB17	1	76384557	0	292	169	901
2	CLCA2	1	86889768	0	292	169	901
2	GBP4	1	89646830	0	292	169	901
2	ZNF644	1	91380856	0	292	169	901
2	SNX7	1	99127235	0	292	169	901
2	KCNA2	1	111136201	0	292	169	901
2	DENND2D	1	111728590	0	292	169	901
2	OLFML3	1	114522012	0	292	169	901
2	DENND2C	1	115127195	0	292	169	901
2	SYCP1	1	115397423	0	292	169	901
2	MAB21L3	1	116654375	0	292	169	901
2	ATP1A1	1	116915794	0	292	169	901
2	TTF2	1	117602948	0	292	169	901
2	SPAG17	1	118496287	0	292	169	901
2	HSD3B2	1	119957742	0	292	169	901
2	NBPF10	1	145293370	0	292	169	901
2	TXNIP	1	145438437	0	292	169	901
2	ITGA10	1	145524890	0	292	169	901
2	ADAMTSL4	1	150521844	0	292	169	901
2	HORMAD1	1	150670534	0	292	169	901
2	ARNT	1	150782180	0	292	169	901
2	SETDB1	1	150898814	0	292	169	901
2	PRUNE	1	150980866	0	292	169	901
2	C1orf56	1	151020258	0	292	169	901
2	SEMA6C	1	151104162	0	292	169	901
2	PIP5K1A	1	151171020	0	292	169	901
2	ZNF687	1	151254787	0	292	169	901
2	PI4KB	1	151264272	0	292	169	901
2	GON4L	1	155719448	0	292	169	901
2	KIAA0907	1	155882833	0	292	169	901
2	NES	1	156638555	0	292	169	901
2	PRCC	1	156737273	0	292	169	901
2	FCRL5	1	157483166	0	292	169	901
2	CD5L	1	157800703	0	292	169	901
2	MNDA	1	158801167	0	292	169	901
2	IFI16	1	158979681	0	292	169	901
2	DDR2	1	162602227	0	292	169	901
2	RGS4	1	163038763	0	292	169	901
2	RXRG	1	165370158	0	292	169	901
2	NME7	1	169101767	0	292	169	901
2	F5	1	169481191	0	292	169	901
2	SUCO	1	172501488	0	292	169	901
2	SLC9C2	1	173469603	0	292	169	901
2	SERPINC1	1	173872941	0	292	169	901
2	TNR	1	175291934	0	292	169	901
2	RFWD2	1	175913961	0	292	169	901
2	CEP350	1	179923907	0	292	169	901
2	SWT1	1	185126191	0	292	169	901
2	IVNS1ABP	1	185265521	0	292	169	901
2	HMCN1	1	185703682	0	292	169	901
2	PRG4	1	186265404	0	292	169	901
2	PTGS2	1	186640943	0	292	169	901
2	PLA2G4A	1	186798031	0	292	169	901
2	UCHL5	1	192987534	0	292	169	901
2	PPFIA4	1	203020310	0	292	169	901
2	MYBPH	1	203136938	0	292	169	901
2	MFSD4	1	205538111	0	292	169	901
2	SLC26A9	1	205882176	0	292	169	901
2	AVPR1B	1	206224282	0	292	169	901
2	RASSF5	1	206680862	0	292	169	901
2	DYRK3	1	206808880	0	292	169	901
2	C1orf116	1	207191865	0	292	169	901
2	CR2	1	207627644	0	292	169	901
2	CR1	1	207669472	0	292	169	901
2	PLXNA2	1	208195587	0	292	169	901
2	SLC30A1	1	211748380	0	292	169	901
2	NEK2	1	211839772	0	292	169	901
2	INTS7	1	212113740	0	292	169	901
2	USH2A	1	215796235	0	292	169	901
2	TLR5	1	223282747	0	292	169	901
2	CDC42BPA	1	227177565	0	292	169	901
2	ABCB10	1	229652328	0	292	169	901
2	URB2	1	229761980	0	292	169	901
2	SIPA1L2	1	232533711	0	292	169	901
2	ARID4B	1	235330209	0	292	169	901
2	LYST	1	235824330	0	292	169	901
2	NID1	1	236139131	0	292	169	901
2	GPR137B	1	236305831	0	292	169	901
2	HEATR1	1	236712304	0	292	169	901
2	ACTN2	1	236849753	0	292	169	901
2	MTR	1	236958580	0	292	169	901
2	RYR2	1	237205701	0	292	169	901
2	ZP4	1	238041163	0	292	169	901
2	FMN2	1	240255184	0	292	169	901
2	KIF26B	1	245318286	0	292	169	901
2	AHCTF1	1	247002401	0	292	169	901
3	DOCK7	1	62920396	0	292	174	96
3	CD1E	1	158323485	0	292	174	96
3	CASQ1	1	160160284	0	292	174	96
3	TPR	1	186280785	0	292	174	96
3	ASPM	1	197053256	0	292	174	96
3	HSD11B1	1	209859524	0	292	174	96
3	CENPF	1	214776531	0	292	174	96
3	KCTD3	1	215740734	0	292	174	96
3	ESRRG	1	216676587	0	292	174	96
3	MIA3	1	222791443	0	292	174	96
3	DNAH14	1	225117355	0	292	174	96
3	OBSCN	1	228395830	0	292	174	96
3	COG2	1	230778201	0	292	174	96
3	TRIM67	1	231298673	0	292	174	96
3	GNPAT	1	231376918	0	292	174	96
3	SDCCAG8	1	243419306	0	292	174	96
4	GPR153	1	6307405	0	292	175	1331
4	ESPN	1	6484847	0	292	175	1331
4	DNAJC11	1	6694227	0	292	175	1331
4	CAMTA1	1	6845383	0	292	175	1331
4	PER3	1	7844488	0	292	175	1331
4	UBE4B	1	10093040	0	292	175	1331
4	KIF1B	1	10270763	0	292	175	1331
4	DFFA	1	10520602	0	292	175	1331
4	CASZ1	1	10696665	0	292	175	1331
4	MTOR	1	11166587	0	292	175	1331
4	CELA2B	1	15802595	0	292	175	1331
4	SPEN	1	16174358	0	292	175	1331
4	CLCNKB	1	16375256	0	292	175	1331
4	NBPF1	1	16888921	0	292	175	1331
4	CROCCP2	1	16944750	0	292	175	1331
4	ALDH4A1	1	19197923	0	292	175	1331
4	UBR4	1	19400999	0	292	175	1331
4	EMC1	1	19542157	0	292	175	1331
4	KIF17	1	20990506	0	292	175	1331
4	EIF4G3	1	21267737	0	292	175	1331
4	USP48	1	22004791	0	292	175	1331
4	HSPG2	1	22148724	0	292	175	1331
4	ZBTB40	1	22778343	0	292	175	1331
4	LUZP1	1	23410515	0	292	175	1331
4	TCEA3	1	23707401	0	292	175	1331
4	ASAP3	1	23755055	0	292	175	1331
4	MYOM3	1	24382530	0	292	175	1331
4	ARID1A	1	27022521	0	292	175	1331
4	WDTC1	1	27561006	0	292	175	1331
4	GMEB1	1	28995239	0	292	175	1331
4	YTHDF2	1	29063451	0	292	175	1331
4	PUM1	1	31404352	0	292	175	1331
4	BAI2	1	32192705	0	292	175	1331
4	DCDC2B	1	32674694	0	292	175	1331
4	BSDC1	1	32830233	0	292	175	1331
4	ZMYM4	1	35734567	0	292	175	1331
4	MYCBP	1	39328161	0	292	175	1331
4	MACF1	1	39549838	0	292	175	1331
4	PPIE	1	40204516	0	292	175	1331
4	RLF	1	40627040	0	292	175	1331
4	KCNQ4	1	41249683	0	292	175	1331
4	HIVEP3	1	41972035	0	292	175	1331
4	SZT2	1	43855555	0	292	175	1331
4	PTPRF	1	43996546	0	292	175	1331
4	KDM4A	1	44115796	0	292	175	1331
4	BTBD19	1	45274153	0	292	175	1331
4	HECTD3	1	45468219	0	292	175	1331
4	IPP	1	46164406	0	292	175	1331
4	LRRC41	1	46744071	0	292	175	1331
4	NSUN4	1	46805848	0	292	175	1331
4	NRD1	1	52254865	0	292	175	1331
4	ZCCHC11	1	52888947	0	292	175	1331
4	LDLRAD1	1	54472970	0	292	175	1331
4	DHCR24	1	55315299	0	292	175	1331
4	USP1	1	62901974	0	292	175	1331
4	EFCAB7	1	63988971	0	292	175	1331
4	ROR1	1	64239689	0	292	175	1331
4	SGIP1	1	66999824	0	292	175	1331
4	WLS	1	68591040	0	292	175	1331
4	ZZZ3	1	78030189	0	292	175	1331
4	MCOLN3	1	85483764	0	292	175	1331
4	LRRC8C	1	90098643	0	292	175	1331
4	EVI5	1	92974252	0	292	175	1331
4	ABCA4	1	94458393	0	292	175	1331
4	ARHGAP29	1	94634462	0	292	175	1331
4	AGL	1	100316530	0	292	175	1331
4	SASS6	1	100549100	0	292	175	1331
4	VCAM1	1	101185195	0	292	175	1331
4	STXBP3	1	109289284	0	292	175	1331
4	CELSR2	1	109792640	0	292	175	1331
4	SORT1	1	109852187	0	292	175	1331
4	SLC6A17	1	110693131	0	292	175	1331
4	MOV10	1	113217094	0	292	175	1331
4	BCAS2	1	115110180	0	292	175	1331
4	PTGFRN	1	117452544	0	292	175	1331
4	OTUD7B	1	149912228	0	292	175	1331
4	TCHH	1	152078792	0	292	175	1331
4	RPTN	1	152126070	0	292	175	1331
4	HRNR	1	152184551	0	292	175	1331
4	FLG	1	152274650	0	292	175	1331
4	FLG2	1	152321212	0	292	175	1331
4	KPRP	1	152730505	0	292	175	1331
4	PGLYRP4	1	153302596	0	292	175	1331
4	DENND4B	1	153901976	0	292	175	1331
4	RAB13	1	153954092	0	292	175	1331
4	RPS27	1	153963238	0	292	175	1331
4	NUP210L	1	153965167	0	292	175	1331
4	ATP8B2	1	154300275	0	292	175	1331
4	KCNN3	1	154669941	0	292	175	1331
4	PBXIP1	1	154916558	0	292	175	1331
4	PYGO2	1	154929501	0	292	175	1331
4	FLAD1	1	154955769	0	292	175	1331
4	TRIM46	1	155146262	0	292	175	1331
4	CLK2	1	155232658	0	292	175	1331
4	HCN3	1	155247217	0	292	175	1331
4	ASH1L	1	155305051	0	292	175	1331
4	CCT3	1	156278751	0	292	175	1331
4	OR10Z1	1	158576228	0	292	175	1331
4	SPTA1	1	158580495	0	292	175	1331
4	SLAMF9	1	159921281	0	292	175	1331
4	ATP1A4	1	160121351	0	292	175	1331
4	NDUFS2	1	161169104	0	292	175	1331
4	TOMM40L	1	161195728	0	292	175	1331
4	GORAB	1	170501262	0	292	175	1331
4	FMO2	1	171154346	0	292	175	1331
4	FMO4	1	171283321	0	292	175	1331
4	PRRC2C	1	171454665	0	292	175	1331
4	PAPPA2	1	176432306	0	292	175	1331
4	ASTN1	1	176830199	0	292	175	1331
4	ABL2	1	179068461	0	292	175	1331
4	CACNA1E	1	181452685	0	292	175	1331
4	ZNF648	1	182023704	0	292	175	1331
4	GLUL	1	182347227	0	292	175	1331
4	LAMC2	1	183155173	0	292	175	1331
4	EDEM3	1	184659624	0	292	175	1331
4	CFH	1	196621007	0	292	175	1331
4	ZNF281	1	200374074	0	292	175	1331
4	KIF14	1	200520624	0	292	175	1331
4	CAMSAP2	1	200708685	0	292	175	1331
4	KIF21B	1	200938513	0	292	175	1331
4	CACNA1S	1	201008639	0	292	175	1331
4	IGFN1	1	201159952	0	292	175	1331
4	NAV1	1	201708962	0	292	175	1331
4	SHISA4	1	201857804	0	292	175	1331
4	LMOD1	1	201865583	0	292	175	1331
4	PTPRVP	1	202137178	0	292	175	1331
4	UBE2T	1	202300784	0	292	175	1331
4	ATP2B4	1	203595914	0	292	175	1331
4	PLEKHA6	1	204187978	0	292	175	1331
4	PIK3C2B	1	204391757	0	292	175	1331
4	NFASC	1	204797781	0	292	175	1331
4	NSL1	1	212899494	0	292	175	1331
4	FLVCR1	1	213031596	0	292	175	1331
4	ANGEL2	1	213165523	0	292	175	1331
4	SLC30A10	1	220087605	0	292	175	1331
4	EPRS	1	220141941	0	292	175	1331
4	RAB3GAP2	1	220321609	0	292	175	1331
4	MARK1	1	220701524	0	292	175	1331
4	HHIPL2	1	222695601	0	292	175	1331
4	FBXO28	1	224301788	0	292	175	1331
4	NVL	1	224415035	0	292	175	1331
4	PARP1	1	226548391	0	292	175	1331
4	PCNXL2	1	233119881	0	292	175	1331
4	PLD5	1	242251688	0	292	175	1331
5	AMPD1	1	115215719	5	3	169	901
5	SCNM1	1	151138497	5	3	169	901
6	IPO13	1	44412477	20	2	175	1331
6	PTPRC	1	198608097	20	2	175	1331
7	FOXJ3	1	42642209	21	2	169	901
7	PDE4B	1	66378927	21	2	169	901
8	FMO1	1	171217609	27	2	175	1331
8	TP53BP2	1	223967594	27	2	175	1331
9	AJAP1	1	4715104	34	3	169	901
9	NOS1AP	1	162039580	34	3	169	901
10	CSF3R	1	36931643	38	2	169	901
10	CYP4A11	1	47394845	38	2	169	901
11	COL11A1	1	103342022	40	2	169	901
11	TUFT1	1	151512780	40	2	169	901
12	JAK1	1	65298905	54	3	169	901
12	SLAMF7	1	160708846	54	3	169	901
13	EPS15	1	51819934	57	4	175	1331
13	ATXN7L2	1	110026560	57	4	175	1331
13	LBR	1	225589203	57	4	175	1331
14	KDM1A	1	23345940	66	2	175	1331
14	LAMC1	1	182992594	66	2	175	1331
15	IL6R	1	154377668	68	3	175	1331
15	ADAMTS4	1	161159537	68	3	175	1331
16	FAAH	1	46859938	83	2	169	901
16	CGN	1	151483861	83	2	169	901
17	SLC6A9	1	44462154	92	2	175	1331
17	SCAMP3	1	155225769	92	2	175	1331
18	SPATA21	1	16725137	96	2	175	1331
18	DCST1	1	155006281	96	2	175	1331
19	EPHA2	1	16450831	101	2	175	1331
19	ITLN2	1	160914815	101	2	175	1331
20	DMBX1	1	46972667	103	2	169	901
20	PYHIN1	1	158901336	103	2	169	901
21	LRRC8D	1	90287479	110	3	169	901
21	CENPL	1	173768687	110	3	169	901
22	MAST2	1	46269284	115	2	175	1331
22	DDX59	1	200613164	115	2	175	1331
23	NEXN	1	78354199	154	2	175	1331
23	NPR1	1	153651163	154	2	175	1331
24	OLFM3	1	102268122	155	3	169	901
24	QSOX1	1	180123967	155	3	169	901
25	KLHL20	1	173684079	161	3	169	901
25	MR1	1	181002560	161	3	169	901
26	NR0B2	1	27237974	168	2	175	1331
26	ILF2	1	153634263	168	2	175	1331
27	TRNAU1AP	1	28879528	178	3	175	1331
27	ABCD3	1	94883932	178	3	175	1331
28	ZNF683	1	26688124	179	3	175	1331
28	UBE2Q1	1	154521050	179	3	175	1331
29	ST6GALNAC3	1	76540388	185	2	169	901
29	SLC41A1	1	205758220	185	2	169	901
30	PHACTR4	1	28696092	217	2	175	1331
30	ST7L	1	113066140	217	2	175	1331
31	HIST2H2BE	1	149856009	220	2	175	1331
31	FAM20B	1	178995073	220	2	175	1331
32	MUL1	1	20825940	241	2	175	1331
32	THEMIS2	1	28199053	241	2	175	1331
33	WDR3	1	118472371	242	2	169	901
33	RD3	1	211649863	242	2	169	901
34	DDI2	1	15943952	244	7	175	1331
34	TINAGL1	1	32042085	244	7	175	1331
34	NCDN	1	36023392	244	7	175	1331
34	TIE1	1	43766565	244	7	175	1331
34	TOE1	1	45805341	244	7	175	1331
34	IVL	1	152881038	244	7	175	1331
35	CDK11B	1	1570602	253	3	175	1331
35	TEKT2	1	36549675	253	3	175	1331
35	CDC7	1	91966403	253	3	175	1331
36	TCTEX1D1	1	67218139	255	2	175	1331
36	CHIA	1	111833473	255	2	175	1331
37	PAX7	1	18957499	287	3	169	901
37	MOB3C	1	47073386	287	3	169	901
38	PIN1P1	1	70385004	309	3	169	901
38	POLR3C	1	145590666	309	3	169	901
39	C1orf64	1	16330730	310	3	175	1331
39	WDR78	1	67303281	310	3	175	1331
40	EPB41	1	29213602	311	3	175	1331
40	EIF3I	1	32687970	311	3	175	1331
41	GNL2	1	38032412	322	2	169	901
41	CCSAP	1	229456751	322	2	169	901
42	ETV3L	1	157061834	329	2	169	901
42	CADM3	1	159141376	329	2	169	901
43	C1orf167	1	11822249	350	2	175	1331
43	SOAT1	1	179262848	350	2	175	1331
44	TNFAIP8L2	1	151129104	355	5	169	901
44	LRRC52	1	165513477	355	5	169	901
45	ACAP3	1	1227763	355	5	175	1331
45	RBBP4	1	33116748	355	5	175	1331
45	RIMKLA	1	42846467	355	5	175	1331
46	RBM15	1	110881944	432	2	169	901
46	GJA5	1	147228331	432	2	169	901
47	TTC22	1	55250223	440	2	175	1331
47	ELF3	1	201979689	440	2	175	1331
48	NUDC	1	27248212	454	3	175	1331
48	GBA	1	155204238	454	3	175	1331
49	CD1D	1	158149736	457	2	174	96
49	SYT14	1	210111518	457	2	174	96
50	AKR7L	1	19592475	469	3	175	1331
50	ITGB3BP	1	63906440	469	3	175	1331
51	KCNA10	1	111059838	485	6	169	901
51	GDAP2	1	118406106	485	6	169	901
51	FCGR1B	1	120927646	485	6	169	901
51	TSNAX	1	231664398	485	6	169	901
52	STMN1	1	26210676	485	6	175	1331
52	ERI3	1	44686741	485	6	175	1331
53	KLHL17	1	895966	488	3	175	1331
53	PHGDH	1	120254418	488	3	175	1331
53	S100A3	1	153519808	488	3	175	1331
54	PSMA5	1	109941652	493	2	175	1331
54	MDM4	1	204485506	493	2	175	1331
55	TYW3	1	75198839	495	2	169	901
55	ETV3	1	157094458	495	2	169	901
56	RSC1A1	1	15986363	508	2	175	1331
56	BSND	1	55464616	508	2	175	1331
57	TMEM53	1	45118918	510	3	175	1331
57	SERTAD4	1	210406194	510	3	175	1331
58	NECAP2	1	16767166	516	4	175	1331
58	TRIM63	1	26377795	516	4	175	1331
58	MIR555	1	155316140	516	4	175	1331
59	STIL	1	47715810	534	8	169	901
59	TRABD2B	1	48226199	534	8	169	901
59	NHLH1	1	160336860	534	8	169	901
60	TSSK3	1	32827861	534	8	175	1331
60	LCE3B	1	152586286	534	8	175	1331
60	SPRR2G	1	153122057	534	8	175	1331
60	CKS1B	1	154947117	534	8	175	1331
61	FAM41C	1	803450	535	4	175	1331
61	OPRD1	1	29138653	535	4	175	1331
62	SSU72	1	1477052	538	4	175	1331
62	GPR157	1	9164475	538	4	175	1331
62	APITD1	1	10490158	654	2	175	1331
63	GALE	1	24122088	551	6	175	1331
63	NDUFS5	1	39491966	551	6	175	1331
63	HSPB11	1	54387233	551	6	175	1331
63	LCE6A	1	152815329	551	6	175	1331
63	IPO9	1	201798287	551	6	175	1331
64	UBL4B	1	110655061	557	3	175	1331
64	REG4	1	120344945	557	3	175	1331
64	RGS16	1	182567757	557	3	175	1331
65	ATP6V0B	1	44440319	558	2	175	1331
65	HIST2H2BF	1	149754244	558	2	175	1331
66	ACTRT2	1	2938045	561	22	169	901
66	MANEAL	1	38259773	561	22	169	901
66	CELF3	1	151672533	561	22	169	901
66	ANKRD45	1	173577474	561	22	169	901
66	H3F3A	1	226250407	561	22	169	901
66	GGPS1	1	235491868	561	22	169	901
67	ATAD3A	1	1447909	561	22	175	1331
67	VAMP3	1	7831328	561	22	175	1331
67	HMGCL	1	24128366	561	22	175	1331
67	FUCA1	1	24171571	561	22	175	1331
67	STX12	1	28099693	561	22	175	1331
67	TMEM39B	1	32538502	561	22	175	1331
67	CDC20	1	43824625	561	22	175	1331
67	CDCP2	1	54604667	561	22	175	1331
67	CTBS	1	85018803	561	22	175	1331
67	F3	1	94994731	561	22	175	1331
67	LCE4A	1	152681522	561	22	175	1331
68	SDF4	1	1152287	562	2	175	1331
68	MRPL20	1	1337275	562	2	175	1331
69	CLDN19	1	43198763	564	6	175	1331
69	CCDC23	1	43272722	564	6	175	1331
69	MRPS21	1	150266261	564	6	175	1331
69	FAM189B	1	155216995	564	6	175	1331
70	EPS8L3	1	110292701	569	4	175	1331
70	S100A7A	1	153388999	569	4	175	1331
70	HAX1	1	154245038	569	4	175	1331
71	ZNF362	1	33722173	571	6	169	901
71	S1PR1	1	101702304	571	6	169	901
72	SPSB1	1	9352940	571	6	175	1331
72	EDN2	1	41944445	571	6	175	1331
72	MIR190B	1	154166140	571	6	175	1331
73	LSM10	1	36859020	573	5	169	901
73	RGS1	1	192544856	573	5	169	901
74	SRSF10	1	24290836	573	5	175	1331
74	MTMR9LP	1	32697260	573	5	175	1331
74	C1orf220	1	178511930	573	5	175	1331
75	NPHS2	1	179519673	574	5	169	901
75	RAB4A	1	229406808	574	5	169	901
76	UBXN10	1	20512570	575	28	9	51
76	TMEM200B	1	29445936	575	28	9	51
77	AP4B1-AS1	1	114399256	575	28	169	901
77	GABPB2	1	151043079	575	28	169	901
77	RGS18	1	192127591	575	28	169	901
77	FMOD	1	203309748	575	28	169	901
77	ELK4	1	205577070	575	28	169	901
77	ERO1LB	1	236378421	575	28	169	901
78	SLC2A7	1	9063358	575	28	175	1331
78	CTNNBIP1	1	9908333	575	28	175	1331
78	RSG1	1	16558181	575	28	175	1331
78	NIPAL3	1	24742244	575	28	175	1331
78	PAFAH2	1	26286257	575	28	175	1331
78	LIN28A	1	26737268	575	28	175	1331
78	FAM76A	1	28052489	575	28	175	1331
78	LAPTM5	1	31205314	575	28	175	1331
78	AK2	1	33476825	575	28	175	1331
78	COL8A2	1	36560836	575	28	175	1331
78	TMCO2	1	40713572	575	28	175	1331
78	DMAP1	1	44679124	575	28	175	1331
78	C1orf146	1	92683572	575	28	175	1331
78	FAM69A	1	93307716	575	28	175	1331
78	KCNC4	1	110753335	575	28	175	1331
78	PHTF1	1	114239823	575	28	175	1331
78	MYOC	1	171604556	575	28	175	1331
78	CFHR2	1	196912933	575	28	175	1331
78	LAD1	1	201349965	575	28	175	1331
78	MIR1231	1	201777738	575	28	175	1331
79	NOTCH2NL	1	145209112	579	15	169	901
79	ANKRD36BP1	1	168214818	579	15	169	901
79	RGS13	1	192605267	579	15	169	901
79	FAM72A	1	206138910	579	15	169	901
80	KLHL21	1	6650783	579	15	175	1331
80	MAD2L2	1	11734536	579	15	175	1331
80	MRTO4	1	19578074	579	15	175	1331
80	PITHD1	1	24104875	579	15	175	1331
80	FAM46B	1	27331510	579	15	175	1331
80	SMPDL3B	1	28261465	579	15	175	1331
80	SNHG12	1	28905049	579	15	175	1331
80	PPIH	1	43124047	579	15	175	1331
80	MTX1	1	155178489	579	15	175	1331
80	MAP1LC3C	1	242158791	579	15	175	1331
81	MRPL24	1	156707093	580	2	169	901
81	BLZF1	1	169337193	580	2	169	901
82	MRPS15	1	36921361	592	4	169	901
82	SFT2D2	1	168195254	592	4	169	901
83	YRDC	1	38268613	595	5	169	901
83	TNFSF18	1	173010359	595	5	169	901
84	RAB3B	1	52373627	595	5	175	1331
84	SPRR3	1	152974222	595	5	175	1331
85	ZMYM1	1	35544963	604	2	175	1331
85	MPL	1	43803474	604	2	175	1331
86	C2CD4D	1	151810338	614	5	175	1331
86	LCE2B	1	152658598	614	5	175	1331
86	APCS	1	159557615	614	5	175	1331
87	C1orf86	1	2120987	629	4	175	1331
87	NT5C1A	1	40124792	629	4	175	1331
87	HSD3B1	1	120049825	629	4	175	1331
87	S100A4	1	153516097	629	4	175	1331
88	PRAMEF5	1	13108513	631	5	169	901
88	ELAVL4	1	50513685	631	5	169	901
88	RRP15	1	218458628	631	5	169	901
89	HES4	1	934341	646	6	175	1331
89	HES3	1	6304251	646	6	175	1331
89	AKR7A3	1	19609056	646	6	175	1331
89	EBNA1BP2	1	43629844	646	6	175	1331
89	C1orf123	1	53679771	646	6	175	1331
90	LDLRAP1	1	25870075	648	2	175	1331
90	ARPC5	1	183595327	648	2	175	1331
91	WNT4	1	22443797	649	3	175	1331
91	SLC25A3P1	1	53904042	649	3	175	1331
92	FABP3	1	31838099	651	5	175	1331
92	PPIEL	1	39987951	651	5	175	1331
93	APITD1	1	10490158	654	2	175	1331
93	WASF2	1	27730729	654	2	175	1331
94	GIPC2	1	78510645	658	3	175	1331
94	REN	1	204123943	658	3	175	1331
95	OR10T2	1	158368311	660	5	174	96
95	C1orf131	1	231359508	660	5	174	96
96	MTOR-AS1	1	11203954	660	5	175	1331
96	TMEM82	1	16068986	660	5	175	1331
96	RRAGC	1	39303868	660	5	175	1331
97	CNR2	1	24200459	662	4	175	1331
97	LRRC8B	1	89990396	662	4	175	1331
98	RAB42	1	28918711	666	3	175	1331
98	BEST4	1	45249256	666	3	175	1331
99	KLHDC7A	1	18807423	673	9	169	901
99	SNIP1	1	38000049	673	9	169	901
99	CTSK	1	150768683	673	9	169	901
99	HIST3H2BB	1	228645807	673	9	169	901
99	IRF2BP2	1	234740014	673	9	169	901
100	TXNDC12	1	52497768	673	9	175	1331
100	KRTCAP2	1	155141883	673	9	175	1331
100	TNNI1	1	201372894	673	9	175	1331
101	ZDHHC18	1	27153200	674	3	175	1331
101	FGR	1	27938800	674	3	175	1331
102	SAMD11	1	861120	678	4	175	1331
102	GSTM4	1	110198697	678	4	175	1331
103	GNB1	1	1716723	687	3	175	1331
103	KHDRBS1	1	32479294	687	3	175	1331
103	SV2A	1	149874871	687	3	175	1331
104	KNCN	1	47011315	691	4	169	901
104	TAL1	1	47681961	691	4	169	901
105	VASH2	1	213123861	693	2	175	1331
105	LYPLAL1	1	219347172	693	2	175	1331
106	CA6	1	9005892	699	2	175	1331
106	BATF3	1	212859758	699	2	175	1331
107	PDIK1L	1	26438267	702	4	175	1331
107	GPR88	1	101003727	702	4	175	1331
107	S100A13	1	153591275	702	4	175	1331
108	EFNA3	1	155051347	708	2	175	1331
108	APOA2	1	161192082	708	2	175	1331
109	PRKCZ	1	1981908	710	2	175	1331
109	ANP32E	1	150190716	710	2	175	1331
110	KIF2C	1	45212033	724	3	175	1331
110	JUN	1	59246462	724	3	175	1331
111	TNFRSF25	1	6521213	738	4	175	1331
111	PTP4A2	1	32372021	738	4	175	1331
111	KPNA6	1	32573643	738	4	175	1331
111	DMRTB1	1	53925071	738	4	175	1331
112	SYF2	1	25548766	739	2	175	1331
112	GFI1	1	92940317	739	2	175	1331
113	PPT1	1	40538381	742	3	175	1331
113	RTCA	1	100731713	742	3	175	1331
113	LCE1E	1	152758752	742	3	175	1331
114	IER5	1	181057637	747	7	169	901
114	IL24	1	207070787	747	7	169	901
115	TNFRSF9	1	7975930	747	7	175	1331
115	KTI12	1	52497776	747	7	175	1331
115	S100A6	1	153507075	747	7	175	1331
115	CFHR1	1	196788860	747	7	175	1331
116	LRRC40	1	70610484	760	2	169	901
116	HDGF	1	156711898	760	2	169	901
117	E2F2	1	23832919	761	2	175	1331
117	S100A7L2	1	153409470	761	2	175	1331
118	ANKRD13C	1	70724684	764	3	169	901
118	VANGL1	1	116184573	764	3	169	901
118	ALDH9A1	1	165631448	764	3	169	901
119	UBE2J2	1	1189291	766	4	175	1331
119	GSTM3	1	110276553	766	4	175	1331
119	PPIAL4G	1	143767143	766	4	175	1331
120	C1orf140	1	221503269	772	5	169	901
120	TBCE	1	235530674	772	5	169	901
120	TFB2M	1	246703862	772	5	169	901
121	KISS1	1	204159468	774	2	175	1331
121	CNIH4	1	224544512	774	2	175	1331
122	RPS8	1	45241245	779	2	175	1331
122	SNORA36B	1	220373887	779	2	175	1331
123	PRDX1	1	45976706	781	2	175	1331
123	SMCP	1	152850797	781	2	175	1331
124	SPOCD1	1	32256022	788	3	175	1331
124	ADPRHL2	1	36554452	788	3	175	1331
125	SLC2A5	1	9101426	790	3	175	1331
125	OPTC	1	203463270	790	3	175	1331
126	NBL1	1	19970666	798	3	175	1331
126	TMEM59	1	54492353	798	3	175	1331
127	DIO1	1	54359860	799	3	175	1331
127	AMPD2	1	110163202	799	3	175	1331
128	LPPR5	1	99355800	803	3	169	901
128	SLC16A4	1	110905472	803	3	169	901
128	PRSS38	1	228003417	803	3	169	901
129	PPP1R8	1	28157324	805	2	175	1331
129	PIGM	1	159997461	805	2	175	1331
130	PLOD1	1	11994723	809	2	175	1331
130	LYPLA2	1	24117645	809	2	175	1331
131	PEF1	1	32095462	822	4	175	1331
131	DLGAP3	1	35331036	822	4	175	1331
132	CLSTN1	1	9789078	848	2	175	1331
132	PIGV	1	27114453	848	2	175	1331
133	CTSS	1	150702671	858	2	169	901
133	XCL1	1	168545710	858	2	169	901
134	NPPA	1	11905766	859	3	175	1331
134	BPNT1	1	220230823	859	3	175	1331
135	FAM87B	1	752750	862	5	175	1331
135	DNAJC8	1	28526789	862	5	175	1331
135	C1orf54	1	150245182	862	5	175	1331
135	LOR	1	153232178	862	5	175	1331
135	GPR25	1	200842082	862	5	175	1331
136	RAP1A	1	112162768	875	2	169	901
136	CD48	1	160648535	875	2	169	901
137	CELA3A	1	22328148	884	3	175	1331
137	ZNF684	1	40997232	884	3	175	1331
137	DNASE2B	1	84864214	884	3	175	1331
138	GNAI3	1	110091185	904	2	175	1331
138	RPS10P7	1	201489031	904	2	175	1331
139	SCP2	1	53392900	909	3	175	1331
139	SLC39A1	1	153931574	909	3	175	1331
140	ICMT	1	6281252	920	2	175	1331
140	FBLIM1	1	16091458	920	2	175	1331
141	PDC	1	186412697	922	2	169	901
141	RGS2	1	192778168	922	2	169	901
142	C1orf228	1	45140393	924	3	175	1331
142	TMEM9	1	201103898	924	3	175	1331
143	RIIAD1	1	151694012	926	3	169	901
143	IL19	1	206972214	926	3	169	901
144	SNORD46	1	45242163	932	2	175	1331
144	LCE2C	1	152647790	932	2	175	1331
145	CYB5RL	1	54638026	939	2	175	1331
145	S100A14	1	153586731	939	2	175	1331
146	TPRG1L	1	3541555	946	8	169	901
146	CDC42SE1	1	151023446	946	8	169	901
146	LEFTY2	1	226124297	946	8	169	901
147	NCMAP	1	24882566	946	8	175	1331
147	MIR30E	1	41220026	946	8	175	1331
147	PCSK9	1	55505148	946	8	175	1331
147	ZNF697	1	120161999	946	8	175	1331
147	C1orf68	1	152691997	946	8	175	1331
148	TSHB	1	115576566	955	2	175	1331
148	C1orf95	1	226736500	955	2	175	1331
149	PXDN	2	1635658	0	170	141	631
149	MYT1L	2	1792884	0	170	141	631
149	KIDINS220	2	8868986	0	170	141	631
149	ASAP2	2	9346893	0	170	141	631
149	NOL10	2	10710891	0	170	141	631
149	KCNF1	2	11052062	0	170	141	631
149	KCNS3	2	18059923	0	170	141	631
149	APOB	2	21224300	0	170	141	631
149	ATAD2B	2	23971533	0	170	141	631
149	EFR3B	2	25264972	0	170	141	631
149	KIF3C	2	26149454	0	170	141	631
149	HADHA	2	26413503	0	170	141	631
149	CYP1B1-AS1	2	38358246	0	170	141	631
149	MAP4K3	2	39476406	0	170	141	631
149	SLC8A1	2	40339285	0	170	141	631
149	THADA	2	43457974	0	170	141	631
149	PLEKHH2	2	43864438	0	170	141	631
149	LRPPRC	2	44113362	0	170	141	631
149	PPM1B	2	44395941	0	170	141	631
149	PREPL	2	44544747	0	170	141	631
149	GPR75	2	54080049	0	170	141	631
149	EML6	2	54952148	0	170	141	631
149	CCDC88A	2	55514977	0	170	141	631
149	SMEK2	2	55774427	0	170	141	631
149	PNPT1	2	55861197	0	170	141	631
149	BCL11A	2	60678301	0	170	141	631
149	KIAA1841	2	61293005	0	170	141	631
149	USP39	2	85843214	0	170	141	631
149	SFTPB	2	85884439	0	170	141	631
149	IMMT	2	86371054	0	170	141	631
149	TMEM131	2	98372800	0	170	141	631
149	KIAA1211L	2	99410308	0	170	141	631
149	PTPN4	2	120517206	0	170	141	631
149	CNTNAP5	2	124782863	0	170	141	631
149	PLEKHB2	2	131862419	0	170	141	631
149	POTEE	2	131975923	0	170	141	631
149	THSD7B	2	137748461	0	170	141	631
149	PKP4	2	159313391	0	170	141	631
149	TANC1	2	159825145	0	170	141	631
149	BAZ2B	2	160175489	0	170	141	631
149	PLA2R1	2	160797259	0	170	141	631
149	ITGB6	2	160956176	0	170	141	631
149	IFIH1	2	163123588	0	170	141	631
149	FSIP2	2	186603354	0	170	141	631
149	ZC3H15	2	187350884	0	170	141	631
149	FAM171B	2	187558788	0	170	141	631
149	TFPI	2	188328957	0	170	141	631
149	ZDBF2	2	207139364	0	170	141	631
149	FASTKD2	2	207630111	0	170	141	631
149	CPS1	2	211342405	0	170	141	631
149	SLC23A3	2	220026180	0	170	141	631
149	ATG9A	2	220084101	0	170	141	631
149	DNPEP	2	220238179	0	170	141	631
149	STK11IP	2	220462595	0	170	141	631
149	EPHA4	2	222282746	0	170	141	631
149	GIGYF2	2	233562014	0	170	141	631
149	COL6A3	2	238232654	0	170	141	631
149	MLPH	2	238395861	0	170	141	631
149	LRRFIP1	2	238600806	0	170	141	631
149	HDAC4	2	239969863	0	170	141	631
149	AQP12A	2	241631261	0	170	141	631
149	SNED1	2	241938254	0	170	141	631
149	HDLBP	2	242166681	0	170	141	631
149	SEPT2	2	242254601	0	170	141	631
150	C2orf16	2	27799388	0	170	145	767
150	C2orf71	2	29284555	0	170	145	767
150	ALK	2	29415639	0	170	145	767
150	GALNT14	2	31133330	0	170	145	767
150	NLRC4	2	32449517	0	170	145	767
150	BIRC6	2	32582095	0	170	145	767
150	LTBP1	2	33359663	0	170	145	767
150	EPAS1	2	46524540	0	170	145	767
150	FBXO11	2	48034058	0	170	145	767
150	PPP1R21	2	48667907	0	170	145	767
150	STON1-GTF2A1L	2	48807725	0	170	145	767
150	FSHR	2	49189295	0	170	145	767
150	NRXN1	2	50145642	0	170	145	767
150	XPO1	2	61705068	0	170	145	767
150	EHBP1	2	62900985	0	170	145	767
150	CEP68	2	65283494	0	170	145	767
150	MEIS1	2	66662531	0	170	145	767
150	AAK1	2	69685126	0	170	145	767
150	ATP6V1B1	2	71162997	0	170	145	767
150	DYSF	2	71680752	0	170	145	767
150	SMYD5	2	73441365	0	170	145	767
150	ALMS1	2	73612885	0	170	145	767
150	ALMS1P	2	73872045	0	170	145	767
150	SLC4A5	2	74448560	0	170	145	767
150	LRRTM1	2	80529002	0	170	145	767
150	CTNNA2	2	80532229	0	170	145	767
150	DNAH6	2	84743578	0	170	145	767
150	THNSL2	2	88469813	0	170	145	767
150	PROM2	2	95940200	0	170	145	767
150	NCAPH	2	97001478	0	170	145	767
150	SEMA4C	2	97525472	0	170	145	767
150	AFF3	2	100163715	0	170	145	767
150	NPAS2	2	101436612	0	170	145	767
150	TBC1D8	2	101623689	0	170	145	767
150	RGPD4	2	108443387	0	170	145	767
150	SEPT10	2	110300373	0	170	145	767
150	ANAPC1	2	112525213	0	170	145	767
150	POLR1B	2	113299491	0	170	145	767
150	SLC20A1	2	113403433	0	170	145	767
150	CKAP2L	2	113493926	0	170	145	767
150	ERCC3	2	128014865	0	170	145	767
150	MYO7B	2	128293377	0	170	145	767
150	HS6ST1	2	129023053	0	170	145	767
150	UBXN4	2	136499188	0	170	145	767
150	LRP1B	2	140988995	0	170	145	767
150	ZEB2	2	145141941	0	170	145	767
150	ACVR2A	2	148602563	0	170	145	767
150	KIF5C	2	149632791	0	170	145	767
150	KCNJ3	2	155555092	0	170	145	767
150	FIGN	2	164464117	0	170	145	767
150	COBLL1	2	165536694	0	170	145	767
150	SCN3A	2	165944029	0	170	145	767
150	SCN2A	2	166150340	0	170	145	767
150	SCN1A	2	166845669	0	170	145	767
150	SCN9A	2	167051696	0	170	145	767
150	SCN7A	2	167260082	0	170	145	767
150	XIRP2	2	167744996	0	170	145	767
150	CWC22	2	180809603	0	170	145	767
150	ITGA4	2	182321618	0	170	145	767
150	CERKL	2	182401400	0	170	145	767
150	MFSD6	2	191273080	0	170	145	767
150	DNAH7	2	196602426	0	170	145	767
150	CCDC150	2	197504355	0	170	145	767
150	ALS2CR11	2	202352143	0	170	145	767
150	FN1	2	216225178	0	170	145	767
150	DOCK10	2	225629806	0	170	145	767
150	COL4A4	2	227867426	0	170	145	767
150	COL4A3	2	228029280	0	170	145	767
150	SPHKAP	2	228844669	0	170	145	767
150	SP100	2	231280870	0	170	145	767
150	PSMD1	2	231921577	0	170	145	767
150	UGT1A4	2	234627437	0	170	145	767
150	HJURP	2	234745346	0	170	145	767
150	TRPM8	2	234826042	0	170	145	767
150	SH3BP4	2	235860627	0	170	145	767
151	SNRNP200	2	96940073	0	170	151	8
151	DDX18	2	118572254	0	170	151	8
151	KCNH7	2	163279756	0	170	151	8
152	NBAS	2	15307031	12	3	141	631
152	KLF7	2	207938861	12	3	141	631
153	BUB1	2	111395274	38	2	145	767
153	GPR55	2	231772042	38	2	145	767
154	WDR43	2	29117508	80	2	145	767
154	TMEM247	2	46706703	80	2	145	767
155	CCDC85A	2	56411257	161	4	141	631
155	C2orf15	2	99758184	161	4	141	631
156	CCNT2	2	135676391	161	4	145	767
156	B3GNT7	2	232260334	161	4	145	767
157	TRIM43	2	96257765	228	3	145	767
157	SGOL2	2	201390864	228	3	145	767
158	ATP6V1E2	2	46738985	244	6	145	767
158	DGUOK-AS1	2	74185094	244	6	145	767
158	ASTL	2	96789588	244	6	145	767
158	UBE2E3	2	181845307	244	6	145	767
159	NFU1	2	69623244	375	2	145	767
159	MAP3K2	2	128056244	375	2	145	767
160	KLHL29	2	23608297	456	2	141	631
160	MDH1B	2	207602488	456	2	141	631
161	MTHFD2	2	74425689	485	4	145	767
161	FABP1	2	88422507	485	4	145	767
161	RPIA	2	88991175	485	4	145	767
162	RAB10	2	26256728	510	2	141	631
162	UPP2	2	158851690	510	2	141	631
163	GDF7	2	20866423	528	3	141	631
163	EIF4E2	2	233415296	528	3	141	631
164	CCDC121	2	27848505	534	3	145	767
164	SOCS5	2	46926348	534	3	145	767
165	LINC00152	2	87754973	535	3	145	767
165	CNNM3	2	97481990	535	3	145	767
165	IGFBP2	2	217498126	535	3	145	767
166	TEX261	2	71213067	538	5	145	767
166	SUCLG1	2	84650646	538	5	145	767
166	ANKRD20A8P	2	95426672	538	5	145	767
167	FAM110C	2	38813	561	17	141	631
167	FAM84A	2	14772809	561	17	141	631
167	UBXN2A	2	24163375	561	17	141	631
167	PTRHD1	2	25013135	561	17	141	631
167	WBP1	2	74685526	561	17	141	631
167	VAMP5	2	85811530	561	17	141	631
167	RPL23AP7	2	114379302	561	17	141	631
168	FNDC4	2	27714749	561	17	145	767
168	PPP1CB	2	28974613	561	17	145	767
168	BMP10	2	69092612	561	17	145	767
168	POLE4	2	75185774	561	17	145	767
168	STARD7	2	96850602	561	17	145	767
168	ZC3H8	2	112973438	561	17	145	767
168	TNP1	2	217724181	561	17	145	767
168	CCL20	2	228678557	561	17	145	767
169	ID2	2	8822112	574	11	141	631
169	ODC1	2	10580496	574	11	141	631
169	PDIA6	2	10923516	574	11	141	631
169	HOXD11	2	176972083	574	11	141	631
169	DES	2	220283098	574	11	141	631
169	ATG4B	2	242577026	574	11	141	631
170	CHCHD5	2	113342013	574	11	145	767
170	SNORA75	2	232320510	574	11	145	767
171	FLJ33534	2	11239976	575	9	141	631
171	TSPYL6	2	54480314	575	9	141	631
172	RBKS	2	28004230	575	9	145	767
172	LYG2	2	99858710	575	9	145	767
172	SPATA3	2	231860838	575	9	145	767
172	SNORD20	2	232321154	575	9	145	767
172	GBX2	2	237073878	575	9	145	767
173	DCDC2C	2	3751181	579	5	141	631
173	CMPK2	2	6988439	579	5	141	631
174	CD8A	2	87011727	617	2	141	631
174	PRKAG3	2	219687105	617	2	141	631
175	KCNIP3	2	95963071	631	3	145	767
175	C2orf72	2	231902280	631	3	145	767
176	ANKRD39	2	97513723	658	3	145	767
176	CHST10	2	101008321	658	3	145	767
177	LAPTM4A	2	20232410	662	5	141	631
177	MIR4268	2	220771222	662	5	141	631
178	CYP4F30P	2	131437622	668	2	141	631
178	EEF1B2	2	207024317	668	2	141	631
179	MIR1302-3	2	114340535	678	2	141	631
179	COPS8	2	237994083	678	2	141	631
180	TMEM37	2	120189445	691	4	141	631
180	NDUFS1	2	206987802	691	4	141	631
181	TMEM18	2	667972	742	4	141	631
181	ERMN	2	158175124	742	4	141	631
181	NHEJ1	2	219940045	742	4	141	631
182	TMEM17	2	62727355	745	3	145	767
182	WDR75	2	190306158	745	3	145	767
182	NYAP2	2	226265601	745	3	145	767
183	ADAM17	2	9629410	747	2	141	631
183	PPP1R7	2	242089072	747	2	141	631
184	THUMPD2	2	39963199	760	4	141	631
184	TTC31	2	74710199	760	4	141	631
185	KCNK3	2	26915580	760	4	145	767
185	NOTO	2	73429385	760	4	145	767
186	METTL21A	2	208473838	762	3	141	631
186	CRYGA	2	209025463	762	3	141	631
187	TRMT61B	2	29072687	772	2	145	767
187	CALM2	2	47387220	772	2	145	767
188	MTA3	2	42795656	782	2	141	631
188	BIN1	2	127805598	782	2	141	631
189	HS1BP3	2	20817563	784	2	141	631
189	TMEM178A	2	39892637	784	2	141	631
190	SPDYA	2	29033699	788	3	145	767
190	REG3A	2	79384131	788	3	145	767
190	NXPH2	2	139426726	788	3	145	767
191	SPAST	2	32288679	790	4	145	767
191	GCFC2	2	75889831	790	4	145	767
191	SP140L	2	231191893	790	4	145	767
192	TMEM150A	2	85825669	797	2	141	631
192	IDH1	2	209100950	797	2	141	631
193	MEMO1	2	32092878	803	2	145	767
193	UGP2	2	64069013	803	2	145	767
194	TTC27	2	32853086	869	3	145	767
194	C2orf78	2	74011315	869	3	145	767
194	TMBIM1	2	219138916	869	3	145	767
195	TGOLN2	2	85545140	884	2	145	767
195	MSL3P1	2	234774089	884	2	145	767
196	SULT1C2	2	108905094	904	2	145	767
196	GTDC1	2	144703580	904	2	145	767
197	TAF1B	2	9983570	934	2	141	631
197	CCDC140	2	223162865	934	2	141	631
198	MRPS9	2	105654482	935	3	145	767
198	GPBAR1	2	219125737	935	3	145	767
199	IL18RAP	2	103035249	946	4	145	767
199	CTDSP1	2	219264477	946	4	145	767
199	LINC00471	2	232373136	946	4	145	767
200	MFSD2B	2	24232952	948	3	141	631
200	CYP27C1	2	127941411	948	3	141	631
201	VRK2	2	58273776	971	2	141	631
201	BOK	2	242498145	971	2	141	631
202	NAGK	2	71295407	993	2	145	767
202	MZT2B	2	130939500	993	2	145	767
203	GPN1	2	27851514	1008	3	145	767
203	TGFA	2	70674411	1008	3	145	767
204	TUBA3E	2	130949317	1019	3	145	767
204	PDE1A	2	183032613	1019	3	145	767
205	HEATR5B	2	37208143	1022	3	141	631
205	FASTKD1	2	170386261	1022	3	141	631
206	EFEMP1	2	56093096	1061	2	141	631
206	ACTR1B	2	98272401	1061	2	141	631
207	ORC4	2	148687965	1074	3	145	767
207	BCS1L	2	219524378	1074	3	145	767
208	NPHP1	2	110880913	1102	2	145	767
208	GALNT13	2	154800906	1102	2	145	767
209	FAM124B	2	225243414	1178	3	145	767
209	RHBDD1	2	227700670	1178	3	145	767
210	REG1B	2	79312148	1196	2	145	767
210	MPP4	2	202509596	1196	2	145	767
211	ANXA4	2	69969126	1212	2	145	767
211	RUFY4	2	218933737	1212	2	145	767
212	EHD3	2	31456879	1270	2	145	767
212	SLC19A3	2	228549925	1270	2	145	767
213	DNAJC27	2	25166504	1290	2	141	631
213	UBE2F	2	238875586	1290	2	141	631
214	TRIM54	2	27505296	1296	2	145	767
214	DNAJB3	2	234651395	1296	2	145	767
215	CAPN14	2	31395921	1301	3	145	767
215	CTLA4	2	204732510	1301	3	145	767
216	ASB1	2	239335625	1310	3	141	631
216	GPR35	2	241564661	1310	3	141	631
217	PNO1	2	68385004	1331	4	145	767
217	MRPS5	2	95752951	1331	4	145	767
217	SCARNA6	2	234197321	1331	4	145	767
218	RMND5A	2	86947413	1332	2	141	631
218	PDCD1	2	242792032	1332	2	141	631
219	MDH1	2	63815742	1343	2	145	767
219	CFLAR	2	201980876	1343	2	145	767
220	DUSP11	2	73989324	1376	2	145	767
220	CXCR1	2	219027567	1376	2	145	767
221	STX19	3	93733214	0	170	22	2
221	HEG1	3	124684553	0	170	22	2
222	SI	3	164696685	0	170	31	29
222	PIK3CA	3	178866310	0	170	31	29
222	HRG	3	186383746	0	170	31	29
223	MLH1	3	37034840	0	170	85	3
223	GOLGA4	3	37284681	0	170	85	3
224	CHL1	3	238278	0	170	87	759
224	CNTN6	3	1134341	0	170	87	759
224	CNTN4	3	2280512	0	170	87	759
224	TRNT1	3	3168599	0	170	87	759
224	ITPR1	3	4535031	0	170	87	759
224	RAD18	3	8918879	0	170	87	759
224	SRGAP3	3	9022275	0	170	87	759
224	OGG1	3	9791627	0	170	87	759
224	TTLL3	3	9851643	0	170	87	759
224	IL17RE	3	9944295	0	170	87	759
224	FANCD2	3	10068112	0	170	87	759
224	SEC13	3	10342612	0	170	87	759
224	ATP2B2	3	10365706	0	170	87	759
224	SLC6A11	3	10857916	0	170	87	759
224	HRH1	3	11267668	0	170	87	759
224	SYN2	3	12045833	0	170	87	759
224	IQSEC1	3	12938541	0	170	87	759
224	FGD5	3	14860468	0	170	87	759
224	COL6A4P1	3	15206868	0	170	87	759
224	COLQ	3	15491639	0	170	87	759
224	ANKRD28	3	15708743	0	170	87	759
224	PLCL2	3	16926451	0	170	87	759
224	SATB1	3	18389132	0	170	87	759
224	KCNH8	3	19190016	0	170	87	759
224	NBEAL2	3	47021172	0	170	87	759
224	SETD2	3	47057897	0	170	87	759
224	PTPN23	3	47422471	0	170	87	759
224	SMARCC1	3	47627377	0	170	87	759
224	COL7A1	3	48601505	0	170	87	759
224	CELSR3	3	48673895	0	170	87	759
224	DAG1	3	49507564	0	170	87	759
224	BSN	3	49591921	0	170	87	759
224	MST1	3	49721379	0	170	87	759
224	CDHR4	3	49828166	0	170	87	759
224	RBM5	3	50126340	0	170	87	759
224	GNAI2	3	50284325	0	170	87	759
224	MAPKAPK3	3	50654561	0	170	87	759
224	DOCK3	3	50712671	0	170	87	759
224	DNAH1	3	52350334	0	170	87	759
224	BAP1	3	52435019	0	170	87	759
224	STAB1	3	52529355	0	170	87	759
224	PBRM1	3	52579367	0	170	87	759
224	GLT8D1	3	52728499	0	170	87	759
224	ITIH3	3	52828783	0	170	87	759
224	FAM208A	3	56654159	0	170	87	759
224	FRMD4B	3	69217933	0	170	87	759
224	CNTN3	3	74311719	0	170	87	759
224	GBE1	3	81538849	0	170	87	759
224	CRYBG3	3	97540883	0	170	87	759
224	OR5H6	3	97983128	0	170	87	759
224	OR5K3	3	98109509	0	170	87	759
224	DCBLD2	3	98514813	0	170	87	759
224	TFG	3	100428133	0	170	87	759
224	IMPG2	3	100941389	0	170	87	759
224	CEP97	3	101443436	0	170	87	759
224	PHLDB2	3	111578567	0	170	87	759
224	SLC12A8	3	124801479	0	170	87	759
224	ZNF148	3	124944512	0	170	87	759
224	OSBPL11	3	125247701	0	170	87	759
224	ROPN1B	3	125688027	0	170	87	759
224	ALDH1L1	3	125822403	0	170	87	759
224	PLXNA1	3	126707436	0	170	87	759
224	COL6A5	3	130064358	0	170	87	759
224	COL6A6	3	130279177	0	170	87	759
224	NEK11	3	130745693	0	170	87	759
224	DNAJC13	3	132136552	0	170	87	759
224	ACAD11	3	132276981	0	170	87	759
224	EPHB1	3	134514098	0	170	87	759
224	PCCB	3	135969166	0	170	87	759
224	SOX14	3	137483133	0	170	87	759
224	TRIM42	3	140396865	0	170	87	759
224	SLC25A36	3	140660661	0	170	87	759
224	GRK7	3	141497042	0	170	87	759
224	ATR	3	142168076	0	170	87	759
224	CP	3	148890289	0	170	87	759
224	TM4SF1	3	149086804	0	170	87	759
224	MED12L	3	150804584	0	170	87	759
224	IGSF10	3	151153777	0	170	87	759
224	TNIK	3	170780291	0	170	87	759
224	USP13	3	179370932	0	170	87	759
224	LRRC15	3	194075975	0	170	87	759
224	SDHAP1	3	195686791	0	170	87	759
224	DLG1	3	196769430	0	170	87	759
225	NEK10	3	27152393	0	170	89	427
225	SLC4A7	3	27414211	0	170	89	427
225	DYNC1LI1	3	32567462	0	170	89	427
225	TRIM71	3	32859509	0	170	89	427
225	FBXL2	3	33318936	0	170	89	427
225	CLASP2	3	33537738	0	170	89	427
225	PDCD6IP	3	33840062	0	170	89	427
225	DLEC1	3	38080695	0	170	89	427
225	SCN5A	3	38589552	0	170	89	427
225	SCN10A	3	38738836	0	170	89	427
225	SCN11A	3	38887259	0	170	89	427
225	TTC21A	3	39149151	0	170	89	427
225	XIRP1	3	39224706	0	170	89	427
225	ZNF445	3	44481261	0	170	89	427
225	LAMB2	3	49158546	0	170	89	427
225	ACTR8	3	53901093	0	170	89	427
225	CACNA2D3	3	54156692	0	170	89	427
225	CADPS	3	62384020	0	170	89	427
225	ATXN7	3	63850232	0	170	89	427
225	MAGI1	3	65344943	0	170	89	427
225	ZPLD1	3	102153858	0	170	89	427
225	MYH15	3	108099215	0	170	89	427
225	MORC1	3	108677086	0	170	89	427
225	TMPRSS7	3	111758464	0	170	89	427
225	SLC9C1	3	111859751	0	170	89	427
225	CD200R1L	3	112534555	0	170	89	427
225	CD200R1	3	112641531	0	170	89	427
225	BOC	3	112930311	0	170	89	427
225	SPICE1	3	113161564	0	170	89	427
225	ZBTB20	3	114033346	0	170	89	427
225	GAP43	3	115342150	0	170	89	427
225	ARHGAP31	3	119013219	0	170	89	427
225	TIMMDC1	3	119217367	0	170	89	427
225	ADPRH	3	119298279	0	170	89	427
225	HGD	3	120347014	0	170	89	427
225	POLQ	3	121150272	0	170	89	427
225	GOLGB1	3	121382045	0	170	89	427
225	IQCB1	3	121488609	0	170	89	427
225	CASR	3	121903180	0	170	89	427
225	DTX3L	3	122283184	0	170	89	427
225	MYLK	3	123331142	0	170	89	427
225	CCDC14	3	123632273	0	170	89	427
225	KALRN	3	123813557	0	170	89	427
225	UMPS	3	124449212	0	170	89	427
225	ITGB5	3	124480794	0	170	89	427
225	MCM2	3	127317199	0	170	89	427
225	MBD4	3	129149786	0	170	89	427
225	BFSP2	3	133118838	0	170	89	427
225	ESYT3	3	138153414	0	170	89	427
225	MECOM	3	168801286	0	170	89	427
225	ACTRT3	3	169484710	0	170	89	427
225	LRRIQ4	3	169539709	0	170	89	427
225	SKIL	3	170075472	0	170	89	427
225	SLC7A14	3	170177341	0	170	89	427
225	SPATA16	3	172607146	0	170	89	427
225	ALG3	3	183960116	0	170	89	427
225	EIF4G1	3	184032282	0	170	89	427
225	LPP	3	187871660	0	170	89	427
225	SDHAP2	3	195384909	0	170	89	427
225	MUC20	3	195447752	0	170	89	427
226	FAM131A	3	184053716	0	170	93	3
226	CLCN2	3	184063972	0	170	93	3
227	SLC6A6	3	14444075	61	2	87	759
227	HYAL2	3	50355220	61	2	87	759
228	PIK3R4	3	130397777	96	2	87	759
228	MSL2	3	135867759	96	2	87	759
229	ERC2	3	55542335	104	2	87	759
229	FAM86DP	3	75470702	104	2	87	759
230	ITIH4	3	52847005	158	2	87	759
230	B3GNT5	3	182971031	158	2	87	759
231	POGLUT1	3	119187784	182	2	89	427
231	SERPINI2	3	167159576	182	2	89	427
232	ITIH1	3	52813941	217	3	87	759
232	PEX5L	3	179512746	217	3	87	759
232	KLHL6	3	183205318	217	3	87	759
233	CAMKV	3	49895421	244	2	87	759
233	ABHD6	3	58223258	244	2	87	759
234	ZDHHC3	3	44956752	264	2	87	759
234	IQCF2	3	51895644	264	2	87	759
235	RARB	3	25469753	324	2	87	759
235	ZBTB11	3	101368282	324	2	87	759
236	EFHB	3	19920965	516	3	87	759
236	KIAA1143	3	44790235	516	3	87	759
236	RFT1	3	53122500	516	3	87	759
237	FAM212A	3	49840686	534	2	87	759
237	BDH1	3	197236653	534	2	87	759
238	ZBED2	3	111311746	551	2	87	759
238	ANKUB1	3	149478889	551	2	87	759
239	HACL1	3	15602210	561	16	87	759
239	PRSS50	3	46753605	561	16	87	759
239	CCDC12	3	46963219	561	16	87	759
239	KIF9	3	47269515	561	16	87	759
239	CDC25A	3	48198667	561	16	87	759
239	ABHD14A	3	52009041	561	16	87	759
239	MRPL47	3	179306254	561	16	87	759
239	HES1	3	193853930	561	16	87	759
239	FAM157A	3	197879236	561	16	87	759
240	ABHD5	3	43732374	561	16	89	427
240	C3orf62	3	49306029	561	16	89	427
240	LSAMP	3	115521209	561	16	89	427
240	ABTB1	3	127391780	561	16	89	427
241	ZNF385D	3	21462489	571	2	87	759
241	AMT	3	49454210	571	2	87	759
242	UCN2	3	48599150	574	3	87	759
242	SENP5	3	196594726	574	3	87	759
243	TDGF1	3	46619075	575	15	87	759
243	NICN1	3	49459765	575	15	87	759
243	HYAL3	3	50330258	575	15	87	759
243	PCBP4	3	51991469	575	15	87	759
243	ARHGEF3	3	56761445	575	15	87	759
243	RPP14	3	58291971	575	15	87	759
243	PRR23C	3	138760943	575	15	87	759
243	PLSCR4	3	145910123	575	15	87	759
243	GPR87	3	151011875	575	15	87	759
243	HRASLS	3	192958916	575	15	87	759
244	ZNF852	3	44540461	575	15	89	427
244	CSTA	3	122044010	575	15	89	427
244	CDV3	3	133293277	575	15	89	427
244	PRKCI	3	169940219	575	15	89	427
245	CAV3	3	8775485	579	3	87	759
245	LIMD1	3	45636322	579	3	87	759
246	THUMPD3	3	9404716	601	2	87	759
246	OR5H14	3	97868229	601	2	87	759
247	SERP1	3	150259779	628	2	87	759
247	IFT80	3	159974773	628	2	87	759
248	TRAIP	3	49866027	646	3	87	759
248	IQCF5	3	51907736	646	3	87	759
249	SLC22A13	3	38307297	649	2	89	427
249	ZNF80	3	113953479	649	2	89	427
250	TMEM30C	3	99904667	662	2	87	759
250	TMEM212	3	171561138	662	2	87	759
251	ZNF654	3	88188261	680	3	89	427
251	ZDHHC23	3	113666747	680	3	89	427
252	FAM3D	3	58619669	723	2	89	427
252	NAA50	3	113435306	723	2	89	427
253	ELP6	3	47537129	741	2	87	759
253	C3orf58	3	143690639	741	2	87	759
254	PFKFB4	3	48555116	757	2	87	759
254	PHF7	3	52444576	757	2	87	759
255	SLC25A38	3	39424814	760	3	89	427
255	SLC35A5	3	112280856	760	3	89	427
256	CAMK1	3	9799028	762	6	87	759
256	FOXL2	3	138663065	762	6	87	759
257	SETMAR	3	4344987	788	2	87	759
257	FAM19A4	3	68780914	788	2	87	759
258	IFRD2	3	50325162	821	2	87	759
258	OTOL1	3	161214595	821	2	87	759
259	TXNRD3NB	3	126290621	862	2	87	759
259	AADACL2	3	151451703	862	2	87	759
260	RPL24	3	101399933	910	2	87	759
260	TFRC	3	195776154	910	2	87	759
261	SUCLG2	3	67410883	935	4	87	759
261	ALG1L	3	125648117	935	4	87	759
261	IL20RB	3	136676706	935	4	87	759
262	DBR1	3	137879829	939	2	87	759
262	TRIM59	3	160153290	939	2	87	759
263	LSM3	3	14220227	946	3	87	759
263	MON1A	3	49946301	946	3	87	759
263	TMEM45A	3	100211462	946	3	87	759
264	WNT5A	3	55499742	998	2	87	759
264	NCBP2	3	196662272	998	2	87	759
265	SACM1L	3	45730753	1007	2	87	759
265	OR5K1	3	98188420	1007	2	87	759
266	SMC4	3	160118346	1020	2	87	759
266	OPA1	3	193310932	1020	2	87	759
267	NUP210	3	13357729	1072	3	87	759
267	C3orf20	3	14716605	1072	3	87	759
267	TMCC1	3	129366634	1072	3	87	759
268	SEMA3F	3	50192847	1129	3	87	759
268	COL8A1	3	99357439	1129	3	87	759
269	ACY1	3	52017299	1230	2	87	759
269	KPNA1	3	122140747	1230	2	87	759
270	CCR3	3	46283871	1293	4	87	759
270	LMOD3	3	69157822	1293	4	87	759
270	PPP4R2	3	73046118	1293	4	87	759
270	TRH	3	129693235	1293	4	87	759
271	PLXNB1	3	48445260	1359	3	87	759
271	ACPP	3	132036210	1359	3	87	759
271	MRPS22	3	139062860	1359	3	87	759
272	TBC1D23	3	99979660	1434	2	87	759
272	XRN1	3	142025448	1434	2	87	759
273	PDZRN3	3	73431580	1452	2	87	759
273	GYG1	3	148709194	1452	2	87	759
274	TRMT10C	3	101280679	1502	2	87	759
274	ALCAM	3	105085556	1502	2	87	759
275	LRRC2	3	46556877	1632	2	87	759
275	GHSR	3	172165332	1632	2	87	759
276	CYB561D2	3	50388125	1663	2	87	759
276	LMLN	3	197687070	1663	2	87	759
277	MIR1284	3	71591120	1697	2	87	759
277	FBXO45	3	196295724	1697	2	87	759
278	CTBP1	4	1205227	0	96	1	5
278	TRMT44	4	8442531	0	96	1	5
279	GPR125	4	22388996	0	96	41	13
279	ARHGAP24	4	86699850	0	96	41	13
279	PTPN13	4	87515467	0	96	41	13
280	ANK2	4	113970784	0	96	45	7
280	CAMK2D	4	114372187	0	96	45	7
280	PRSS12	4	119201192	0	96	45	7
281	PTTG2	4	37962055	0	96	48	8
281	BBS7	4	122748881	0	96	48	8
281	KIAA1109	4	123091757	0	96	48	8
282	LIMCH1	4	41614788	0	96	54	4
282	ODAM	4	71062243	0	96	54	4
283	GAK	4	843065	0	96	66	7
283	HNRNPD	4	83274466	0	96	66	7
284	CRIPAK	4	1385339	0	96	112	131
284	FGFR3	4	1795038	0	96	112	131
284	LETM1	4	1813205	0	96	112	131
284	HAUS3	4	2233562	0	96	112	131
284	HTT	4	3076236	0	96	112	131
284	MAN2B2	4	6576900	0	96	112	131
284	KIAA0232	4	6784458	0	96	112	131
284	ZNF518B	4	10441503	0	96	112	131
284	TLL1	4	166794409	0	96	112	131
284	ADAM29	4	175839508	0	96	112	131
285	CCKAR	4	26483017	0	96	114	338
285	TLR1	4	38797875	0	96	114	338
285	FIP1L1	4	54243819	0	96	114	338
285	UBA6	4	68481478	0	96	114	338
285	UGT2B15	4	69512314	0	96	114	338
285	UGT2B4	4	70345882	0	96	114	338
285	FRAS1	4	78978723	0	96	114	338
285	PRDM8	4	81118656	0	96	114	338
285	DSPP	4	88529680	0	96	114	338
285	TIGD2	4	90033967	0	96	114	338
285	GPRIN3	4	90165428	0	96	114	338
285	MMRN1	4	90816051	0	96	114	338
285	GRID2	4	93225549	0	96	114	338
285	METAP1	4	99916787	0	96	114	338
285	NFKB1	4	103422485	0	96	114	338
285	BDH2	4	103998781	0	96	114	338
285	CENPE	4	104026962	0	96	114	338
285	TET2	4	106067841	0	96	114	338
285	INTS12	4	106603784	0	96	114	338
285	CCNA2	4	122737598	0	96	114	338
285	NUDT6	4	123813798	0	96	114	338
285	ANKRD50	4	125585203	0	96	114	338
285	FAT4	4	126237566	0	96	114	338
285	SCLT1	4	129805147	0	96	114	338
285	PABPC4L	4	135117488	0	96	114	338
285	PCDH18	4	138440072	0	96	114	338
285	MAML3	4	140637545	0	96	114	338
285	SCOC	4	141264596	0	96	114	338
285	INPP4B	4	142949181	0	96	114	338
285	FREM3	4	144498560	0	96	114	338
285	ABCE1	4	146019155	0	96	114	338
285	POU4F2	4	147560044	0	96	114	338
285	SORBS2	4	186506597	0	96	114	338
285	FAT1	4	187508936	0	96	114	338
286	LDB2	4	16503156	0	96	128	9
286	ATP10D	4	47487409	0	96	128	9
287	ABCA11P	4	419223	0	96	130	13
287	ZNF721	4	433772	0	96	130	13
288	SGCB	4	52886860	0	96	142	3
288	SPATA18	4	52917496	0	96	142	3
289	KCNIP4	4	20730238	0	96	155	16
289	CXCL6	4	74702272	0	96	155	16
289	DCHS2	4	155155526	0	96	155	16
290	TBC1D19	4	26585545	493	2	114	338
290	BANK1	4	102711763	493	2	114	338
291	SEPSECS	4	25121626	551	2	114	338
291	PPM1K	4	89178760	551	2	114	338
292	DOK7	4	3465032	561	9	112	131
292	GRPEL1	4	7061779	561	9	112	131
292	MIR548I2	4	9557788	561	9	112	131
293	GYPB	4	144917256	561	9	114	338
293	CASP3	4	185548849	561	9	114	338
294	C4orf19	4	37455551	574	4	114	338
294	UCP1	4	141481049	574	4	114	338
295	TMEM129	4	1717678	575	12	112	131
295	DEFB131	4	9446259	575	12	112	131
296	TMPRSS11F	4	68918915	575	12	114	338
296	EMCN	4	101316497	575	12	114	338
296	SLC9B2	4	103946647	575	12	114	338
296	HHIP	4	145567147	575	12	114	338
297	MIR1269A	4	67142541	579	3	114	338
297	GSTCD	4	106629940	579	3	114	338
298	ADH1B	4	100227543	662	3	114	338
298	ANAPC10	4	145915726	662	3	114	338
299	CSN1S1	4	70796798	680	2	114	338
299	HERC3	4	89513573	680	2	114	338
300	NKX3-2	4	13542453	691	4	112	131
300	C4orf27	4	170650618	691	4	112	131
301	SLC7A11	4	139085247	898	4	114	338
301	ASB5	4	177134825	898	4	114	338
302	CYP2U1	4	108852716	993	3	114	338
302	VEGFC	4	177604684	993	3	114	338
303	SNCA	4	90645249	1425	2	114	338
303	IRF2	4	185308875	1425	2	114	338
304	WFS1	4	6271576	1701	2	112	131
304	PSAPL1	4	7432020	1701	2	112	131
305	TLR10	4	38773859	1807	2	114	338
305	ENPP6	4	185009858	1807	2	114	338
306	MYO10	5	16662015	0	140	17	8
306	TTC37	5	94799598	0	140	17	8
307	FAM71B	5	156589343	0	140	27	5
307	KIAA1191	5	175773063	0	140	27	5
308	FBN2	5	127593600	0	140	62	11
308	SLC25A48	5	135170364	0	140	62	11
308	LRRTM2	5	138205078	0	140	62	11
309	CTNND2	5	10971953	0	140	135	518
309	DNAH5	5	13690436	0	140	135	518
309	TRIO	5	14143828	0	140	135	518
309	GUSBP1	5	21459588	0	140	135	518
309	CDH12	5	21750972	0	140	135	518
309	CDH9	5	26880708	0	140	135	518
309	PDZD2	5	31799030	0	140	135	518
309	MTMR12	5	32227112	0	140	135	518
309	TARS	5	33440881	0	140	135	518
309	C5orf34	5	43486802	0	140	135	518
309	SKIV2L2	5	54603575	0	140	135	518
309	ZSWIM6	5	60628099	0	140	135	518
309	MAST4	5	65892175	0	140	135	518
309	SLC30A5	5	68389775	0	140	135	518
309	TMEM171	5	72416387	0	140	135	518
309	IQGAP2	5	75699079	0	140	135	518
309	CMYA5	5	78985658	0	140	135	518
309	THBS4	5	79331169	0	140	135	518
309	ANKRD34B	5	79852573	0	140	135	518
309	RASGRF2	5	80256507	0	140	135	518
309	VCAN	5	82767492	0	140	135	518
309	GPR98	5	89854616	0	140	135	518
309	KIAA0825	5	93486555	0	140	135	518
309	SPATA9	5	94994019	0	140	135	518
309	CAST	5	96038492	0	140	135	518
309	CHD1	5	98190907	0	140	135	518
309	MAN2A1	5	109025066	0	140	135	518
309	ZNF608	5	123972609	0	140	135	518
309	PSD2	5	139175405	0	140	135	518
309	ANKHD1	5	139781398	0	140	135	518
309	NDUFA2	5	140024947	0	140	135	518
309	PCDHA2	5	140174443	0	140	135	518
309	PCDHA4	5	140186658	0	140	135	518
309	PCDHA5	5	140201360	0	140	135	518
309	PCDHA10	5	140235467	0	140	135	518
309	PCDHA11	5	140247097	0	140	135	518
309	PCDHA13	5	140261853	0	140	135	518
309	PCDHAC1	5	140306301	0	140	135	518
309	PCDHB1	5	140430960	0	140	135	518
309	PCDHB3	5	140479825	0	140	135	518
309	FCHSD1	5	141018868	0	140	135	518
309	ARAP3	5	141032967	0	140	135	518
309	PCDH1	5	141242216	0	140	135	518
309	SLC36A1	5	150827162	0	140	135	518
309	FAT2	5	150883652	0	140	135	518
309	GRIA1	5	152871731	0	140	135	518
309	FAM114A2	5	153371268	0	140	135	518
309	LARP1	5	154092461	0	140	135	518
309	WWC1	5	167719064	0	140	135	518
309	SH3PXD2B	5	171760502	0	140	135	518
309	HRH2	5	175085039	0	140	135	518
309	NSD1	5	176560832	0	140	135	518
309	RASGEF1C	5	179527794	0	140	135	518
309	GFPT2	5	179727699	0	140	135	518
309	BTNL8	5	180326076	0	140	135	518
309	BTNL3	5	180415844	0	140	135	518
309	TRIM41	5	180650262	0	140	135	518
309	TRIM52	5	180683385	0	140	135	518
310	SLC12A7	5	1050488	0	140	138	244
310	FASTKD3	5	7859271	0	140	138	244
310	NIPBL	5	36876860	0	140	138	244
310	C5orf42	5	37106329	0	140	138	244
310	EGFLAM	5	38258510	0	140	138	244
310	RICTOR	5	38938022	0	140	138	244
310	MAP3K1	5	56110899	0	140	138	244
310	DMXL1	5	118406781	0	140	138	244
310	SNCAIP	5	121647819	0	140	138	244
310	AFF4	5	132211070	0	140	138	244
310	PPP2CA	5	133532147	0	140	138	244
310	SPINK5	5	147443534	0	140	138	244
310	SPINK14	5	147549295	0	140	138	244
310	AFAP1L1	5	148651400	0	140	138	244
310	PDGFRB	5	149493401	0	140	138	244
310	CAMK2A	5	149599053	0	140	138	244
310	GABRA6	5	161112657	0	140	138	244
310	HMMR	5	162887516	0	140	138	244
310	LCP2	5	169675087	0	140	138	244
310	DBN1	5	176883613	0	140	138	244
310	DOK3	5	176928905	0	140	138	244
310	C5orf60	5	179068557	0	140	138	244
311	FSTL4	5	132532151	0	140	145	8
311	TGFBI	5	135364583	0	140	145	8
312	ZNF300P1	5	150309997	0	140	149	6
312	ANXA6	5	150480266	0	140	149	6
313	ADRA1B	5	159343739	355	4	138	244
313	KCNMB1	5	169805164	355	4	138	244
314	ANXA2R	5	43039181	516	3	135	518
314	SFXN1	5	174905513	516	3	135	518
315	CAPSL	5	35904397	534	3	135	518
315	MBLAC2	5	89754019	534	3	135	518
315	CPLX2	5	175223609	534	3	135	518
316	KCTD16	5	143550436	538	3	138	244
316	FBXW11	5	171288555	538	3	138	244
317	CARTPT	5	71014989	561	10	135	518
317	SLC4A9	5	139739786	561	10	135	518
317	CD14	5	140011312	561	10	135	518
317	BNIP1	5	172571444	561	10	135	518
318	LEAP2	5	132209357	561	10	138	244
318	SCGB3A2	5	147258273	561	10	138	244
319	NDUFS6	5	1801495	569	2	138	244
319	SGTB	5	64961754	569	2	138	244
320	CCDC152	5	42756919	575	10	135	518
320	HSPB3	5	53751430	575	10	135	518
320	GPX8	5	54455983	575	10	135	518
320	F2RL2	5	75911306	575	10	135	518
321	MIR887	5	15935290	579	8	135	518
321	CCL28	5	43376747	579	8	135	518
321	PMCHL2	5	70671611	579	8	135	518
321	FAM151B	5	79783799	579	8	135	518
321	TMEM173	5	138855112	579	8	135	518
321	HIGD2A	5	175815783	579	8	135	518
322	SPINK1	5	147204142	579	8	138	244
322	ARSI	5	149675908	579	8	138	244
323	ANKRA2	5	72848024	646	3	135	518
323	SLC35A4	5	139944149	646	3	135	518
324	PPWD1	5	64859065	651	4	138	244
324	MGC32805	5	121772191	651	4	138	244
324	SPINK13	5	147648422	651	4	138	244
325	ACOT12	5	80625946	691	7	135	518
325	CXXC5	5	139028300	691	7	135	518
326	BASP1	5	17217669	741	2	135	518
326	HBEGF	5	139712427	741	2	135	518
327	SRA1	5	139929651	780	2	135	518
327	OR2V2	5	180581942	780	2	135	518
328	MARCH11	5	16067473	923	3	135	518
328	GZMK	5	54320106	923	3	135	518
328	PHAX	5	125936606	923	3	135	518
329	CDK7	5	68530621	935	3	135	518
329	DRD1	5	174867674	935	3	135	518
330	ATG12	5	115163893	946	3	138	244
330	TMED9	5	177019212	946	3	138	244
331	GPBP1	5	56471274	1101	2	135	518
331	POU5F2	5	93076014	1101	2	135	518
332	NKD2	5	1009076	1257	3	138	244
332	PDLIM7	5	176917246	1257	3	138	244
333	EMB	5	49692030	1358	2	135	518
333	TSPAN17	5	176074387	1358	2	135	518
334	NPR3	5	32711437	1545	2	135	518
334	FBXL17	5	107194733	1545	2	135	518
335	TNPO1	5	72112417	1579	2	135	518
335	PCDHA9	5	140227356	1579	2	135	518
336	RHOBTB3	5	95066849	1902	2	135	518
336	PCDHA7	5	140213968	1902	2	135	518
337	TSLP	5	110409011	1922	2	135	518
337	PCDHA3	5	140180782	1922	2	135	518
338	F2R	5	76011867	1927	2	135	518
338	APBB3	5	139937852	1927	2	135	518
339	SERPINB9	6	2887499	0	156	13	9
339	FAM65B	6	24804508	0	156	13	9
339	HIST1H2BB	6	26043454	0	156	13	9
340	HIST1H2AA	6	25726290	0	156	81	620
340	SLC17A1	6	25783125	0	156	81	620
340	HIST1H2AK	6	27805657	0	156	81	620
340	ZSCAN23	6	28400431	0	156	81	620
340	MAS1L	6	29454542	0	156	81	620
340	MDC1	6	30667583	0	156	81	620
340	LINC00243	6	30780642	0	156	81	620
340	DDR1	6	30856464	0	156	81	620
340	DPCR1	6	30908776	0	156	81	620
340	MUC21	6	30951484	0	156	81	620
340	CCHCR1	6	31110215	0	156	81	620
340	EHMT2	6	31847535	0	156	81	620
340	SKIV2L	6	31926580	0	156	81	620
340	TNXB	6	31976196	0	156	81	620
340	ATF6B	6	32083044	0	156	81	620
340	HLA-DRB6	6	32520489	0	156	81	620
340	HLA-DRB1	6	32546546	0	156	81	620
340	VPS52	6	33218048	0	156	81	620
340	KIFC1	6	33359312	0	156	81	620
340	ITPR3	6	33589155	0	156	81	620
340	SPDEF	6	34505578	0	156	81	620
340	DEF6	6	35265594	0	156	81	620
340	DNAH8	6	38683116	0	156	81	620
340	KIF6	6	39302875	0	156	81	620
340	HSP90AB1	6	44214694	0	156	81	620
340	SLC35B2	6	44221837	0	156	81	620
340	RUNX2	6	45390313	0	156	81	620
340	GPR116	6	46820241	0	156	81	620
340	GPR110	6	46965439	0	156	81	620
340	ZNF451	6	56954827	0	156	81	620
340	PRIM2	6	57182414	0	156	81	620
340	PHF3	6	64345706	0	156	81	620
340	EYS	6	64429875	0	156	81	620
340	KCNQ5	6	73331570	0	156	81	620
340	MTO1	6	74171453	0	156	81	620
340	EEF1A1	6	74225472	0	156	81	620
340	CD109	6	74405807	0	156	81	620
340	COL12A1	6	75794041	0	156	81	620
340	FILIP1	6	76017799	0	156	81	620
340	MYO6	6	76458908	0	156	81	620
340	IMPG1	6	76630830	0	156	81	620
340	HTR1B	6	78171947	0	156	81	620
340	PHIP	6	79644135	0	156	81	620
340	DOPEY1	6	83777384	0	156	81	620
340	FHL5	6	97010423	0	156	81	620
340	MMS22L	6	97590036	0	156	81	620
340	WASF1	6	110421021	0	156	81	620
340	WISP3	6	112375277	0	156	81	620
340	FRK	6	116262692	0	156	81	620
340	DSE	6	116601282	0	156	81	620
340	FAM26D	6	116850175	0	156	81	620
340	ZUFSP	6	116956780	0	156	81	620
340	NCOA7	6	126111908	0	156	81	620
340	SOGA3	6	127759550	2205	1	81	620
340	LAMA2	6	129204285	0	156	81	620
340	ARHGAP18	6	129898239	0	156	81	620
340	EPB41L2	6	131160487	0	156	81	620
340	ENPP3	6	131958441	0	156	81	620
340	TAAR2	6	132938288	0	156	81	620
340	TAAR1	6	132966122	0	156	81	620
340	VNN2	6	133065008	0	156	81	620
340	SLC2A12	6	134308718	0	156	81	620
340	AHI1	6	135605109	0	156	81	620
340	MAP3K5	6	136878186	0	156	81	620
340	TNFAIP3	6	138188324	0	156	81	620
340	TXLNB	6	139561198	0	156	81	620
340	NMBR	6	142396744	0	156	81	620
340	HIVEP2	6	143072603	0	156	81	620
340	SHPRH	6	146205944	0	156	81	620
340	ADGB	6	146920135	0	156	81	620
340	STXBP5	6	147525493	0	156	81	620
340	LATS1	6	150004054	0	156	81	620
340	NUP43	6	150045451	0	156	81	620
340	SYNJ2	6	158438079	0	156	81	620
340	TBP	6	170863420	0	156	81	620
341	TFAP2A	6	10396915	0	156	84	432
341	GCNT2	6	10521567	0	156	84	432
341	GCM2	6	10873455	0	156	84	432
341	SYCP2L	6	10887063	0	156	84	432
341	NEDD9	6	11183530	0	156	84	432
341	PHACTR1	6	12717036	0	156	84	432
341	ATXN1	6	16299342	0	156	84	432
341	NUP153	6	17615265	0	156	84	432
341	KIF13A	6	17763923	0	156	84	432
341	BTN3A1	6	26402464	0	156	84	432
341	HIST1H2BK	6	27106071	0	156	84	432
341	HLA-F	6	29691116	0	156	84	432
341	HLA-J	6	29973747	0	156	84	432
341	PRRC2A	6	31588449	0	156	84	432
341	COL11A2	6	33130468	0	156	84	432
341	MAPK14	6	35995453	0	156	84	432
341	MAPK13	6	36098260	0	156	84	432
341	CPNE5	6	36708554	0	156	84	432
341	CCND3	6	41902670	0	156	84	432
341	TRERF1	6	42192670	0	156	84	432
341	UBR2	6	42531759	0	156	84	432
341	KLHDC3	6	42981840	0	156	84	432
341	CUL7	6	43005354	0	156	84	432
341	KLC4	6	43027331	0	156	84	432
341	PTK7	6	43044005	0	156	84	432
341	CUL9	6	43149921	0	156	84	432
341	SLC22A7	6	43265997	0	156	84	432
341	ABCC10	6	43395291	0	156	84	432
341	TMEM63B	6	44095375	0	156	84	432
341	PKHD1	6	51585646	0	156	84	432
341	MCM3	6	52128811	0	156	84	432
341	GCLC	6	53362139	0	156	84	432
341	LRRC1	6	53659777	0	156	84	432
341	FAM83B	6	54711568	0	156	84	432
341	DST	6	56322784	0	156	84	432
341	COL9A1	6	70925742	0	156	84	432
341	SYNCRIP	6	86317501	0	156	84	432
341	MDN1	6	90352493	0	156	84	432
341	RFX6	6	117198375	0	156	84	432
341	ROS1	6	117609529	0	156	84	432
341	SLC35F1	6	118228688	0	156	84	432
341	CEP85L	6	118781934	0	156	84	432
341	MCM9	6	119134611	0	156	84	432
341	SYNE1	6	152442818	0	156	84	432
341	SCAF8	6	155054511	0	156	84	432
341	LPAL2	6	160887586	0	156	84	432
341	LPA	6	160952514	0	156	84	432
341	PLG	6	161123224	0	156	84	432
341	C6orf118	6	165693152	0	156	84	432
342	BTN3A2	6	26368405	0	156	85	54
342	ZSCAN12	6	28356726	0	156	85	54
342	ZBTB22	6	33282181	0	156	85	54
342	BAI3	6	69345631	0	156	85	54
342	CASP8AP2	6	90539618	0	156	85	54
343	TULP4	6	158733691	0	156	87	5
343	FNDC1	6	159590428	0	156	87	5
344	HLA-DQB2	6	32723874	70	2	84	432
344	STK38	6	36461659	70	2	84	432
345	TPMT	6	18128544	77	2	81	620
345	RAET1K	6	150319154	77	2	81	620
346	CDK19	6	110931180	96	3	81	620
346	THEMIS	6	128029338	96	3	81	620
347	E2F3	6	20403909	179	3	81	620
347	FANCE	6	35420137	179	3	81	620
348	KIAA0319	6	24544331	185	2	81	620
348	KHDC3L	6	74072399	185	2	81	620
349	CD2AP	6	47445524	309	2	81	620
349	NKAIN2	6	124124990	309	2	81	620
350	ZNF318	6	43303807	311	2	84	432
350	PARK2	6	161768589	311	2	84	432
351	CLIC5	6	45866189	510	2	81	620
351	POU3F2	6	99282579	510	2	81	620
352	HIST1H2AC	6	26124372	516	7	81	620
352	SNRPC	6	34724870	516	7	81	620
352	VTA1	6	142468298	516	7	81	620
353	ASF1A	6	119215240	516	7	84	432
353	RNASET2	6	167343003	516	7	84	432
354	NOL7	6	13615558	538	4	84	432
354	IL17F	6	52101483	538	4	84	432
354	MIR588	6	126805776	538	4	84	432
355	TRAF3IP2-AS1	6	111804674	551	2	81	620
355	FLJ46906	6	139012804	551	2	81	620
356	LACE1	6	108616097	561	7	81	620
356	RFPL4B	6	112668531	561	7	81	620
357	GFOD1	6	13363586	561	7	84	432
357	TAP2	6	32793186	561	7	84	432
357	TREML2	6	41157486	561	7	84	432
357	CCNC	6	99990262	561	7	84	432
358	HIST1H1A	6	26017259	573	2	81	620
358	PKIB	6	122931376	573	2	81	620
359	RCAN2	6	46188466	574	3	81	620
359	CENPQ	6	49431095	574	3	81	620
359	CCDC28A	6	139094656	574	3	81	620
360	RNF144B	6	18387580	575	18	81	620
360	HIST1H3A	6	26020717	575	18	81	620
360	ZSCAN12P1	6	28058584	575	18	81	620
360	SLC44A4	6	31830969	575	18	81	620
360	GPSM3	6	32158542	575	18	81	620
360	FYN	6	111981534	575	18	81	620
361	C6orf52	6	10671650	575	18	84	432
361	FAM8A1	6	17600517	575	18	84	432
361	HIST1H2BJ	6	27100094	575	18	84	432
361	GPX5	6	28493788	575	18	84	432
361	HLA-L	6	30227338	575	18	84	432
361	HLA-DQA1	6	32605182	575	18	84	432
361	FOXP4	6	41514163	575	18	84	432
361	CGA	6	87795215	575	18	84	432
362	CLIC1	6	31698357	575	18	85	54
362	NUDT3	6	34254972	575	18	85	54
363	HIST1H4K	6	27798951	579	7	81	620
363	HIST1H3J	6	27858092	579	7	81	620
363	CCDC162P	6	109615505	579	7	81	620
363	PBOV1	6	138537126	579	7	81	620
364	PPIL1	6	36822605	579	7	84	432
364	MED20	6	41873091	579	7	84	432
365	TPD52L1	6	125474878	646	3	81	620
365	KATNA1	6	149916010	646	3	81	620
366	STK19	6	31981517	649	2	81	620
366	SF3B5	6	144416017	649	2	81	620
367	FKBPL	6	32096483	668	2	81	620
367	STXBP5-AS1	6	147162524	668	2	81	620
368	SOX4	6	21593971	678	4	81	620
368	ECT2L	6	139117247	678	4	81	620
369	MAD2L1BP	6	43603576	678	4	84	432
369	MIR3144	6	120336324	678	4	84	432
370	ARMC12	6	35704808	679	2	81	620
370	WDR27	6	169857302	679	2	81	620
371	SLC25A27	6	46620651	740	2	81	620
371	FAM46A	6	82455446	740	2	81	620
372	PRICKLE4	6	41748499	742	2	84	432
372	TOMM6	6	41755180	742	2	84	432
373	SLC17A5	6	74303101	771	3	81	620
373	PEX3	6	143771917	771	3	81	620
374	FLOT1	6	30695510	777	3	81	620
374	ULBP1	6	150285142	777	3	81	620
375	MOG	6	29624757	780	3	84	432
375	PNRC1	6	89790428	780	3	84	432
376	SPATS1	6	44310396	799	3	81	620
376	LRP11	6	150139893	799	3	81	620
377	MIR2113	6	98472406	897	2	81	620
377	MTHFD1L	6	151186814	897	2	81	620
378	GSTA2	6	52614884	935	3	84	432
378	FBXO9	6	52929795	935	3	84	432
379	C6orf141	6	49518112	946	3	81	620
379	FAM162B	6	117073359	946	3	81	620
380	RANBP9	6	13621729	959	2	84	432
380	HLA-DMB	6	32902405	959	2	84	432
381	FABP7	6	123100645	1290	2	81	620
381	PDE7B	6	136172833	1290	2	81	620
382	SMAP1	6	71377473	1590	2	81	620
382	GPR63	6	97241997	1590	2	81	620
383	C2	6	31895253	1640	2	81	620
383	BEND3	6	107386384	1640	2	81	620
384	PGC	6	41708575	1941	2	84	432
384	BYSL	6	41888964	1941	2	84	432
385	L3MBTL3	6	130339727	2068	2	81	620
385	MAP7	6	136663418	2068	2	81	620
386	MICAL1	6	109765265	2134	2	81	620
386	FAM120B	6	170615809	2134	2	81	620
387	NUS1	6	117996616	2150	2	84	432
387	ZC3H12D	6	149768765	2150	2	84	432
388	GNMT	6	42928499	2154	2	84	432
388	FBXO5	6	153291657	2154	2	84	432
389	ADTRP	6	11713887	2181	2	84	432
389	KIF25-AS1	6	168394866	2181	2	84	432
390	MYLIP	6	16129316	2206	3	84	432
390	RGS17	6	153332031	2206	3	84	432
391	ZNF804B	7	88388681	0	148	7	10
391	WASL	7	123321980	0	148	7	10
392	INTS1	7	1509912	0	148	76	396
392	EIF3B	7	2394473	0	148	76	396
392	AMZ1	7	2719155	0	148	76	396
392	SDK1	7	4169316	0	148	76	396
392	RNF216P1	7	5013615	0	148	76	396
392	TNRC18	7	5346422	0	148	76	396
392	FBXL18	7	5515427	0	148	76	396
392	ACTB	7	5566778	0	148	76	396
392	FSCN1	7	5632435	0	148	76	396
392	PMS2	7	6012869	0	148	76	396
392	C7orf26	7	6629651	0	148	76	396
392	POU6F2	7	39017608	0	148	76	396
392	GLI3	7	42000547	0	148	76	396
392	HECW1	7	43152197	0	148	76	396
392	STK17A	7	43622691	0	148	76	396
392	COBL	7	51138525	0	148	76	396
392	TRIM50	7	72726531	0	148	76	396
392	FZD9	7	72848108	0	148	76	396
392	BAZ1B	7	72854727	0	148	76	396
392	TBL2	7	72983276	0	148	76	396
392	PCLO	7	82383320	0	148	76	396
392	SEMA3A	7	83587658	0	148	76	396
392	ANKIB1	7	91875547	0	148	76	396
392	TRRAP	7	98476112	0	148	76	396
392	PTCD1	7	99014361	0	148	76	396
392	CPSF4	7	99036562	0	148	76	396
392	ZNF394	7	99090853	0	148	76	396
392	CYP3A4	7	99354582	0	148	76	396
392	ZSCAN21	7	99647416	0	148	76	396
392	MCM7	7	99690350	0	148	76	396
392	ACTL6B	7	100240725	0	148	76	396
392	ZAN	7	100331248	0	148	76	396
392	MUC12	7	100612903	0	148	76	396
392	MUC17	7	100663363	0	148	76	396
392	POLR2J3	7	102178365	0	148	76	396
392	FAM185A	7	102389398	0	148	76	396
392	SLC26A5	7	102993176	0	148	76	396
392	RELN	7	103112230	0	148	76	396
392	ATXN7L1	7	105245220	0	148	76	396
392	SLC13A1	7	122753587	0	148	76	396
392	ZC3HAV1	7	138728265	0	148	76	396
392	ADCK2	7	140372952	0	148	76	396
392	GIMAP1	7	150413644	0	148	76	396
392	NOS3	7	150690891	0	148	76	396
392	SLC4A2	7	150755298	0	148	76	396
393	THSD7A	7	11410061	0	148	80	690
393	VWDE	7	12370508	0	148	80	690
393	AGMO	7	15239942	0	148	80	690
393	KLHL7	7	23145916	0	148	80	690
393	NUPL2	7	23221445	0	148	80	690
393	GPNMB	7	23286315	0	148	80	690
393	IGF2BP3	7	23349827	0	148	80	690
393	FAM221A	7	23719732	0	148	80	690
393	DFNA5	7	24737973	0	148	80	690
393	OSBPL3	7	24836155	0	148	80	690
393	NFE2L3	7	26191846	0	148	80	690
393	CREB5	7	28475233	0	148	80	690
393	TRIL	7	28992973	0	148	80	690
393	CHN2	7	29237356	0	148	80	690
393	GARS	7	30634180	0	148	80	690
393	CRHR2	7	30691558	0	148	80	690
393	GHRHR	7	31003635	0	148	80	690
393	ADCYAP1R1	7	31092075	0	148	80	690
393	CCDC129	7	31553684	0	148	80	690
393	ELMO1	7	36892510	0	148	80	690
393	GPR141	7	37779995	0	148	80	690
393	BLVRA	7	43798271	0	148	80	690
393	URGCP	7	43915492	0	148	80	690
393	AEBP1	7	44143959	0	148	80	690
393	NPC1L1	7	44552134	0	148	80	690
393	OGDH	7	44646120	0	148	80	690
393	NACAD	7	45120035	0	148	80	690
393	SEPT7P2	7	45763385	0	148	80	690
393	TNS3	7	47314751	0	148	80	690
393	PKD1L1	7	47814249	0	148	80	690
393	C7orf57	7	48075107	0	148	80	690
393	ABCA13	7	48211056	0	148	80	690
393	ZNF479	7	57187325	0	148	80	690
393	ZNF716	7	57509882	0	148	80	690
393	TYW1	7	66461791	0	148	80	690
393	AUTS2	7	69063904	0	148	80	690
393	WBSCR17	7	70597522	0	148	80	690
393	LIMK1	7	73507485	0	148	80	690
393	CLIP2	7	73703804	0	148	80	690
393	GTF2IRD2B	7	74508346	0	148	80	690
393	SEMA3D	7	84624871	0	148	80	690
393	GRM3	7	86273229	0	148	80	690
393	ABCB1	7	87133178	0	148	80	690
393	FZD1	7	90893782	0	148	80	690
393	AKAP9	7	91570188	0	148	80	690
393	SAMD9	7	92728825	0	148	80	690
393	CCDC132	7	92861652	0	148	80	690
393	SGCE	7	94214535	0	148	80	690
393	SLC25A13	7	95749531	0	148	80	690
393	DLX6	7	96635289	0	148	80	690
393	LMTK2	7	97736196	0	148	80	690
393	AP4M1	7	99699129	0	148	80	690
393	TAF6	7	99704692	0	148	80	690
393	GPC2	7	99767228	0	148	80	690
393	CBLL1	7	107384141	0	148	80	690
393	LAMB1	7	107564245	0	148	80	690
393	NRCAM	7	107788070	0	148	80	690
393	LRRN3	7	110731061	0	148	80	690
393	DOCK4	7	111366163	0	148	80	690
393	C7orf60	7	112459201	0	148	80	690
393	PPP1R3A	7	113516881	0	148	80	690
393	TFEC	7	115575201	0	148	80	690
393	TES	7	115850546	0	148	80	690
393	CAV1	7	116166411	0	148	80	690
393	MET	7	116312458	0	148	80	690
393	CFTR	7	117120016	0	148	80	690
393	CTTNBP2	7	117350705	0	148	80	690
393	CPED1	7	120629444	0	148	80	690
393	FAM3C	7	120988904	0	148	80	690
393	PTPRZ1	7	121513158	0	148	80	690
393	CCDC136	7	128431463	0	148	80	690
393	FLNC	7	128470482	0	148	80	690
393	SMO	7	128828712	0	148	80	690
393	CEP41	7	130033611	0	148	80	690
393	COPG2	7	130146079	0	148	80	690
393	MGAM	7	141695678	0	148	80	690
393	PIP	7	142829173	0	148	80	690
393	TMEM139	7	142981991	0	148	80	690
393	CNTNAP2	7	145813452	0	148	80	690
393	ZNF786	7	148766732	0	148	80	690
393	ZNF425	7	148799877	0	148	80	690
393	SSPO	7	149473130	0	148	80	690
393	GIMAP8	7	150147717	0	148	80	690
393	DPP6	7	154002296	0	148	80	690
393	RBM33	7	155437202	0	148	80	690
393	UBE3C	7	156931654	0	148	80	690
393	PTPRN2	7	157331749	0	148	80	690
394	KDELR2	7	6500711	218	2	76	396
394	ZKSCAN5	7	99102572	218	2	76	396
395	POLR2J	7	102113547	244	4	76	396
395	ASB15	7	123249076	244	4	76	396
396	TRIM73	7	75024902	244	4	80	690
396	PODXL	7	131185020	244	4	80	690
397	SYPL1	7	105730813	355	2	76	396
397	ASB10	7	150872784	355	2	76	396
398	HNRNPA2B1	7	26229555	359	2	80	690
398	FGL2	7	76822687	359	2	80	690
399	CAPZA2	7	116502562	393	2	80	690
399	VIPR2	7	158820865	393	2	80	690
400	RSPH10B	7	6793739	476	3	76	396
400	STX1A	7	73113534	476	3	76	396
401	MIR335	7	130135951	485	3	80	690
401	XRCC2	7	152343586	485	3	80	690
402	GPR22	7	107110501	510	4	80	690
402	ANKRD7	7	117864711	510	4	80	690
403	GBAS	7	56032269	534	3	80	690
403	BET1	7	93620999	534	3	80	690
403	ING3	7	120590816	534	3	80	690
404	TMEM248	7	66386202	535	2	80	690
404	OR9A2	7	142723286	535	2	80	690
405	MIR589	7	5535449	538	3	76	396
405	PDAP1	7	98992297	538	3	76	396
406	CNPY4	7	99717264	561	4	80	690
406	DUS4L	7	107204401	561	4	80	690
406	MEST	7	130126015	561	4	80	690
407	ACN9	7	96745904	569	3	80	690
407	FEZF1	7	121941362	569	3	80	690
408	CCDC126	7	23636997	574	3	80	690
408	TAS2R39	7	142880511	574	3	80	690
409	PSMG3	7	1606969	575	8	76	396
409	BRAT1	7	2577443	575	8	76	396
409	RADIL	7	4838739	575	8	76	396
409	OR2AE1	7	99473684	575	8	76	396
410	MIR550A1	7	30329409	575	8	80	690
410	MIR3914-1	7	70772657	575	8	80	690
410	OCM2	7	97614012	575	8	80	690
411	MIR25	7	99691182	579	6	76	396
411	PSMC2	7	102987970	579	6	76	396
411	TTC26	7	138818489	579	6	76	396
412	CALCR	7	93053798	673	5	80	690
412	POT1	7	124462439	673	5	80	690
412	ZNF467	7	149461452	673	5	80	690
413	STAG3L1	7	72467817	1874	3	80	690
413	BCAP29	7	107220421	680	2	80	690
414	MPP6	7	24612964	777	3	80	690
414	CHCHD2	7	56169265	777	3	80	690
414	WBSCR27	7	73248920	777	3	80	690
415	SFRP4	7	37945534	788	2	80	690
415	GPR85	7	112720467	788	2	80	690
416	EPDR1	7	37960162	805	2	80	690
416	PEG10	7	94285636	805	2	80	690
417	ACHE	7	100487614	898	4	76	396
417	GIMAP4	7	150264457	898	4	76	396
417	WDR86	7	151078206	898	4	76	396
418	NSUN5P2	7	72418831	910	2	80	690
418	SNORA14A	7	75573100	910	2	80	690
419	HOXA2	7	27139972	923	3	80	690
419	MIR653	7	93112071	923	3	80	690
420	LINC00174	7	65841030	932	2	80	690
420	HILPDA	7	128095883	932	2	80	690
421	HOXA6	7	27185201	935	3	80	690
421	EN2	7	155250823	935	3	80	690
422	KIAA0087	7	26572739	950	2	80	690
422	HOXA1	7	27132613	950	2	80	690
423	NUDT1	7	2281856	993	3	76	396
423	AGR2	7	16832263	993	3	76	396
424	CREB3L2	7	137597556	1207	2	76	396
424	TBXAS1	7	139478046	1207	2	76	396
425	PHF14	7	11013498	1251	2	80	690
425	AASS	7	121713597	1251	2	80	690
426	FTSJ2	7	2273925	1290	2	76	396
426	AP1S1	7	100797685	1290	2	76	396
427	ZNF727	7	63505820	1593	2	76	396
427	LRRD1	7	91774197	1593	2	76	396
428	FIGNL1	7	50511826	1640	3	76	396
428	CDK5	7	150750898	1640	3	76	396
429	CDCA7L	7	21940516	1874	3	80	690
429	STAG3L1	7	72467817	1874	3	80	690
429	FOXP2	7	114055051	1874	3	80	690
430	DBNL	7	44084238	2005	2	80	690
430	WBSCR16	7	74441223	2005	2	80	690
431	RBM12B	8	94743730	0	114	6	12
431	RGS22	8	100973165	0	114	6	12
431	SYBU	8	110586404	0	114	6	12
431	CSMD3	8	113235158	0	114	6	12
432	VCPIP1	8	67542487	0	114	11	12
432	MMP16	8	89049459	0	114	11	12
433	ZFPM2	8	106331146	0	114	37	3
433	COL14A1	8	121137346	0	114	37	3
434	TRIM55	8	67039277	0	114	133	16
434	RIMS2	8	104831415	0	114	133	16
434	PKHD1L1	8	110374705	0	114	133	16
435	CSMD1	8	2792874	0	114	137	417
435	ANGPT2	8	6357174	0	114	137	417
435	ZNF705G	8	7215497	0	114	137	417
435	RP1L1	8	10463859	0	114	137	417
435	MTMR9	8	11141999	0	114	137	417
435	FAM86B1	8	12039612	0	114	137	417
435	FAM86B2	8	12283123	0	114	137	417
435	MTMR7	8	17154305	0	114	137	417
435	MTUS1	8	17501302	0	114	137	417
435	KIF13B	8	28924794	0	114	137	417
435	ANK1	8	41510743	0	114	137	417
435	DKK4	8	42231585	0	114	137	417
435	CHRNA6	8	42607779	0	114	137	417
435	RNF170	8	42708437	0	114	137	417
435	POTEA	8	43147584	0	114	137	417
435	PRKDC	8	48685668	0	114	137	417
435	MCM4	8	48872762	0	114	137	417
[truncated: 2,215 more rows]

## Sheet: BRCA_0.2_hESC
SCH_Class	Gene	Chr	Position	DB_Class	DB_Class_Size	HiC_Class	HiC_Class_Size
1	FPGT	1	74663895	595	4	225	322
1	NDUFS2	1	161169104	0	61	225	322
1	GORAB	1	170501262	0	61	225	322
1	IVNS1ABP	1	185265521	0	61	225	322
1	HMCN1	1	185703682	0	61	225	322
1	AVPR1B	1	206224282	0	61	225	322
1	USH2A	1	215796235	0	61	225	322
1	EPRS	1	220141941	0	61	225	322
1	RYR2	1	237205701	0	61	225	322
2	CASZ1	1	10696665	0	61	227	1475
2	MTOR	1	11166587	0	61	227	1475
2	SPEN	1	16174358	0	61	227	1475
2	CROCCP2	1	16944750	0	61	227	1475
2	UBR4	1	19400999	0	61	227	1475
2	EMC1	1	19542157	0	61	227	1475
2	HSPG2	1	22148724	0	61	227	1475
2	ARID1A	1	27022521	0	61	227	1475
2	GMEB1	1	28995239	0	61	227	1475
2	PHC2	1	33789223	0	61	227	1475
2	CSMD2	1	33979598	0	61	227	1475
2	MTF1	1	38275238	0	61	227	1475
2	MYCBP	1	39328161	0	61	227	1475
2	RLF	1	40627040	0	61	227	1475
2	PTPRF	1	43996546	0	61	227	1475
2	BTBD19	1	45274153	0	61	227	1475
2	NRD1	1	52254865	0	61	227	1475
2	DHCR24	1	55315299	0	61	227	1475
2	ABCA4	1	94458393	0	61	227	1475
2	CELSR2	1	109792640	0	61	227	1475
2	SORT1	1	109852187	0	61	227	1475
2	BCAS2	1	115110180	0	61	227	1475
2	MAN1A2	1	117910084	0	61	227	1475
2	HRNR	1	152184551	0	61	227	1475
2	FLG	1	152274650	0	61	227	1475
2	RPS27	1	153963238	0	61	227	1475
2	PYGO2	1	154929501	0	61	227	1475
2	ASH1L	1	155305051	0	61	227	1475
2	SPTA1	1	158580495	0	61	227	1475
2	MNDA	1	158801167	0	61	227	1475
2	KIF14	1	200520624	0	61	227	1475
2	CAMSAP2	1	200708685	0	61	227	1475
2	OBSCN	1	228395830	0	61	227	1475
3	RASSF5	1	206680862	0	61	230	121
3	PLXNA2	1	208195587	0	61	230	121
4	MOV10	1	113217094	40	6	227	1475
4	KDM5B	1	202696531	40	6	227	1475
5	EIF3I	1	32687970	54	6	227	1475
5	IPO13	1	44412477	54	6	227	1475
5	TP53BP2	1	223967594	54	6	227	1475
6	NPHP4	1	5922867	60	4	227	1475
6	NFYC	1	41157241	60	4	227	1475
6	PTCH2	1	45285515	60	4	227	1475
7	GPATCH3	1	27216978	62	3	227	1475
7	PTPRU	1	29563027	62	3	227	1475
7	SSBP3	1	54691103	62	3	227	1475
8	COL16A1	1	32117847	64	4	227	1475
8	MAGI3	1	113933474	64	4	227	1475
9	BCAR3	1	94027342	65	2	227	1475
9	DENND4B	1	153901976	65	2	227	1475
10	ST7L	1	113066140	66	2	227	1475
10	RPTN	1	152126070	66	2	227	1475
11	RNF207	1	6266188	79	3	227	1475
11	PRSS38	1	228003417	79	3	227	1475
12	TMEM63A	1	226033232	83	3	227	1475
12	SDE2	1	226170402	83	3	227	1475
13	ZMYM6	1	35451766	90	2	227	1475
13	IGFN1	1	201159952	90	2	227	1475
14	EPHB2	1	23037330	103	5	227	1475
14	TINAGL1	1	32042085	103	5	227	1475
14	IVL	1	152881038	103	5	227	1475
15	HTR1D	1	23518387	104	2	227	1475
15	TMEM57	1	25757348	104	2	227	1475
16	ZBTB17	1	16268363	110	3	227	1475
16	CHI3L1	1	203148058	110	3	227	1475
17	DHDDS	1	26758772	113	4	227	1475
17	CYP4A11	1	47394845	113	4	227	1475
17	SNAP47	1	227922696	113	4	227	1475
18	CHIA	1	111833473	124	4	227	1475
18	OR6K6	1	158724605	124	4	227	1475
19	PPM1J	1	113252615	130	3	227	1475
19	PIAS3	1	145575987	130	3	227	1475
20	SNX27	1	151584661	131	3	227	1475
20	FDPS	1	155278538	131	3	227	1475
21	SLC35E2	1	1658823	134	5	227	1475
21	CAP1	1	40506254	134	5	227	1475
21	CD58	1	117057155	134	5	227	1475
22	KLHL20	1	173684079	135	7	225	322
22	RGL1	1	183605181	135	7	225	322
23	PRDM2	1	14031349	135	7	227	1475
23	KDM4A	1	44115796	135	7	227	1475
24	AKR7L	1	19592475	137	3	227	1475
24	ITGB3BP	1	63906440	137	3	227	1475
25	SYCP1	1	115397423	138	2	227	1475
25	VPS72	1	151148775	138	2	227	1475
26	PLEKHN1	1	901876	141	3	227	1475
26	C1orf122	1	38273472	141	3	227	1475
26	ENAH	1	225674533	141	3	227	1475
27	CASQ2	1	116242625	143	4	227	1475
27	ATP1A1	1	116915794	143	4	227	1475
27	POLR3C	1	145590666	143	4	227	1475
28	CCDC28B	1	32665986	149	3	227	1475
28	DPH2	1	44435652	149	3	227	1475
29	GUCA2B	1	42619091	152	3	227	1475
29	UBAP2L	1	154192647	152	3	227	1475
30	KIAA1324	1	109656584	154	2	227	1475
30	ZNF687	1	151254787	154	2	227	1475
31	ATXN7L2	1	110026560	160	2	227	1475
31	IGSF3	1	117117019	160	2	227	1475
32	KIAA2013	1	11979644	162	4	227	1475
32	GRIK3	1	37261127	162	4	227	1475
33	AGRN	1	955502	167	2	227	1475
33	AKNAD1	1	109358519	167	2	227	1475
34	SCNN1D	1	1215815	168	3	227	1475
34	HNRNPR	1	23631180	168	3	227	1475
34	SLC35F3	1	234040457	168	3	227	1475
35	CGN	1	151483861	171	2	227	1475
35	ADAR	1	154554533	171	2	227	1475
36	NCDN	1	36023392	172	2	227	1475
36	ADAM15	1	155023747	172	2	227	1475
37	DENND2D	1	111728590	173	2	227	1475
37	FAM20B	1	178995073	173	2	227	1475
38	RCC2	1	17733250	175	3	227	1475
38	TTF2	1	117602948	175	3	227	1475
39	PLA2G2D	1	20439142	176	5	227	1475
39	LBR	1	225589203	176	5	227	1475
40	TNFRSF1B	1	12227059	183	3	227	1475
40	PTGFRN	1	117452544	183	3	227	1475
40	FLAD1	1	154955769	183	3	227	1475
41	USP48	1	22004791	184	3	227	1475
41	ALDH9A1	1	165631448	184	3	227	1475
42	GPSM2	1	109419602	185	2	227	1475
42	TUFT1	1	151512780	185	2	227	1475
43	PLOD1	1	11994723	198	2	227	1475
43	CACHD1	1	64971596	198	2	227	1475
44	FAF1	1	50906934	199	2	227	1475
44	PYHIN1	1	158901336	199	2	227	1475
45	SPATA21	1	16725137	202	4	227	1475
45	UBXN11	1	26608772	202	4	227	1475
45	MTMR11	1	149900542	202	4	227	1475
45	KIAA1804	1	233463513	202	4	227	1475
46	HIPK1	1	114496498	203	3	227	1475
46	ACBD3	1	226332379	203	3	227	1475
47	MIR4252	1	6489893	222	3	227	1475
47	KIAA0319L	1	35899090	222	3	227	1475
47	HIST2H2BF	1	149754244	222	3	227	1475
48	OTUD3	1	20208887	223	2	227	1475
48	CELA3B	1	22303417	223	2	227	1475
49	NBPF3	1	21766582	229	6	227	1475
49	NUDC	1	27248212	229	6	227	1475
49	ATP6V0B	1	44440319	229	6	227	1475
49	PKP1	1	201252579	229	6	227	1475
50	DIO1	1	54359860	231	3	227	1475
50	ZNF644	1	91380856	231	3	227	1475
51	SYT6	1	114631913	249	2	227	1475
51	PIP5K1A	1	151171020	249	2	227	1475
52	MUTYH	1	45794913	252	2	227	1475
52	KCND3	1	112318453	252	2	227	1475
53	SLC45A1	1	8378144	259	4	227	1475
53	HEYL	1	40089102	259	4	227	1475
53	TMOD4	1	151142462	259	4	227	1475
54	ARHGEF19	1	16524598	279	3	227	1475
54	TDRD10	1	154474694	279	3	227	1475
54	CCSAP	1	229456751	279	3	227	1475
55	THEMIS2	1	28199053	298	3	227	1475
55	ANKRD35	1	145549208	298	3	227	1475
56	HAO2	1	119911398	309	4	227	1475
56	RUSC1	1	155293727	309	4	227	1475
56	DAP3	1	155658884	309	4	227	1475
57	MAP3K6	1	27681669	320	4	227	1475
57	JMJD4	1	227918889	320	4	227	1475
58	SLC25A34	1	16062808	324	3	227	1475
58	RNF220	1	44870959	324	3	227	1475
59	ZBTB41	1	197122813	344	2	225	322
59	CHRM3	1	239792372	344	2	225	322
60	VWA5B1	1	20617411	348	3	227	1475
60	EYA3	1	28296854	348	3	227	1475
60	TXNIP	1	145438437	348	3	227	1475
61	OSBPL9	1	52082545	351	2	227	1475
61	MTF2	1	93544791	351	2	227	1475
62	ZBTB8OS	1	33087306	360	2	227	1475
62	FCGR1A	1	149754249	360	2	227	1475
63	PABPC4	1	40026484	367	2	227	1475
63	ZBTB7B	1	154975105	367	2	227	1475
64	SLC9A1	1	27425299	380	2	227	1475
64	CYP4X1	1	47489239	380	2	227	1475
65	KCNQ4	1	41249683	390	2	227	1475
65	C1orf123	1	53679771	390	2	227	1475
66	TRIM63	1	26377795	393	4	227	1475
66	MIR555	1	155316140	393	4	227	1475
67	APH1A	1	150237798	397	2	227	1475
67	MUC1	1	155158299	397	2	227	1475
68	PANK4	1	2439969	399	2	227	1475
68	LINGO4	1	151772739	399	2	227	1475
69	CATSPER4	1	26517118	404	2	227	1475
69	ACTA1	1	229566992	404	2	227	1475
70	C1orf43	1	154179176	412	2	227	1475
70	OR10K1	1	158435351	412	2	227	1475
71	DMBX1	1	46972667	417	2	227	1475
71	PKLR	1	155259083	417	2	227	1475
72	C1orf64	1	16330730	432	3	227	1475
72	S100A1	1	153600872	432	3	227	1475
73	EPB41	1	29213602	433	2	227	1475
73	GPR61	1	110082493	433	2	227	1475
74	GPR89A	1	145764594	438	2	227	1475
74	STX6	1	180941849	438	2	227	1475
75	ANKRD36BP1	1	168214818	441	20	225	322
75	RGS13	1	192605267	441	20	225	322
75	C1orf186	1	206238871	441	20	225	322
76	KLHL21	1	6650783	441	20	227	1475
76	MAD2L2	1	11734536	441	20	227	1475
76	MRTO4	1	19578074	441	20	227	1475
76	PITHD1	1	24104875	441	20	227	1475
76	SMPDL3B	1	28261465	441	20	227	1475
76	DNAJC8	1	28526789	441	20	227	1475
76	SNHG12	1	28905049	441	20	227	1475
76	GNL2	1	38032412	441	20	227	1475
76	PPIH	1	43124047	441	20	227	1475
76	NOTCH2NL	1	145209112	441	20	227	1475
76	C1orf54	1	150245182	441	20	227	1475
76	LOR	1	153232178	441	20	227	1475
76	MTX1	1	155178489	441	20	227	1475
76	GPR25	1	200842082	441	20	227	1475
77	FAM72A	1	206138910	441	20	230	121
77	MAP1LC3C	1	242158791	441	20	230	121
78	ORC1	1	52838500	459	2	227	1475
78	THEM5	1	151819576	459	2	227	1475
79	SYTL1	1	27668482	463	3	227	1475
79	RBBP4	1	33116748	463	3	227	1475
79	CSRP1	1	201452657	463	3	227	1475
80	ZC3H12A	1	37940118	475	2	227	1475
80	ST3GAL3	1	44173203	475	2	227	1475
81	EPHA8	1	22890003	485	2	227	1475
81	KCNA10	1	111059838	485	2	227	1475
82	IL22RA1	1	24446260	506	2	227	1475
82	KLHL12	1	202860223	506	2	227	1475
83	RBM15	1	110881944	509	3	227	1475
83	SCAMP3	1	155225769	509	3	227	1475
84	KAZN	1	14925212	522	5	227	1475
84	RCAN3	1	24840803	522	5	227	1475
84	PHGDH	1	120254418	522	5	227	1475
84	S100A3	1	153519808	522	5	227	1475
85	PEX14	1	10535002	523	2	227	1475
85	NECAP2	1	16767166	523	2	227	1475
86	FAM41C	1	803450	525	5	227	1475
86	S100A7A	1	153388999	525	5	227	1475
87	C1orf210	1	43747556	529	4	227	1475
87	KNCN	1	47011315	529	4	227	1475
87	TAL1	1	47681961	529	4	227	1475
87	PPFIA4	1	203020310	529	4	227	1475
88	FABP3	1	31838099	535	4	227	1475
88	PPIEL	1	39987951	535	4	227	1475
89	TPRG1L	1	3541555	537	10	227	1475
89	NCMAP	1	24882566	537	10	227	1475
89	MIR30E	1	41220026	537	10	227	1475
89	ZNF697	1	120161999	537	10	227	1475
89	C1orf68	1	152691997	537	10	227	1475
89	PGLYRP4	1	153302596	537	10	227	1475
89	LEFTY2	1	226124297	537	10	227	1475
90	TNFRSF8	1	12123433	538	3	227	1475
90	DESI2	1	244816349	538	3	227	1475
91	RNF186	1	20140521	540	7	227	1475
91	WNT4	1	22443797	540	7	227	1475
91	GALE	1	24122088	540	7	227	1475
91	NDUFS5	1	39491966	540	7	227	1475
91	HSPB11	1	54387233	540	7	227	1475
91	LCE6A	1	152815329	540	7	227	1475
91	MSTO1	1	155579960	540	7	227	1475
92	ATPIF1	1	28562601	543	2	227	1475
92	YTHDF2	1	29063451	543	2	227	1475
93	SDF4	1	1152287	547	10	227	1475
93	UBIAD1	1	11333254	547	10	227	1475
93	SPOCD1	1	32256022	547	10	227	1475
93	ADPRHL2	1	36554452	547	10	227	1475
93	RSPO1	1	38076950	547	10	227	1475
93	CYB5RL	1	54638026	547	10	227	1475
93	S100A14	1	153586731	547	10	227	1475
93	GBA	1	155204238	547	10	227	1475
93	SOX13	1	204042245	547	10	227	1475
94	KLHDC7A	1	18807423	554	9	227	1475
94	SNIP1	1	38000049	554	9	227	1475
94	HECTD3	1	45468219	554	9	227	1475
94	TXNDC12	1	52497768	554	9	227	1475
94	TNNI1	1	201372894	554	9	227	1475
94	HIST3H2BB	1	228645807	554	9	227	1475
94	IRF2BP2	1	234740014	554	9	227	1475
95	TCEA3	1	23707401	557	2	227	1475
95	CCDC163P	1	45959597	557	2	227	1475
96	SYNC	1	33145506	570	2	227	1475
96	KRTCAP2	1	155141883	570	2	227	1475
97	LRRC40	1	70610484	574	3	225	322
97	RNASEL	1	182542768	574	3	225	322
98	S100PBP	1	33283042	575	2	227	1475
98	LYSMD1	1	151132223	575	2	227	1475
99	CALML6	1	1846265	578	3	227	1475
99	FBXO42	1	16573334	578	3	227	1475
99	GPN2	1	27205872	578	3	227	1475
100	NEGR1	1	71868624	581	2	225	322
100	FCGR3A	1	161511550	581	2	225	322
101	CNR2	1	24200459	585	4	227	1475
101	TRAPPC3	1	36602169	585	4	227	1475
101	GOLPH3L	1	150618700	585	4	227	1475
102	BMP8A	1	39957317	586	2	227	1475
102	MAB21L3	1	116654375	586	2	227	1475
103	C1orf86	1	2120987	588	2	227	1475
103	LELP1	1	153175905	588	2	227	1475
104	WRAP73	1	3547330	591	3	227	1475
104	RNF19B	1	33402046	591	3	227	1475
104	NVL	1	224415035	591	3	227	1475
105	KLHL17	1	895966	593	3	227	1475
105	TMEM53	1	45118918	593	3	227	1475
106	IPP	1	46164406	595	4	227	1475
106	SLC39A1	1	153931574	595	4	227	1475
107	AIM2	1	159032274	614	3	227	1475
107	LINC00303	1	204001574	614	3	227	1475
108	CA6	1	9005892	621	4	227	1475
108	PQLC2	1	19638739	621	4	227	1475
108	FCN3	1	27695600	621	4	227	1475
109	AJAP1	1	4715104	624	2	227	1475
109	KDM1A	1	23345940	624	2	227	1475
110	WDTC1	1	27561006	625	2	227	1475
110	PDZK1	1	145727665	625	2	227	1475
111	CDA	1	20915443	634	2	227	1475
111	ATP5F1	1	111991742	634	2	227	1475
112	LSM10	1	36859020	643	6	227	1475
112	C1orf228	1	45140393	643	6	227	1475
112	TMEM9	1	201103898	643	6	227	1475
112	CNIH3	1	224804178	643	6	227	1475
113	KCNJ10	1	160007256	646	2	13	14
113	LMX1A	1	165171103	646	2	13	14
114	OPRD1	1	29138653	649	3	227	1475
114	KPNA6	1	32573643	649	3	227	1475
115	DDOST	1	20978259	653	2	227	1475
115	AHCYL1	1	110546569	653	2	227	1475
116	SPSB1	1	9352940	655	6	227	1475
116	EDN2	1	41944445	655	6	227	1475
116	RORC	1	151778546	655	6	227	1475
116	MIR190B	1	154166140	655	6	227	1475
117	PAX7	1	18957499	670	3	227	1475
117	C1orf194	1	109648572	670	3	227	1475
118	ACTL8	1	18081807	672	4	227	1475
118	XKR8	1	28285972	672	4	227	1475
118	TFAP2E	1	36038970	672	4	227	1475
118	KCNA3	1	111196185	672	4	227	1475
119	DLGAP3	1	35331036	679	7	227	1475
119	VANGL1	1	116184573	679	7	227	1475
119	SHC1	1	154934773	679	7	227	1475
119	DPM3	1	155112366	679	7	227	1475
120	ZNF362	1	33722173	686	3	227	1475
120	COL9A2	1	40766162	686	3	227	1475
121	CELA2A	1	15783222	687	3	227	1475
121	LCE1C	1	152777310	687	3	227	1475
122	NADK	1	1682670	689	7	227	1475
122	CEP104	1	3728644	689	7	227	1475
122	PLA2G2E	1	20246799	689	7	227	1475
123	UTP11L	1	38478383	691	2	227	1475
123	FAM78B	1	166039255	691	2	227	1475
124	DNALI1	1	38022519	696	3	227	1475
124	PPT1	1	40538381	696	3	227	1475
125	KIAA1522	1	33231234	707	3	227	1475
125	OPTC	1	203463270	707	3	227	1475
126	YRDC	1	38268613	709	3	227	1475
126	GJA9	1	39339738	709	3	227	1475
127	TOMM40L	1	161195728	718	8	225	322
127	CFHR1	1	196788860	718	8	225	322
128	S100A6	1	153507075	718	8	227	1475
128	IER5	1	181057637	718	8	227	1475
129	VTCN1	1	117686208	722	2	227	1475
129	CREB3L4	1	153940314	722	2	227	1475
130	TMEM201	1	9648931	733	4	227	1475
130	CLSTN1	1	9789078	733	4	227	1475
130	S100A2	1	153533584	733	4	227	1475
131	SLC2A5	1	9101426	737	2	227	1475
131	KCNA2	1	111136201	737	2	227	1475
132	TNFRSF9	1	7975930	740	5	227	1475
132	SESN2	1	28585962	740	5	227	1475
132	RIMS3	1	41086351	740	5	227	1475
133	IGSF21	1	18434239	743	2	227	1475
133	FNDC5	1	33327868	743	2	227	1475
134	IQCC	1	32671235	745	3	227	1475
134	RUSC1-AS1	1	155290250	745	3	227	1475
135	TNFRSF14	1	2487803	746	5	227	1475
135	NBL1	1	19970666	746	5	227	1475
135	TMEM59	1	54492353	746	5	227	1475
135	FCRL6	1	159770300	746	5	227	1475
136	HMGN2	1	26798901	750	2	227	1475
136	HPCAL4	1	40144319	750	2	227	1475
137	SFN	1	27189632	758	2	227	1475
137	TMEM167B	1	109633402	758	2	227	1475
138	ALG6	1	63833260	764	2	227	1475
138	GUK1	1	228327784	764	2	227	1475
139	RAB42	1	28918711	769	3	227	1475
139	BEST4	1	45249256	769	3	227	1475
139	CAPZA1	1	113162074	769	3	227	1475
140	AIM1L	1	26648349	770	3	227	1475
140	PRDX1	1	45976706	770	3	227	1475
141	MYSM1	1	59120410	783	2	230	121
141	ACBD6	1	180257351	783	2	230	121
142	MMEL1	1	2522080	784	3	227	1475
142	LENEP	1	154966061	784	3	227	1475
143	AGTRAP	1	11796141	787	2	227	1475
143	GJB4	1	35225341	787	2	227	1475
144	FBXO2	1	11708417	788	2	227	1475
144	EFNA3	1	155051347	788	2	227	1475
145	DRAXIN	1	11751780	793	5	227	1475
145	MED8	1	43849578	793	5	227	1475
146	PTAFR	1	28473676	799	2	227	1475
146	SRSF4	1	29474249	799	2	227	1475
147	PRKCZ	1	1981908	801	2	227	1475
147	ANP32E	1	150190716	801	2	227	1475
148	GNB1	1	1716723	803	2	227	1475
148	TIMM17A	1	201924618	803	2	227	1475
149	MEGF6	1	3404505	804	3	227	1475
149	MIIP	1	12079298	804	3	227	1475
150	MIB2	1	1550794	814	3	227	1475
150	FAM212B	1	112264685	814	3	227	1475
151	AKIRIN1	1	39456915	826	2	227	1475
151	SMCP	1	152850797	826	2	227	1475
152	MPC2	1	167885912	847	3	225	322
152	RBM34	1	235294497	847	3	225	322
153	KISS1	1	204159468	849	2	227	1475
153	CNIH4	1	224544512	849	2	227	1475
154	SLC16A4	1	110905472	856	2	227	1475
154	SLAMF6	1	160454819	856	2	227	1475
155	CELA3A	1	22328148	861	4	227	1475
155	PPP1R8	1	28157324	861	4	227	1475
155	MAGOH	1	53692563	861	4	227	1475
155	PIGM	1	159997461	861	4	227	1475
156	C1orf109	1	38147241	863	2	227	1475
156	AMPD2	1	110163202	863	2	227	1475
157	C1orf216	1	36179476	866	2	227	1475
157	SMAP2	1	40862471	866	2	227	1475
158	ICMT	1	6281252	883	3	227	1475
158	FBLIM1	1	16091458	883	3	227	1475
158	CAPZB	1	19665266	883	3	227	1475
159	RGS18	1	192127591	887	28	225	322
159	CFHR2	1	196912933	887	28	225	322
159	ERO1LB	1	236378421	887	28	225	322
160	LRRC47	1	3696783	887	28	227	1475
160	CTNNBIP1	1	9908333	887	28	227	1475
160	RSG1	1	16558181	887	28	227	1475
160	UBXN10	1	20512570	887	28	227	1475
160	NIPAL3	1	24742244	887	28	227	1475
160	PAFAH2	1	26286257	887	28	227	1475
160	LIN28A	1	26737268	887	28	227	1475
160	FAM76A	1	28052489	887	28	227	1475
160	TMEM200B	1	29445936	887	28	227	1475
160	LAPTM5	1	31205314	887	28	227	1475
160	AK2	1	33476825	887	28	227	1475
160	COL8A2	1	36560836	887	28	227	1475
160	TMCO2	1	40713572	887	28	227	1475
160	DMAP1	1	44679124	887	28	227	1475
160	C1orf146	1	92683572	887	28	227	1475
160	FAM69A	1	93307716	887	28	227	1475
160	KCNC4	1	110753335	887	28	227	1475
160	PHTF1	1	114239823	887	28	227	1475
160	AP4B1-AS1	1	114399256	887	28	227	1475
160	LAD1	1	201349965	887	28	227	1475
160	MIR1231	1	201777738	887	28	227	1475
160	FMOD	1	203309748	887	28	227	1475
161	ATAD3A	1	1447909	891	21	227	1475
161	VAMP3	1	7831328	891	21	227	1475
161	HMGCL	1	24128366	891	21	227	1475
161	FUCA1	1	24171571	891	21	227	1475
161	STX12	1	28099693	891	21	227	1475
161	TMEM39B	1	32538502	891	21	227	1475
161	GJB5	1	35220647	891	21	227	1475
161	MANEAL	1	38259773	891	21	227	1475
161	CDC20	1	43824625	891	21	227	1475
161	CDCP2	1	54604667	891	21	227	1475
161	LCE4A	1	152681522	891	21	227	1475
161	H3F3A	1	226250407	891	21	227	1475
161	GJC2	1	228337414	891	21	227	1475
162	RHCE	1	25688739	893	4	227	1475
162	PEF1	1	32095462	893	4	227	1475
163	SH2D5	1	21046224	895	2	227	1475
163	TRIM11	1	228581376	895	2	227	1475
164	TARDBP	1	11072678	896	2	227	1475
164	MGST3	1	165600109	896	2	227	1475
165	GABRD	1	1950767	939	2	227	1475
165	NRAS	1	115247084	939	2	227	1475
166	SSU72	1	1477052	947	5	227	1475
166	APITD1	1	10490158	984	3	227	1475
166	S100A13	1	153591275	947	5	227	1475
166	GATAD2B	1	153777202	947	5	227	1475
167	MTOR-AS1	1	11203954	948	5	227	1475
167	TMEM82	1	16068986	948	5	227	1475
167	RRAGC	1	39303868	948	5	227	1475
167	TRIM45	1	117653676	948	5	227	1475
168	GPR157	1	9164475	951	2	227	1475
168	CYP4Z2P	1	47308766	951	2	227	1475
169	NKAIN1	1	31652591	952	2	227	1475
169	ZCCHC17	1	31769828	952	2	227	1475
170	PLA2G2F	1	20465822	953	4	227	1475
170	MFSD2A	1	40420783	953	4	227	1475
170	RAB4A	1	229406808	953	4	227	1475
171	LACTBL1	1	23279535	954	2	227	1475
171	CLIC4	1	25071759	954	2	227	1475
172	ALPL	1	21835857	956	5	227	1475
172	RIMKLA	1	42846467	956	5	227	1475
172	TNFAIP8L2	1	151129104	956	5	227	1475
172	LRRC52	1	165513477	956	5	227	1475
173	TSSK3	1	32827861	961	7	227	1475
173	TRABD2B	1	48226199	961	7	227	1475
173	LCE3B	1	152586286	961	7	227	1475
173	SPRR2G	1	153122057	961	7	227	1475
173	CKS1B	1	154947117	961	7	227	1475
173	NHLH1	1	160336860	961	7	227	1475
174	PDC	1	186412697	962	4	225	322
174	RGS2	1	192778168	962	4	225	322
175	MARCKSL1	1	32799429	962	4	227	1475
175	TMEM69	1	46153846	962	4	227	1475
176	STMN1	1	26210676	963	2	227	1475
176	GDAP2	1	118406106	963	2	227	1475
177	SNORD46	1	45242163	973	2	227	1475
177	LCE2C	1	152647790	973	2	227	1475
178	CD164L2	1	27705589	975	2	227	1475
178	BARHL2	1	91177578	975	2	227	1475
179	HES4	1	934341	981	5	227	1475
179	HES3	1	6304251	981	5	227	1475
179	AKR7A3	1	19609056	981	5	227	1475
179	EBNA1BP2	1	43629844	981	5	227	1475
179	HIST3H2A	1	228645064	981	5	227	1475
180	RAB3B	1	52373627	982	3	227	1475
180	SPRR3	1	152974222	982	3	227	1475
181	APITD1	1	10490158	984	3	227	1475
181	AKR7A2	1	19629201	984	3	227	1475
181	CLCC1	1	109472129	984	3	227	1475
182	S100A10	1	151955385	994	2	227	1475
182	HAX1	1	154245038	994	2	227	1475
183	TSHB	1	115576566	997	2	227	1475
183	C1orf95	1	226736500	997	2	227	1475
184	ARHGEF16	1	3371146	1003	2	227	1475
184	C2CD4D	1	151810338	1003	2	227	1475
185	NT5C1A	1	40124792	1016	2	227	1475
185	S100A4	1	153516097	1016	2	227	1475
186	SRSF10	1	24290836	1017	2	227	1475
186	MTMR9LP	1	32697260	1017	2	227	1475
187	PEX10	1	2336240	1030	2	227	1475
187	ZBED6	1	203766650	1030	2	227	1475
188	MYT1L	2	1792884	0	38	213	510
188	DYSF	2	71680752	0	38	213	510
188	ALMS1P	2	73872045	0	38	213	510
188	RGPD3	2	107021135	0	38	213	510
188	MGAT5	2	135011829	0	38	213	510
188	NEB	2	152341852	0	38	213	510
188	XIRP2	2	167744996	0	38	213	510
188	TTN	2	179390717	0	38	213	510
188	SPAG16	2	214149102	0	38	213	510
188	PSMD1	2	231921577	0	38	213	510
189	APOB	2	21224300	0	38	230	70
189	EML6	2	54952148	0	38	230	70
189	CCDC88A	2	55514977	0	38	230	70
189	SNRNP200	2	96940073	0	38	230	70
189	SEMA4C	2	97525472	0	38	230	70
190	IFT172	2	27667239	49	2	213	510
190	ETAA1	2	67624441	49	2	213	510
191	MOGS	2	74688183	223	3	213	510
191	IL36G	2	113735595	223	3	213	510
191	CERKL	2	182401400	223	3	213	510
192	ZNF513	2	27600097	229	3	213	510
192	ARL6IP6	2	153574406	229	3	213	510
193	CCDC138	2	109403205	277	2	213	510
193	NOP58	2	203130514	277	2	213	510
194	NAGK	2	71295407	393	3	213	510
194	SH3RF3	2	109745996	393	3	213	510
195	DCDC2C	2	3751181	441	5	213	510
195	FRZB	2	183698004	441	5	213	510
196	PLEK	2	68592321	452	3	213	510
196	FZD7	2	202899309	452	3	213	510
197	IL1RL1	2	102927961	453	2	213	510
197	HECW2	2	197063974	453	2	213	510
198	PXDN	2	1635658	475	3	213	510
198	SPP2	2	234959345	475	3	213	510
199	EDAR	2	109510926	512	2	213	510
199	DIS3L2	2	232826292	512	2	213	510
200	GALM	2	38893051	537	4	213	510
200	IL18RAP	2	103035249	537	4	213	510
201	PNO1	2	68385004	547	6	213	510
201	SGPP2	2	223289321	547	6	213	510
202	TMEM18	2	667972	679	7	213	510
202	UBE2E3	2	181845307	679	7	213	510
203	ANTXR1	2	69240275	682	2	213	510
203	OSGEPL1	2	190611385	682	2	213	510
204	E2F6	2	11584500	687	4	34	13
204	G6PC2	2	169757749	687	4	34	13
205	RNF149	2	101892062	709	2	213	510
205	SULT1C3	2	108863650	709	2	213	510
206	ANKAR	2	190540710	766	2	213	510
206	ANKZF1	2	220094478	766	2	213	510
207	PPP3R1	2	68405988	768	2	213	510
207	LYPD1	2	133402336	768	2	213	510
208	CALCRL	2	188206689	829	2	213	510
208	WDR75	2	190306158	829	2	213	510
209	CLEC4F	2	71035776	865	3	213	510
209	LONRF2	2	100889752	865	3	213	510
210	CCNT2	2	135676391	872	5	213	510
210	SLC38A11	2	165754708	872	5	213	510
211	CGREF1	2	27323461	873	3	213	510
211	RND3	2	151324706	873	3	213	510
212	IL1F10	2	113825546	887	10	213	510
212	WDR12	2	203745322	887	10	213	510
213	FAM110C	2	38813	891	19	213	510
213	BMP10	2	69092612	891	19	213	510
213	EXOC6B	2	72406443	891	19	213	510
213	POLE4	2	75185774	891	19	213	510
213	ZC3H8	2	112973438	891	19	213	510
214	TEX261	2	71213067	947	6	213	510
214	ANKRD20A8P	2	95426672	947	6	213	510
215	ODC1	2	10580496	953	12	213	510
215	CHCHD5	2	113342013	953	12	213	510
215	DES	2	220283098	953	12	213	510
216	MAL	2	95691399	1007	2	213	510
216	LANCL1	2	211295972	1007	2	213	510
217	GPN1	2	27851514	1054	3	213	510
217	TGFA	2	70674411	1054	3	213	510
218	SCN2A	2	166150340	1061	2	213	510
218	NBEAL1	2	203879601	1061	2	213	510
219	TSSC1	2	3192740	1076	3	213	510
219	ADD2	2	70902215	1076	3	213	510
220	PRPF40A	2	153508106	1082	2	213	510
220	ALS2	2	202564985	1082	2	213	510
221	FAM98A	2	33808727	1148	2	230	70
221	MCFD2	2	47129008	1148	2	230	70
222	UMPS	3	124449212	0	32	75	6
222	SI	3	164696685	0	32	75	6
223	IMPG2	3	100941389	0	32	145	445
223	HHLA2	3	108021331	0	32	145	445
223	ZBTB20	3	114033346	0	32	145	445
223	GAP43	3	115342150	0	32	145	445
223	POPDC2	3	119360907	0	32	145	445
223	IQCB1	3	121488609	0	32	145	445
223	MCM2	3	127317199	0	32	145	445
223	IFT122	3	129158878	0	32	145	445
223	COL6A5	3	130064358	0	32	145	445
224	HRG	3	186383746	0	32	146	21
224	RFC4	3	186507681	0	32	146	21
225	MTMR14	3	9691116	0	32	147	347
225	IL17RC	3	9958757	0	32	147	347
225	HRH1	3	11267668	0	32	147	347
225	IQSEC1	3	12938541	0	32	147	347
225	RRP9	3	51967441	0	32	147	347
225	GLT8D1	3	52728499	0	32	147	347
225	CCDC66	3	56591183	0	32	147	347
225	FAM208A	3	56654159	0	32	147	347
226	EPHA3	3	89156673	30	2	145	445
226	PIK3R4	3	130397777	30	2	145	445
227	CASR	3	121903180	35	2	145	445
227	SEMA5B	3	122628039	35	2	145	445
228	LYZL4	3	42438569	103	4	145	445
228	ABHD6	3	58223258	103	4	145	445
229	TBC1D23	3	99979660	104	2	145	445
229	C3orf30	3	118864996	104	2	145	445
230	NR2C2	3	14989090	141	2	147	347
230	UBE2E1	3	23847383	141	2	147	347
231	FAM3D	3	58619669	335	3	145	445
231	NAA50	3	113435306	335	3	145	445
232	EFHB	3	19920965	393	3	147	347
232	RFT1	3	53122500	393	3	147	347
233	MYH15	3	108099215	417	2	145	445
233	HSPBAP1	3	122458843	417	2	145	445
234	CAV3	3	8775485	441	4	147	347
234	LIMD1	3	45636322	441	4	147	347
235	HEG1	3	124684553	449	2	145	445
235	KBTBD12	3	127641901	449	2	145	445
236	CADM2	3	85008132	515	3	145	445
236	ADCY5	3	123001142	515	3	145	445
237	LSM3	3	14220227	537	4	147	347
237	MON1A	3	49946301	537	4	147	347
238	SLC22A13	3	38307297	540	4	145	445
238	ZBED2	3	111311746	540	4	145	445
238	ZNF80	3	113953479	540	4	145	445
239	TADA3	3	9821647	544	2	147	347
239	TMEM43	3	14166439	544	2	147	347
240	SETMAR	3	4344987	547	6	147	347
240	FAM19A4	3	68780914	547	6	147	347
241	HIGD1A	3	42824399	574	2	145	445
241	SLC35A5	3	112280856	574	2	145	445
242	EMC3	3	10005635	621	3	147	347
242	SACM1L	3	45730753	621	3	147	347
243	C3orf17	3	112721291	689	3	145	445
243	ZDHHC23	3	113666747	689	3	145	445
244	PROS1	3	93591880	738	4	145	445
244	PHLDB2	3	111578567	738	4	145	445
245	MYD88	3	38179968	764	2	145	445
245	PODXL2	3	127348001	764	2	145	445
246	SNX4	3	125165487	799	2	145	445
246	MRPL3	3	131181044	799	2	145	445
247	C3orf38	3	88198892	881	2	145	445
247	CD47	3	107761940	881	2	145	445
248	RPP14	3	58291971	887	15	145	445
248	LINC00488	3	108897011	887	15	145	445
248	CSTA	3	122044010	887	15	145	445
248	CDV3	3	133293277	887	15	145	445
249	TDGF1	3	46619075	887	15	147	347
249	HYAL3	3	50330258	887	15	147	347
249	ARHGEF3	3	56761445	887	15	147	347
250	LSAMP	3	115521209	891	15	145	445
250	ABTB1	3	127391780	891	15	145	445
250	ISY1	3	128846258	891	15	145	445
251	HACL1	3	15602210	891	15	147	347
251	PRSS50	3	46753605	891	15	147	347
251	CDC25A	3	48198667	891	15	147	347
252	CHL1	3	238278	923	3	147	347
252	RPUSD3	3	9879532	923	3	147	347
253	GMPPB	3	49758908	963	2	147	347
253	ITIH3	3	52828783	963	2	147	347
254	LRRC3B	3	26664299	976	3	145	445
254	ALG1L	3	125648117	976	3	145	445
255	TRAIP	3	49866027	981	3	147	347
255	IQCF5	3	51907736	981	3	147	347
256	TRIM71	3	32859509	1099	2	145	445
256	CD96	3	111260925	1099	2	145	445
257	MUC13	3	124624288	1262	3	145	445
257	FOXL2	3	138663065	1262	3	145	445
258	BFSP2	3	133118838	1318	3	145	445
258	ESYT3	3	138153414	1318	3	145	445
259	ENTPD3	3	40428646	1352	2	145	445
259	LRRC58	3	120043575	1352	2	145	445
260	OSBPL10	3	31702316	1395	3	145	445
260	DCLK3	3	36753912	1395	3	145	445
261	FBLN2	3	13590624	1413	3	147	347
261	MAP4	3	47892179	1413	3	147	347
262	RBMS3	3	29322802	1429	2	145	445
262	SPICE1	3	113161564	1429	2	145	445
263	CAMK1	3	9799028	1445	3	147	347
263	SHQ1	3	72798427	1445	3	147	347
264	TRMT10C	3	101280679	1473	2	145	445
264	ALCAM	3	105085556	1473	2	145	445
265	ZNF141	4	331595	0	25	27	18
265	ABCA11P	4	419223	0	25	27	18
266	CWH43	4	48988264	0	25	119	8
266	LRBA	4	151185810	0	25	119	8
267	CMYA5	5	78985658	0	33	124	6
267	THBS4	5	79331169	0	33	124	6
268	SEMA5A	5	9035137	488	3	289	18
268	IRF1	5	131817300	488	3	289	18
269	PAPD4	5	78908242	764	4	77	11
269	C5orf15	5	133291197	764	4	77	11
270	RAD1	5	34905365	887	11	218	8
270	LOX	5	121398889	887	11	218	8
271	RIPK1	6	3077057	0	41	4	21
271	TRERF1	6	42192670	0	41	4	21
272	KIF13A	6	17763923	0	41	74	9
272	FBXL4	6	99321600	0	41	74	9
273	TEAD3	6	35441373	0	41	166	308
273	CCND3	6	41902670	0	41	166	308
273	UBR2	6	42531759	0	41	166	308
273	ENPP5	6	46126918	0	41	166	308
273	HMGCLL1	6	55299170	0	41	166	308
273	IRAK1BP1	6	79577260	0	41	166	308
273	PHIP	6	79644135	0	41	166	308
274	SYNE1	6	152442818	0	41	173	95
274	LPAL2	6	160887586	0	41	173	95
274	LPA	6	160952514	0	41	173	95
275	GCM2	6	10873455	0	41	179	25
275	MMS22L	6	97590036	0	41	179	25
276	JARID2	6	15246205	163	2	166	308
276	PHF1	6	33378772	163	2	166	308
277	VPS52	6	33218048	246	3	166	308
277	PPP2R5D	6	42952236	246	3	166	308
278	LRFN2	6	40359372	516	2	166	308
278	CYP39A1	6	46517316	516	2	166	308
279	ZNF165	6	28048481	567	2	166	308
279	BEND6	6	56819772	567	2	166	308
280	TRIM27	6	28870778	669	3	166	308
280	PNRC1	6	89790428	669	3	166	308
281	C6orf52	6	10671650	887	19	166	308
281	ZSCAN12P1	6	28058584	887	19	166	308
281	HLA-DQA1	6	32605182	887	19	166	308
281	HSD17B8	6	33172413	887	19	166	308
281	NUDT3	6	34254972	887	19	166	308
281	RPS10	6	34385230	887	19	166	308
281	TRAM2	6	52362199	887	19	166	308
282	TAP2	6	32793186	891	6	166	308
282	CCNC	6	99990262	891	6	166	308
283	MRPL14	6	44081372	947	5	166	308
283	IL17F	6	52101483	947	5	166	308
284	GSTA2	6	52614884	1050	3	166	308
284	FBXO9	6	52929795	1050	3	166	308
285	OR2H2	6	29555682	1302	2	166	308
285	FRS3	6	41737913	1302	2	166	308
286	OPRM1	6	154331630	1394	3	173	95
286	FNDC1	6	159590428	1394	3	173	95
287	HOXA2	7	27139972	0	39	5	6
287	ANKIB1	7	91875547	0	39	5	6
287	PTCD1	7	99014361	0	39	5	6
288	PILRB	7	99955625	0	39	16	30
288	FAM3C	7	120988904	0	39	16	30
289	AGMO	7	15239942	0	39	37	21
289	WASL	7	123321980	0	39	37	21
290	AMZ1	7	2719155	0	39	181	90
290	ABCA13	7	48211056	0	39	181	90
290	MUC17	7	100663363	0	39	181	90
291	ASB15	7	123249076	103	3	236	14
291	PODXL	7	131185020	103	3	236	14
292	NCF1	7	74188308	907	6	181	90
292	ACHE	7	100487614	907	6	181	90
293	WWP1	8	87354993	0	34	201	9
293	RUNX1T1	8	92967194	0	34	201	9
294	CLU	8	27454433	0	34	215	37
294	ZNF7	8	146052902	0	34	215	37
295	GINS4	8	41386724	0	34	225	20
295	CSPP1	8	67976602	0	34	225	20
296	KIAA2026	9	5919007	0	27	336	696
296	KDM4C	9	6720862	0	27	336	696
296	BNC2	9	16409500	0	27	336	696
296	RPS6	9	19376253	0	27	336	696
296	SLC24A2	9	19507449	0	27	336	696
296	FOCAD	9	20658307	0	27	336	696
296	AQP7	9	33384947	0	27	336	696
296	CNTNAP3B	9	43684884	0	27	336	696
296	PRUNE2	9	79226291	0	27	336	696
296	FRMD3	9	85859538	0	27	336	696
296	HNRNPK	9	86582997	0	27	336	696
296	GRIN3A	9	104331633	0	27	336	696
296	OR13D1	9	107456702	0	27	336	696
296	ACTL7B	9	111616868	0	27	336	696
296	ZFP37	9	115804094	0	27	336	696
296	ZNF618	9	116638561	0	27	336	696
297	PCSK5	9	78505559	44	2	336	696
297	AKNA	9	117096432	44	2	336	696
298	SLC28A3	9	86890764	63	4	336	696
298	SYK	9	93563961	63	4	336	696
299	NAA35	9	88556056	124	2	336	696
299	SAPCD2	9	139956578	124	2	336	696
300	NFIB	9	14081841	134	3	336	696
300	CCL21	9	34709001	134	3	336	696
301	HSD17B3	9	98997588	137	2	336	696
301	SLC35D2	9	99082987	137	2	336	696
302	KIAA1045	9	34957483	236	2	336	696
302	POLE3	9	116169517	236	2	336	696
303	PPAPDC2	9	4662293	441	6	336	696
303	IFNA1	9	21440452	441	6	336	696
303	SHB	9	37915894	441	6	336	696
304	FOXB2	9	79634570	535	4	336	696
304	AUH	9	93976096	535	4	336	696
305	RFK	9	79000432	537	3	336	696
305	OMD	9	95176526	537	3	336	696
305	NANS	9	100818958	537	3	336	696
306	CENPP	9	95087749	543	2	336	696
306	SLC34A3	9	140125384	543	2	336	696
307	LRRC19	9	26993134	653	3	336	696
307	C9orf156	9	100666770	653	3	336	696
308	IFNA6	9	21350316	655	2	336	696
308	CLIC3	9	139889059	655	2	336	696
309	NIPSNAP3A	9	107509968	659	2	336	696
309	ORM1	9	117085302	659	2	336	696
310	MLLT3	9	20341662	743	2	336	696
310	FAM166B	9	35561826	743	2	336	696
311	ZDHHC21	9	14611068	756	2	336	696
311	SLC31A1	9	115983807	756	2	336	696
312	GOLM1	9	88641057	764	2	336	696
312	FAM120AOS	9	96208781	764	2	336	696
313	IFNA10	9	21206179	787	3	336	696
313	TESK1	9	35605280	787	3	336	696
314	C9orf41	9	77597872	802	2	336	696
314	CORO2A	9	100883256	802	2	336	696
315	JAK2	9	4985244	844	2	336	696
315	SPTLC1	9	94793415	844	2	336	696
316	PLAA	9	26903367	872	3	336	696
316	CREB3	9	35732316	872	3	336	696
316	KLF4	9	110247132	872	3	336	696
317	IFT74	9	26956370	887	9	336	696
317	UBE2R2	9	33817181	887	9	336	696
317	NUDT2	9	34329503	887	9	336	696
317	C9orf24	9	34379016	887	9	336	696
317	CCL19	9	34689566	887	9	336	696
317	LRRC37A5P	9	114365110	887	9	336	696
317	INIP	9	115448790	887	9	336	696
318	SNAPC3	9	15422781	918	3	336	696
318	ASPN	9	95218488	918	3	336	696
318	NDOR1	9	140100118	918	3	336	696
319	FAM221B	9	35817013	939	3	336	696
319	RNF183	9	116059372	939	3	336	696
320	NMRK1	9	77676115	948	5	336	696
320	MIR24-1	9	97848302	948	5	336	696
320	MSANTD3-TMEFF1	9	103204187	948	5	336	696
321	DCTN3	9	34613541	953	5	336	696
321	HIATL1	9	97136832	953	5	336	696
321	ALAD	9	116148591	953	5	336	696
322	MIR491	9	20716103	961	4	336	696
322	RORB	9	77112251	961	4	336	696
323	MIR27B	9	97847726	976	3	336	696
323	KIF12	9	116853917	976	3	336	696
324	PRKACG	9	71627448	1076	2	336	696
324	ANKRD19P	9	95571892	1076	2	336	696
325	GLIS3	9	3824127	1171	2	336	696
325	C9orf142	9	139886869	1171	2	336	696
326	DAPK1	9	90112595	1236	2	336	696
326	TXNDC8	9	113084740	1236	2	336	696
327	ERMP1	9	5784571	1259	3	336	696
327	PALM2	9	112542576	1259	3	336	696
328	GLDC	9	6532463	1304	2	336	696
328	ZCCHC7	9	37120594	1304	2	336	696
329	ZNF510	9	99518146	1375	2	336	696
329	OR13C3	9	107298050	1375	2	336	696
330	SIT1	9	35649296	1429	2	336	696
330	FRMPD1	9	37651051	1429	2	336	696
331	TAF1L	9	32629451	1654	2	336	696
331	ABCA1	9	107543283	1654	2	336	696
332	IFNA8	9	21409145	1846	2	336	696
332	NTRK2	9	87284594	1846	2	336	696
333	C9orf153	9	88835179	1866	3	336	696
333	XPA	9	100437190	1866	3	336	696
334	IFNA17	9	21227241	2086	3	336	696
334	ANKS6	9	101494290	2086	3	336	696
335	MPDZ	9	13105702	2175	2	336	696
335	IFNA21	9	21165635	2175	2	336	696
336	GNE	9	36214438	2198	2	336	696
336	FSD1L	9	108210314	2198	2	336	696
337	HSPA14	10	14880158	0	28	214	10
337	MYOF	10	95066185	0	28	214	10
338	HNRNPH3	10	70091767	690	2	77	6
338	PRF1	10	72357103	690	2	77	6
339	RASSF7	11	561449	0	66	300	504
339	MUC5AC	11	1151579	0	66	300	504
339	MUC5B	11	1244294	0	66	300	504
339	LSP1	11	1874199	0	66	300	504
339	OR51Q1	11	5443340	0	66	300	504
339	OR52E4	11	5905522	0	66	300	504
339	OR56A4	11	6023280	0	66	300	504
339	OR6A2	11	6815755	0	66	300	504
339	PPFIBP2	11	7534995	0	66	300	504
339	OR5D18	11	55587105	0	66	300	504
339	OR5L2	11	55594694	0	66	300	504
339	OR5T2	11	55999581	0	66	300	504
339	OR5T3	11	56019675	0	66	300	504
339	OR5AK2	11	56756388	0	66	300	504
339	BEST1	11	61717355	0	66	300	504
339	SCGB2A1	11	61976139	0	66	300	504
339	AHNAK	11	62201013	0	66	300	504
339	STX5	11	62574331	0	66	300	504
339	SLC22A8	11	62760295	0	66	300	504
339	SPTBN2	11	66452719	0	66	300	504
339	LRFN4	11	66624875	0	66	300	504
339	SSH3	11	67070918	0	66	300	504
339	FGF3	11	69624735	0	66	300	504
339	KRTAP5-10	11	71276608	0	66	300	504
339	ATM	11	108093558	0	66	300	504
339	CADM1	11	115044344	0	66	300	504
339	SIK3	11	116714117	0	66	300	504
339	PCSK7	11	117075786	0	66	300	504
340	OR51A7	11	4928599	0	66	302	187
340	MUC15	11	26580578	0	66	302	187
340	DCDC5	11	30885149	0	66	302	187
340	ABTB2	11	34172533	0	66	302	187
340	CD44	11	35160416	0	66	302	187
340	PRR5L	11	36422546	0	66	302	187
340	MED19	11	57471186	0	66	302	187
340	C11orf31	11	57508721	0	66	302	187
341	CHRNA10	11	3686816	0	66	303	178
341	IGSF22	11	18725851	0	66	303	178
341	FJX1	11	35639734	0	66	303	178
341	C11orf30	11	76156068	0	66	303	178
341	LRRC32	11	76368567	0	66	303	178
341	PICALM	11	85668213	0	66	303	178
341	AMOTL1	11	94501507	0	66	303	178
341	PGR	11	100900354	0	66	303	178
341	DYNC2H1	11	102980159	0	66	303	178
342	RAB6A	11	73386682	0	66	307	102
342	ACAT1	11	107992257	0	66	307	102
343	PYGM	11	64513860	0	66	312	24
343	MUS81	11	65627871	0	66	312	24
344	B4GALNT4	11	369794	83	4	300	504
344	RDX	11	110066285	83	4	300	504
345	NUCB2	11	17298285	116	4	300	504
345	DHCR7	11	71145456	116	4	300	504
345	IL10RA	11	117857105	116	4	300	504
346	PPP1R14B	11	64011950	135	2	300	504
346	C11orf80	11	66512206	135	2	300	504
347	CEND1	11	787109	156	2	300	504
347	OR10A5	11	6866913	156	2	300	504
348	KIAA1549L	11	33563876	164	4	303	178
348	C11orf70	11	101918168	164	4	303	178
349	SUV420H1	11	67933185	269	3	300	504
349	CPT1A	11	68522350	269	3	300	504
350	MOB2	11	1490677	393	4	300	504
350	MRPL21	11	68658745	393	4	300	504
350	CTTN	11	70244611	393	4	300	504
351	OR51M1	11	5410606	441	14	300	504
351	MRPL17	11	6701615	441	14	300	504
351	SAA4	11	18252901	441	14	300	504
351	IL18	11	112013973	441	14	300	504
352	OR52E2	11	5079879	441	14	302	187
352	BDNF	11	27676441	441	14	302	187
352	PEX16	11	45931219	441	14	302	187
353	DEFB108B	11	71544245	441	14	307	102
353	CARD17	11	104963195	441	14	307	102
354	NXF1	11	62559597	515	2	300	504
354	SLC22A6	11	62744068	515	2	300	504
355	CHRDL2	11	74407472	525	4	303	178
355	CCDC90B	11	82970134	525	4	303	178
356	KRTAP5-1	11	1605571	537	11	300	504
356	IGF2-AS	11	2161757	537	11	300	504
356	SERGEF	11	17809595	537	11	300	504
356	RBM4	11	66406087	537	11	300	504
356	MYEOV	11	69061604	537	11	300	504
356	C11orf88	11	111385509	537	11	300	504
356	CRYAB	11	111779343	537	11	300	504
356	MPZL2	11	118124130	537	11	300	504
357	DUSP8	11	1575280	540	8	300	504
357	MACROD1	11	63766029	540	8	300	504
357	CDK2AP2	11	67273960	540	8	300	504
357	C11orf65	11	108253726	540	8	300	504
358	TSPAN4	11	842823	544	6	300	504
358	CABP2	11	67286417	544	6	300	504
359	IPO7	11	9406168	575	2	302	187
359	CLP1	11	57425215	575	2	302	187
360	IRF7	11	612554	585	4	300	504
360	C11orf71	11	114262169	585	4	300	504
361	IMMP1L	11	31453945	585	4	303	178
361	ARRB1	11	74971165	585	4	303	178
362	OLFML1	11	7506599	732	2	300	504
362	BTBD10	11	13409542	732	2	300	504
363	BTBD18	11	57510985	745	3	302	187
363	OR5AN1	11	59131931	745	3	302	187
364	KCNQ1	11	2466220	756	2	300	504
364	OR10A4	11	6897855	756	2	300	504
365	KRTAP5-6	11	1718424	835	4	300	504
365	FKBP2	11	64008603	835	4	300	504
365	PAFAH1B2	11	117014999	835	4	300	504
366	HRAS	11	532241	851	3	300	504
366	SLC22A24	11	62885994	851	3	300	504
367	RIN1	11	66099541	887	21	28	9
367	SLC29A2	11	66129991	887	21	28	9
368	INS-IGF2	11	2167852	887	21	300	504
368	FAR1	11	13690205	887	21	300	504
368	OR5M10	11	56344249	887	21	300	504
368	SCGB1D2	11	62009723	887	21	300	504
368	COX8A	11	63742078	887	21	300	504
369	WT1-AS	11	32457063	887	21	303	178
369	NDUFS3	11	47600561	887	21	303	178
369	MED17	11	93517404	887	21	303	178
370	RNF121	11	71639767	887	21	307	102
370	AQP11	11	77300679	887	21	307	102
370	FDX1	11	110300660	887	21	307	102
371	MRGPRG-AS1	11	3239561	891	8	300	504
371	NDUFS8	11	67798083	891	8	300	504
371	C11orf57	11	111944967	891	8	300	504
372	POLR2G	11	62529010	893	4	300	504
372	OTUB1	11	63753324	893	4	300	504
373	SRSF8	11	94800040	893	4	303	178
373	FAM76B	11	95502105	893	4	303	178
374	COMMD9	11	36293841	918	3	302	187
374	SPI1	11	47376408	918	3	302	187
375	ZNF705E	11	71525090	920	2	307	102
375	DCUN1D5	11	102921412	920	2	307	102
376	OR52N4	11	5775922	953	5	300	504
376	FGF4	11	69587796	953	5	300	504
377	B3GNT6	11	76745384	953	5	303	178
377	PANX1	11	93862093	953	5	303	178
378	BAD	11	64037299	961	4	300	504
378	RAD9A	11	67159422	961	4	300	504
379	IFITM10	11	1753639	981	3	300	504
379	TSSC4	11	2421717	981	3	300	504
380	OR52B6	11	5602106	1050	3	300	504
380	SCN2B	11	118033518	1050	3	300	504
381	PTDSS2	11	450279	1273	4	300	504
381	SYT12	11	66790815	1273	4	300	504
382	SLC25A22	11	790474	1329	2	300	504
382	EML3	11	62369690	1329	2	300	504
383	WNT11	11	75897369	1388	2	303	178
383	ACER3	11	76571916	1388	2	303	178
384	WDR74	11	62600382	1725	3	300	504
384	TIMM8B	11	111955538	1725	3	300	504
385	ILK	11	6625039	2075	2	300	504
385	C11orf86	11	66742753	2075	2	300	504
386	TUT1	11	62342516	2153	2	300	504
386	KCNK4	11	64058792	2153	2	300	504
387	CALCOCO1	12	54104901	0	60	16	11
387	UTP20	12	101673904	0	60	16	11
388	CCND2	12	4382901	0	60	22	18
388	CLEC4E	12	8685900	0	60	22	18
389	CD163	12	7623411	0	60	25	13
389	GTF2H3	12	124118285	0	60	25	13
390	ULK1	12	132379278	0	60	30	11
390	PUS1	12	132413812	0	60	30	11
391	PEX5	12	7342281	0	60	121	203
391	C3AR1	12	8210918	0	60	121	203
391	CLEC2D	12	9822303	0	60	121	203
391	AAAS	12	53701239	0	60	121	203
391	ZFC3H1	12	72003378	0	60	121	203
391	SPIC	12	101871334	0	60	121	203
391	UBC	12	125396190	0	60	121	203
392	TMPO	12	98909350	0	60	122	138
392	ACACB	12	109577201	0	60	122	138
392	TRPV4	12	110220891	0	60	122	138
392	TCTN1	12	111051911	0	60	122	138
392	HVCN1	12	111086490	0	60	122	138
392	HECTD4	12	112597991	0	60	122	138
392	SDSL	12	113860194	0	60	122	138
392	TBX5	12	114791734	0	60	122	138
392	TESC	12	117476727	0	60	122	138
393	CSRNP2	12	51454987	0	60	133	12
393	DCD	12	55038374	0	60	133	12
394	VWF	12	6058039	0	60	144	22
394	CCT2	12	69979461	0	60	144	22
395	RASAL1	12	113536623	105	2	122	138
395	HNF1A	12	121416548	105	2	122	138
396	USP5	12	6961284	517	2	121	203
396	MYF6	12	81101407	517	2	121	203
397	MAP1LC3B2	12	116997185	529	6	122	138
397	COQ5	12	120941081	529	6	122	138
398	KCTD10	12	109886459	576	2	122	138
398	RNF10	12	120972131	576	2	122	138
399	SLC25A3	12	98987402	585	3	122	138
399	MLXIP	12	122516633	585	3	122	138
400	DDN	12	49388932	887	8	130	27
400	KRT74	12	52959602	887	8	130	27
401	ANKRD13A	12	110437234	891	9	60	6
401	C12orf76	12	110478981	891	9	60	6
402	ORAI1	12	122064454	994	6	122	138
402	PSMD9	12	122326636	994	6	122	138
403	EEA1	12	93166284	1120	2	121	203
403	TMCC3	12	94960899	1120	2	121	203
404	MYCBP2	13	77618791	0	22	1	36
404	PCID2	13	113831852	0	22	1	36
405	CCDC168	13	103381716	0	22	329	42
405	FAM155A	13	107820878	0	22	329	42
406	PCDH9	13	66876965	0	22	330	81
406	METTL21C	13	103338096	0	22	330	81
407	NDUFB1	14	92582467	0	31	15	33
407	SLC25A47	14	100789678	0	31	15	33
408	MAP3K9	14	71189242	0	31	20	25
408	TECPR2	14	102829299	0	31	20	25
408	AHNAK2	14	105403590	0	31	20	25
409	PCNXL4	14	60558628	0	31	22	18
409	ALKBH1	14	78138748	0	31	22	18
409	NRXN3	14	78870073	0	31	22	18
410	C14orf105	14	57936017	0	31	25	24
410	DACT1	14	59105554	0	31	25	24
411	RPS6KL1	14	75370656	0	31	352	13
411	CDC42BPB	14	103398715	0	31	352	13
412	ZC3H14	14	89029690	0	31	355	19
412	CATSPERB	14	92047117	0	31	355	19
413	TCL6	14	96117514	0	31	361	54
413	MIR369	14	101531934	0	31	361	54
414	SMOC1	14	70346113	162	2	17	26
414	TNFAIP2	14	103592663	162	2	17	26
415	ZBTB25	14	64953554	393	3	7	18
415	MIR342	14	100575991	393	3	7	18
416	HIF1A	14	62162118	1784	2	6	33
416	SERPINA1	14	94843083	1784	2	6	33
417	DMXL2	15	51739920	0	40	1	79
417	FAM214A	15	52873517	0	40	1	79
418	ATP8B4	15	50150434	0	40	4	48
418	RAB11A	15	66161796	0	40	4	48
418	MAP2K5	15	67835020	0	40	4	48
418	FBXO22	15	76196199	0	40	4	48
418	DET1	15	89055713	0	40	4	48
419	SCG3	15	51973549	0	40	388	239
419	PPIB	15	64448013	0	40	388	239
419	PIAS1	15	68346571	0	40	388	239
419	ADPGK	15	73043707	0	40	388	239
419	FAM219B	15	75192327	0	40	388	239
419	PEAK1	15	77400497	0	40	388	239
419	SYNM	15	99645285	0	40	388	239
419	LYSMD4	15	100267605	0	40	388	239
419	CHSY1	15	101715927	0	40	388	239
420	NEDD4	15	56119116	0	40	389	43
420	HERC1	15	63900816	0	40	389	43
420	GOLGA6D	15	75575181	0	40	389	43
420	IREB2	15	78730517	0	40	389	43
421	PCSK6	15	101844132	0	40	391	15
421	DDX11L9	15	102516760	0	40	391	15
422	POLG	15	89859535	134	2	388	239
422	IGF1R	15	99191767	134	2	388	239
423	WDR72	15	53805937	475	2	388	239
423	ACSBG1	15	78463186	475	2	388	239
424	PLEKHO2	15	65134081	537	6	388	239
424	CRTC3	15	91073117	537	6	388	239
425	SNORD16	15	66795148	544	3	388	239
425	C15orf32	15	93014906	544	3	388	239
426	LACTB	15	63413998	793	2	388	239
426	GDPGP1	15	90777486	793	2	388	239
427	PDIA3	15	44038589	887	10	1	79
427	BCL2L10	15	52401821	887	10	1	79
427	POLR2M	15	57998718	887	10	1	79
427	CPLX3	15	75118950	887	10	1	79
428	SPESP1	15	69222838	887	10	388	239
428	SNX33	15	75941347	887	10	388	239
428	CIB2	15	78396947	887	10	388	239
428	ST20	15	80191181	887	10	388	239
428	SEC11A	15	85212767	887	10	388	239
429	RPS27L	15	63445538	907	2	388	239
429	PIF1	15	65107828	907	2	388	239
430	UNC13C	15	54305100	2166	2	388	239
430	ADAMTS7	15	79051544	2166	2	388	239
431	GCOM1	15	57884101	2282	2	1	79
431	ALPK3	15	85359910	2282	2	388	239
432	PSKH1	16	67927174	0	56	7	8
432	ESRP2	16	68262449	0	56	7	8
433	ITFG3	16	284544	0	56	20	14
433	CRAMP1L	16	1664640	0	56	20	14
433	PDILT	16	20370491	0	56	20	14
434	NTHL1	16	2089815	0	56	251	374
434	RNPS1	16	2303116	0	56	251	374
434	ZNF205	16	3162562	0	56	251	374
434	ZNF500	16	4800814	0	56	251	374
434	USP7	16	8985950	0	56	251	374
434	C16orf45	16	15596122	0	56	251	374
434	CDR2	16	22357256	0	56	251	374
434	UBFD1	16	23568861	0	56	251	374
434	DCTN5	16	23652686	0	56	251	374
434	CHP2	16	23765947	0	56	251	374
434	CACNG3	16	24266873	0	56	251	374
434	ARHGAP17	16	24930704	0	56	251	374
434	TUFM	16	28853731	0	56	251	374
434	SH2B1	16	28875077	0	56	251	374
434	RABEP2	16	28915741	0	56	251	374
434	TAOK2	16	29985187	0	56	251	374
434	ZNF48	16	30389632	0	56	251	374
434	FBRS	16	30675777	0	56	251	374
434	ARMC5	16	31470174	0	56	251	374
434	DPEP3	16	68009565	0	56	251	374
434	CDH1	16	68771194	0	56	251	374
434	BCAR1	16	75262927	0	56	251	374
434	WWOX	16	78133309	0	56	251	374
434	IRF8	16	85932773	0	56	251	374
434	KLHDC4	16	87741417	0	56	251	374
435	GAN	16	81348570	0	56	254	84
435	ZNF469	16	88493878	0	56	254	84
435	SNAI3	16	88744089	0	56	254	84
435	CDH15	16	89238162	0	56	254	84
435	ZNF276	16	89787951	0	56	254	84
436	ALG1	16	5121809	0	56	262	9
436	SLC5A2	16	31494438	0	56	262	9
437	SLX4	16	3631183	60	2	251	374
437	ACSM3	16	20775311	60	2	251	374
438	MEIOB	16	1883983	203	3	251	374
438	PRKCB	16	23847299	203	3	251	374
439	ZNF597	16	3482421	285	2	251	374
439	ACSM1	16	20634558	285	2	251	374
440	DPEP1	16	89686999	463	2	254	84
440	TUBB3	16	89988416	463	2	254	84
441	SPNS1	16	28986095	520	2	251	374
441	ZNF747	16	30541687	520	2	251	374
442	SOX8	16	1031807	544	6	23	15
442	SSTR5	16	1122755	544	6	23	15
443	TAT	16	71600753	715	3	252	21
443	MARVELD3	16	71660055	715	3	252	21
444	ACSM5	16	20420855	761	2	251	374
444	USP31	16	23072727	761	2	251	374
445	PRSS53	16	31094744	765	4	251	374
445	GINS2	16	85711279	765	4	251	374
446	PTX4	16	1535939	891	13	251	374
446	TNP2	16	11361713	891	13	251	374
446	FBXL19-AS1	16	30930639	891	13	251	374
447	SPSB3	16	1826712	947	6	251	374
447	GLIS2	16	4382224	947	6	251	374
447	LOC653786	16	22557018	947	6	251	374
448	EIF3C	16	28699878	953	3	251	374
448	NIP7	16	69373414	953	3	251	374
449	HSBP1	16	83841507	976	4	254	84
449	CBFA2T3	16	88941262	976	4	254	84
450	PAM16	16	4390251	980	2	251	374
450	METTL22	16	8715526	980	2	251	374
451	THOC6	16	3074031	1043	2	251	374
451	HMOX2	16	4524703	1043	2	251	374
452	ZSCAN10	16	3138890	1273	2	251	374
452	C16orf93	16	30771357	1273	2	251	374
453	ACSM2A	16	20462858	1365	2	251	374
453	SEPT1	16	30389453	1365	2	251	374
454	SNX29	16	12070590	1728	3	251	374
454	CENPBD1	16	90036182	1728	3	251	374
455	SHISA9	16	12995476	1966	2	251	374
455	PLK1	16	23690142	1966	2	251	374
456	TNRC6A	16	24741048	2427	2	251	374
456	TMEM219	16	29973350	2427	2	251	374
457	NUP88	17	5289345	0	82	1	56
457	KSR1	17	25799035	0	82	1	56
457	AP2B1	17	33914281	0	82	1	56
458	ZFP3	17	4981753	0	82	7	23
458	TEKT1	17	6703299	0	82	7	23
459	C17orf97	17	260117	0	82	12	45
459	GEMIN4	17	647660	0	82	12	45
459	ZZEF1	17	3907738	0	82	12	45
460	C17orf85	17	3710044	0	82	18	18
460	SEZ6	17	27281946	0	82	18	18
461	SLC25A39	17	42396992	0	82	25	9
461	PLEKHM1	17	43513265	0	82	25	9
462	MYH10	17	8377522	0	82	29	19
462	ALDOC	17	26900132	0	82	29	19
463	C17orf49	17	6918055	0	82	33	8
463	CD68	17	7482805	0	82	33	8
463	DNAH2	17	7620671	0	82	33	8
464	ITGAE	17	3617918	0	82	499	381
464	MYOCD	17	12569206	0	82	499	381
464	TEKT3	17	15207128	0	82	499	381
464	NCOR1	17	15933407	0	82	499	381
464	TOM1L2	17	17746821	0	82	499	381
464	KRT16P3	17	20404826	0	82	499	381
464	ERAL1	17	27182042	0	82	499	381
464	MYO18A	17	27400527	0	82	499	381
464	LRRC37BP1	17	28903482	0	82	499	381
464	ATAD5	17	29158987	0	82	499	381
464	TEFM	17	29226000	0	82	499	381
464	UNC45B	17	33474835	0	82	499	381
464	SYNRG	17	35874899	0	82	499	381
464	MRPL45	17	36452988	0	82	499	381
464	CISD3	17	36886509	0	82	499	381
464	RPL19	17	37356535	0	82	499	381
464	STARD3	17	37793332	0	82	499	381
464	KRT34	17	39533920	0	82	499	381
464	KRT35	17	39632940	0	82	499	381
464	DHX58	17	40253421	0	82	499	381
464	OSBPL7	17	45884732	0	82	499	381
465	AOC2	17	40996608	0	82	500	100
465	DHX8	17	41561284	0	82	500	100
465	MPP3	17	41878166	0	82	500	100
465	CD300LG	17	41924515	0	82	500	100
465	HDAC5	17	42154120	0	82	500	100
465	KAT7	17	47865980	0	82	500	100
466	KRTAP4-7	17	39240458	0	82	511	5
466	CRHR1	17	43861645	0	82	511	5
466	KPNB1	17	45727203	0	82	511	5
467	PSMD3	17	38137020	60	4	499	381
467	PTRF	17	40554466	60	4	499	381
468	GABARAP	17	7143737	159	2	499	381
468	HNF1B	17	36046433	159	2	499	381
469	USP6	17	5019732	222	3	499	381
469	CDK12	17	37617763	222	3	499	381
470	LLGL1	17	18128935	229	7	499	381
470	NLK	17	26369687	229	7	499	381
470	MYO19	17	34851598	229	7	499	381
470	RARA	17	38474472	229	7	499	381
471	PIP4K2B	17	36921943	378	3	499	381
471	KRT37	17	39576808	378	3	499	381
472	CDRT15P1	17	13927814	441	10	7	23
472	B9D1	17	19240866	441	10	7	23
473	TMEM97	17	26646120	441	10	499	381
473	TMEM98	17	31254927	441	10	499	381
473	LHX1	17	35294771	441	10	499	381
473	RAB5C	17	40276993	441	10	499	381
474	MEOX1	17	41717757	441	10	500	100
474	SNF8	17	47007458	441	10	500	100
475	PHF23	17	7138346	535	5	499	381
475	EPN2	17	19140689	535	5	499	381
476	CCL11	17	32612686	537	10	499	381
476	CNP	17	40118758	537	10	499	381
477	FAM101B	17	289770	547	6	12	45
477	GAS7	17	9813925	547	6	12	45
478	KRTAP1-5	17	39182278	560	2	499	381
478	KRTAP9-4	17	39405938	560	2	499	381
479	RFFL	17	33336130	648	2	32	11
479	MED24	17	38175349	648	2	499	381
480	SLC47A1	17	19437166	653	4	499	381
480	TCAP	17	37821598	653	4	499	381
480	CSF3	17	38171613	653	4	499	381
481	ZNF830	17	33288548	718	4	499	381
481	KRT12	17	39017429	718	4	499	381
481	KRT17	17	39775691	718	4	499	381
481	MLX	17	40719077	718	4	499	381
482	ENO3	17	4854383	756	2	499	381
482	SH3GL1P1	17	30367354	756	2	499	381
483	SPNS2	17	4402128	862	2	499	381
483	GAS2L2	17	34071529	862	2	499	381
484	IFT20	17	26655350	887	12	499	381
484	NKIRAS2	17	40172086	887	12	499	381
485	TMEM107	17	8076296	891	15	499	381
485	CDRT15	17	14139172	891	15	499	381
485	PGAP3	17	37827374	891	15	499	381
485	KRTAP4-2	17	39333697	891	15	499	381
486	VAT1	17	41166621	893	3	500	100
486	IGF2BP1	17	47074773	893	3	500	100
487	TUBG2	17	40811265	901	3	499	381
487	MAP3K14-AS1	17	43325291	901	3	499	381
488	PIGS	17	26880405	910	5	499	381
488	IGFBP4	17	38599675	910	5	499	381
489	TLCD1	17	27051365	947	6	499	381
489	ANKRD13B	17	27920526	947	6	499	381
490	ADAP2	17	29248753	986	3	499	381
490	FNDC8	17	33448630	986	3	499	381
490	CCL14	17	34310691	986	3	499	381
491	NLE1	17	33458340	1040	2	499	381
491	LRRC46	17	45908992	1040	2	499	381
492	USP32P2	17	18414575	1043	2	499	381
492	KRTAP4-3	17	39323482	1043	2	499	381
493	LGALS9	17	25958173	1173	2	499	381
493	SSH2	17	27952956	1173	2	499	381
494	FAM83G	17	18874380	1336	5	499	381
494	KRT40	17	39133967	1336	5	499	381
495	CALCOCO2	17	46908349	1336	5	500	100
495	DLX4	17	48050129	1336	5	500	100
496	TIAF1	17	27400538	1352	2	499	381
496	NUFIP2	17	27582853	1352	2	499	381
497	MYH8	17	10293641	1402	2	499	381
497	KCNJ12	17	21279698	1402	2	499	381
498	MED1	17	37560537	1722	2	499	381
498	STAT5B	17	40351194	1722	2	499	381
499	ZNF232	17	5009030	1831	2	499	381
499	GLP2R	17	9728867	1831	2	499	381
500	NSRP1	17	28443824	1833	2	499	381
500	ZNF385C	17	40177593	1833	2	499	381
501	SARM1	17	26698682	2277	2	499	381
501	DCAKD	17	43100705	2277	2	499	381
502	KRT32	17	39615764	2283	3	499	381
502	KRT19	17	39679868	2283	3	499	381
503	FHOD3	18	33877658	0	17	36	9
503	SKA1	18	47901391	0	17	36	9
504	ZNF121	19	9676291	0	88	5	29
504	PPAN-P2RY11	19	10216898	0	88	5	29
504	ZNF573	19	38229202	0	88	5	29
505	TJP3	19	3721696	0	88	925	609
505	SH2D3A	19	6752172	0	88	925	609
505	MUC16	19	8959519	0	88	925	609
505	ZNF317	19	9251055	0	88	925	609
505	OR7D2	19	9296269	0	88	925	609
505	ZNF561	19	9718001	0	88	925	609
505	CDC37	19	10501808	0	88	925	609
505	PDE4A	19	10541520	0	88	925	609
505	SPC24	19	11257830	0	88	925	609
505	SLC27A1	19	17581252	0	88	925	609
505	RAB3A	19	18307610	0	88	925	609
505	DDX49	19	19030483	0	88	925	609
505	NCAN	19	19322781	0	88	925	609
505	YJEFN3	19	19639669	0	88	925	609
505	ZNF85	19	21106058	0	88	925	609
505	ZNF208	19	22148896	0	88	925	609
505	ZNF729	19	22469251	0	88	925	609
505	ZNF536	19	30863327	0	88	925	609
505	SCGB2B2	19	35084345	0	88	925	609
505	LSR	19	35739558	0	88	925	609
505	ZNF781	19	38158649	0	88	925	609
505	WDR87	19	38375462	0	88	925	609
505	TIMM50	19	39971051	0	88	925	609
505	FCGBP	19	40353962	0	88	925	609
505	PLD3	19	40854331	0	88	925	609
506	PPAN-P2RY11	19	10216898	0	88	5	29
506	DNMT1	19	10244021	0	88	926	23
507	ZNF850	19	37234379	39	2	925	609
507	LGALS13	19	40093168	39	2	925	609
508	B3GNT3	19	17905918	149	2	925	609
508	RPS16	19	39923846	149	2	925	609
509	ZNF253	19	19976713	176	4	925	609
509	ZNF100	19	21906842	176	4	925	609
509	PSENEN	19	36236477	176	4	925	609
510	ZNF429	19	21688436	229	4	925	609
510	ZNF567	19	37178513	229	4	925	609
511	FBXW9	19	12799729	235	2	925	609
511	APLP1	19	36359400	235	2	925	609
512	IL12RB1	19	18169804	287	2	925	609
512	WDR62	19	36545782	287	2	925	609
513	NFIC	19	3359560	378	3	925	609
513	ZNF558	19	8920251	378	3	925	609
514	LPAR2	19	19734465	393	7	925	609
514	C19orf54	19	41246760	393	7	925	609
515	ZNF812	19	9800813	395	3	925	609
515	ZNF829	19	37379025	395	3	925	609
516	CACTIN	19	3610626	399	2	925	609
516	ELL	19	18553472	399	2	925	609
517	ISYNA1	19	18545197	441	10	925	609
517	ZNF98	19	22573898	441	10	925	609
517	FFAR1	19	35842444	441	10	925	609
518	TNFAIP8L1	19	4640028	463	2	925	609
518	SPRED3	19	38880839	463	2	925	609
519	CERS4	19	8274216	522	2	925	609
519	HOMER3	19	19040009	522	2	925	609
520	C19orf38	19	10959105	534	2	925	609
520	ZNF382	19	37096206	534	2	925	609
521	ELOF1	19	11663857	535	3	925	609
521	NDUFA13	19	19627018	535	3	925	609
521	THAP8	19	36525886	535	3	925	609
522	CDKN2D	19	10677137	537	7	925	609
522	C19orf43	19	12841453	537	7	925	609
522	RPSAP58	19	23945815	537	7	925	609
523	PGPEP1	19	18451407	540	3	925	609
523	TSSK6	19	19625027	540	3	925	609
524	ZNF627	19	11708234	547	5	925	609
524	PEPD	19	33877854	547	5	925	609
525	ZNF441	19	11877814	612	2	925	609
525	SUGP2	19	19101696	612	2	925	609
526	OR7G2	19	9212944	642	3	925	609
526	PLEKHF1	19	30156326	642	3	925	609
527	ICAM5	19	10400654	643	2	925	609
527	LIN37	19	36239261	643	2	925	609
528	RAX2	19	3769088	659	3	925	609
528	SLC25A42	19	19174802	659	3	925	609
529	NMRK2	19	3933100	669	5	925	609
529	SIRT2	19	39369194	669	5	925	609
530	HMG20B	19	3572942	736	3	925	609
530	ZNF30	19	35417806	736	3	925	609
531	UBA52	19	18682613	740	2	925	609
531	ZNF493	19	21579920	740	2	925	609
532	OR7G1	19	9225503	787	3	925	609
532	KEAP1	19	10596795	787	3	925	609
533	ZNF414	19	8575461	798	3	925	609
533	GPI	19	34856031	798	3	925	609
534	REXO1	19	1815244	887	15	925	609
534	PLIN3	19	4838345	887	15	925	609
534	ZNF557	19	7069470	887	15	925	609
534	YIPF2	19	11033443	887	15	925	609
534	U2AF1L4	19	36233427	887	15	925	609
534	CNTD2	19	40728114	887	15	925	609
535	GIPC3	19	3585568	891	15	925	609
535	CRB3	19	6464259	891	15	925	609
535	ELAVL3	19	11562142	891	15	925	609
535	MRPS12	19	39421347	891	15	925	609
536	GAMT	19	1397024	891	15	928	39
536	GNA15	19	3136029	891	15	928	39
537	MPV17L2	19	18304039	909	3	925	609
537	CYP2G1P	19	41396730	909	3	925	609
538	ECSIT	19	11616730	947	6	925	609
538	CLC	19	40221892	947	6	925	609
538	DYRK1B	19	40315986	947	6	925	609
539	MBD3L4	19	7037754	953	7	925	609
539	FXYD1	19	35629692	953	7	925	609
540	ZNF529	19	37034516	976	3	925	609
540	PSMD8	19	38865189	976	3	925	609
541	UBL5	19	9938567	1050	3	925	609
541	DPF1	19	38701645	1050	3	925	609
542	EEF2	19	3976053	1120	2	925	609
542	MAN2B1	19	12757321	1120	2	925	609
543	AP1M2	19	10683346	1173	2	925	609
543	ZNF486	19	20278022	1173	2	925	609
544	FFAR3	19	35849487	1251	2	925	609
544	SERTAD3	19	40946747	1251	2	925	609
545	ZNF653	19	11594241	1285	2	925	609
545	NCCRP1	19	39687603	1285	2	925	609
546	CAMSAP3	19	7660787	1326	2	925	609
546	EIF3K	19	39109713	1326	2	925	609
547	CNN1	19	11649578	1464	2	925	609
547	ZNF90	19	20188802	1464	2	925	609
548	GRAMD1A	19	35491245	1522	3	925	609
548	ZFP82	19	36882860	1522	3	925	609
549	LPPR3	19	812487	1525	2	925	609
549	PAF1	19	39876269	1525	2	925	609
550	TMEM59L	19	18723681	1527	2	925	609
550	ZNF260	19	37001588	1527	2	925	609
551	ZNF793	19	37997840	1570	2	925	609
551	CATSPERG	19	38826442	1570	2	925	609
552	RBM42	19	36119979	1580	3	925	609
552	C19orf47	19	40826966	1580	3	925	609
553	URI1	19	30433145	1698	2	925	609
553	ZFP30	19	38123388	1698	2	925	609
554	CNN2	19	1026273	1739	2	5	29
554	ALKBH7	19	6372443	1739	2	5	29
555	MBD3	19	1576669	1768	2	925	609
555	DMKN	19	35988118	1768	2	925	609
556	SEMA6B	19	4542599	1866	5	925	609
556	LRRC25	19	18501953	1866	5	925	609
557	GPATCH1	19	33571785	2200	2	925	609
557	ZNF607	19	38187263	2200	2	925	609
558	SCN1B	19	35521591	2378	2	925	609
558	TBCB	19	36605887	2378	2	925	609
559	SAFB	19	5623045	2489	2	925	609
559	ZNF440	19	11925106	2489	2	925	609
560	FAM210B	20	54933982	0	33	4	2
560	EEF1A2	20	62119364	0	33	4	2
561	RAE1	20	55926144	0	33	9	10
561	GID8	20	61569440	0	33	9	10
562	ESF1	20	13694968	0	33	122	101
562	DNMT3B	20	31350190	0	33	122	101
563	SALL4	20	50400582	0	33	127	120
563	SPO11	20	55904830	0	33	127	120
563	C20orf197	20	58630979	0	33	127	120
563	OPRL1	20	62711470	0	33	127	120
564	SRXN1	20	627267	0	33	141	20
564	PDYN	20	1959401	0	33	141	20
565	SRSF6	20	42086503	441	7	127	120
565	PMEPA1	20	56223447	441	7	127	120
566	RBM39	20	34291530	611	3	127	120
566	EPB41L1	20	34679425	611	3	127	120
567	LBP	20	36974813	887	6	127	120
567	MTRNR2L3	20	55933495	887	6	127	120
568	SETD4	21	37415981	0	12	239	75
568	TRPM2	21	45773483	0	12	239	75
568	FAM207A	21	46359954	0	12	239	75
568	PCNT	21	47744035	0	12	239	75
568	PRMT2	21	48055506	0	12	239	75
569	KRTAP10-1	21	45959067	184	2	239	75
569	YBEY	21	47706266	184	2	239	75
570	CHAF1B	21	37757688	229	2	239	75
570	KRTAP10-8	21	46031995	229	2	239	75
571	MORC3	21	37692486	860	2	239	75
571	KRTAP10-7	21	46020496	860	2	239	75
572	PISD	22	32014476	0	24	282	296
572	PRR14L	22	32077333	0	24	282	296
572	APOL1	22	36649116	0	24	282	296
572	C1QTNF6	22	37576205	0	24	282	296
572	KCNJ4	22	38822332	0	24	282	296
572	ATF4	22	39916568	0	24	282	296
572	CACNA1I	22	39966757	0	24	282	296
572	DNAJB7	22	41255553	0	24	282	296
572	ACO2	22	41865128	0	24	282	296
572	PPARA	22	46546498	0	24	282	296
572	SELO	22	50639407	0	24	282	296
572	CHKB	22	51017386	0	24	282	296
572	ACR	22	51176651	0	24	282	296
573	NAGA	22	42454337	441	2	282	296
573	C22orf34	22	49808173	441	2	282	296
574	TEX33	22	37387159	525	4	282	296
574	BAIAP2L2	22	38480895	525	4	282	296
575	RAC2	22	37621300	679	2	282	296
575	DMC1	22	38914953	679	2	282	296
576	MAPK12	22	50691330	887	3	282	296
576	LMF2	22	50941375	887	3	282	296
577	PIK3IP1	22	31677578	891	4	282	296
577	NUP50	22	45560551	891	4	282	296
578	FAM118A	22	45705784	961	3	282	296
578	WNT7B	22	46316247	961	3	282	296
579	YWHAH	22	32340478	973	3	282	296
579	C22orf42	22	32545518	973	3	282	296
579	POLR3H	22	41921805	973	3	282	296
580	TXN2	22	36863092	1097	2	282	296
580	FAM83F	22	40390952	1097	2	282	296
581	CYTH4	22	37678494	1324	2	282	296
581	ALG12	22	50296853	1324	2	282	296
582	KIAA1644	22	44639556	1350	2	282	296
582	CERK	22	47080306	1350	2	282	296
583	SAMM50	22	44351260	2037	3	282	296
583	PIM3	22	50354142	2037	3	282	296
584	WDR44	23	117480035	0	89	15	9
584	F8	23	154064063	0	89	15	9
585	SYP	23	49044264	0	89	58	11
585	P2RY10	23	78200828	0	89	58	11
586	BRWD3	23	79924986	0	89	62	9
586	RIPPLY1	23	106143292	0	89	62	9
587	TEX13B	23	107224093	0	89	79	10
587	DCX	23	110537006	0	89	79	10
588	UPF3B	23	118967988	0	89	83	10
588	AKAP14	23	119029935	0	89	83	10
588	GPR112	23	135383121	0	89	83	10
589	KIAA2022	23	73952690	0	89	87	6
[truncated: 26 more rows]

## Sheet: CESC_0.1_IMR90
SCH_Class	Gene	Chr	Position	DB_Class	DB_Class_Size	HiC_Class	HiC_Class_Size
[truncated: 9,643 more rows]

[truncated: 17 more sheets: CESC_0.1_hESC, HNSC_0.2_IMR90, HNSC_0.2_hESC, KIRP_0.8_IMR90, KIRP_0.1_hESC, LGG_0.7_IMR90, LGG_0.2_hESC, LUAD_0.2_IMR90, LUAD_0.1_hESC, PAAD_0.2_IMR90, PAAD_0.2_hESC, PRAD_0.4_IMR90, PRAD_0.4_hESC, STAD_0.3_IMR90, STAD_0.7_hESC, UCS_0.2_IMR90, UCS_0.1_hESC]
