# Supplementary material for: Chromatin accessibility contributes to simultaneous mutations of cancer genes
Source: Sci Rep. 2016 Oct 20;6:35270. doi: 10.1038/srep35270 (PMC5071887; doi:10.1038/srep35270)
Supplement: Supplementary Table 1-4 [file srep35270-s5.xls]

## Sheet: Readme
Supplementary Table 1-4. Detailed SCH for each COSMIC Cancer Type
The naming of the sheets follows [CancerName]_[bestDBCutoff]_[CellLine]_[Resolution]
Each sheet contains the following columns:
Column	Description
SCH_Class	Class index of Somatic Co-mutation Hotspot (SCH) clustering
Gene	Gene name
Chr	Chromosome
Position	Start position of the gene
DB_Class	Class index of database clustering
DB_Class_Size	Size of the corresponding DB class
HiC_Class	Class index of HiC clustering
HiC_Class_Size	Size of the corresponding HiC class

## Sheet: NS_0.6_IMR90
SCH_Class	Gene	Chr	Position	DB_Class	DB_Class_Size	HiC_Class	HiC_Class_Size
1	LRRIQ3	1	74491701	0	11	169	901
1	CLCA2	1	86889768	0	11	169	901
1	NRAS	1	115247084	0	11	169	901
1	PTPN14	1	214522038	0	11	169	901
1	USH2A	1	215796235	0	11	169	901
2	TMEM52	1	1849028	0	11	175	1331
2	CLSPN	1	36197712	0	11	175	1331
2	PTGFRN	1	117452544	0	11	175	1331
2	KDM5B	1	202696531	0	11	175	1331
3	CACNA1E	1	181452685	1	3	175	1331
3	IGFN1	1	201159952	1	3	175	1331
4	C1orf94	1	34642552	2	7	169	901
4	SPAG17	1	118496287	2	7	169	901
4	CD1C	1	158259562	2	7	169	901
5	C1orf127	1	11006529	2	7	175	1331
5	FLG	1	152274650	2	7	175	1331
6	VPS13D	1	12290095	4	11	169	901
6	NTRK1	1	156785541	4	11	169	901
6	PYHIN1	1	158901336	4	11	169	901
6	TARBP1	1	234527058	4	11	169	901
7	CAMTA1	1	6845383	4	11	175	1331
7	RLF	1	40627040	4	11	175	1331
7	FLG2	1	152321212	4	11	175	1331
7	CRB1	1	197237333	4	11	175	1331
7	FAM71A	1	212797788	4	11	175	1331
8	CLCA3P	1	87099958	6	61	9	51
8	CNN3	1	95362504	6	61	9	51
9	AADACL4	1	12704565	6	61	169	901
9	PRAMEF1	1	12851545	6	61	169	901
9	PAX7	1	18957499	6	61	169	901
9	C8A	1	57320442	6	61	169	901
9	DAB1	1	57463578	6	61	169	901
9	INADL	1	62208148	6	61	169	901
9	ANGPTL3	1	63063157	6	61	169	901
9	AP4B1	1	114437370	6	61	169	901
9	CSDE1	1	115259533	6	61	169	901
9	SYCP1	1	115397423	6	61	169	901
9	HAO2	1	119911398	6	61	169	901
9	PI4KB	1	151264272	6	61	169	901
9	RHBG	1	156338979	6	61	169	901
9	INSRR	1	156810664	6	61	169	901
9	FCRL5	1	157483166	6	61	169	901
9	OR10J3	1	159283459	6	61	169	901
9	CD48	1	160648535	6	61	169	901
9	SLC19A2	1	169433148	6	61	169	901
9	XPR1	1	180601145	6	61	169	901
9	SLC41A1	1	205758220	6	61	169	901
9	WNT3A	1	228194722	6	61	169	901
9	CHRM3	1	239792372	6	61	169	901
9	RGS7	1	240938813	6	61	169	901
10	SLC45A1	1	8378144	6	61	175	1331
10	SLC2A5	1	9101426	6	61	175	1331
10	CELA2B	1	15802595	6	61	175	1331
10	HTR6	1	19991779	6	61	175	1331
10	EIF4G3	1	21267737	6	61	175	1331
10	ECE1	1	21543739	6	61	175	1331
10	ZBTB40	1	22778343	6	61	175	1331
10	EPHB2	1	23037330	6	61	175	1331
10	IL22RA1	1	24446260	6	61	175	1331
10	FAM46B	1	27331510	6	61	175	1331
10	ZMPSTE24	1	40723721	6	61	175	1331
10	ORC1	1	52838500	6	61	175	1331
10	USP24	1	55532031	6	61	175	1331
10	JUN	1	59246462	6	61	175	1331
10	MCOLN3	1	85483764	6	61	175	1331
10	SASS6	1	100549100	6	61	175	1331
10	HRNR	1	152184551	6	61	175	1331
10	S100A9	1	153330329	6	61	175	1331
10	NPR1	1	153651163	6	61	175	1331
10	IL6R	1	154377668	6	61	175	1331
10	GBA	1	155204238	6	61	175	1331
10	VAMP4	1	171669295	6	61	175	1331
10	SHCBP1L	1	182868999	6	61	175	1331
10	ATP6V1G3	1	198492351	6	61	175	1331
10	KIF21B	1	200938513	6	61	175	1331
10	LGR6	1	202172904	6	61	175	1331
10	SLC35F3	1	234040457	6	61	175	1331
10	WDR64	1	241815579	6	61	175	1331
11	DPYD	1	97543299	9	3	175	1331
11	PAPPA2	1	176432306	9	3	175	1331
12	NRD1	1	52254865	10	4	175	1331
12	NBPF14	1	148250248	10	4	175	1331
12	HIST2H2AC	1	149858524	10	4	175	1331
13	TNFRSF18	1	1138887	13	4	175	1331
13	CHD5	1	6161846	13	4	175	1331
13	EPHA2	1	16450831	13	4	175	1331
14	COL8A2	1	36560836	16	2	175	1331
14	ASTN1	1	176830199	16	2	175	1331
15	SPEN	1	16174358	18	2	175	1331
15	MACF1	1	39549838	18	2	175	1331
16	ARID4B	1	235330209	20	2	169	901
16	RYR2	1	237205701	20	2	169	901
17	OR6K3	1	158686957	21	6	169	901
17	SLC26A9	1	205882176	21	6	169	901
18	TTLL10	1	1115076	21	6	175	1331
18	DLGAP3	1	35331036	21	6	175	1331
18	NFYC	1	41157241	21	6	175	1331
18	TRIM46	1	155146262	21	6	175	1331
19	NPHP4	1	5922867	23	32	169	901
19	CD101	1	117544371	23	32	169	901
19	TTF2	1	117602948	23	32	169	901
19	ITGA10	1	145524890	23	32	169	901
19	POGZ	1	151375199	23	32	169	901
19	PAQR6	1	156213111	23	32	169	901
19	RRNAD1	1	156698262	23	32	169	901
19	ETV3	1	157094458	23	32	169	901
19	CADM3	1	159141376	23	32	169	901
19	LRRC52	1	165513477	23	32	169	901
19	RCSD1	1	167599473	23	32	169	901
19	TBX19	1	168250277	23	32	169	901
19	NEK2	1	211839772	23	32	169	901
19	TRIM17	1	228596474	23	32	169	901
19	RBM34	1	235294497	23	32	169	901
19	GNG4	1	235710984	23	32	169	901
19	LYST	1	235824330	23	32	169	901
20	OR10K2	1	158389717	23	32	174	96
20	CENPF	1	214776531	23	32	174	96
20	COG2	1	230778201	23	32	174	96
21	ESPN	1	6484847	23	32	175	1331
21	MTHFR	1	11845786	23	32	175	1331
21	PHACTR4	1	28696092	23	32	175	1331
21	SDC3	1	31342312	23	32	175	1331
21	TSSK3	1	32827861	23	32	175	1331
21	RNF19B	1	33402046	23	32	175	1331
21	MUTYH	1	45794913	23	32	175	1331
21	SLC1A7	1	53552850	23	32	175	1331
21	DNTTIP2	1	94335013	23	32	175	1331
21	NBPF15	1	148560846	23	32	175	1331
21	FMO1	1	171217609	23	32	175	1331
22	TAS1R2	1	19166092	29	2	175	1331
22	AGL	1	100316530	29	2	175	1331
23	ARHGAP29	1	94634462	38	4	175	1331
23	LCE1C	1	152777310	38	4	175	1331
23	DENND4B	1	153901976	38	4	175	1331
24	MYOM3	1	24382530	40	2	175	1331
24	UBAP2L	1	154192647	40	2	175	1331
25	OSCP1	1	36883506	42	14	169	901
25	LHX8	1	75600566	42	14	169	901
25	PDZK1	1	145727665	42	14	169	901
25	CGN	1	151483861	42	14	169	901
25	ENAH	1	225674533	42	14	169	901
25	CDC42BPA	1	227177565	42	14	169	901
25	TRIM11	1	228581376	42	14	169	901
26	LUZP1	1	23410515	42	14	175	1331
26	EPB41	1	29213602	42	14	175	1331
26	SYDE2	1	85623355	42	14	175	1331
26	DBT	1	100652477	42	14	175	1331
26	MAGI3	1	113933474	42	14	175	1331
27	C1orf141	1	67557858	47	16	169	901
27	LMO4	1	87794150	47	16	169	901
27	EXTL2	1	101337927	47	16	169	901
27	ECM1	1	150480486	47	16	169	901
27	LMNA	1	156095907	47	16	169	901
27	RC3H1	1	173900221	47	16	169	901
27	CACYBP	1	174968891	47	16	169	901
27	SIPA1L2	1	232533711	47	16	169	901
28	F3	1	94994731	47	16	175	1331
28	ADORA3	1	112042050	47	16	175	1331
28	CFHR4	1	196857143	47	16	175	1331
28	ATP2B4	1	203595914	47	16	175	1331
28	EXO1	1	242012032	47	16	175	1331
29	PRDM2	1	14031349	48	14	169	901
29	RWDD3	1	95699710	48	14	169	901
29	ZNF687	1	151254787	48	14	169	901
29	SELENBP1	1	151336777	48	14	169	901
29	POGK	1	166808723	48	14	169	901
29	SWT1	1	185126191	48	14	169	901
30	UBE2J2	1	1189291	48	14	175	1331
30	PRKCZ	1	1981908	48	14	175	1331
30	UBXN11	1	26608772	48	14	175	1331
30	KTI12	1	52497776	48	14	175	1331
30	DIO1	1	54359860	48	14	175	1331
30	IPO9	1	201798287	48	14	175	1331
31	AGBL4	1	48998526	50	32	169	901
31	IGSF3	1	117117019	50	32	169	901
31	TRIM45	1	117653676	50	32	169	901
31	NOTCH2NL	1	145209112	50	32	169	901
31	GJA8	1	147374945	50	32	169	901
31	HAPLN2	1	156589085	50	32	169	901
31	KIRREL	1	157963062	50	32	169	901
31	CD1A	1	158223926	50	32	169	901
31	ANKRD45	1	173577474	50	32	169	901
31	DUSP10	1	221874761	50	32	169	901
31	KIF26B	1	245318286	50	32	169	901
32	TNFRSF8	1	12123433	50	32	175	1331
32	SLC25A34	1	16062808	50	32	175	1331
32	CDC42	1	22379119	50	32	175	1331
32	PAFAH2	1	26286257	50	32	175	1331
32	SYTL1	1	27668482	50	32	175	1331
32	IPO13	1	44412477	50	32	175	1331
32	PTCH2	1	45285515	50	32	175	1331
32	MRPL37	1	54665839	50	32	175	1331
32	KANK4	1	62701836	50	32	175	1331
32	WDR78	1	67303281	50	32	175	1331
32	PRPF38B	1	109234931	50	32	175	1331
32	GSTM5	1	110254863	50	32	175	1331
32	HMGCS2	1	120290618	50	32	175	1331
32	NUP210L	1	153965167	50	32	175	1331
33	JAK1	1	65298905	52	21	169	901
33	RNF115	1	145610989	52	21	169	901
33	MYBPH	1	203136938	52	21	169	901
33	TOMM20	1	235272657	52	21	169	901
34	CASZ1	1	10696665	52	21	175	1331
34	UBR4	1	19400999	52	21	175	1331
34	COL16A1	1	32117847	52	21	175	1331
34	MPL	1	43803474	52	21	175	1331
34	MED8	1	43849578	52	21	175	1331
34	HIST2H2AB	1	149859018	52	21	175	1331
34	LCE2B	1	152658598	52	21	175	1331
34	LCE2A	1	152670839	52	21	175	1331
34	RAB13	1	153954092	52	21	175	1331
34	PBXIP1	1	154916558	52	21	175	1331
34	RUSC1	1	155293727	52	21	175	1331
34	CCT3	1	156278751	52	21	175	1331
34	OR6P1	1	158532440	52	21	175	1331
34	KIF14	1	200520624	52	21	175	1331
35	UTP11L	1	38478383	53	14	169	901
35	SELL	1	169659805	53	14	169	901
35	LAMB3	1	209788217	53	14	169	901
36	ZNF683	1	26688124	53	14	175	1331
36	CCDC17	1	46085715	53	14	175	1331
36	KIAA1324	1	109656584	53	14	175	1331
36	GNAT2	1	110145888	53	14	175	1331
36	OVGP1	1	111956936	53	14	175	1331
36	WDR77	1	111982511	53	14	175	1331
36	KIAA1804	1	233463513	53	14	175	1331
37	ZCCHC11	1	52888947	54	2	175	1331
37	HHIPL2	1	222695601	54	2	175	1331
38	AADACL3	1	12776117	56	5	169	901
38	MFSD4	1	205538111	56	5	169	901
38	URB2	1	229761980	56	5	169	901
39	PRDM16	1	2985741	59	28	169	901
39	ZNF644	1	91380856	59	28	169	901
39	FCRL2	1	157715522	59	28	169	901
39	OR6N1	1	158735533	59	28	169	901
39	TNFSF4	1	173152869	59	28	169	901
39	AVPR1B	1	206224282	59	28	169	901
40	SDF4	1	1152287	59	28	175	1331
40	RERE	1	8412463	59	28	175	1331
40	CA6	1	9005892	59	28	175	1331
40	KIF1B	1	10270763	59	28	175	1331
40	CLCNKA	1	16348485	59	28	175	1331
40	CLCNKB	1	16375256	59	28	175	1331
40	NBPF3	1	21766582	59	28	175	1331
40	FGR	1	27938800	59	28	175	1331
40	EYA3	1	28296854	59	28	175	1331
40	OSBPL9	1	52082545	59	28	175	1331
40	TCTEX1D1	1	67218139	59	28	175	1331
40	SLC44A3	1	95285897	59	28	175	1331
40	PSRC1	1	109822175	59	28	175	1331
40	MOV10	1	113217094	59	28	175	1331
40	LCE1B	1	152784446	59	28	175	1331
40	PGLYRP3	1	153270337	59	28	175	1331
40	ASH1L	1	155305051	59	28	175	1331
40	DDX59	1	200613164	59	28	175	1331
41	HMGB4	1	34326075	69	24	169	901
41	ELAVL4	1	50513685	69	24	169	901
41	WARS2	1	119573838	69	24	169	901
41	PRUNE	1	150980866	69	24	169	901
41	IQGAP3	1	156495196	69	24	169	901
41	PPFIA4	1	203020310	69	24	169	901
41	GPATCH2	1	217600334	69	24	169	901
41	FMN2	1	240255184	69	24	169	901
42	ICMT	1	6281252	69	24	175	1331
42	PGD	1	10459048	69	24	175	1331
42	CATSPER4	1	26517118	69	24	175	1331
42	PIGV	1	27114453	69	24	175	1331
42	YTHDF2	1	29063451	69	24	175	1331
42	RIMS3	1	41086351	69	24	175	1331
42	SPRR2E	1	153065610	69	24	175	1331
42	LELP1	1	153175905	69	24	175	1331
42	PKLR	1	155259083	69	24	175	1331
42	OR6Y1	1	158516917	69	24	175	1331
42	RGS16	1	182567757	69	24	175	1331
42	RGS8	1	182615791	69	24	175	1331
42	NFASC	1	204797781	69	24	175	1331
42	SLC30A10	1	220087605	69	24	175	1331
43	ANKRD35	1	145549208	72	11	169	901
43	SERPINC1	1	173872941	72	11	169	901
43	CEP350	1	179923907	72	11	169	901
43	SRGAP2	1	206516199	72	11	169	901
43	INTS7	1	212113740	72	11	169	901
44	HDAC1	1	32757707	72	11	175	1331
44	ZMYND12	1	42896000	72	11	175	1331
44	CTTNBP2NL	1	112938799	72	11	175	1331
44	TP53BP2	1	223967594	72	11	175	1331
44	KCNK1	1	233749749	72	11	175	1331
45	ZC3H12A	1	37940118	73	3	169	901
45	SMG5	1	156219014	73	3	169	901
46	ACTL8	1	18081807	75	16	169	901
46	NPHS2	1	179519673	75	16	169	901
46	TRMT1L	1	185087217	75	16	169	901
46	RGS21	1	192286121	75	16	169	901
46	PPP2R5A	1	212458878	75	16	169	901
47	ASAP3	1	23755055	75	16	175	1331
47	RIMKLA	1	42846467	75	16	175	1331
47	GNAI3	1	110091185	75	16	175	1331
47	C1orf68	1	152691997	75	16	175	1331
47	NCF2	1	183524696	75	16	175	1331
47	C1orf101	1	244624672	75	16	175	1331
48	VANGL1	1	116184573	76	11	169	901
48	QSOX1	1	180123967	76	11	169	901
48	AHCTF1	1	247002401	76	11	169	901
49	NIT1	1	161087907	76	11	174	96
49	HNRNPU	1	245013601	76	11	174	96
50	PTAFR	1	28473676	76	11	175	1331
50	DIRAS3	1	68511644	76	11	175	1331
50	WDR63	1	85527980	76	11	175	1331
50	ADAR	1	154554533	76	11	175	1331
50	DHX9	1	182808438	76	11	175	1331
51	USP48	1	22004791	77	4	175	1331
51	SFPQ	1	35649200	77	4	175	1331
52	SEMA4A	1	156119734	78	13	169	901
52	MNDA	1	158801167	78	13	169	901
52	F5	1	169481191	78	13	169	901
52	KIAA1614	1	180882312	78	13	169	901
53	VWA1	1	1370902	78	13	175	1331
53	CALML6	1	1846265	78	13	175	1331
53	KIF17	1	20990506	78	13	175	1331
53	KLF17	1	44584521	78	13	175	1331
53	S100A7L2	1	153409470	78	13	175	1331
53	ADAM15	1	155023747	78	13	175	1331
54	CD5L	1	157800703	82	5	169	901
54	B3GALNT2	1	235610504	82	5	169	901
55	CRTC2	1	153920147	82	5	175	1331
55	FMO4	1	171283321	82	5	175	1331
55	AXDND1	1	179334854	82	5	175	1331
56	AMPD1	1	115215719	84	3	169	901
56	CD2	1	117297085	84	3	169	901
56	PLXNA2	1	208195587	84	3	169	901
57	LMX1A	1	165171103	85	3	169	901
57	RRP15	1	218458628	85	3	169	901
58	TNN	1	175036993	87	4	169	901
58	ERO1LB	1	236378421	87	4	169	901
59	PABPC4	1	40026484	87	4	175	1331
59	SORT1	1	109852187	87	4	175	1331
60	SPOCD1	1	32256022	88	2	175	1331
60	RNASEL	1	182542768	88	2	175	1331
61	CRYZ	1	75171171	96	2	169	901
61	DCAF6	1	167905796	96	2	169	901
62	EPAS1	2	46524540	0	9	145	767
62	XPO1	2	61705068	0	9	145	767
62	TEKT4	2	95537177	0	9	145	767
62	RANBP2	2	109335936	0	9	145	767
63	SLC5A7	2	108602969	2	3	145	767
63	NXPH2	2	139426726	2	3	145	767
63	CERKL	2	182401400	2	3	145	767
64	TSN	2	122513120	4	4	141	631
64	ANO7	2	242127923	4	4	141	631
65	SNTG2	2	946553	6	37	141	631
65	TPO	2	1417232	6	37	141	631
65	C2orf50	2	11273178	6	37	141	631
65	NCOA1	2	24807345	6	37	141	631
65	HADHA	2	26413503	6	37	141	631
65	PLEKHH2	2	43864438	6	37	141	631
65	PSME4	2	54091203	6	37	141	631
65	RABL2A	2	114384816	6	37	141	631
65	RBM43	2	152104727	6	37	141	631
65	ITGAV	2	187464931	6	37	141	631
65	TMEM169	2	216946588	6	37	141	631
65	COL6A3	2	238232654	6	37	141	631
66	MPV17	2	27532359	6	37	145	767
66	C2orf16	2	27799388	6	37	145	767
66	NRXN1	2	50145642	6	37	145	767
66	WDPCP	2	63348534	6	37	145	767
66	ANTXR1	2	69240275	6	37	145	767
66	CLEC4F	2	71035776	6	37	145	767
66	ZNF638	2	71558884	6	37	145	767
66	DYSF	2	71680752	6	37	145	767
66	C2orf78	2	74011315	6	37	145	767
66	TGOLN2	2	85545140	6	37	145	767
66	NPAS2	2	101436612	6	37	145	767
66	RGPD4	2	108443387	6	37	145	767
66	ACMSD	2	135596185	6	37	145	767
66	COBLL1	2	165536694	6	37	145	767
66	TTC21B	2	166729871	6	37	145	767
66	FN1	2	216225178	6	37	145	767
66	TNS1	2	218664511	6	37	145	767
66	CXCR2	2	218990012	6	37	145	767
66	RQCD1	2	219433302	6	37	145	767
66	UGT1A1	2	234668918	6	37	145	767
66	SPP2	2	234959345	6	37	145	767
67	KIDINS220	2	8868986	23	17	141	631
67	RRM2	2	10262862	23	17	141	631
67	TSPYL6	2	54480314	23	17	141	631
67	PTCD3	2	86333304	23	17	141	631
67	INHBB	2	121103718	23	17	141	631
67	HNMT	2	138721807	23	17	141	631
67	CREB1	2	208394615	23	17	141	631
67	PER2	2	239152678	23	17	141	631
67	PASK	2	242045513	23	17	141	631
68	ACTR2	2	65454828	23	17	145	767
68	EXOC6B	2	72406443	23	17	145	767
68	CWC22	2	180809603	23	17	145	767
68	HIBCH	2	191069359	23	17	145	767
68	WDFY1	2	224740059	23	17	145	767
69	NBAS	2	15307031	27	3	141	631
69	CLASP1	2	122095351	27	3	141	631
70	DNAH6	2	84743578	28	2	145	767
70	SCN2A	2	166150340	28	2	145	767
71	TBC1D8	2	101623689	40	3	145	767
71	SAP130	2	128698790	40	3	145	767
72	CNNM3	2	97481990	42	6	145	767
72	SEMA4C	2	97525472	42	6	145	767
72	NRP2	2	206547223	42	6	145	767
72	SLC11A1	2	219246751	42	6	145	767
72	DOCK10	2	225629806	42	6	145	767
73	SOX11	2	5832798	48	17	141	631
73	PPM1B	2	44395941	48	17	141	631
73	FANCL	2	58386377	48	17	141	631
73	DPP4	2	162848754	48	17	141	631
73	CRYGA	2	209025463	48	17	141	631
73	SGPP2	2	223289321	48	17	141	631
73	NEU4	2	242752026	48	17	141	631
74	EMILIN1	2	27301434	48	17	145	767
74	CEP68	2	65283494	48	17	145	767
74	ADD2	2	70902215	48	17	145	767
74	SUCLG1	2	84650646	48	17	145	767
74	IL1RL2	2	102803432	48	17	145	767
74	R3HDM1	2	136289024	48	17	145	767
74	PDE11A	2	178494126	48	17	145	767
74	ITGA4	2	182321618	48	17	145	767
75	GPR148	2	131486642	50	14	141	631
75	CRYGC	2	208992860	50	14	141	631
76	SMYD5	2	73441365	50	14	145	767
76	KCNIP3	2	95963071	50	14	145	767
76	ANKRD39	2	97513723	50	14	145	767
76	LONRF2	2	100889752	50	14	145	767
76	GALNT3	2	166604312	50	14	145	767
76	PPP1R1C	2	182850550	50	14	145	767
76	SCG2	2	224461657	50	14	145	767
77	EIF5B	2	99953833	52	2	145	767
77	RGPD8	2	113125945	52	2	145	767
78	MSGN1	2	17997785	53	8	141	631
78	SNED1	2	241938254	53	8	141	631
79	TEX261	2	71213067	53	8	145	767
79	STAMBP	2	74056113	53	8	145	767
79	AFF3	2	100163715	53	8	145	767
79	MBD5	2	148778579	53	8	145	767
80	PLEKHB2	2	131862419	56	9	141	631
80	ACADL	2	211052715	56	9	141	631
81	NLRC4	2	32449517	56	9	145	767
81	PSD4	2	113931559	56	9	145	767
81	IWS1	2	128238382	56	9	145	767
81	RBM45	2	178977181	56	9	145	767
81	SAG	2	234216308	56	9	145	767
81	TRPM8	2	234826042	56	9	145	767
82	TRIB2	2	12856997	59	20	141	631
82	RAD51AP2	2	17691985	59	20	141	631
82	STRN	2	37064840	59	20	141	631
82	TMEM37	2	120189445	59	20	141	631
82	EPHA4	2	222282746	59	20	141	631
82	TIGD1	2	233412679	59	20	141	631
82	RBM44	2	238707387	59	20	141	631
82	GAL3ST2	2	242716239	59	20	141	631
83	GTF3C2	2	27548715	59	20	145	767
83	CLIP4	2	29337743	59	20	145	767
83	ARHGAP25	2	68961912	59	20	145	767
83	TIA1	2	70436575	59	20	145	767
83	MCEE	2	71336805	59	20	145	767
83	LRRTM4	2	76974849	59	20	145	767
83	MCM6	2	136597195	59	20	145	767
83	GPD2	2	157292899	59	20	145	767
83	ZNF385B	2	180306710	59	20	145	767
83	UBE2E3	2	181845307	59	20	145	767
84	SDC1	2	20400557	69	13	141	631
84	GALM	2	38893051	69	13	141	631
84	CD8B	2	87042459	69	13	141	631
84	ARHGEF4	2	131674223	69	13	141	631
84	RPL37A	2	217363519	69	13	141	631
84	TMEM198	2	220408384	69	13	141	631
84	ALPP	2	233243243	69	13	141	631
84	ALPI	2	233320821	69	13	141	631
84	PRR21	2	240981229	69	13	141	631
85	GPAT2	2	96687693	69	13	145	767
85	AP1S3	2	224620046	69	13	145	767
86	SCN3A	2	165944029	71	3	145	767
86	COL3A1	2	189839098	71	3	145	767
87	FAM98A	2	33808727	72	6	141	631
87	KDM3A	2	86668270	72	6	141	631
88	EFEMP1	2	56093096	75	15	141	631
88	ANKRD36	2	97779232	75	15	141	631
88	MGAT4A	2	99235568	75	15	141	631
88	CNTNAP5	2	124782863	75	15	141	631
88	BAZ2B	2	160175489	75	15	141	631
88	MDH1B	2	207602488	75	15	141	631
88	PIKFYVE	2	209130990	75	15	141	631
89	C2orf71	2	29284555	75	15	145	767
89	TET3	2	74213530	75	15	145	767
89	FOXI3	2	88747725	75	15	145	767
89	EDAR	2	109510926	75	15	145	767
89	CCDC141	2	179694483	75	15	145	767
89	ALS2	2	202564985	75	15	145	767
90	CPSF3	2	9563665	76	8	141	631
90	MAP4K3	2	39476406	76	8	141	631
90	ACVR1C	2	158383278	76	8	141	631
90	MOGAT1	2	223536456	76	8	141	631
91	CAPN14	2	31395921	76	8	145	767
91	MSH2	2	47630205	76	8	145	767
91	B3GNT2	2	62423261	76	8	145	767
91	REV1	2	100016937	76	8	145	767
92	GPR113	2	26531040	78	8	141	631
92	IFIH1	2	163123588	78	8	141	631
92	EFHD1	2	233498206	78	8	141	631
92	DTYMK	2	242615156	78	8	141	631
93	IL1RL1	2	102927961	78	8	145	767
93	SLC9A4	2	103089761	78	8	145	767
93	CHCHD5	2	113342013	78	8	145	767
93	TMBIM1	2	219138916	78	8	145	767
94	KCNF1	2	11052062	82	3	141	631
94	SLC8A1	2	40339285	82	3	141	631
95	CAD	2	27440257	84	3	145	767
95	BRE	2	28113481	84	3	145	767
96	CCDC88A	2	55514977	87	9	141	631
96	BCL11A	2	60678301	87	9	141	631
96	UNC80	2	210636716	87	9	141	631
96	PAX3	2	223064605	87	9	141	631
97	SLC4A1AP	2	27886337	87	9	145	767
97	IL1R2	2	102608305	87	9	145	767
97	PARD3B	2	205410515	87	9	145	767
98	TMEM131	2	98372800	93	2	141	631
98	GPR35	2	241564661	93	2	141	631
99	LRP1B	2	140988995	100	2	145	767
99	SPHKAP	2	228844669	100	2	145	767
100	ALK	2	29415639	104	3	145	767
100	CAPN13	2	30945637	104	3	145	767
101	FBXO41	2	73481809	110	2	145	767
101	COL4A4	2	227867426	110	2	145	767
102	STON1	2	48757307	113	2	145	767
102	STON1-GTF2A1L	2	48807725	113	2	145	767
103	FSIP2	2	186603354	127	3	141	631
103	MLPH	2	238395861	127	3	141	631
104	SI	3	164696685	0	8	31	29
104	PIK3CA	3	178866310	0	8	31	29
105	SH3BP5	3	15295862	0	8	87	759
105	MITF	3	69985750	0	8	87	759
105	ATP13A3	3	194123402	0	8	87	759
106	ITPR1	3	4535031	1	4	87	759
106	DOCK3	3	50712671	1	4	87	759
107	DLEC1	3	38080695	1	4	89	427
107	LRIG1	3	66429220	1	4	89	427
108	TATDN2	3	10290176	6	34	87	759
108	HRH1	3	11267668	6	34	87	759
108	VIPR1	3	42544103	6	34	87	759
108	CCR3	3	46283871	6	34	87	759
108	SETD2	3	47057897	6	34	87	759
108	WDR6	3	49044636	6	34	87	759
108	BSN	3	49591921	6	34	87	759
108	APEH	3	49711434	6	34	87	759
108	SEMA3G	3	52467267	6	34	87	759
108	OR5H14	3	97868229	6	34	87	759
108	OR5H6	3	97983128	6	34	87	759
108	CEP97	3	101443436	6	34	87	759
108	NEK11	3	130745693	6	34	87	759
108	PLD1	3	171318194	6	34	87	759
109	ARPP21	3	35682509	6	34	89	427
109	XYLB	3	38388250	6	34	89	427
109	CACNA2D3	3	54156692	6	34	89	427
109	LRTM1	3	54952380	6	34	89	427
109	FAM3D	3	58619669	6	34	89	427
109	CADM2	3	85008132	6	34	89	427
109	IFT57	3	107879658	6	34	89	427
109	MORC1	3	108677086	6	34	89	427
109	DRD3	3	113847498	6	34	89	427
109	HGD	3	120347014	6	34	89	427
109	MGLL	3	127407904	6	34	89	427
109	WDR49	3	167196472	6	34	89	427
109	ALG3	3	183960116	6	34	89	427
110	EDEM1	3	5229358	23	20	87	759
110	EFHB	3	19920965	23	20	87	759
110	TGM4	3	44916097	23	20	87	759
110	RNF123	3	49726949	23	20	87	759
110	TEX264	3	51705190	23	20	87	759
110	BAP1	3	52435019	23	20	87	759
110	NISCH	3	52489523	23	20	87	759
110	KPNA1	3	122140747	23	20	87	759
110	XRN1	3	142025448	23	20	87	759
110	MED12L	3	150804584	23	20	87	759
110	IFT80	3	159974773	23	20	87	759
110	UBXN7	3	196080368	23	20	87	759
110	PAK2	3	196466727	23	20	87	759
111	ATXN7	3	63850232	23	20	89	427
111	FBXO40	3	121312169	23	20	89	427
111	PIK3CB	3	138371539	23	20	89	427
111	SEC62	3	169684579	23	20	89	427
111	ZNF639	3	179040778	23	20	89	427
112	NUP210	3	13357729	28	4	87	759
112	PLXNB1	3	48445260	28	4	87	759
112	KIAA0226	3	197398264	28	4	87	759
113	SATB1	3	18389132	30	2	87	759
113	FYCO1	3	45959390	30	2	87	759
114	CELSR3	3	48673895	32	2	87	759
114	CLSTN2	3	139654026	32	2	87	759
115	KIAA2018	3	113367232	34	3	89	427
115	NPHP3	3	132399452	34	3	89	427
116	WNT7A	3	13860081	38	5	87	759
116	ABHD6	3	58223258	38	5	87	759
117	KALRN	3	123813557	38	5	89	427
117	SERPINI2	3	167159576	38	5	89	427
118	CRELD1	3	9975523	42	7	87	759
118	TAGLN3	3	111717585	42	7	87	759
119	CCR4	3	32993065	42	7	89	427
119	CYP8B1	3	42913683	42	7	89	427
119	C3orf30	3	118864996	42	7	89	427
119	SERPINI1	3	167453510	42	7	89	427
119	LPP	3	187871660	42	7	89	427
120	BHLHE40	3	5021096	48	17	87	759
120	TUSC2	3	50362339	48	17	87	759
120	ARL6IP5	3	69134089	48	17	87	759
120	GPR15	3	98250742	48	17	87	759
120	RNF13	3	149530474	48	17	87	759
120	MRPL47	3	179306254	48	17	87	759
121	CADPS	3	62384020	48	17	89	427
121	PRICKLE2	3	64079525	48	17	89	427
121	ADAMTS9	3	64501330	48	17	89	427
121	MAGI1	3	65344943	48	17	89	427
121	GPR156	3	119884327	48	17	89	427
121	ILDR1	3	121706169	48	17	89	427
121	SPATA16	3	172607146	48	17	89	427
121	EPHB3	3	184279586	48	17	89	427
122	CNTN4	3	2280512	50	11	87	759
122	OXTR	3	8792094	50	11	87	759
122	PRRT3	3	9987225	50	11	87	759
122	KCNH8	3	19190016	50	11	87	759
122	ALS2CL	3	46710484	50	11	87	759
122	DAG1	3	49507564	50	11	87	759
122	PIK3R4	3	130397777	50	11	87	759
122	ACPP	3	132036210	50	11	87	759
122	RAP2B	3	152880000	50	11	87	759
123	RAB5A	3	19988571	52	6	87	759
123	SEMA3B	3	50304989	52	6	87	759
123	PARP3	3	51976320	52	6	87	759
123	SNX4	3	125165487	52	6	87	759
123	ALG1L	3	125648117	52	6	87	759
124	OR5K3	3	98109509	53	8	87	759
124	TRH	3	129693235	53	8	87	759
124	SLITRK3	3	164904507	53	8	87	759
125	PLA1A	3	119316694	53	8	89	427
125	STXBP5L	3	120627049	53	8	89	427
125	CHRD	3	184097860	53	8	89	427
125	MAP3K13	3	185000728	53	8	89	427
126	PPARG	3	12393000	56	6	87	759
126	FBXW12	3	48413708	56	6	87	759
126	ZNF717	3	75786028	56	6	87	759
126	FILIP1L	3	99566766	56	6	87	759
126	TMCC1	3	129366634	56	6	87	759
127	PTPN23	3	47422471	59	17	87	759
127	ZNF589	3	48282595	59	17	87	759
127	NAT6	3	50333832	59	17	87	759
127	TOMM70A	3	100082302	59	17	87	759
127	ABI3BP	3	100468178	59	17	87	759
127	PHLDB2	3	111578567	59	17	87	759
127	KLF15	3	126061477	59	17	87	759
127	PLXNA1	3	126707436	59	17	87	759
127	TFDP2	3	141663269	59	17	87	759
127	ANKUB1	3	149478889	59	17	87	759
127	GHSR	3	172165332	59	17	87	759
128	FAM198A	3	43020758	59	17	89	427
128	ZPLD1	3	102153858	59	17	89	427
128	TMPRSS7	3	111758464	59	17	89	427
128	CD200R1	3	112641531	59	17	89	427
128	VWA5B2	3	183948316	59	17	89	427
128	RTP1	3	186915273	59	17	89	427
129	ZNF385D	3	21462489	62	3	87	759
129	MST1	3	49721379	62	3	87	759
130	THUMPD3	3	9404716	69	17	87	759
130	KIAA1143	3	44790235	69	17	87	759
130	CDHR4	3	49828166	69	17	87	759
130	FAM208A	3	56654159	69	17	87	759
130	OSBPL11	3	125247701	69	17	87	759
130	ALDH1L1	3	125822403	69	17	87	759
130	GP9	3	128779609	69	17	87	759
130	RAB6B	3	133543079	69	17	87	759
130	PRR23B	3	138737872	69	17	87	759
130	CPA3	3	148583042	69	17	87	759
130	ARHGEF26	3	153839148	69	17	87	759
130	TFRC	3	195776154	69	17	87	759
130	SENP5	3	196594726	69	17	87	759
131	NEK10	3	27152393	69	17	89	427
131	SPICE1	3	113161564	69	17	89	427
131	MBD4	3	129149786	69	17	89	427
132	LTF	3	46477495	71	4	87	759
132	ATP13A5	3	192992830	71	4	87	759
133	KAT2B	3	20081523	72	5	87	759
133	DNAH1	3	52350334	72	5	87	759
133	SHQ1	3	72798427	72	5	87	759
134	VGLL4	3	11597540	75	15	87	759
134	C3orf20	3	14716605	75	15	87	759
134	NBEAL2	3	47021172	75	15	87	759
134	P4HTM	3	49027340	75	15	87	759
134	LMOD3	3	69157822	75	15	87	759
134	COMMD2	3	149456256	75	15	87	759
135	ANO10	3	43407817	75	15	89	427
135	EPHA3	3	89156673	75	15	89	427
135	ZDHHC23	3	113666747	75	15	89	427
135	ZNF80	3	113953479	75	15	89	427
135	SLC15A2	3	121613170	75	15	89	427
136	CHDH	3	53850323	75	15	98	4
136	VGLL3	3	86987122	75	15	98	4
137	SEC13	3	10342612	76	3	87	759
137	RPN1	3	128338812	76	3	87	759
138	HACL1	3	15602210	77	3	87	759
138	TBC1D5	3	17198653	77	3	87	759
138	EPHB1	3	134514098	77	3	87	759
139	GXYLT2	3	72937384	78	5	87	759
139	CCDC39	3	180331795	78	5	87	759
139	FAM157A	3	197879236	78	5	87	759
140	PTPRG	3	61547242	78	5	89	427
140	MUC20	3	195447752	78	5	89	427
141	DBR1	3	137879829	80	2	87	759
141	AADAC	3	151531860	80	2	87	759
142	ITIH1	3	52813941	87	2	87	759
142	FRG2C	3	75713486	87	2	87	759
143	CDCP1	3	45151707	129	3	87	759
143	ST3GAL6	3	98451079	129	3	87	759
144	TET2	4	106067841	0	8	114	338
144	FAT4	4	126237566	0	8	114	338
144	POU4F2	4	147560044	0	8	114	338
144	CCDC110	4	186366337	0	8	114	338
144	F11	4	187187117	0	8	114	338
145	TMPRSS11D	4	68686593	4	5	114	338
145	PCDH18	4	138440072	4	5	114	338
146	ALB	4	74269971	4	5	126	23
146	FHDC1	4	153864134	4	5	126	23
147	HGFAC	4	3443659	6	29	112	131
147	WFS1	4	6271576	6	29	112	131
147	ARSJ	4	114821439	6	29	112	131
147	ANXA10	4	169013687	6	29	112	131
147	DDX60	4	169137441	6	29	112	131
148	LGI2	4	25000470	6	29	114	338
148	TLR10	4	38773859	6	29	114	338
148	EPHA5	4	66185280	6	29	114	338
148	TMPRSS11E	4	69313166	6	29	114	338
148	UGT2B28	4	70146216	6	29	114	338
148	UGT2B4	4	70345882	6	29	114	338
148	ADH1A	4	100197522	6	29	114	338
148	MTTP	4	100485234	6	29	114	338
148	HSPA4L	4	128703452	6	29	114	338
148	CLGN	4	141309606	6	29	114	338
148	GAB1	4	144257982	6	29	114	338
149	FAM193A	4	2627158	23	13	28	7
149	NOP14	4	2939663	23	13	28	7
150	BMP2K	4	79697531	23	13	114	338
150	PRKG2	4	82008523	23	13	114	338
150	FAM13A	4	89647104	23	13	114	338
150	ANKRD37	4	186317839	23	13	114	338
151	TACR3	4	104510624	48	10	114	338
151	BBS12	4	123653856	48	10	114	338
152	FRAS1	4	78978723	50	7	114	338
152	FAT1	4	187508936	50	7	114	338
153	STIM2	4	26862312	52	7	114	338
153	CXXC4	4	105389462	52	7	114	338
153	HHIP	4	145567147	52	7	114	338
153	OTUD4	4	146054801	52	7	114	338
154	UGT2B15	4	69512314	53	5	114	338
154	ANXA3	4	79472741	53	5	114	338
155	UGT2B11	4	70066050	56	4	114	338
155	SCLT1	4	129805147	56	4	114	338
156	LPHN3	4	62362838	59	12	114	338
156	HPSE	4	84213613	59	12	114	338
156	AFF1	4	87928152	59	12	114	338
157	ZFYVE28	4	2330305	69	11	112	131
157	OTOP1	4	4190529	69	11	112	131
157	SH3RF1	4	170015406	69	11	112	131
157	SPATA4	4	177105724	69	11	112	131
158	PCDH7	4	30722036	69	11	114	338
158	STAP1	4	68424445	69	11	114	338
158	UGT2A3	4	69794176	69	11	114	338
158	ADH4	4	100044832	69	11	114	338
158	SLC25A31	4	128651554	69	11	114	338
159	NAA11	4	80238271	72	4	114	338
159	PAPSS1	4	108534821	72	4	114	338
159	NAA15	4	140222675	72	4	114	338
160	TMPRSS11F	4	68918915	75	7	114	338
160	UCP1	4	141481049	75	7	114	338
161	ZNF827	4	146681887	78	5	114	338
161	ACSL1	4	185676748	78	5	114	338
162	YTHDC1	4	69176104	84	3	114	338
162	UNC5C	4	96083655	84	3	114	338
163	HERC3	4	89513573	127	3	114	338
163	ADH1B	4	100227543	127	3	114	338
164	PDZD2	5	31799030	0	6	135	518
164	CHD1	5	98190907	0	6	135	518
165	ADAMTS6	5	64444562	0	6	138	244
165	JAKMIP2	5	146965003	0	6	138	244
166	PCSK1	5	95726039	2	3	135	518
166	PCDHA11	5	140247097	2	3	135	518
167	C5orf22	5	31532372	6	36	135	518
167	IL31RA	5	55147206	6	36	135	518
167	MAST4	5	65892175	6	36	135	518
167	F2RL2	5	75911306	6	36	135	518
167	S100Z	5	76145825	6	36	135	518
167	SPZ1	5	79615789	6	36	135	518
167	EDIL3	5	83236413	6	36	135	518
167	CAST	5	96038492	6	36	135	518
167	PCDHA1	5	140165720	6	36	135	518
167	PCDHA9	5	140227356	6	36	135	518
167	PCDHAC2	5	140345746	6	36	135	518
167	ZNF300	5	150273953	6	36	135	518
167	GLRA1	5	151202073	6	36	135	518
167	LARP1	5	154092461	6	36	135	518
167	DRD1	5	174867674	6	36	135	518
167	CPLX2	5	175223609	6	36	135	518
168	NIPBL	5	36876860	6	36	138	244
168	C7	5	40909598	6	36	138	244
168	HTR4	5	147830594	6	36	138	244
168	FOXI1	5	169532916	6	36	138	244
169	MRPS36	5	68513572	23	12	135	518
169	FAM114A2	5	153371268	23	12	135	518
169	THG1L	5	157158322	23	12	135	518
169	NOP16	5	175810939	23	12	135	518
169	ZFP62	5	180274610	23	12	135	518
169	TRIM7	5	180620923	23	12	135	518
169	TRIM41	5	180650262	23	12	135	518
170	LEAP2	5	132209357	42	3	138	244
170	FBXO38	5	147763497	42	3	138	244
171	ANKH	5	14704908	48	10	135	518
171	DMGDH	5	78293386	48	10	135	518
171	SLCO6A1	5	101707485	48	10	135	518
171	SRA1	5	139929651	48	10	135	518
172	GZMA	5	54398473	50	16	135	518
172	AGGF1	5	76326209	50	16	135	518
172	IK	5	140027383	50	16	135	518
172	PCDHA5	5	140201360	50	16	135	518
172	GRIA1	5	152871731	50	16	135	518
172	NSD1	5	176560832	50	16	135	518
172	BTNL3	5	180415844	50	16	135	518
173	TTC33	5	40711677	50	16	138	244
173	SNX2	5	122110690	50	16	138	244
173	ACSL6	5	131285666	50	16	138	244
173	TCOF1	5	149737201	50	16	138	244
173	DOK3	5	176928905	50	16	138	244
173	C5orf60	5	179068557	50	16	138	244
174	POLR3G	5	89770680	52	7	135	518
174	GIN1	5	102421703	52	7	135	518
174	WWC1	5	167719064	52	7	135	518
175	SV2C	5	75379238	53	11	135	518
175	ST8SIA4	5	100142638	53	11	135	518
175	PCDHA6	5	140207506	53	11	135	518
175	PCDHAC1	5	140306301	53	11	135	518
175	GPRIN1	5	176022802	53	11	135	518
175	FLT4	5	180028505	53	11	135	518
176	RICTOR	5	38938022	53	11	138	244
176	SLC26A2	5	149340299	53	11	138	244
177	CDH18	5	19473154	59	7	135	518
177	PARP8	5	49961732	59	7	135	518
178	AFF4	5	132211070	59	7	138	244
178	HMGXB3	5	149380168	59	7	138	244
179	CDH12	5	21750972	69	8	135	518
179	PDE8B	5	76506705	69	8	135	518
179	RASA1	5	86564740	69	8	135	518
179	PCDHB2	5	140474190	69	8	135	518
179	SH3PXD2B	5	171760502	69	8	135	518
180	RBM27	5	145583162	72	5	138	244
180	PPARGC1B	5	149151502	72	5	138	244
181	LCP2	5	169675087	75	5	138	244
181	GABRP	5	170210722	75	5	138	244
182	MSH3	5	79950466	77	4	135	518
182	PPIP5K2	5	102465009	77	4	135	518
182	C5orf30	5	102594441	77	4	135	518
183	NR2F1	5	92919042	98	2	135	518
183	WDR55	5	140044383	98	2	135	518
184	HIST1H2AC	6	26124372	0	8	81	620
184	HIST1H1E	6	26156558	0	8	81	620
184	SKIV2L	6	31926580	0	8	81	620
184	TNXB	6	31976196	0	8	81	620
184	NCOA7	6	126111908	0	8	81	620
184	DLL1	6	170591293	0	8	81	620
185	GPLD1	6	24426061	6	24	81	620
185	SCGN	6	25652428	6	24	81	620
185	SLC17A2	6	25912983	6	24	81	620
185	OR11A1	6	29393280	6	24	81	620
185	TCP11	6	35085848	6	24	81	620
185	GLP1R	6	39016556	6	24	81	620
185	TNFRSF21	6	47199262	6	24	81	620
185	IMPG1	6	76630830	6	24	81	620
185	PHIP	6	79644135	6	24	81	620
185	SEC63	6	108188959	6	24	81	620
185	FAM26E	6	116832807	6	24	81	620
186	BTN1A1	6	26501494	6	24	84	432
186	TREML2	6	41157486	6	24	84	432
186	VEGFA	6	43737945	6	24	84	432
186	SLC22A2	6	160637793	6	24	84	432
186	PLG	6	161123224	6	24	84	432
186	RPS6KA2	6	166822853	6	24	84	432
187	ZNF165	6	28048481	23	17	81	620
187	GPX6	6	28471072	23	17	81	620
187	MAS1L	6	29454542	23	17	81	620
187	GLYATL3	6	49467670	23	17	81	620
187	LACE1	6	108616097	23	17	81	620
187	REV3L	6	111620233	23	17	81	620
187	ARHGAP18	6	129898239	23	17	81	620
188	PSMB8	6	32808493	23	17	84	432
188	HLA-DOA	6	32971959	23	17	84	432
188	PRPH2	6	42664332	23	17	84	432
188	PTK7	6	43044005	23	17	84	432
188	XPO5	6	43490067	23	17	84	432
188	IL17F	6	52101483	23	17	84	432
188	ANKRD6	6	90142896	23	17	84	432
188	MDN1	6	90352493	23	17	84	432
188	USP45	6	99880183	23	17	84	432
189	PPT2	6	32121228	42	4	81	620
189	GTF3C6	6	111279762	42	4	81	620
190	RHAG	6	49572889	47	4	81	620
190	TRDN	6	123670619	47	4	81	620
191	GRM4	6	33986419	48	12	81	620
191	COL12A1	6	75794041	48	12	81	620
191	TPBG	6	83073960	48	12	81	620
191	PTPRK	6	128289923	48	12	81	620
191	AIG1	6	143381978	48	12	81	620
191	FAM120B	6	170615809	48	12	81	620
191	TBP	6	170863420	48	12	81	620
192	NEDD9	6	11183530	48	12	84	432
192	JARID2	6	15246205	48	12	84	432
192	LRRC1	6	53659777	48	12	84	432
192	MAP3K4	6	161412758	48	12	84	432
193	PRIM2	6	57182414	50	7	81	620
193	IL20RA	6	137321107	50	7	81	620
194	RANBP9	6	13621729	52	5	84	432
194	RNF39	6	30038042	52	5	84	432
194	POLR1C	6	43484776	52	5	84	432
194	C6orf118	6	165693152	52	5	84	432
195	PSORS1C2	6	31105310	53	12	81	620
195	CYP21A2	6	31973358	53	12	81	620
195	MICAL1	6	109765265	53	12	81	620
195	DSE	6	116601282	53	12	81	620
195	AHI1	6	135605109	53	12	81	620
196	GCM2	6	10873455	53	12	84	432
196	TAP2	6	32793186	53	12	84	432
196	GFRAL	6	55192266	53	12	84	432
196	UBE2J1	6	90036343	53	12	84	432
197	MYLK4	6	2663862	56	20	81	620
197	OR2H2	6	29555682	56	20	81	620
197	DAXX	6	33286334	56	20	81	620
197	SYNGAP1	6	33387846	56	20	81	620
197	ANKS1A	6	34857037	56	20	81	620
197	OPN5	6	47749774	56	20	81	620
197	FILIP1	6	76017799	56	20	81	620
197	PEX7	6	137143701	56	20	81	620
197	TMEM181	6	158957467	56	20	81	620
198	DTNBP1	6	15523038	56	20	84	432
198	TRIM15	6	30130982	56	20	84	432
198	CUL9	6	43149921	56	20	84	432
198	ZNF318	6	43303807	56	20	84	432
198	GABRR2	6	89966839	56	20	84	432
198	PARK2	6	161768589	56	20	84	432
198	MLLT4	6	168227670	56	20	84	432
199	RCAN2	6	46188466	59	16	81	620
199	GPR63	6	97241997	59	16	81	620
199	FRK	6	116262692	59	16	81	620
199	THEMIS	6	128029338	59	16	81	620
199	SAMD3	6	130465446	59	16	81	620
199	ARG1	6	131894343	59	16	81	620
200	SYCP2L	6	10887063	59	16	84	432
200	KIF13A	6	17763923	59	16	84	432
200	USP49	6	41757633	59	16	84	432
200	TRERF1	6	42192670	59	16	84	432
200	BMP5	6	55620237	59	16	84	432
200	PDE10A	6	165740775	59	16	84	432
201	DPCR1	6	30908776	69	9	81	620
201	SPATS1	6	44310396	69	9	81	620
201	CYP39A1	6	46517316	69	9	81	620
201	LGSN	6	63985855	69	9	81	620
201	DPPA5	6	74062784	69	9	81	620
201	GRM1	6	146350333	69	9	81	620
202	BRD2	6	32936436	69	9	84	432
202	STK38	6	36461659	69	9	84	432
202	COL21A1	6	55921387	69	9	84	432
203	HIST1H2BC	6	26123694	72	10	81	620
203	HLA-DRA	6	32407618	72	10	81	620
203	ITPR3	6	33589155	72	10	81	620
203	OGFRL1	6	71998476	72	10	81	620
203	TMEM30A	6	75962637	72	10	81	620
203	RWDD1	6	116892529	72	10	81	620
203	TRMT11	6	126307575	72	10	81	620
204	PPP2R5D	6	42952236	72	10	84	432
204	MYCT1	6	153019029	72	10	84	432
205	HIST1H2BM	6	27782821	75	10	81	620
205	OR10C1	6	29407715	75	10	81	620
205	HSP90AB1	6	44214694	75	10	81	620
206	TRIM39	6	30294620	75	10	84	432
206	NCR2	6	41303527	75	10	84	432
206	TFAP2B	6	50786438	75	10	84	432
206	TINAG	6	54173202	75	10	84	432
206	SFT2D1	6	166733215	75	10	84	432
206	KIF25	6	168418552	75	10	84	432
207	SLC44A4	6	31830969	76	6	81	620
207	CD109	6	74405807	76	6	81	620
207	LAMA4	6	112429133	76	6	81	620
208	PRL	6	22287472	78	7	81	620
208	CFB	6	31913720	78	7	81	620
208	GPR111	6	47624325	78	7	81	620
208	ENPP3	6	131958441	78	7	81	620
208	MAP3K5	6	136878186	78	7	81	620
209	FANCE	6	35420137	79	4	81	620
209	RIMS1	6	72926144	79	4	81	620
210	CMAHP	6	25108200	84	9	81	620
210	IER3	6	30710975	84	9	81	620
210	ZUFSP	6	116956780	84	9	81	620
210	MED23	6	131895105	84	9	81	620
210	PHACTR2	6	143999101	84	9	81	620
210	FBXO30	6	146119271	84	9	81	620
211	HIST1H1C	6	26055967	87	3	81	620
211	MYO6	6	76458908	87	3	81	620
212	DEF6	6	35265594	97	2	81	620
212	STX7	6	132778662	97	2	81	620
213	ZNF311	6	28962593	98	2	84	432
213	TRIM26	6	30152231	98	2	84	432
214	HIST1H3C	6	26045638	168	2	81	620
214	TAGAP	6	159455500	168	2	81	620
215	COL1A2	7	94023872	0	5	80	690
215	PLXNA4	7	131808090	0	5	80	690
216	FBXL18	7	5515427	6	31	76	396
216	EIF2AK1	7	6061877	6	31	76	396
216	ZDHHC4	7	6617064	6	31	76	396
216	DDC	7	50560344	6	31	76	396
216	ZNF727	7	63505820	6	31	76	396
216	RSBN1L	7	77325742	6	31	76	396
216	HGF	7	81331443	6	31	76	396
216	PTCD1	7	99014361	6	31	76	396
216	TRIM4	7	99488029	6	31	76	396
216	SRRT	7	100472700	6	31	76	396
216	MUC3A	7	100547051	6	31	76	396
216	TRIM56	7	100728719	6	31	76	396
216	CDHR3	7	105603656	6	31	76	396
217	MEOX2	7	15650836	6	31	80	690
217	CAMK2B	7	44256748	6	31	80	690
217	OGDH	7	44646120	6	31	80	690
217	ADCY1	7	45614124	6	31	80	690
217	ZNF107	7	64126460	6	31	80	690
217	KIAA1324L	7	86506222	6	31	80	690
217	CDK14	7	90339129	6	31	80	690
217	GAL3ST4	7	99756864	6	31	80	690
217	STAG3	7	99775365	6	31	80	690
217	C7orf66	7	108524031	6	31	80	690
217	ZNF277	7	111846642	6	31	80	690
217	C7orf60	7	112459201	6	31	80	690
217	MET	7	116312458	6	31	80	690
217	CALD1	7	134464163	6	31	80	690
217	SSBP1	7	141438120	6	31	80	690
217	OR2F1	7	143657019	6	31	80	690
217	NOM1	7	156742416	6	31	80	690
218	TNRC18	7	5346422	23	14	76	396
218	AHR	7	17338275	23	14	76	396
218	SRPK2	7	104756820	23	14	76	396
218	LUC7L2	7	139025104	23	14	76	396
218	ASB10	7	150872784	23	14	76	396
219	GTF2I	7	74071990	23	14	80	690
219	AKAP9	7	91570188	23	14	80	690
219	BAIAP2L1	7	97920961	23	14	80	690
219	DLD	7	107531551	23	14	80	690
219	TRPV5	7	142605266	23	14	80	690
220	RAPGEF5	7	22157907	42	7	80	690
220	CASD1	7	94139169	42	7	80	690
220	SGCE	7	94214535	42	7	80	690
220	CFTR	7	117120016	42	7	80	690
220	OPN1SW	7	128412542	42	7	80	690
220	PODXL	7	131185020	42	7	80	690
220	MIR3654	7	132719619	42	7	80	690
221	COBL	7	51138525	47	3	76	396
221	AGFG2	7	100136833	47	3	76	396
222	PSMC2	7	102987970	48	13	76	396
222	SLC13A1	7	122753587	48	13	76	396
222	ASB15	7	123249076	48	13	76	396
223	BMPER	7	33944522	48	13	80	690
223	DBNL	7	44084238	48	13	80	690
223	SEMA3D	7	84624871	48	13	80	690
223	TMEM168	7	112402436	48	13	80	690
223	WDR91	7	134868589	48	13	80	690
223	ZNF212	7	148936741	48	13	80	690
223	UBE3C	7	156931654	48	13	80	690
224	THSD7A	7	11410061	50	12	80	690
224	CDCA7L	7	21940516	50	12	80	690
224	DTX2	7	76090971	50	12	80	690
224	C7orf62	7	88423419	50	12	80	690
224	SAMD9	7	92728825	50	12	80	690
224	LRRN3	7	110731061	50	12	80	690
224	EXOC4	7	132937822	50	12	80	690
224	EPHA1	7	143088204	50	12	80	690
225	TWISTNB	7	19735084	52	15	76	396
225	ZNF394	7	99090853	52	15	76	396
226	GLCCI1	7	8008373	52	15	80	690
226	POLM	7	44111660	52	15	80	690
226	TNS3	7	47314751	52	15	80	690
226	ZNF716	7	57509882	52	15	80	690
226	ZNF680	7	63980254	52	15	80	690
226	ZNF138	7	64254765	52	15	80	690
226	ZNF117	7	64434829	52	15	80	690
226	ZNF92	7	64838711	52	15	80	690
226	AUTS2	7	69063904	52	15	80	690
226	POM121C	7	75046059	52	15	80	690
226	DLX6	7	96635289	52	15	80	690
226	VGF	7	100805789	52	15	80	690
226	RBM28	7	127950435	52	15	80	690
227	RADIL	7	4838739	53	5	76	396
227	CLEC2L	7	139208673	53	5	76	396
228	DGKB	7	14215605	53	5	80	690
228	CPVL	7	29035246	53	5	80	690
228	ZNF398	7	148844559	53	5	80	690
229	SLC25A13	7	95749531	56	5	80	690
229	WNT16	7	120965420	56	5	80	690
229	AASS	7	121713597	56	5	80	690
230	FOXK1	7	4721929	59	20	76	396
230	AGR2	7	16832263	59	20	76	396
230	POM121L12	7	53103348	59	20	76	396
230	CYP3A7	7	99302659	59	20	76	396
230	PCOLCE	7	100199881	59	20	76	396
230	OR2A42	7	143929003	59	20	4	3
230	GIMAP2	7	150382793	59	20	76	396
231	AGMO	7	15239942	59	20	80	690
231	ISPD	7	16127151	59	20	80	690
231	DNAH11	7	21582832	59	20	80	690
231	SKAP2	7	26706680	59	20	80	690
231	NPSR1	7	34697896	59	20	80	690
231	MYO1G	7	45002259	59	20	80	690
231	ABCA13	7	48211056	59	20	80	690
231	NPTX2	7	98246596	59	20	80	690
231	WNT2	7	116916685	59	20	80	690
231	CLCN1	7	143013218	59	20	80	690
231	SHH	7	155595557	59	20	80	690
232	CARD11	7	2945709	69	9	76	396
232	WIPI2	7	5229834	69	9	76	396
233	ZPBP	7	49977023	69	9	80	690
233	C7orf72	7	50135681	69	9	80	690
233	POM121	7	72349905	69	9	80	690
233	SRRM3	7	75831210	69	9	80	690
233	GPC2	7	99767228	69	9	80	690
233	EPHB6	7	142552775	69	9	80	690
234	LRRC17	7	102553343	72	11	76	396
234	PTN	7	136912091	72	11	76	396
234	SLC4A2	7	150755298	72	11	76	396
235	HOXA11	7	27220775	72	11	80	690
235	BBS9	7	33169151	72	11	80	690
235	RABGEF1	7	66147077	72	11	80	690
235	WBSCR27	7	73248920	72	11	80	690
235	GTF2IRD1	7	73868119	72	11	80	690
235	DOCK4	7	111366163	72	11	80	690
236	ACTB	7	5566778	75	12	76	396
236	ZNF655	7	99156044	75	12	76	396
236	ARMC10	7	102715327	75	12	76	396
236	UBN2	7	138916230	75	12	76	396
236	GIMAP1	7	150413644	75	12	76	396
237	CALCR	7	93053798	75	12	80	690
237	ING3	7	120590816	75	12	80	690
237	TSPAN33	7	128784711	75	12	80	690
237	PIP	7	142829173	75	12	80	690
237	FAM115A	7	143548460	75	12	80	690
237	NOBOX	7	144094332	75	12	80	690
237	PTPRN2	7	157331749	75	12	80	690
238	RBAK	7	5085451	76	4	76	396
238	TMEM209	7	129804554	76	4	76	396
238	SVOPL	7	138279029	76	4	76	396
239	AKR1B10	7	134212343	82	3	80	690
239	XRCC2	7	152343586	82	3	80	690
240	RALA	7	39663151	84	4	76	396
240	ZNF3	7	99667593	84	4	76	396
241	LAMB4	7	107663995	84	4	80	690
241	TFEC	7	115575201	84	4	80	690
242	FKBP9	7	33019085	89	2	80	690
242	KRBA1	7	149412101	89	2	80	690
243	AEBP1	7	44143959	135	2	80	690
243	ZNF479	7	57187325	135	2	80	690
244	BLK	8	11351520	2	3	137	417
244	CPA6	8	68334404	2	3	137	417
245	KCNK9	8	140629364	4	3	137	417
245	TRAPPC9	8	140742585	4	3	137	417
246	PREX2	8	68864602	5	2	137	417
246	FAM135B	8	139142265	5	2	137	417
247	KCNV1	8	110979232	6	17	6	12
247	CSMD3	8	113235158	6	17	6	12
248	CA8	8	61101422	6	17	137	417
248	TRPA1	8	72933485	6	17	137	417
248	COL22A1	8	139600477	6	17	137	417
249	SH2D4A	8	19171080	6	17	141	206
249	LOXL2	8	23154409	6	17	141	206
249	SCARA3	8	27491576	6	17	141	206
249	ADAM2	8	39601254	6	17	141	206
249	IDO2	8	39792473	6	17	141	206
249	GINS4	8	41386724	6	17	141	206
249	GRHL2	8	102504667	6	17	141	206
250	SLCO5A1	8	70584567	8	3	137	417
250	PSKH2	8	87060690	8	3	137	417
251	ASH2L	8	37963310	23	4	141	206
251	TMEM68	8	56651302	23	4	141	206
251	LY6K	8	143781528	23	4	141	206
252	ZMAT4	8	40388110	46	3	141	206
252	TAF2	8	120743013	46	3	141	206
253	MTUS1	8	17501302	48	13	137	417
253	PDE7A	8	66626568	48	13	137	417
253	FABP4	8	82390731	48	13	137	417
253	ATP6V0D2	8	87111138	48	13	137	417
253	KCNS2	8	99439249	48	13	137	417
253	SLC25A32	8	104410865	48	13	137	417
253	FAM83A	8	124194265	48	13	137	417
253	DENND3	8	142138719	48	13	137	417
253	LYNX1	8	143845755	48	13	137	417
254	ZNF395	8	28203101	48	13	141	206
254	STMN2	8	80523048	48	13	141	206
255	NCOA2	8	71024266	50	11	137	417
255	IMPA1	8	82569150	50	11	137	417
255	GML	8	143916216	50	11	137	417
255	PARP10	8	145051319	50	11	137	417
256	GOT1L1	8	37791799	50	11	141	206
256	XKR4	8	56015016	50	11	141	206
257	RP1L1	8	10463859	52	4	137	417
257	LAPTM4B	8	98787808	52	4	137	417
257	CYC1	8	145149937	52	4	137	417
258	GDF6	8	97154557	59	6	137	417
258	OPLAH	8	145106166	59	6	137	417
259	OSR2	8	99956630	69	7	133	16
259	ANGPT1	8	108261709	69	7	133	16
260	HOOK3	8	42752032	69	7	137	417
260	SPATC1	8	145086581	69	7	137	417
261	ERI1	8	8860313	72	3	137	417
261	CHD7	8	61591323	72	3	137	417
262	CHMP4C	8	82644687	75	3	137	417
262	SNTB1	8	121547984	75	3	137	417
262	TIGD5	8	144680073	75	3	137	417
263	PIWIL2	8	22132809	78	6	137	417
263	DKK4	8	42231585	78	6	137	417
263	PRDM14	8	70963885	78	6	137	417
263	PUF60	8	144898513	78	6	137	417
263	PPP1R16A	8	145722108	78	6	137	417
264	CSGALNACT1	8	19261671	80	2	141	206
264	WHSC1L1	8	38132560	80	2	141	206
265	GFRA2	8	21549529	84	4	137	417
265	TNFRSF10B	8	22877647	84	4	137	417
266	ODF1	8	103563847	84	4	141	206
266	NOV	8	120428551	84	4	141	206
267	ZNF462	9	109625377	0	12	3	84
267	IKBKAP	9	111629799	0	12	3	84
267	CACNA1B	9	140772240	0	12	3	84
268	CDKN2A	9	21967750	0	12	326	636
268	FRMPD1	9	37651051	0	12	326	636
268	GNAQ	9	80331189	0	12	326	636
268	NOL8	9	95059639	0	12	326	636
268	PTCH1	9	98205263	0	12	326	636
268	COL15A1	9	101705994	0	12	326	636
269	TAF1L	9	32629451	4	3	326	636
269	PRKACG	9	71627448	4	3	326	636
269	NCBP1	9	100395704	4	3	326	636
270	MLLT3	9	20341662	6	7	326	636
270	DMRTA1	9	22446839	6	7	326	636
270	SPTLC1	9	94793415	6	7	326	636
271	C9orf152	9	112961845	23	13	3	84
271	UGCG	9	114659045	23	13	3	84
272	KIAA0020	9	2804154	23	13	326	636
272	PTPRD	9	8314245	23	13	326	636
272	MPDZ	9	13105702	23	13	326	636
272	FANCG	9	35073834	23	13	326	636
272	NPR2	9	35792405	23	13	326	636
272	ZBTB5	9	37438099	23	13	326	636
272	TLE1	9	84198597	23	13	326	636
272	EXD3	9	140201345	23	13	326	636
273	TMC1	9	75136716	28	2	326	636
273	ZNF484	9	95607312	28	2	326	636
274	SLC24A2	9	19507449	48	15	326	636
274	IFNA10	9	21206179	48	15	326	636
274	IFNA14	9	21239200	48	15	326	636
274	DDX58	9	32455299	48	15	326	636
274	TOPORS	9	32540541	48	15	326	636
274	ALDH1A1	9	75515577	48	15	326	636
274	BAAT	9	104122698	48	15	326	636
274	SMC2	9	106856540	48	15	326	636
275	C9orf41	9	77597872	52	5	326	636
275	ROR2	9	94484877	52	5	326	636
276	PRPF4	9	116037913	53	4	3	84
276	NPDC1	9	139933908	53	4	3	84
277	PRSS3	9	33750463	56	3	326	636
277	TPRN	9	140086068	56	3	326	636
278	FKTN	9	108320410	59	9	3	84
278	RNF183	9	116059372	59	9	3	84
279	KIF24	9	34252377	59	9	326	636
279	SPAG8	9	35807781	59	9	326	636
280	IFNA21	9	21165635	69	11	326	636
280	GBA2	9	35736862	69	11	326	636
280	HABP4	9	99212436	69	11	326	636
281	ERP44	9	102741462	75	5	326	636
281	GRIN1	9	140033608	75	5	326	636
282	ABCA1	9	107543283	78	7	3	84
282	ZFP37	9	115804094	78	7	3	84
283	GLIS3	9	3824127	78	7	326	636
283	AQP7	9	33384947	78	7	326	636
283	RORB	9	77112251	78	7	326	636
283	PRUNE2	9	79226291	78	7	326	636
284	TTC39B	9	15170841	82	3	326	636
284	SEMA4D	9	91975705	82	3	326	636
285	KCNV2	9	2717525	84	7	326	636
285	HEMGN	9	100689072	84	7	326	636
285	TEX10	9	103064356	84	7	326	636
285	TMEFF1	9	103235519	84	7	326	636
285	RGS3	9	116225979	84	7	326	636
285	CRB2	9	126118445	84	7	326	636
286	PCDH15	10	55562532	0	6	140	460
286	ANK3	10	61786055	0	6	140	460
287	NRP1	10	33466418	0	6	141	299
287	RET	10	43572516	0	6	141	299
287	PTEN	10	89623194	0	6	141	299
287	ATRNL1	10	116853123	0	6	141	299
288	OR13A1	10	45798101	2	4	140	460
288	CYP2C19	10	96522437	2	4	140	460
288	TACC2	10	123748688	2	4	140	460
288	CUZD1	10	124591670	2	4	140	460
289	KIAA1217	10	23983674	6	25	140	460
289	ENKUR	10	25270907	6	25	140	460
289	KIAA1462	10	30301728	6	25	140	460
289	SYT15	10	46955443	6	25	140	460
289	CHAT	10	50822082	6	25	140	460
289	TET1	10	70320116	6	25	140	460
289	LRRC20	10	72058725	6	25	140	460
289	NODAL	10	72191691	6	25	140	460
289	HELLS	10	96305523	6	25	140	460
289	CYP2C8	10	96796528	6	25	140	460
289	PYROXD2	10	100143321	6	25	140	460
289	RAB11FIP2	10	119764426	6	25	140	460
289	BTBD16	10	124030820	6	25	140	460
290	FAM171A1	10	15253643	6	25	141	299
290	GDF10	10	48425787	6	25	141	299
290	KCNMA1	10	78629358	6	25	141	299
290	ZMIZ1	10	80828791	6	25	141	299
290	SEMA4G	10	102732285	6	25	141	299
290	GPR123	10	134915749	6	25	141	299
290	CALY	10	135138927	6	25	141	299
290	PAOX	10	135192740	6	25	141	299
291	HABP2	10	115312777	6	25	142	14
291	CTBP2	10	126676417	6	25	142	14
292	ITIH2	10	7745235	10	2	140	460
292	GBF1	10	104005254	10	2	140	460
293	ARHGAP21	10	24872537	13	2	140	460
293	CPXM2	10	125505151	13	2	140	460
294	MLLT10	10	21823100	23	4	140	460
294	SAR1A	10	71909960	23	4	140	460
294	HPSE2	10	100216833	23	4	140	460
295	ZEB1	10	31608100	28	5	141	299
295	CCDC7	10	32856650	28	5	141	299
295	PHYHIPL	10	60937226	28	5	141	299
296	PRKCQ	10	6469104	32	2	140	460
296	DOCK1	10	128593977	32	2	140	460
297	RBM17	10	6131308	50	12	140	460
297	TAF3	10	7860466	50	12	140	460
297	THNSL1	10	25305507	50	12	140	460
297	PTCHD3	10	27687116	50	12	140	460
297	RASSF4	10	45455218	50	12	140	460
297	ZNF22	10	45496272	50	12	140	460
297	AGAP6	10	51748077	50	12	140	460
297	RUFY2	10	70103274	50	12	140	460
298	ZWINT	10	58117198	52	5	140	460
298	EGR2	10	64571755	52	5	140	460
298	EIF3A	10	120794540	52	5	140	460
298	HMX3	10	124895566	52	5	140	460
299	ITGA8	10	15555947	53	6	141	299
299	FRMPD2	10	49364601	53	6	141	299
299	ANKRD22	10	90579658	53	6	141	299
300	CUBN	10	16865964	56	3	141	299
300	KIF20B	10	91461346	56	3	141	299
301	PRTFDC1	10	25137535	59	14	140	460
301	ASAH2	10	51946999	59	14	140	460
301	TMEM26	10	63166400	59	14	140	460
301	JMJD1C	10	64926980	59	14	140	460
301	RPP30	10	92631708	59	14	140	460
301	PPRC1	10	103892750	59	14	140	460
301	STK32C	10	134020995	59	14	140	460
302	STAM	10	17686123	59	14	141	299
302	DYDC2	10	82104500	59	14	141	299
302	TSPAN14	10	82214037	59	14	141	299
302	MMRN2	10	88695297	59	14	141	299
303	LRRC18	10	50117528	69	9	140	460
303	FAM13C	10	61005888	69	9	140	460
303	PSD	10	104162373	69	9	140	460
304	AKR1C4	10	5238797	69	9	141	299
304	LIPF	10	90424145	69	9	141	299
304	CYP2E1	10	135340866	69	9	141	299
305	VENTX	10	135051407	74	3	141	299
305	ECHS1	10	135175986	74	3	141	299
306	AGAP5	10	75434032	75	8	140	460
306	HTR7	10	92500575	75	8	140	460
306	CYP2C18	10	96443250	75	8	140	460
306	SLC18A2	10	119000583	75	8	140	460
306	C10orf90	10	128113573	75	8	140	460
307	ASB13	10	5680819	75	8	141	299
307	FAM160B1	10	116581502	75	8	141	299
308	ITIH5	10	7601231	76	4	140	460
308	SEC23IP	10	121652084	76	4	140	460
309	ARHGAP12	10	32094325	78	6	141	299
309	HIF1AN	10	102295640	78	6	141	299
310	WAC	10	28822420	84	4	140	460
310	NCOA4	10	51572363	84	4	140	460
311	OR52K2	11	4470524	0	6	271	610
311	FOLH1	11	49168186	0	6	271	610
311	DDB1	11	61066918	0	6	271	610
311	MEN1	11	64570985	0	6	271	610
312	RAG1	11	36589562	1	3	271	610
312	GLYAT	11	58477560	1	3	271	610
312	NOX4	11	89057521	1	3	271	610
313	IPO7	11	9406168	2	4	271	610
313	MRGPRX2	11	19076002	2	4	271	610
313	OR4D10	11	59244902	2	4	271	610
314	OR52A1	11	5172660	4	3	271	610
314	ANO5	11	22214721	4	3	271	610
315	CYP2R1	11	14899555	6	54	271	610
315	PLEKHA7	11	16809206	6	54	271	610
315	SAA2	11	18259779	6	54	271	610
315	CAPRIN1	11	34073229	6	54	271	610
315	ALKBH3	11	43902356	6	54	271	610
315	C1QTNF4	11	47611215	6	54	271	610
315	OR4X2	11	48266655	6	54	271	610
315	OR4C3	11	48346492	6	54	271	610
315	OR5L2	11	55594694	6	54	271	610
315	OR5B12	11	58206592	6	54	271	610
315	OR5AN1	11	59131931	6	54	271	610
315	MS4A5	11	60197061	6	54	271	610
315	RIN1	11	66099541	6	54	271	610
315	NPAS4	11	66188474	6	54	271	610
315	PIWIL4	11	94300473	6	54	271	610
315	GUCY1A2	11	106544737	6	54	271	610
315	EXPH5	11	108376157	6	54	271	610
315	HTR3A	11	113848221	6	54	271	610
315	CADM1	11	115044344	6	54	271	610
316	TNNI2	11	1860232	6	54	272	549
316	MRPL23	11	1968501	6	54	272	549
316	TRPM5	11	2425745	6	54	272	549
316	HBE1	11	5289579	6	54	272	549
316	OR52E4	11	5905522	6	54	272	549
316	APBB1	11	6416353	6	54	272	549
316	TPP1	11	6633996	6	54	272	549
316	DCHS1	11	6642554	6	54	272	549
316	NLRP10	11	7981155	6	54	272	549
316	KCNC1	11	17757494	6	54	272	549
316	CKAP5	11	46765083	6	54	272	549
316	OR5M11	11	56309815	6	54	272	549
316	OR5M1	11	56380030	6	54	272	549
316	OR5AK2	11	56756388	6	54	272	549
316	UBE2L6	11	57319127	6	54	272	549
316	SLC22A10	11	63057429	6	54	272	549
316	PLA2G16	11	63341943	6	54	272	549
316	PLCB3	11	64018994	6	54	272	549
316	SPTBN2	11	66452719	6	54	272	549
316	CARNS1	11	67183148	6	54	272	549
316	CEP57	11	95523624	6	54	272	549
317	MRVI1	11	10594637	6	54	274	89
317	WT1	11	32409321	6	54	274	89
318	PDE3B	11	14665268	23	18	271	610
318	NUP160	11	47799669	23	18	271	610
318	OR4C12	11	50003008	23	18	271	610
318	TMX2	11	57479994	23	18	271	610
318	GLYATL1	11	58710721	23	18	271	610
319	FAM160A2	11	6232563	23	18	272	549
319	ZNF214	11	7020548	23	18	272	549
319	MRGPRX3	11	18142501	23	18	272	549
319	AMBRA1	11	46417961	23	18	272	549
319	OR8I2	11	55860783	23	18	272	549
319	NAA40	11	63706441	23	18	272	549
319	KDM2A	11	66886739	23	18	272	549
319	MRGPRD	11	68747489	23	18	272	549
319	CCDC89	11	85394886	23	18	272	549
319	GRIA4	11	105481410	23	18	272	549
320	EIF4G2	11	10818592	23	18	274	89
320	BEST1	11	61717355	23	18	274	89
321	OR4X1	11	48285412	32	4	271	610
321	OR5B2	11	58189737	32	4	271	610
322	OR51E2	11	4701400	38	2	271	610
322	OR51G1	11	4944603	38	2	271	610
323	COPB1	11	14479048	42	6	271	610
323	ZDHHC13	11	19138691	42	6	271	610
323	NELL1	11	20691096	42	6	271	610
323	KBTBD4	11	47593748	42	6	271	610
324	OR52M1	11	4566420	48	17	271	610
324	GAS2	11	22688159	48	17	271	610
324	STX3	11	59522531	48	17	271	610
324	MS4A14	11	60163486	48	17	271	610
324	DAGLA	11	61447904	48	17	271	610
324	CFL1	11	65622284	48	17	271	610
324	ZBTB16	11	113930430	48	17	271	610
325	OR51Q1	11	5443340	48	17	272	549
325	OR52D1	11	5509914	48	17	272	549
325	OR52N2	11	5841565	48	17	272	549
325	LRP4	11	46878267	48	17	272	549
325	PGR	11	100900354	48	17	272	549
326	TRAF6	11	36505316	50	17	271	610
326	OR5L1	11	55578942	50	17	271	610
326	OR5B17	11	58125597	50	17	271	610
326	C11orf86	11	66742753	50	17	271	610
326	KBTBD3	11	105921824	50	17	271	610
327	DRD4	11	637304	50	17	272	549
327	EPS8L2	11	706119	50	17	272	549
327	OR52H1	11	5565790	50	17	272	549
327	DNHD1	11	6518525	50	17	272	549
327	RBMXL2	11	7110164	50	17	272	549
327	ABCC8	11	17414431	50	17	272	549
327	CRY2	11	45868956	50	17	272	549
327	MMP27	11	102562414	50	17	272	549
327	CASP1	11	104896236	50	17	272	549
328	INSC	11	15170647	51	2	271	610
328	INTS4	11	77589765	51	2	271	610
329	TRIM21	11	4406126	52	17	271	610
329	OR5A2	11	59189451	52	17	271	610
329	PYGM	11	64513860	52	17	271	610
329	LRFN4	11	66624875	52	17	271	610
329	CLPB	11	72003469	52	17	271	610
330	PNPLA2	11	818900	52	17	272	549
330	MUC5B	11	1244294	52	17	272	549
330	KRTAP5-1	11	1605571	52	17	272	549
330	OR56A1	11	6047900	52	17	272	549
330	PEX16	11	45931219	52	17	272	549
330	PHF21A	11	45950869	52	17	272	549
330	TNKS1BP1	11	57067102	52	17	272	549
330	PPP1R14B	11	64011950	52	17	272	549
330	LRP5	11	68080076	52	17	272	549
330	KRTAP5-8	11	71249070	52	17	272	549
331	NAV2	11	19372270	53	17	271	610
331	METTL15	11	28129797	53	17	271	610
331	SF1	11	64532075	53	17	271	610
331	CDC42BPG	11	64591661	53	17	271	610
331	MOGAT2	11	75428933	53	17	271	610
331	PAK1	11	77033059	53	17	271	610
331	BCO2	11	112047088	53	17	271	610
331	ANKK1	11	113258512	53	17	271	610
332	SMPD1	11	6411643	53	17	272	549
332	RTN4RL2	11	57228009	53	17	272	549
332	SUV420H1	11	67933185	53	17	272	549
332	ORAOV1	11	69480331	53	17	272	549
332	TMPRSS5	11	113558267	53	17	272	549
333	PSMA1	11	14526421	56	11	271	610
333	E2F8	11	19245609	56	11	271	610
333	DDX10	11	108535751	56	11	271	610
334	KRTAP5-3	11	1628794	56	11	272	549
334	OR52E8	11	5877978	56	11	272	549
334	OR10A3	11	7960122	56	11	272	549
334	NR1H3	11	47279467	56	11	272	549
334	OR8H3	11	55889848	56	11	272	549
335	MICALCL	11	12308446	59	19	271	610
335	PTPN5	11	18749474	59	19	271	610
335	SLC6A5	11	20620945	59	19	271	610
335	LUZP2	11	24518515	59	19	271	610
335	TTC17	11	43380434	59	19	271	610
335	GIF	11	59596745	59	19	271	610
335	PELI3	11	66234335	59	19	271	610
335	P2RY2	11	72929342	59	19	271	610
335	CHRDL2	11	74407472	59	19	271	610
336	DDB2	11	47236492	59	19	272	549
336	SLC22A6	11	62744068	59	19	272	549
336	MARK2	11	63606399	59	19	272	549
336	ANKRD42	11	82904780	59	19	272	549
336	ANGPTL5	11	101761404	59	19	272	549
336	DDI1	11	103907307	59	19	272	549
336	SIK3	11	116714117	59	19	272	549
337	OR51E1	11	4665155	69	15	271	610
337	SYT12	11	66790815	69	15	271	610
338	OR51B5	11	5363743	69	15	272	549
338	OR8J3	11	55904246	69	15	272	549
338	OR5R1	11	56184733	69	15	272	549
338	OR5AR1	11	56431161	69	15	272	549
338	OR9G4	11	56510303	69	15	272	549
338	SSH3	11	67070918	69	15	272	549
338	GPR83	11	94110476	69	15	272	549
338	SIDT2	11	117049938	69	15	272	549
339	FBXO3	11	33768290	72	7	271	610
339	MPEG1	11	58975982	72	7	271	610
339	IL10RA	11	117857105	72	7	271	610
340	TRIM6-TRIM34	11	5617864	72	7	272	549
340	TRIM34	11	5653484	72	7	272	549
340	CCKBR	11	6280903	72	7	272	549
341	OR51B2	11	5344527	75	6	272	549
341	TPH1	11	18042083	75	6	272	549
341	OR5T1	11	56043114	75	6	272	549
341	DYNC2H1	11	102980159	75	6	272	549
342	CNTF	11	58390145	76	4	271	610
342	GRM5	11	88237743	76	4	271	610
343	SPON1	11	13984183	78	11	271	610
343	OR5D18	11	55587105	78	11	271	610
343	TMEM135	11	86748885	78	11	271	610
344	SLC22A18AS	11	2908574	78	11	272	549
344	MRGPRE	11	3249040	78	11	272	549
344	NLRP14	11	7041699	78	11	272	549
344	SYT9	11	7273180	78	11	272	549
344	ANO1	11	69924407	78	11	272	549
345	LMO2	11	33880122	82	4	271	610
345	AGBL2	11	47681142	82	4	271	610
346	C11orf94	11	45928085	82	4	272	549
346	P4HA3	11	73977693	82	4	272	549
347	ST5	11	8714898	84	3	271	610
347	LPXN	11	58294343	84	3	271	610
348	PRKRIR	11	76061000	89	3	271	610
348	TSKU	11	76494284	89	3	271	610
348	ELMOD1	11	107461816	89	3	271	610
349	MICAL2	11	12183625	129	3	271	610
349	TRIM64C	11	49075265	129	3	271	610
350	DENND5B	12	31535156	0	8	19	8
350	PFKM	12	48513012	0	8	19	8
351	ERBB3	12	56473808	0	8	57	547
351	FICD	12	108909050	0	8	57	547
351	ANKLE2	12	133302252	0	8	57	547
352	KCNH3	12	49932939	0	8	58	528
352	NCKAP5L	12	50184928	0	8	58	528
353	DCD	12	55038374	2	10	57	547
353	ALDH2	12	112204690	2	10	57	547
353	OAS1	12	113344738	2	10	57	547
353	HCAR3	12	123199302	2	10	57	547
354	ANO2	12	5671816	2	10	58	528
354	PRB3	12	11418846	2	10	58	528
354	PDE3A	12	20522178	2	10	58	528
354	ADCY6	12	49159974	2	10	58	528
354	PTPRB	12	70910631	2	10	58	528
355	ETNK1	12	22778075	6	23	57	547
355	ITPR2	12	26488284	6	23	57	547
355	TAC3	12	57403780	6	23	57	547
355	MYO1A	12	57422300	6	23	57	547
355	LRP1	12	57522281	6	23	57	547
355	AVPR1A	12	63536538	6	23	57	547
355	TCP11L2	12	106696568	6	23	57	547
356	PTPN6	12	7060433	6	23	58	528
356	CAPZA3	12	18891044	6	23	58	528
356	PTHLH	12	28111016	6	23	58	528
356	OSBPL8	12	76745577	6	23	58	528
356	MYF5	12	81110707	6	23	58	528
356	NTS	12	86268072	6	23	58	528
356	MGAT4C	12	86373036	6	23	58	528
356	PLXNC1	12	94542498	6	23	58	528
356	SLC5A8	12	101549993	6	23	58	528
356	SVOP	12	109301904	6	23	58	528
356	NCOR2	12	124808956	6	23	58	528
356	ULK1	12	132379278	6	23	58	528
357	GPR162	12	6930962	7	2	58	528
357	TMEM132B	12	125811161	7	2	58	528
358	PDZRN4	12	41831540	13	3	57	547
358	ACACB	12	109577201	13	3	57	547
359	CLSTN3	12	7282966	23	33	57	547
359	KLRC1	12	10598637	23	33	57	547
359	PUS7L	12	44122409	23	33	57	547
359	NELL2	12	44902057	23	33	57	547
359	GPR84	12	54756228	23	33	57	547
359	ITGA5	12	54789044	23	33	57	547
359	IKZF4	12	56414688	23	33	57	547
359	STAT2	12	56735381	23	33	57	547
359	DCTN2	12	57923832	23	33	57	547
359	C12orf56	12	64660762	23	33	57	547
359	XPOT	12	64798152	23	33	57	547
359	IKBIP	12	99007181	23	33	57	547
359	CRY1	12	107385142	23	33	57	547
359	ATXN2	12	111890017	23	33	57	547
359	ACAD10	12	112123856	23	33	57	547
359	OAS2	12	113416273	23	33	57	547
359	GCN1L1	12	120565013	23	33	57	547
359	SETD1B	12	122242637	23	33	57	547
359	LRRC43	12	122652265	23	33	57	547
359	HCAR1	12	123212152	23	33	57	547
360	NDUFA9	12	4758263	23	33	58	528
360	LIMA1	12	50569562	23	33	58	528
360	TBC1D15	12	72233486	23	33	58	528
360	DAO	12	109273856	23	33	58	528
360	SBNO1	12	123773655	23	33	58	528
361	KRT77	12	53083410	23	33	60	11
361	ITGB7	12	53585101	23	33	60	11
362	MAP3K12	12	53874275	23	33	66	5
362	TMTC3	12	88536072	23	33	66	5
363	A2ML1	12	8975149	27	2	58	528
363	NTN4	12	96051582	27	2	58	528
364	LRTM2	12	1929432	42	3	58	528
364	SNRNP35	12	123942650	42	3	58	528
365	ITGA7	12	56078353	48	15	57	547
365	SDR9C7	12	57316937	48	15	57	547
365	ZBTB39	12	57392616	48	15	57	547
365	KCNC2	12	75433857	48	15	57	547
365	PPTC7	12	110972236	48	15	57	547
366	PLEKHG6	12	6421816	48	15	58	528
366	MRPL51	12	6601315	48	15	58	528
366	SLC35E3	12	69139935	48	15	58	528
366	BEST3	12	70077020	48	15	58	528
367	PRICKLE1	12	42852139	50	13	57	547
367	CDK2	12	56360552	50	13	57	547
367	SART3	12	108915990	50	13	57	547
367	RASAL1	12	113536623	50	13	57	547
367	LHX5	12	113900693	50	13	57	547
367	OASL	12	121458094	50	13	57	547
368	WNT5B	12	1738411	50	13	58	528
368	FGF23	12	4477392	50	13	58	528
368	PLCZ1	12	18836109	50	13	58	528
368	DDN	12	49388932	50	13	58	528
368	KRT3	12	53183468	50	13	58	528
368	PAWR	12	79985744	50	13	58	528
368	GPR133	12	131438451	50	13	58	528
369	ST8SIA1	12	22346324	52	14	57	547
369	SMARCC2	12	56555635	52	14	57	547
369	MBD6	12	57916658	52	14	57	547
369	LEMD3	12	65563350	52	14	57	547
369	PHLDA1	12	76419226	52	14	57	547
369	PTPN11	12	112856535	52	14	57	547
370	WNK1	12	862088	52	14	58	528
370	TEAD4	12	3068477	52	14	58	528
370	IFFO1	12	6648693	52	14	58	528
370	ZNF384	12	6775642	52	14	58	528
370	GALNT6	12	51745832	52	14	58	528
370	IGF1	12	102789644	52	14	58	528
371	SYT10	12	33528347	53	7	57	547
371	SLC38A4	12	47158543	53	7	57	547
371	NXPH4	12	57610577	53	7	57	547
371	NUAK1	12	106457124	53	7	57	547
371	MLXIP	12	122516633	53	7	57	547
372	ZNF705A	12	8325149	53	7	58	528
372	CELA1	12	51722226	53	7	58	528
373	KLRK1	12	10524951	59	11	57	547
373	ABCD2	12	39945021	59	11	57	547
373	CDK4	12	58141509	59	11	57	547
374	PIK3C2G	12	18414473	59	11	58	528
374	TMPRSS12	12	51236700	59	11	58	528
374	SPIC	12	101871334	59	11	58	528
374	SLC41A2	12	105197274	59	11	58	528
375	EPS8	12	15773074	69	7	57	547
375	KIF21A	12	39687029	69	7	57	547
375	CLIP1	12	122755980	69	7	57	547
376	DCP1B	12	2055213	69	7	58	528
376	KCNA6	12	4918341	69	7	58	528
376	ACRBP	12	6747241	69	7	58	528
376	PRB1	12	11504756	69	7	58	528
377	BICD1	12	32260184	72	6	57	547
377	SLC38A1	12	46576840	72	6	57	547
377	MON2	12	62860596	72	6	57	547
378	NCAPD2	12	6603297	72	6	58	528
378	ZFC3H1	12	72003378	72	6	58	528
379	BTBD11	12	107974633	75	9	57	547
379	MYO1H	12	109826523	75	9	57	547
379	CCDC63	12	111284763	75	9	57	547
380	CACNA2D4	12	1901122	75	9	58	528
380	C12orf4	12	4596895	75	9	58	528
380	CCDC91	12	28410132	75	9	58	528
380	KRT83	12	52708084	75	9	58	528
380	ATP2A2	12	110719031	75	9	58	528
381	RERG	12	15260715	76	9	57	547
381	ALG10	12	34175215	76	9	57	547
381	CPNE8	12	39046001	76	9	57	547
381	PAN2	12	56710006	76	9	57	547
381	P2RX2	12	133195365	76	9	57	547
382	LRRC23	12	7013896	76	9	58	528
382	KRT85	12	52753789	76	9	58	528
382	CAND1	12	67663060	76	9	58	528
382	MPHOSPH9	12	123640942	76	9	58	528
383	ARID2	12	46123619	77	2	57	547
383	RBM19	12	114259858	77	2	57	547
384	ABCC9	12	21950323	78	11	57	547
384	SLC39A5	12	56623819	78	11	57	547
384	EPYC	12	91357455	78	11	57	547
384	DEPDC4	12	100646041	78	11	57	547
384	UBE3B	12	109915427	78	11	57	547
385	KIAA1467	12	13197314	78	11	58	528
385	BIN2	12	51674821	78	11	58	528
385	ANO4	12	101188373	78	11	58	528
386	TIMELESS	12	56810156	82	7	57	547
386	CKAP4	12	106631658	82	7	57	547
386	FOXN4	12	109715782	82	7	57	547
387	FGF6	12	4543307	82	7	58	528
387	ACSS3	12	81471808	82	7	58	528
387	RFC5	12	118454505	82	7	58	528
388	PA2G4	12	56498102	87	4	57	547
388	CLLU1	12	92815306	87	4	57	547
388	HVCN1	12	111086490	87	4	57	547
389	PCDH9	13	66876965	6	8	317	254
389	KLHL1	13	70274724	6	8	317	254
389	RNF113B	13	98828038	6	8	317	254
389	FGF14	13	102373204	6	8	317	254
390	LMO7	13	76334796	32	3	317	254
390	COL4A2	13	110959630	32	3	317	254
391	SCEL	13	78109808	52	3	317	254
391	ZIC5	13	100615274	52	3	317	254
392	FBXL3	13	77579388	56	2	317	254
392	MCF2L	13	113623534	56	2	317	254
393	HS6ST3	13	96743092	69	4	317	254
393	PROZ	13	113812967	69	4	317	254
394	GPC6	13	93879077	76	2	317	254
394	CLYBL	13	100258917	76	2	317	254
395	NDFIP2	13	80055258	78	5	317	254
395	CUL4A	13	113863085	78	5	317	254
396	EDNRB	13	78469615	129	2	317	254
396	DOCK9	13	99445740	129	2	317	254
397	FLRT2	14	85996487	0	4	1	496
397	AKT1	14	105235686	0	4	1	496
398	ARID4A	14	58765221	4	4	1	496
398	STON2	14	81726993	4	4	1	496
398	TNFAIP2	14	103592663	4	4	1	496
399	RTN1	14	60062693	6	16	1	496
399	SYT16	14	62462540	6	16	1	496
399	ACOT2	14	74035762	6	16	1	496
399	YLPM1	14	75230068	6	16	1	496
399	ESRRB	14	76837689	6	16	1	496
399	GTF2A1	14	81641795	6	16	1	496
399	SPATA7	14	88851987	6	16	1	496
399	GOLGA5	14	93260575	6	16	1	496
399	UNC79	14	93799564	6	16	1	496
399	COX8C	14	93813536	6	16	1	496
399	BDKRB2	14	96671134	6	16	1	496
399	RCOR1	14	103058995	6	16	1	496
400	SERPINA3	14	95078713	13	2	1	496
400	DICER1	14	95552564	13	2	1	496
401	PSMA3	14	58711522	23	15	1	496
401	JKAMP	14	59951160	23	15	1	496
401	PLEK2	14	67853699	23	15	1	496
401	SLC10A1	14	70242551	23	15	1	496
401	ALDH6A1	14	74524367	23	15	1	496
401	TDP1	14	90422245	23	15	1	496
401	SETD3	14	99876140	23	15	1	496
402	IFT43	14	76452095	48	7	1	496
402	KCNK13	14	90528108	48	7	1	496
402	IFI27	14	94577078	48	7	1	496
402	C14orf177	14	99177949	48	7	1	496
403	DCAF4	14	73393039	50	8	1	496
403	PAPLN	14	73704204	50	8	1	496
403	C14orf159	14	91580356	50	8	1	496
403	CCDC88C	14	91737666	50	8	1	496
404	NAA30	14	57857270	52	6	1	496
404	PTPN21	14	88932121	52	6	1	496
404	TRIP11	14	92434242	52	6	1	496
404	RIN3	14	92980124	52	6	1	496
404	CCNK	14	99947738	52	6	1	496
405	SLC35F4	14	58030639	53	6	1	496
405	KCNH5	14	63173290	53	6	1	496
405	SLC8A3	14	70510933	53	6	1	496
405	CATSPERB	14	92047117	53	6	1	496
406	GPR65	14	88471467	56	4	1	496
406	MARK3	14	103851700	56	4	1	496
407	SIPA1L1	14	71996028	69	4	1	496
407	CDC42BPB	14	103398715	69	4	1	496
408	SMEK1	14	91923824	72	3	1	496
408	VRK1	14	97263683	72	3	1	496
409	KIAA0586	14	58906398	75	6	1	496
409	SNW1	14	78183943	75	6	1	496
409	PPP4R4	14	94640648	75	6	1	496
409	SLC25A29	14	100757447	75	6	1	496
409	KLC1	14	104095524	75	6	1	496
410	KTN1	14	56046924	76	2	1	496
410	ZFYVE26	14	68213236	76	2	1	496
411	HERC1	15	63900816	0	9	374	344
411	MAP2K1	15	66679210	0	9	374	344
411	ALPK3	15	85359910	0	9	374	344
411	FAM174B	15	93160678	0	9	374	344
412	PPCDC	15	75315895	6	16	1	191
412	TBC1D2B	15	78287326	6	16	1	191
412	WDR61	15	78575577	6	16	1	191
413	SPG11	15	44854893	6	16	374	344
413	SCG3	15	51973549	6	16	374	344
413	BCL2L10	15	52401821	6	16	374	344
413	CGNL1	15	57668702	6	16	374	344
413	SLC28A1	15	85427891	6	16	374	344
413	ACAN	15	89346673	6	16	374	344
413	MCTP2	15	94841429	6	16	374	344
414	TMEM202	15	72690667	23	7	1	191
414	ABHD2	15	89631380	23	7	1	191
415	PLEKHO2	15	65134081	23	7	374	344
415	IGDCC4	15	65673824	23	7	374	344
415	ALDH1A3	15	101419896	23	7	374	344
416	CT62	15	71402582	50	9	1	191
416	PARP6	15	72533521	50	9	1	191
416	CIB2	15	78396947	50	9	1	191
416	DNAJA4	15	78558559	50	9	1	191
416	ADAMTS7	15	79051544	50	9	1	191
416	PLIN1	15	90207599	50	9	1	191
417	ARIH1	15	72766666	52	10	1	191
417	NEIL1	15	75639959	52	10	1	191
417	ISL2	15	76629064	52	10	1	191
417	ANPEP	15	90328125	52	10	1	191
418	EIF3J	15	44829265	52	10	374	344
418	TEX9	15	56657621	52	10	374	344
418	PML	15	74287013	52	10	374	344
418	WASH3P	15	102501015	52	10	374	344
419	PPIP5K1	15	43825659	53	3	374	344
419	STRC	15	43891760	53	3	374	344
420	UACA	15	70946892	59	8	1	191
420	EDC3	15	74922898	59	8	1	191
420	PSTPIP1	15	77287464	59	8	1	191
420	IQGAP1	15	90931472	59	8	1	191
421	GCOM1	15	57884101	59	8	374	344
421	CA12	15	63615729	59	8	374	344
421	SLC24A1	15	65914269	59	8	374	344
422	IQCH	15	67547137	69	6	374	344
422	SV2B	15	91643181	69	6	374	344
423	SLC27A2	15	50474392	72	5	374	344
423	ANKDD1A	15	65204100	72	5	374	344
423	ADAMTS17	15	100511642	72	5	374	344
424	ARNT2	15	80696691	75	4	1	191
424	KIF7	15	90171200	75	4	1	191
425	LOXL1	15	74218788	75	4	374	344
425	AKAP13	15	85923846	75	4	374	344
426	WDR72	15	53805937	191	2	374	344
426	IL16	15	81517639	191	2	374	344
427	MYH11	16	15796991	0	7	221	598
427	SMG1	16	18816174	0	7	221	598
427	CD19	16	28943259	0	7	221	598
427	STX4	16	31044811	0	7	221	598
427	CDH1	16	68771194	0	7	221	598
428	NLRC3	16	3589035	6	25	220	224
428	OTOA	16	21716283	6	25	220	224
428	IRF8	16	85932773	6	25	220	224
429	C16orf72	16	9185536	6	25	221	598
429	TMC7	16	18995255	6	25	221	598
429	C16orf62	16	19566736	6	25	221	598
429	IQCK	16	19727777	6	25	221	598
429	ACSM2A	16	20462858	6	25	221	598
429	ACSM2B	16	20548082	6	25	221	598
429	ACSM1	16	20634558	6	25	221	598
429	ACSM3	16	20775311	6	25	221	598
429	USP31	16	23072727	6	25	221	598
429	HS3ST4	16	25703346	6	25	221	598
429	IL21R	16	27438578	6	25	221	598
429	TGFB1I1	16	31483528	6	25	221	598
429	ABCC11	16	48200821	6	25	221	598
429	TAT	16	71600753	6	25	221	598
429	PHLPP2	16	71678828	6	25	221	598
429	PMFBP1	16	72152995	6	25	221	598
429	ZC3H18	16	88636788	6	25	221	598
429	CHMP1A	16	89710838	6	25	221	598
430	RRN3	16	15153878	20	2	221	598
430	ZNF23	16	71481502	20	2	221	598
431	LUC7L	16	238969	23	18	220	224
431	RSL1D1	16	11928054	23	18	220	224
432	UBN1	16	4898380	23	18	221	598
432	EMP2	16	10622278	23	18	221	598
432	TMC5	16	19429017	23	18	221	598
432	THUMPD1	16	20744985	23	18	221	598
432	TSNAXIP1	16	67840780	23	18	221	598
432	CENPT	16	67862059	23	18	221	598
432	NFATC3	16	68119268	23	18	221	598
432	VPS4A	16	69345286	23	18	221	598
432	PDF	16	69362523	23	18	221	598
432	ZNF19	16	71507975	23	18	221	598
432	RFWD3	16	74655296	23	18	221	598
432	DNAAF1	16	84178864	23	18	221	598
432	BANP	16	87993476	23	18	221	598
432	CTU2	16	88772890	23	18	221	598
432	PIEZO1	16	88781745	23	18	221	598
433	DNAJA3	16	4475805	47	5	220	224
433	CLEC3A	16	78056442	47	5	220	224
434	VWA3A	16	22103858	47	5	221	598
434	PSMB10	16	67968406	47	5	221	598
434	CDH13	16	82660398	47	5	221	598
435	KCTD19	16	67323392	48	7	221	598
435	CIRH1A	16	69166498	48	7	221	598
435	WWP2	16	69796186	48	7	221	598
436	SEC14L5	16	5008317	50	9	221	598
436	SYT17	16	19179637	50	9	221	598
436	ESRP2	16	68262449	50	9	221	598
436	CLEC18A	16	69984804	50	9	221	598
437	NAGPA	16	5074844	52	4	221	598
437	ABCC1	16	16043433	52	4	221	598
437	XPO6	16	28109297	52	4	221	598
438	RAB40C	16	640172	53	10	220	224
438	RPL3L	16	1994579	53	10	220	224
438	C16orf96	16	4606490	53	10	220	224
439	ERN2	16	23701625	53	10	221	598
439	RLTPR	16	67679029	53	10	221	598
439	CALB2	16	71392615	53	10	221	598
439	MARVELD3	16	71660055	53	10	221	598
439	ADAMTS18	16	77316024	53	10	221	598
439	C16orf46	16	81094584	53	10	221	598
440	CD2BP2	16	30362086	56	6	220	224
440	PRDM7	16	90122973	56	6	220	224
441	ABCA3	16	2325878	56	6	221	598
441	RABEP2	16	28915741	56	6	221	598
441	HPR	16	72097124	56	6	221	598
442	SLX4	16	3631183	59	10	220	224
442	SRL	16	4239374	59	10	220	224
442	JPH3	16	87636492	59	10	220	224
443	CREBBP	16	3775055	59	10	221	598
443	ITGAM	16	31271287	59	10	221	598
443	NOB1	16	69775756	59	10	221	598
443	ZNF469	16	88493878	59	10	221	598
444	TPSAB1	16	1290677	62	3	220	224
444	ZNF598	16	2047652	62	3	220	224
445	CCDC154	16	1484388	69	7	220	224
445	E4F1	16	2273488	69	7	220	224
446	SEPT12	16	4827614	69	7	221	598
446	ABCC6	16	16243421	69	7	221	598
446	AQP8	16	25228284	69	7	221	598
447	ZNF646	16	31085742	75	5	221	598
447	NFAT5	16	69599868	75	5	221	598
447	SNAI3	16	88744089	75	5	221	598
448	BCKDK	16	31119614	76	3	221	598
448	TERF2	16	69389463	76	3	221	598
449	PKMYT1	16	3022791	78	6	221	598
449	TMEM186	16	8889036	78	6	221	598
449	ZP2	16	21208772	78	6	221	598
449	ANKS4B	16	21245015	78	6	221	598
449	ADAD2	16	84224722	78	6	221	598
450	MLYCD	16	83932729	84	3	221	598
450	MBTPS1	16	84087365	84	3	221	598
451	PRPF8	17	1553922	0	6	469	519
451	ACACA	17	35441926	0	6	469	519
452	TP53	17	7571719	0	6	470	458
452	AOC2	17	40996608	0	6	470	458
453	ALOX15B	17	7942357	4	4	470	458
453	MYO15A	17	18012019	4	4	470	458
454	PAFAH1B1	17	2496922	6	34	469	519
454	OR1G1	17	3029903	6	34	469	519
454	ATP2A3	17	3827162	6	34	469	519
454	SLC13A5	17	6588031	6	34	469	519
454	FOXN1	17	26850958	6	34	469	519
454	GAS2L2	17	34071529	6	34	469	519
454	TADA2A	17	35766976	6	34	469	519
454	MLLT6	17	36861872	6	34	469	519
454	CACNB1	17	37333388	6	34	469	519
454	KRT26	17	38922489	6	34	469	519
454	KRTAP9-1	17	39346138	6	34	469	519
[truncated: 381 more rows]

## Sheet: NS_0.1_hESC
SCH_Class	Gene	Chr	Position	DB_Class	DB_Class_Size	HiC_Class	HiC_Class_Size
1	TNR	1	175291934	1	73	225	322
1	PRG4	1	186265404	1	73	225	322
1	KCNT2	1	196194909	1	73	225	322
1	CFH	1	196621007	1	73	225	322
2	TMEM52	1	1849028	1	73	227	1475
2	PTCHD2	1	11539294	1	73	227	1475
2	TNFRSF8	1	12123433	1	73	227	1475
2	SLC25A34	1	16062808	1	73	227	1475
2	AKR7A3	1	19609056	1	73	227	1475
2	PLA2G5	1	20396700	1	73	227	1475
2	CDC42	1	22379119	1	73	227	1475
2	PAFAH2	1	26286257	1	73	227	1475
2	ZNF683	1	26688124	1	73	227	1475
2	SYTL1	1	27668482	1	73	227	1475
2	COL8A2	1	36560836	1	73	227	1475
2	UTP11L	1	38478383	1	73	227	1475
2	IPO13	1	44412477	1	73	227	1475
2	PTCH2	1	45285515	1	73	227	1475
2	CCDC17	1	46085715	1	73	227	1475
2	AGBL4	1	48998526	1	73	227	1475
2	ZCCHC11	1	52888947	1	73	227	1475
2	MRPL37	1	54665839	1	73	227	1475
2	KANK4	1	62701836	1	73	227	1475
2	ABCA4	1	94458393	1	73	227	1475
2	ARHGAP29	1	94634462	1	73	227	1475
2	PRPF38B	1	109234931	1	73	227	1475
2	KIAA1324	1	109656584	1	73	227	1475
2	GNAT2	1	110145888	1	73	227	1475
2	GSTM5	1	110254863	1	73	227	1475
2	OVGP1	1	111956936	1	73	227	1475
2	WDR77	1	111982511	1	73	227	1475
2	DENND2C	1	115127195	1	73	227	1475
2	NRAS	1	115247084	1	73	227	1475
2	IGSF3	1	117117019	1	73	227	1475
2	TRIM45	1	117653676	1	73	227	1475
2	SPAG17	1	118496287	1	73	227	1475
2	HMGCS2	1	120290618	1	73	227	1475
2	NOTCH2NL	1	145209112	1	73	227	1475
2	GJA8	1	147374945	1	73	227	1475
2	TCHH	1	152078792	1	73	227	1475
2	NUP210L	1	153965167	1	73	227	1475
2	FCRL6	1	159770300	1	73	227	1475
2	CACNA1S	1	201008639	1	73	227	1475
2	PKP1	1	201252579	1	73	227	1475
2	HHIPL2	1	222695601	1	73	227	1475
2	DNAH14	1	225117355	1	73	227	1475
2	OBSCN	1	228395830	1	73	227	1475
2	KIAA1804	1	233463513	1	73	227	1475
3	COL11A1	1	103342022	1	73	230	121
3	CEP170	1	243287729	1	73	230	121
4	CFHR5	1	196946666	2	32	225	322
4	CRB1	1	197237333	2	32	225	322
4	FAM71A	1	212797788	2	32	225	322
4	USH2A	1	215796235	2	32	225	322
5	TNFRSF18	1	1138887	2	32	227	1475
5	CHD5	1	6161846	2	32	227	1475
5	CAMTA1	1	6845383	2	32	227	1475
5	EPHA2	1	16450831	2	32	227	1475
5	ARID1A	1	27022521	2	32	227	1475
5	CSMD2	1	33979598	2	32	227	1475
5	C1orf94	1	34642552	2	32	227	1475
5	CYP4B1	1	47264669	2	32	227	1475
5	PTPN22	1	114356432	2	32	227	1475
5	FLG	1	152274650	2	32	227	1475
5	FLG2	1	152321212	2	32	227	1475
5	SPTA1	1	158580495	2	32	227	1475
5	PYHIN1	1	158901336	2	32	227	1475
5	IGFN1	1	201159952	2	32	227	1475
5	KCNH1	1	210851656	2	32	227	1475
6	DNAJC6	1	65775217	2	32	230	121
6	TARBP1	1	234527058	2	32	230	121
7	SPEN	1	16174358	3	14	227	1475
7	MYOM3	1	24382530	3	14	227	1475
7	MACF1	1	39549838	3	14	227	1475
7	NFYC	1	41157241	3	14	227	1475
7	NBPF10	1	145293370	3	14	227	1475
7	UBAP2L	1	154192647	3	14	227	1475
7	OR6K3	1	158686957	3	14	227	1475
7	KDM5B	1	202696531	3	14	227	1475
8	PCSK9	1	55505148	3	14	230	121
8	SLC26A9	1	205882176	3	14	230	121
9	USP24	1	55532031	4	116	39	22
9	JUN	1	59246462	4	116	39	22
9	INADL	1	62208148	4	116	39	22
9	JAK1	1	65298905	4	116	39	22
10	C8A	1	57320442	4	116	225	322
10	CRYZ	1	75171171	4	116	225	322
10	DCAF6	1	167905796	4	116	225	322
10	SLC19A2	1	169433148	4	116	225	322
10	DENND1B	1	197473878	4	116	225	322
10	ATP6V1G3	1	198492351	4	116	225	322
10	TOMM20	1	235272657	4	116	225	322
10	ARID4B	1	235330209	4	116	225	322
10	TBCE	1	235530674	4	116	225	322
10	CHRM3	1	239792372	4	116	225	322
10	RGS7	1	240938813	4	116	225	322
10	WDR64	1	241815579	4	116	225	322
10	ZNF695	1	247108848	4	116	225	322
11	TTLL10	1	1115076	4	116	227	1475
11	ARHGEF16	1	3371146	4	116	227	1475
11	DNAJC11	1	6694227	4	116	227	1475
11	SLC45A1	1	8378144	4	116	227	1475
11	SLC2A5	1	9101426	4	116	227	1475
11	CASZ1	1	10696665	4	116	227	1475
11	VPS13D	1	12290095	4	116	227	1475
11	AADACL4	1	12704565	4	116	227	1475
11	AADACL3	1	12776117	4	116	227	1475
11	CELA2B	1	15802595	4	116	227	1475
11	ARHGEF10L	1	17866329	4	116	227	1475
11	PAX7	1	18957499	4	116	227	1475
11	UBR4	1	19400999	4	116	227	1475
11	HTR6	1	19991779	4	116	227	1475
11	EIF4G3	1	21267737	4	116	227	1475
11	ECE1	1	21543739	4	116	227	1475
11	ZBTB40	1	22778343	4	116	227	1475
11	EPHB2	1	23037330	4	116	227	1475
11	IL22RA1	1	24446260	4	116	227	1475
11	RPS6KA1	1	26856248	4	116	227	1475
11	FAM46B	1	27331510	4	116	227	1475
11	SRSF4	1	29474249	4	116	227	1475
11	COL16A1	1	32117847	4	116	227	1475
11	DLGAP3	1	35331036	4	116	227	1475
11	ZC3H12A	1	37940118	4	116	227	1475
11	RLF	1	40627040	4	116	227	1475
11	ZMPSTE24	1	40723721	4	116	227	1475
11	FOXJ3	1	42642209	4	116	227	1475
11	MPL	1	43803474	4	116	227	1475
11	MED8	1	43849578	4	116	227	1475
11	SZT2	1	43855555	4	116	227	1475
11	PTPRF	1	43996546	4	116	227	1475
11	MAST2	1	46269284	4	116	227	1475
11	NRD1	1	52254865	4	116	227	1475
11	ORC1	1	52838500	4	116	227	1475
11	ACOT11	1	55013806	4	116	227	1475
11	DOCK7	1	62920396	4	116	227	1475
11	ANGPTL3	1	63063157	4	116	227	1475
11	CELSR2	1	109792640	4	116	227	1475
11	RBM15	1	110881944	4	116	227	1475
11	AP4B1	1	114437370	4	116	227	1475
11	CSDE1	1	115259533	4	116	227	1475
11	SYCP1	1	115397423	4	116	227	1475
11	HAO2	1	119911398	4	116	227	1475
11	RNF115	1	145610989	4	116	227	1475
11	NBPF14	1	148250248	4	116	227	1475
11	HIST2H2AC	1	149858524	4	116	227	1475
11	HIST2H2AB	1	149859018	4	116	227	1475
11	PI4KB	1	151264272	4	116	227	1475
11	HRNR	1	152184551	4	116	227	1475
11	LCE2B	1	152658598	4	116	227	1475
11	LCE2A	1	152670839	4	116	227	1475
11	KPRP	1	152730505	4	116	227	1475
11	S100A9	1	153330329	4	116	227	1475
11	NPR1	1	153651163	4	116	227	1475
11	RAB13	1	153954092	4	116	227	1475
11	IL6R	1	154377668	4	116	227	1475
11	PBXIP1	1	154916558	4	116	227	1475
11	TRIM46	1	155146262	4	116	227	1475
11	GBA	1	155204238	4	116	227	1475
11	RUSC1	1	155293727	4	116	227	1475
11	CD1E	1	158323485	4	116	227	1475
11	OR6P1	1	158532440	4	116	227	1475
11	OR10J3	1	159283459	4	116	227	1475
11	PEX19	1	160246598	4	116	227	1475
11	KIF14	1	200520624	4	116	227	1475
11	KIF21B	1	200938513	4	116	227	1475
11	LGR6	1	202172904	4	116	227	1475
11	MYBPH	1	203136938	4	116	227	1475
11	ZNF678	1	227751219	4	116	227	1475
11	WNT3A	1	228194722	4	116	227	1475
11	SLC35F3	1	234040457	4	116	227	1475
12	CNTN2	1	205012339	4	116	230	121
12	MFSD4	1	205538111	4	116	230	121
12	SLC41A1	1	205758220	4	116	230	121
13	TBX19	1	168250277	5	52	225	322
13	FMO1	1	171217609	5	52	225	322
13	SERPINC1	1	173872941	5	52	225	322
13	RABGAP1L	1	174769034	5	52	225	322
13	NEK2	1	211839772	5	52	225	322
13	CENPF	1	214776531	5	52	225	322
13	IARS2	1	220267454	5	52	225	322
13	RBM34	1	235294497	5	52	225	322
13	GNG4	1	235710984	5	52	225	322
13	LYST	1	235824330	5	52	225	322
13	HEATR1	1	236712304	5	52	225	322
14	NPHP4	1	5922867	5	52	227	1475
14	ESPN	1	6484847	5	52	227	1475
14	UBE4B	1	10093040	5	52	227	1475
14	MTHFR	1	11845786	5	52	227	1475
14	PHACTR4	1	28696092	5	52	227	1475
14	HDAC1	1	32757707	5	52	227	1475
14	TSSK3	1	32827861	5	52	227	1475
14	RNF19B	1	33402046	5	52	227	1475
14	CLSPN	1	36197712	5	52	227	1475
14	ZMYND12	1	42896000	5	52	227	1475
14	MUTYH	1	45794913	5	52	227	1475
14	SLC1A7	1	53552850	5	52	227	1475
14	CTTNBP2NL	1	112938799	5	52	227	1475
14	CD101	1	117544371	5	52	227	1475
14	TTF2	1	117602948	5	52	227	1475
14	ITGA10	1	145524890	5	52	227	1475
14	ANKRD35	1	145549208	5	52	227	1475
14	NBPF15	1	148560846	5	52	227	1475
14	POGZ	1	151375199	5	52	227	1475
14	OR10K2	1	158389717	5	52	227	1475
14	CADM3	1	159141376	5	52	227	1475
14	LRRC52	1	165513477	5	52	227	1475
14	CEP350	1	179923907	5	52	227	1475
14	KLHL12	1	202860223	5	52	227	1475
14	TP53BP2	1	223967594	5	52	227	1475
14	TRIM17	1	228596474	5	52	227	1475
15	C1orf168	1	57184476	5	52	230	121
15	SRGAP2	1	206516199	5	52	230	121
15	INTS7	1	212113740	5	52	230	121
15	COG2	1	230778201	5	52	230	121
16	ELTD1	1	79355448	6	61	225	322
16	ILDR2	1	166882440	6	61	225	322
16	RGS16	1	182567757	6	61	225	322
16	AVPR1B	1	206224282	6	61	225	322
16	PTPN14	1	214522038	6	61	225	322
16	GPATCH2	1	217600334	6	61	225	322
16	SLC30A10	1	220087605	6	61	225	322
16	RYR2	1	237205701	6	61	225	322
16	FMN2	1	240255184	6	61	225	322
17	SDF4	1	1152287	6	61	227	1475
17	PRDM16	1	2985741	6	61	227	1475
17	ICMT	1	6281252	6	61	227	1475
17	RERE	1	8412463	6	61	227	1475
17	CA6	1	9005892	6	61	227	1475
17	KIF1B	1	10270763	6	61	227	1475
17	PGD	1	10459048	6	61	227	1475
17	CLCNKA	1	16348485	6	61	227	1475
17	CLCNKB	1	16375256	6	61	227	1475
17	NBPF3	1	21766582	6	61	227	1475
17	CATSPER4	1	26517118	6	61	227	1475
17	PIGV	1	27114453	6	61	227	1475
17	FGR	1	27938800	6	61	227	1475
17	EYA3	1	28296854	6	61	227	1475
17	YTHDF2	1	29063451	6	61	227	1475
17	HMGB4	1	34326075	6	61	227	1475
17	EPHA10	1	38181645	6	61	227	1475
17	RIMS3	1	41086351	6	61	227	1475
17	OSBPL9	1	52082545	6	61	227	1475
17	ZNF644	1	91380856	6	61	227	1475
17	SLC44A3	1	95285897	6	61	227	1475
17	PSRC1	1	109822175	6	61	227	1475
17	MOV10	1	113217094	6	61	227	1475
17	WARS2	1	119573838	6	61	227	1475
17	LCE1C	1	152777310	6	61	227	1475
17	LCE1B	1	152784446	6	61	227	1475
17	SPRR2E	1	153065610	6	61	227	1475
17	LELP1	1	153175905	6	61	227	1475
17	PGLYRP3	1	153270337	6	61	227	1475
17	DENND4B	1	153901976	6	61	227	1475
17	PKLR	1	155259083	6	61	227	1475
17	ASH1L	1	155305051	6	61	227	1475
17	OR6Y1	1	158516917	6	61	227	1475
17	OR6N1	1	158735533	6	61	227	1475
17	DDX59	1	200613164	6	61	227	1475
17	PPFIA4	1	203020310	6	61	227	1475
18	F5	1	169481191	7	19	225	322
18	HMCN1	1	185703682	7	19	225	322
19	VWA1	1	1370902	7	19	227	1475
19	CALML6	1	1846265	7	19	227	1475
19	TAS1R1	1	6615337	7	19	227	1475
19	TAS1R2	1	19166092	7	19	227	1475
19	KIF17	1	20990506	7	19	227	1475
19	HIVEP3	1	41972035	7	19	227	1475
19	KLF17	1	44584521	7	19	227	1475
19	C1orf162	1	112016490	7	19	227	1475
19	S100A7L2	1	153409470	7	19	227	1475
19	ADAM15	1	155023747	7	19	227	1475
19	MNDA	1	158801167	7	19	227	1475
19	KIAA1614	1	180882312	7	19	227	1475
19	CAPN8	1	223714971	7	19	227	1475
20	LUZP1	1	23410515	8	15	227	1475
20	EPB41	1	29213602	8	15	227	1475
20	OSCP1	1	36883506	8	15	227	1475
20	SYDE2	1	85623355	8	15	227	1475
20	MAGI3	1	113933474	8	15	227	1475
20	ATP1A1	1	116915794	8	15	227	1475
20	PDZK1	1	145727665	8	15	227	1475
20	CGN	1	151483861	8	15	227	1475
20	ENAH	1	225674533	8	15	227	1475
20	CDC42BPA	1	227177565	8	15	227	1475
20	TRIM11	1	228581376	8	15	227	1475
21	DIRAS3	1	68511644	9	31	225	322
21	NIT1	1	161087907	9	31	225	322
21	DHX9	1	182808438	9	31	225	322
21	APOBEC4	1	183615410	9	31	225	322
21	TRMT1L	1	185087217	9	31	225	322
21	RGS21	1	192286121	9	31	225	322
21	ZBTB41	1	197122813	9	31	225	322
21	PPP2R5A	1	212458878	9	31	225	322
22	ACTL8	1	18081807	9	31	227	1475
22	ASAP3	1	23755055	9	31	227	1475
22	NR0B2	1	27237974	9	31	227	1475
22	PTAFR	1	28473676	9	31	227	1475
22	RIMKLA	1	42846467	9	31	227	1475
22	GNAI3	1	110091185	9	31	227	1475
22	VANGL1	1	116184573	9	31	227	1475
22	C1orf68	1	152691997	9	31	227	1475
22	ADAR	1	154554533	9	31	227	1475
23	C1orf101	1	244624672	9	31	230	121
23	HNRNPU	1	245013601	9	31	230	121
24	LRRIQ3	1	74491701	10	16	225	322
24	SWT1	1	185126191	10	16	225	322
25	PRKCZ	1	1981908	10	16	227	1475
25	PRDM2	1	14031349	10	16	227	1475
25	PADI4	1	17634689	10	16	227	1475
25	UBXN11	1	26608772	10	16	227	1475
25	KTI12	1	52497776	10	16	227	1475
25	DIO1	1	54359860	10	16	227	1475
25	PTGFRN	1	117452544	10	16	227	1475
25	ZNF687	1	151254787	10	16	227	1475
25	IPO9	1	201798287	10	16	227	1475
26	EXTL2	1	101337927	11	16	225	322
26	CACYBP	1	174968891	11	16	225	322
26	CFHR4	1	196857143	11	16	225	322
27	ADORA3	1	112042050	11	16	227	1475
27	ATP2B4	1	203595914	11	16	227	1475
28	SIPA1L2	1	232533711	11	16	230	121
28	EXO1	1	242012032	11	16	230	121
29	PLA2G2C	1	20490483	13	4	227	1475
29	USP48	1	22004791	13	4	227	1475
29	SFPQ	1	35649200	13	4	227	1475
30	FMO4	1	171283321	15	5	225	322
30	B3GALNT2	1	235610504	15	5	225	322
31	CASP9	1	15817895	16	4	227	1475
31	AMPD1	1	115215719	16	4	227	1475
32	PABPC4	1	40026484	18	4	227	1475
32	SORT1	1	109852187	18	4	227	1475
33	CYP2J2	1	60358979	21	2	225	322
33	IKBKE	1	206643585	21	2	225	322
34	FER1L5	2	97308473	1	39	8	8
34	TSGA10	2	99613723	1	39	8	8
35	SLC30A3	2	27477439	1	39	213	510
35	TEX261	2	71213067	1	39	213	510
35	SMYD5	2	73441365	1	39	213	510
35	STAMBP	2	74056113	1	39	213	510
35	LONRF2	2	100889752	1	39	213	510
35	SLC5A7	2	108602969	1	39	213	510
35	IL37	2	113670547	1	39	213	510
35	GALNT3	2	166604312	1	39	213	510
35	CERKL	2	182401400	1	39	213	510
35	PPP1R1C	2	182850550	1	39	213	510
35	COL5A2	2	189896640	1	39	213	510
36	CAPN13	2	30945637	1	39	220	5
36	DHX57	2	39024875	1	39	220	5
37	VWA3B	2	98703594	1	39	240	10
37	C1QL2	2	119913818	1	39	240	10
38	ANAPC1	2	112525213	2	19	213	510
38	NCKAP5	2	133429371	2	19	213	510
38	NXPH2	2	139426726	2	19	213	510
38	NEB	2	152341852	2	19	213	510
38	SCN1A	2	166845669	2	19	213	510
38	XIRP2	2	167744996	2	19	213	510
38	TTN	2	179390717	2	19	213	510
38	DNAH7	2	196602426	2	19	213	510
38	ABCA12	2	215796265	2	19	213	510
38	DNER	2	230222344	2	19	213	510
39	TBC1D8	2	101623689	3	14	213	510
39	SULT1C2	2	108905094	3	14	213	510
39	IL36B	2	113785009	3	14	213	510
39	UBXN4	2	136499188	3	14	213	510
39	SCN2A	2	166150340	3	14	213	510
39	ALS2CR11	2	202352143	3	14	213	510
39	ERBB4	2	212240441	3	14	213	510
40	SNTG2	2	946553	4	63	213	510
40	TPO	2	1417232	4	63	213	510
40	ANTXR1	2	69240275	4	63	213	510
40	CLEC4F	2	71035776	4	63	213	510
40	DYSF	2	71680752	4	63	213	510
40	FBXO41	2	73481809	4	63	213	510
40	C2orf78	2	74011315	4	63	213	510
40	NPAS2	2	101436612	4	63	213	510
40	RGPD4	2	108443387	4	63	213	510
40	RGPD8	2	113125945	4	63	213	510
40	PSD4	2	113931559	4	63	213	510
40	ACMSD	2	135596185	4	63	213	510
40	TTC21B	2	166729871	4	63	213	510
40	RBM45	2	178977181	4	63	213	510
40	SLC16A14	2	230899689	4	63	213	510
40	TRPM8	2	234826042	4	63	213	510
40	SPP2	2	234959345	4	63	213	510
41	APOB	2	21224300	4	63	230	70
41	TTC7A	2	47168312	4	63	230	70
42	NLRC4	2	32449517	4	63	248	9
42	ABCG8	2	44066102	4	63	248	9
43	ACADL	2	211052715	4	63	251	19
43	UGT1A1	2	234668918	4	63	251	19
44	ITGAV	2	187464931	4	63	284	6
44	FAM171B	2	187558788	4	63	284	6
45	RRM2	2	10262862	5	32	213	510
45	ACTR2	2	65454828	5	32	213	510
45	EXOC6B	2	72406443	5	32	213	510
45	CWC22	2	180809603	5	32	213	510
45	HIBCH	2	191069359	5	32	213	510
45	INO80D	2	206858444	5	32	213	510
45	BARD1	2	215590369	5	32	213	510
46	FAM98A	2	33808727	5	32	230	70
46	PTCD3	2	86333304	5	32	230	70
47	GPAT2	2	96687693	6	40	39	12
47	MCM6	2	136597195	6	40	39	12
48	GTF3C2	2	27548715	6	40	213	510
48	GALM	2	38893051	6	40	213	510
48	ARHGAP25	2	68961912	6	40	213	510
48	TIA1	2	70436575	6	40	213	510
48	MCEE	2	71336805	6	40	213	510
48	TEKT4	2	95537177	6	40	213	510
48	RANBP2	2	109335936	6	40	213	510
48	RIF1	2	152266399	6	40	213	510
48	SCN3A	2	165944029	6	40	213	510
48	ZNF385B	2	180306710	6	40	213	510
48	UBE2E3	2	181845307	6	40	213	510
48	ALPP	2	233243243	6	40	213	510
48	TIGD1	2	233412679	6	40	213	510
49	ALS2CR12	2	202152993	6	40	218	8
49	TRAK2	2	202241929	6	40	218	8
50	STRN	2	37064840	6	40	230	70
50	PRR21	2	240981229	6	40	230	70
51	EPHA4	2	222282746	6	40	238	9
51	ALPI	2	233320821	6	40	238	9
52	IL1RL1	2	102927961	7	12	213	510
52	SLC9A4	2	103089761	7	12	213	510
52	CHCHD5	2	113342013	7	12	213	510
53	NRP2	2	206547223	8	7	236	7
53	DOCK10	2	225629806	8	7	236	7
54	FOXI3	2	88747725	9	24	213	510
54	REV1	2	100016937	9	24	213	510
54	EDAR	2	109510926	9	24	213	510
54	CCDC141	2	179694483	9	24	213	510
54	ALS2	2	202564985	9	24	213	510
54	MOGAT1	2	223536456	9	24	213	510
55	SOX11	2	5832798	10	18	213	510
55	EMILIN1	2	27301434	10	18	213	510
55	ADD2	2	70902215	10	18	213	510
55	IL1RL2	2	102803432	10	18	213	510
55	R3HDM1	2	136289024	10	18	213	510
55	PDE11A	2	178494126	10	18	213	510
55	ITGA4	2	182321618	10	18	213	510
55	SGPP2	2	223289321	10	18	213	510
56	CRIPT	2	46844310	10	18	230	70
56	FANCL	2	58386377	10	18	230	70
57	SLC8A1	2	40339285	15	3	274	8
57	FSHR	2	49189295	15	3	274	8
58	IL1R2	2	102608305	18	9	213	510
58	AGPS	2	178257470	18	9	213	510
58	ICA1L	2	203637872	18	9	213	510
59	SCN10A	3	38738836	1	42	145	445
59	SCN11A	3	38887259	1	42	145	445
59	HHATL	3	42734154	1	42	145	445
59	SYNPR	3	63263913	1	42	145	445
59	KIAA1524	3	108268717	1	42	145	445
59	PLA1A	3	119316694	1	42	145	445
59	STXBP5L	3	120627049	1	42	145	445
59	MYLK	3	123331142	1	42	145	445
59	KALRN	3	123813557	1	42	145	445
59	PLXND1	3	129274055	1	42	145	445
59	TRH	3	129693235	1	42	145	445
59	COL6A6	3	130279177	1	42	145	445
59	PIK3R4	3	130397777	1	42	145	445
59	ACPP	3	132036210	1	42	145	445
60	CNTN4	3	2280512	1	42	147	347
60	OXTR	3	8792094	1	42	147	347
60	SETD5	3	9439383	1	42	147	347
60	PRRT3	3	9987225	1	42	147	347
60	NUP210	3	13357729	1	42	147	347
60	WNT7A	3	13860081	1	42	147	347
60	KCNH8	3	19190016	1	42	147	347
60	ZNF385D	3	21462489	1	42	147	347
60	XCR1	3	46062290	1	42	147	347
60	ALS2CL	3	46710484	1	42	147	347
60	PLXNB1	3	48445260	1	42	147	347
61	RAP2B	3	152880000	1	42	164	20
61	SERPINI2	3	167159576	1	42	164	20
62	MAP3K13	3	185000728	1	42	179	11
62	MASP1	3	186951869	1	42	179	11
63	TRANK1	3	36868307	2	16	145	445
63	DLEC1	3	38080695	2	16	145	445
63	SCN5A	3	38589552	2	16	145	445
63	CTNNB1	3	41240941	2	16	145	445
63	EPHA6	3	97158436	2	16	145	445
63	CCDC54	3	107096187	2	16	145	445
63	GRAMD1C	3	113616317	2	16	145	445
63	NR1I2	3	119501556	2	16	145	445
64	ITPR1	3	4535031	2	16	147	347
64	SLC6A6	3	14444075	2	16	147	347
64	COL7A1	3	48601505	2	16	147	347
64	CACNA2D2	3	50400043	2	16	147	347
65	KIAA2018	3	113367232	3	11	145	445
65	POLQ	3	121150272	3	11	145	445
65	EEFSEC	3	127872299	3	11	145	445
65	ACAD11	3	132276981	3	11	145	445
65	NPHP3	3	132399452	3	11	145	445
66	OSBPL10	3	31702316	4	59	145	445
66	TRIM71	3	32859509	4	59	145	445
66	ARPP21	3	35682509	4	59	145	445
66	XYLB	3	38388250	4	59	145	445
66	ULK4	3	41288089	4	59	145	445
66	VIPR1	3	42544103	4	59	145	445
66	FAM3D	3	58619669	4	59	145	445
66	CADM2	3	85008132	4	59	145	445
66	FILIP1L	3	99566766	4	59	145	445
66	IMPG2	3	100941389	4	59	145	445
66	CEP97	3	101443436	4	59	145	445
66	IFT57	3	107879658	4	59	145	445
66	MYH15	3	108099215	4	59	145	445
66	MORC1	3	108677086	4	59	145	445
66	DRD3	3	113847498	4	59	145	445
66	HGD	3	120347014	4	59	145	445
66	CCDC14	3	123632273	4	59	145	445
66	HEG1	3	124684553	4	59	145	445
66	SNX4	3	125165487	4	59	145	445
66	ALG1L	3	125648117	4	59	145	445
66	MGLL	3	127407904	4	59	145	445
66	IFT122	3	129158878	4	59	145	445
66	TMCC1	3	129366634	4	59	145	445
66	NEK11	3	130745693	4	59	145	445
66	CLSTN2	3	139654026	4	59	145	445
66	IGSF10	3	151153777	4	59	145	445
67	TATDN2	3	10290176	4	59	147	347
67	HRH1	3	11267668	4	59	147	347
67	PPARG	3	12393000	4	59	147	347
67	RAB5A	3	19988571	4	59	147	347
67	CCR3	3	46283871	4	59	147	347
67	FBXW12	3	48413708	4	59	147	347
67	CELSR3	3	48673895	4	59	147	347
67	WDR6	3	49044636	4	59	147	347
67	APEH	3	49711434	4	59	147	347
67	SEMA3B	3	50304989	4	59	147	347
67	DOCK3	3	50712671	4	59	147	347
67	PARP3	3	51976320	4	59	147	347
67	SEMA3G	3	52467267	4	59	147	347
67	CACNA1D	3	53529075	4	59	147	347
67	CCDC66	3	56591183	4	59	147	347
67	RNF168	3	196195656	4	59	147	347
68	PIK3CB	3	138371539	5	30	105	6
68	XRN1	3	142025448	5	30	105	6
69	ATXN7	3	63850232	5	30	145	445
69	OR5H15	3	97887543	5	30	145	445
69	FBXO40	3	121312169	5	30	145	445
69	IQCB1	3	121488609	5	30	145	445
69	KPNA1	3	122140747	5	30	145	445
69	PARP14	3	122399671	5	30	145	445
70	CHL1	3	238278	5	30	147	347
70	LRRN1	3	3841120	5	30	147	347
70	EDEM1	3	5229358	5	30	147	347
70	EFHB	3	19920965	5	30	147	347
70	KAT2B	3	20081523	5	30	147	347
70	RNF123	3	49726949	5	30	147	347
70	TEX264	3	51705190	5	30	147	347
70	DNAH1	3	52350334	5	30	147	347
70	BAP1	3	52435019	5	30	147	347
70	NISCH	3	52489523	5	30	147	347
70	SHQ1	3	72798427	5	30	147	347
70	UBXN7	3	196080368	5	30	147	347
71	NEK10	3	27152393	6	43	145	445
71	ABHD6	3	58223258	6	43	145	445
71	TOMM70A	3	100082302	6	43	145	445
71	ABI3BP	3	100468178	6	43	145	445
71	ZPLD1	3	102153858	6	43	145	445
71	PHLDB2	3	111578567	6	43	145	445
71	TMPRSS7	3	111758464	6	43	145	445
71	CD200R1	3	112641531	6	43	145	445
71	SPICE1	3	113161564	6	43	145	445
71	CASR	3	121903180	6	43	145	445
71	OSBPL11	3	125247701	6	43	145	445
71	ALDH1L1	3	125822403	6	43	145	445
71	KLF15	3	126061477	6	43	145	445
71	PLXNA1	3	126707436	6	43	145	445
71	MBD4	3	129149786	6	43	145	445
71	RAB6B	3	133543079	6	43	145	445
72	THUMPD3	3	9404716	6	43	147	347
72	SATB1	3	18389132	6	43	147	347
72	LTF	3	46477495	6	43	147	347
72	PTPN23	3	47422471	6	43	147	347
72	ZNF589	3	48282595	6	43	147	347
72	CDHR4	3	49828166	6	43	147	347
72	RAD54L2	3	51575595	6	43	147	347
72	FAM208A	3	56654159	6	43	147	347
73	CCR8	3	39371196	7	8	145	445
73	PTPRG	3	61547242	7	8	145	445
74	CCR4	3	32993065	8	8	145	445
74	CYP8B1	3	42913683	8	8	145	445
74	TAGLN3	3	111717585	8	8	145	445
74	C3orf30	3	118864996	8	8	145	445
75	SLC4A7	3	27414211	9	20	145	445
75	VGLL3	3	86987122	9	20	145	445
75	EPHA3	3	89156673	9	20	145	445
75	ZDHHC23	3	113666747	9	20	145	445
75	ZNF80	3	113953479	9	20	145	445
75	SLC15A2	3	121613170	9	20	145	445
75	RPN1	3	128338812	9	20	145	445
76	SEC13	3	10342612	9	20	147	347
76	VGLL4	3	11597540	9	20	147	347
76	C3orf20	3	14716605	9	20	147	347
76	P4HTM	3	49027340	9	20	147	347
76	CHDH	3	53850323	9	20	147	347
77	ITGA9	3	37493812	10	17	145	445
77	CADPS	3	62384020	10	17	145	445
77	PRICKLE2	3	64079525	10	17	145	445
77	ADAMTS9	3	64501330	10	17	145	445
77	MAGI1	3	65344943	10	17	145	445
77	GPR156	3	119884327	10	17	145	445
77	ILDR1	3	121706169	10	17	145	445
77	SEMA5B	3	122628039	10	17	145	445
78	OXSR1	3	38207025	11	6	145	445
78	ST3GAL6	3	98451079	11	6	145	445
78	CCDC37	3	126113781	11	6	145	445
79	HACL1	3	15602210	13	3	147	347
79	TBC1D5	3	17198653	13	3	147	347
80	CHMP2B	3	87276412	16	4	145	445
80	BFSP2	3	133118838	16	4	145	445
81	JAKMIP1	4	6055481	1	26	150	8
81	PDHA2	4	96761238	1	26	150	8
82	EVC2	4	5564145	1	26	154	4
82	ABLIM2	4	7967036	1	26	154	4
83	TAPT1	4	16162127	1	26	189	15
83	ANXA5	4	122589151	1	26	189	15
84	TLL1	4	166794409	2	11	145	8
84	SPOCK3	4	167675236	2	11	145	8
85	STIM2	4	26862312	4	49	117	8
85	TET2	4	106067841	4	49	117	8
86	NAA11	4	80238271	5	22	25	4
86	PAPSS1	4	108534821	5	22	25	4
87	FAM193A	4	2627158	5	22	71	14
87	NOP14	4	2939663	5	22	71	14
88	NSUN7	4	40751913	5	22	179	13
88	BMP3	4	81952118	5	22	179	13
88	PRKG2	4	82008523	5	22	179	13
89	TMPRSS11F	4	68918915	9	10	206	5
89	F11	4	187187117	9	10	206	5
90	CWH43	4	48988264	10	10	119	8
90	BBS12	4	123653856	10	10	119	8
91	GABRA1	5	161274684	1	41	47	19
91	GABRG2	5	161494647	1	41	47	19
92	SNX2	5	122110690	1	41	90	27
92	ADAMTS19	5	128796102	1	41	90	27
92	PCDHA12	5	140254886	1	41	90	27
93	PCDHA6	5	140207506	1	41	273	5
93	PCDHA8	5	140220906	1	41	273	5
94	PCDHB3	5	140479825	2	10	47	19
94	ATP10B	5	159990126	2	10	47	19
95	MAST4	5	65892175	4	56	32	6
95	TRPC7	5	135548998	4	56	32	6
96	FBN2	5	127593600	4	56	43	9
96	PCDHA1	5	140165720	4	56	43	9
97	SEMA6A	5	115779250	4	56	125	7
97	WWC1	5	167719064	4	56	125	7
98	C5orf22	5	31532372	4	56	215	15
98	HTR4	5	147830594	4	56	215	15
99	CTNND2	5	10971953	4	56	244	7
99	HAVCR1	5	156456530	4	56	244	7
100	CDH12	5	21750972	6	22	77	11
100	RASA1	5	86564740	6	22	77	11
101	PPIP5K2	5	102465009	13	4	90	27
101	C5orf30	5	102594441	13	4	90	27
102	TAP2	6	32793186	1	25	166	308
102	SLC22A7	6	43265997	1	25	166	308
102	GFRAL	6	55192266	1	25	166	308
102	PRIM2	6	57182414	1	25	166	308
103	DNAH8	6	38683116	2	6	166	308
103	HMGCLL1	6	55299170	2	6	166	308
104	HIST1H2BH	6	26251878	3	11	19	20
104	DST	6	56322784	3	11	19	20
105	SYNE1	6	152442818	3	11	173	95
105	ARID1B	6	157099063	3	11	173	95
106	MYLK4	6	2663862	4	66	29	10
106	DSP	6	7541869	4	66	29	10
107	SCGN	6	25652428	4	66	65	3
107	CCHCR1	6	31110215	4	66	65	3
108	MANEA	6	96025372	4	66	163	10
108	FUT9	6	96463844	4	66	163	10
109	RANBP9	6	13621729	4	66	166	308
109	OR2H2	6	29555682	4	66	166	308
109	GABBR1	6	29570004	4	66	166	308
109	RNF39	6	30038042	4	66	166	308
109	NOTCH4	6	32162619	4	66	166	308
109	HLA-DQA1	6	32605182	4	66	166	308
109	DAXX	6	33286334	4	66	166	308
109	SYNGAP1	6	33387846	4	66	166	308
109	ANKS1A	6	34857037	4	66	166	308
109	TCP11	6	35085848	4	66	166	308
109	GLP1R	6	39016556	4	66	166	308
109	LRFN2	6	40359372	4	66	166	308
109	RRP36	6	42989384	4	66	166	308
109	CUL9	6	43149921	4	66	166	308
109	ZNF318	6	43303807	4	66	166	308
109	POLR1C	6	43484776	4	66	166	308
109	VEGFA	6	43737945	4	66	166	308
109	OPN5	6	47749774	4	66	166	308
109	CRISP3	6	49695091	4	66	166	308
109	PHIP	6	79644135	4	66	166	308
109	TBX18	6	85442215	4	66	166	308
110	TIAM2	6	155411422	4	66	173	95
110	TMEM181	6	158957467	4	66	173	95
110	TAGAP	6	159455500	4	66	173	95
110	SLC22A2	6	160637793	4	66	173	95
110	PLG	6	161123224	4	66	173	95
110	PARK2	6	161768589	4	66	173	95
111	TNFRSF21	6	47199262	4	66	191	12
111	SNAP91	6	84262604	4	66	191	12
111	C6orf165	6	88117689	4	66	191	12
112	ZNF165	6	28048481	5	33	166	308
112	HLA-DRA	6	32407618	5	33	166	308
112	ITPR3	6	33589155	5	33	166	308
112	DAAM2	6	39760158	5	33	166	308
112	PRPH2	6	42664332	5	33	166	308
112	PEX6	6	42931610	5	33	166	308
112	PPP2R5D	6	42952236	5	33	166	308
112	XPO5	6	43490067	5	33	166	308
112	IL17F	6	52101483	5	33	166	308
112	OGFRL1	6	71998476	5	33	166	308
112	USP45	6	99880183	5	33	166	308
113	USP49	6	41757633	6	28	19	20
113	BMP5	6	55620237	6	28	19	20
113	COL21A1	6	55921387	6	28	19	20
114	HIST1H1E	6	26156558	6	28	163	10
114	DPCR1	6	30908776	6	28	163	10
115	ZNF311	6	28962593	6	28	166	308
115	TRIM26	6	30152231	6	28	166	308
115	SPATS1	6	44310396	6	28	166	308
115	CYP39A1	6	46517316	6	28	166	308
116	SYCP2L	6	10887063	6	28	179	25
116	RCAN2	6	46188466	6	28	179	25
117	GPR111	6	47624325	7	8	166	308
117	GPR115	6	47666288	7	8	166	308
118	GMPR	6	16238810	8	4	166	308
118	SNX14	6	86215214	8	4	166	308
119	OR10C1	6	29407715	9	20	44	15
119	PKHD1	6	51585646	9	20	44	15
120	FANCE	6	35420137	9	20	166	308
120	HSP90AB1	6	44214694	9	20	166	308
120	TFAP2B	6	50786438	9	20	166	308
120	TINAG	6	54173202	9	20	166	308
121	HBS1L	6	135281516	9	20	173	95
121	UTRN	6	144612872	9	20	173	95
121	SFT2D1	6	166733215	9	20	173	95
122	NEDD9	6	11183530	10	12	166	308
122	JARID2	6	15246205	10	12	166	308
122	LRRC1	6	53659777	10	12	166	308
123	DDX39B	6	31497995	16	11	166	308
123	DEF6	6	35265594	16	11	166	308
124	CLEC2L	7	139208673	1	28	184	71
124	OR6V1	7	142749437	1	28	184	71
125	ZAN	7	100331248	2	13	181	90
125	MUC17	7	100663363	2	13	181	90
126	MGAM	7	141695678	3	11	184	71
126	WDR60	7	158649268	3	11	184	71
127	NOM1	7	156742416	4	58	15	10
127	NCAPG2	7	158423860	4	58	15	10
128	AUTS2	7	69063904	4	58	16	30
128	WBSCR17	7	70597522	4	58	16	30
128	GAL3ST4	7	99756864	4	58	16	30
129	ZDHHC4	7	6617064	4	58	31	17
129	ZNF727	7	63505820	4	58	31	17
129	GIGYF1	7	100277129	4	58	31	17
130	CAMK2B	7	44256748	4	58	38	4
130	ADAM22	7	87563565	4	58	38	4
131	ZNF138	7	64254765	4	58	45	15
131	POM121C	7	75046059	4	58	45	15
132	DDC	7	50560344	4	58	170	5
132	CALD1	7	134464163	4	58	170	5
133	HDAC9	7	18535884	4	58	181	90
133	SRRT	7	100472700	4	58	181	90
133	TRIM56	7	100728719	4	58	181	90
134	SSBP1	7	141438120	4	58	184	71
134	OR9A4	7	141618675	4	58	184	71
135	OGDH	7	44646120	4	58	191	12
135	OR2F1	7	143657019	4	58	191	12
136	EIF2AK1	7	6061877	4	58	208	14
136	ZNF716	7	57509882	4	58	208	14
137	ZNF92	7	64838711	4	58	226	9
137	STAG3	7	99775365	4	58	226	9
138	RABGEF1	7	66147077	5	30	181	90
138	GTF2I	7	74071990	5	30	181	90
139	POM121	7	72349905	6	32	16	30
139	GPC2	7	99767228	6	32	16	30
140	CYP3A7	7	99302659	6	32	172	4
140	WNT2	7	116916685	6	32	172	4
141	CARD11	7	2945709	6	32	181	90
141	ABCA13	7	48211056	6	32	181	90
141	PCOLCE	7	100199881	6	32	181	90
142	SDK1	7	4169316	6	32	215	7
142	FOXK1	7	4721929	6	32	215	7
143	WIPI2	7	5229834	6	32	229	6
143	C7orf72	7	50135681	6	32	229	6
144	CASD1	7	94139169	8	7	23	9
144	SGCE	7	94214535	8	7	23	9
145	FAM115A	7	143548460	9	17	78	4
145	NOBOX	7	144094332	9	17	78	4
146	ACTB	7	5566778	9	17	203	15
146	ING3	7	120590816	9	17	203	15
147	DBNL	7	44084238	10	13	184	71
147	UBE3C	7	156931654	10	13	184	71
148	LETM2	8	38244648	1	25	206	7
148	EYA1	8	72109667	1	25	206	7
149	DLC1	8	13162115	4	34	54	8
149	TRPA1	8	72933485	4	34	54	8
150	LOXL2	8	23154409	4	34	61	17
150	LRP12	8	105501458	4	34	61	17
151	SH2D4A	8	19171080	4	34	188	12
151	GRHL2	8	102504667	4	34	188	12
152	GINS4	8	41386724	4	34	225	20
152	LAPTM4B	8	98787808	4	34	225	20
153	TNKS	8	9413444	5	8	232	12
153	TMEM68	8	56651302	5	8	232	12
154	SPATC1	8	145086581	6	21	79	9
154	OPLAH	8	145106166	6	21	79	9
155	GDF6	8	97154557	6	21	227	3
155	OSR2	8	99956630	6	21	227	3
156	FABP4	8	82390731	10	13	203	15
156	SLC25A32	8	104410865	10	13	203	15
157	PDE7A	8	66626568	10	13	215	37
157	STMN2	8	80523048	10	13	215	37
158	TLN1	9	35697333	1	15	336	696
158	HRCT1	9	35906188	1	15	336	696
158	TJP2	9	71820077	1	15	336	696
158	ZNF782	9	99579272	1	15	336	696
158	EPB41L4B	9	111934253	1	15	336	696
158	PRPF4	9	116037913	1	15	336	696
158	NPDC1	9	139933908	1	15	336	696
159	CDKN2A	9	21967750	2	5	336	696
159	TAF1L	9	32629451	2	5	336	696
159	PRKACG	9	71627448	2	5	336	696
159	PCSK5	9	78505559	2	5	336	696
159	CACNA1B	9	140772240	2	5	336	696
160	TRPM3	9	73149965	3	9	336	696
160	TMC1	9	75136716	3	9	336	696
160	TRPM6	9	77337410	3	9	336	696
160	ZNF484	9	95607312	3	9	336	696
160	ZNF169	9	97021547	3	9	336	696
160	COL15A1	9	101705994	3	9	336	696
160	IKBKAP	9	111629799	3	9	336	696
161	MLLT3	9	20341662	4	24	336	696
161	DMRTA1	9	22446839	4	24	336	696
161	PRSS3	9	33750463	4	24	336	696
161	UNC13B	9	35161988	4	24	336	696
161	RUSC2	9	35489948	4	24	336	696
161	GDA	9	74764266	4	24	336	696
161	C9orf41	9	77597872	4	24	336	696
161	ROR2	9	94484877	4	24	336	696
161	SPTLC1	9	94793415	4	24	336	696
161	NCBP1	9	100395704	4	24	336	696
161	CYLC2	9	105757592	4	24	336	696
161	OR13C8	9	107331448	4	24	336	696
161	LPAR1	9	113636053	4	24	336	696
161	ENTPD2	9	139942550	4	24	336	696
161	TPRN	9	140086068	4	24	336	696
162	KIAA0020	9	2804154	5	18	336	696
162	PTPRD	9	8314245	5	18	336	696
162	MPDZ	9	13105702	5	18	336	696
162	BNC2	9	16409500	5	18	336	696
162	FANCG	9	35073834	5	18	336	696
162	NPR2	9	35792405	5	18	336	696
162	ZBTB5	9	37438099	5	18	336	696
162	TLE1	9	84198597	5	18	336	696
162	FSD1L	9	108210314	5	18	336	696
162	C9orf152	9	112961845	5	18	336	696
162	UGCG	9	114659045	5	18	336	696
162	ZBTB43	9	129567284	5	18	336	696
162	EXD3	9	140201345	5	18	336	696
163	SH3GL2	9	17578951	6	23	336	696
163	IFNA21	9	21165635	6	23	336	696
163	KIF24	9	34252377	6	23	336	696
163	GBA2	9	35736862	6	23	336	696
163	SPAG8	9	35807781	6	23	336	696
163	NOL8	9	95059639	6	23	336	696
163	HABP4	9	99212436	6	23	336	696
163	FKTN	9	108320410	6	23	336	696
163	RNF183	9	116059372	6	23	336	696
163	FUT7	9	139924625	6	23	336	696
164	GLIS3	9	3824127	7	8	336	696
164	AQP7	9	33384947	7	8	336	696
164	RORB	9	77112251	7	8	336	696
164	PRUNE2	9	79226291	7	8	336	696
164	ABCA1	9	107543283	7	8	336	696
164	KIAA0368	9	114122972	7	8	336	696
164	ZFP37	9	115804094	7	8	336	696
165	FRMPD1	9	37651051	9	10	336	696
165	ZNF510	9	99518146	9	10	336	696
165	ERP44	9	102741462	9	10	336	696
165	GRIN1	9	140033608	9	10	336	696
166	SLC24A2	9	19507449	10	15	336	696
166	IFNA10	9	21206179	10	15	336	696
166	IFNA14	9	21239200	10	15	336	696
166	DDX58	9	32455299	10	15	336	696
166	TOPORS	9	32540541	10	15	336	696
166	ALDH1A1	9	75515577	10	15	336	696
166	BAAT	9	104122698	10	15	336	696
166	SMC2	9	106856540	10	15	336	696
166	ACTL7B	9	111616868	10	15	336	696
167	PTCH1	9	98205263	12	2	336	696
167	ZNF462	9	109625377	12	2	336	696
168	TTC39B	9	15170841	15	3	336	696
168	SEMA4D	9	91975705	15	3	336	696
169	KCNV2	9	2717525	16	7	336	696
169	HEMGN	9	100689072	16	7	336	696
169	TEX10	9	103064356	16	7	336	696
169	TMEFF1	9	103235519	16	7	336	696
169	RGS3	9	116225979	16	7	336	696
170	GDF10	10	48425787	4	41	251	6
170	DMBT1	10	124320180	4	41	251	6
171	LRRC20	10	72058725	4	41	255	7
171	NODAL	10	72191691	4	41	255	7
172	PPRC1	10	103892750	6	23	78	20
172	PSD	10	104162373	6	23	78	20
173	DRD4	11	637304	1	49	300	504
173	EPS8L2	11	706119	1	49	300	504
173	MUC5AC	11	1151579	1	49	300	504
173	OR51M1	11	5410606	1	49	300	504
173	OR52H1	11	5565790	1	49	300	504
173	OR56B4	11	6128913	1	49	300	504
173	SMPD1	11	6411643	1	49	300	504
173	DNHD1	11	6518525	1	49	300	504
173	INSC	11	15170647	1	49	300	504
173	OR5L1	11	55578942	1	49	300	504
173	FTH1	11	61731756	1	49	300	504
173	C11orf86	11	66742753	1	49	300	504
173	SUV420H1	11	67933185	1	49	300	504
173	CCND1	11	69455872	1	49	300	504
173	ORAOV1	11	69480331	1	49	300	504
173	KBTBD3	11	105921824	1	49	300	504
173	ANKK1	11	113258512	1	49	300	504
173	TMPRSS5	11	113558267	1	49	300	504
174	OR51G1	11	4944603	1	49	302	187
174	IPO7	11	9406168	1	49	302	187
174	MRGPRX2	11	19076002	1	49	302	187
174	NAV2	11	19372270	1	49	302	187
174	TRAF6	11	36505316	1	49	302	187
175	LRRC4C	11	40135750	1	49	303	178
175	MOGAT2	11	75428933	1	49	303	178
175	CNTN5	11	98891705	1	49	303	178
175	MMP27	11	102562414	1	49	303	178
176	ABCC8	11	17414431	1	49	305	10
176	CRY2	11	45868956	1	49	305	10
177	PAK1	11	77033059	1	49	307	102
177	INTS4	11	77589765	1	49	307	102
177	GAB2	11	77926335	1	49	307	102
177	CASP1	11	104896236	1	49	307	102
178	OR4D10	11	59244902	1	49	315	14
178	CDC42BPG	11	64591661	1	49	315	14
179	OR52A1	11	5172660	2	8	300	504
179	SHANK2	11	70313960	2	8	300	504
180	RAG1	11	36589562	2	8	302	187
180	GLYAT	11	58477560	2	8	302	187
181	ANO5	11	22214721	2	8	303	178
181	FAT3	11	92085261	2	8	303	178
181	HEPHL1	11	93754377	2	8	303	178
182	RIN1	11	66099541	4	99	28	9
182	NPAS4	11	66188474	4	99	28	9
183	OR5M1	11	56380030	4	99	32	7
183	PLA2G16	11	63341943	4	99	32	7
184	OR5B2	11	58189737	4	99	34	16
184	OR5B12	11	58206592	4	99	34	16
185	CDHR5	11	616564	4	99	300	504
185	MUC6	11	1012823	4	99	300	504
185	MUC5B	11	1244294	4	99	300	504
185	KRTAP5-1	11	1605571	4	99	300	504
185	KRTAP5-3	11	1628794	4	99	300	504
185	KRTAP5-4	11	1642187	4	99	300	504
185	TNNI2	11	1860232	4	99	300	504
185	MRPL23	11	1968501	4	99	300	504
185	TRPM5	11	2425745	4	99	300	504
185	HBE1	11	5289579	4	99	300	504
185	OR52E8	11	5877978	4	99	300	504
185	OR52E4	11	5905522	4	99	300	504
185	OR56A1	11	6047900	4	99	300	504
185	TPP1	11	6633996	4	99	300	504
185	DCHS1	11	6642554	4	99	300	504
185	OR10A2	11	6890985	4	99	300	504
185	PSMA1	11	14526421	4	99	300	504
185	CYP2R1	11	14899555	4	99	300	504
185	KCNC1	11	17757494	4	99	300	504
185	OR4C3	11	48346492	4	99	300	504
185	OR5L2	11	55594694	4	99	300	504
185	OR8H3	11	55889848	4	99	300	504
185	OR5M3	11	56236963	4	99	300	504
185	OR5M11	11	56309815	4	99	300	504
185	OR5AK2	11	56756388	4	99	300	504
185	AHNAK	11	62201013	4	99	300	504
185	SLC22A25	11	62931295	4	99	300	504
185	SLC22A10	11	63057429	4	99	300	504
185	PPP1R14B	11	64011950	4	99	300	504
185	PLCB3	11	64018994	4	99	300	504
185	SPTBN2	11	66452719	4	99	300	504
185	LRFN4	11	66624875	4	99	300	504
185	CARNS1	11	67183148	4	99	300	504
185	LRP5	11	68080076	4	99	300	504
185	KRTAP5-8	11	71249070	4	99	300	504
185	HTR3A	11	113848221	4	99	300	504
185	CADM1	11	115044344	4	99	300	504
186	NUP98	11	3733058	4	99	302	187
186	MRVI1	11	10594637	4	99	302	187
186	E2F8	11	19245609	4	99	302	187
186	WT1	11	32409321	4	99	302	187
186	CAPRIN1	11	34073229	4	99	302	187
186	ALKBH3	11	43902356	4	99	302	187
186	PEX16	11	45931219	4	99	302	187
186	PHF21A	11	45950869	4	99	302	187
186	CKAP5	11	46765083	4	99	302	187
186	NR1H3	11	47279467	4	99	302	187
186	C1QTNF4	11	47611215	4	99	302	187
186	OR4X2	11	48266655	4	99	302	187
186	OR4X1	11	48285412	4	99	302	187
186	OR5AN1	11	59131931	4	99	302	187
186	MS4A5	11	60197061	4	99	302	187
186	TMEM132A	11	60691912	4	99	302	187
187	PIWIL4	11	94300473	4	99	303	178
187	CEP57	11	95523624	4	99	303	178
187	MMP13	11	102813720	4	99	303	178
188	NUMA1	11	71713909	4	99	307	102
188	C2CD3	11	73745476	4	99	307	102
188	GUCY1A2	11	106544737	4	99	307	102
188	EXPH5	11	108376157	4	99	307	102
188	DDX10	11	108535751	4	99	307	102
189	OR10A3	11	7960122	4	99	309	13
189	NLRP10	11	7981155	4	99	309	13
190	AMBRA1	11	46417961	5	30	3	10
190	GLYATL1	11	58710721	5	30	3	10
191	ZNF215	11	6947653	5	30	20	4
191	ZNF214	11	7020548	5	30	20	4
192	UBQLN3	11	5528529	5	30	300	504
192	TRIM6-TRIM34	11	5617864	5	30	300	504
192	TRIM34	11	5653484	5	30	300	504
192	FAM160A2	11	6232563	5	30	300	504
192	CCKBR	11	6280903	5	30	300	504
192	PDE3B	11	14665268	5	30	300	504
192	OR4A15	11	55135359	5	30	300	504
192	OR8I2	11	55860783	5	30	300	504
192	BEST1	11	61717355	5	30	300	504
192	NAA40	11	63706441	5	30	300	504
192	KDM2A	11	66886739	5	30	300	504
192	MRGPRD	11	68747489	5	30	300	504
192	GRIA4	11	105481410	5	30	300	504
192	ATM	11	108093558	5	30	300	504
192	IL10RA	11	117857105	5	30	300	504
193	EIF4G2	11	10818592	5	30	302	187
193	FBXO3	11	33768290	5	30	302	187
193	TMX2	11	57479994	5	30	302	187
194	MPEG1	11	58975982	5	30	303	178
194	C11orf54	11	93474759	5	30	303	178
195	OR51B5	11	5363743	6	40	300	504
195	OR52B2	11	6190584	6	40	300	504
195	OR8J3	11	55904246	6	40	300	504
195	OR8H1	11	56057602	6	40	300	504
195	OR5R1	11	56184733	6	40	300	504
195	OR5AR1	11	56431161	6	40	300	504
195	OR9G4	11	56510303	6	40	300	504
195	SLC22A6	11	62744068	6	40	300	504
195	MARK2	11	63606399	6	40	300	504
195	SYT12	11	66790815	6	40	300	504
195	SSH3	11	67070918	6	40	300	504
195	SIK3	11	116714117	6	40	300	504
195	SIDT2	11	117049938	6	40	300	504
196	SLC6A5	11	20620945	6	40	302	187
196	MUC15	11	26580578	6	40	302	187
196	CCDC73	11	32623625	6	40	302	187
196	DDB2	11	47236492	6	40	302	187
196	GIF	11	59596745	6	40	302	187
197	PGAP2	11	3829765	6	40	303	178
197	IGSF22	11	18725851	6	40	303	178
197	LUZP2	11	24518515	6	40	303	178
197	P2RY2	11	72929342	6	40	303	178
197	CHRDL2	11	74407472	6	40	303	178
197	NAALAD2	11	89867817	6	40	303	178
197	ANGPTL5	11	101761404	6	40	303	178
197	DDI1	11	103907307	6	40	303	178
198	RSF1	11	77377273	6	40	307	102
198	ANKRD42	11	82904780	6	40	307	102
198	GPR83	11	94110476	6	40	307	102
199	SLC22A18AS	11	2908574	7	14	300	504
199	MRGPRE	11	3249040	7	14	300	504
199	SYT9	11	7273180	7	14	300	504
199	SPON1	11	13984183	7	14	300	504
199	OR5D18	11	55587105	7	14	300	504
199	CPT1A	11	68522350	7	14	300	504
199	ANO1	11	69924407	7	14	300	504
200	ZDHHC13	11	19138691	8	8	302	187
200	KBTBD4	11	47593748	8	8	302	187
201	PGM2L1	11	74041356	8	8	307	102
201	ALG8	11	77811987	8	8	307	102
201	CASP5	11	104864966	8	8	307	102
202	OR51B2	11	5344527	9	11	300	504
202	TPH1	11	18042083	9	11	300	504
202	OR5T1	11	56043114	9	11	300	504
203	GRM5	11	88237743	9	11	303	178
203	DYNC2H1	11	102980159	9	11	303	178
204	OR51Q1	11	5443340	10	17	300	504
204	OR52D1	11	5509914	10	17	300	504
204	OR52N2	11	5841565	10	17	300	504
204	ZBTB16	11	113930430	10	17	300	504
205	LRP4	11	46878267	10	17	302	187
205	STX3	11	59522531	10	17	302	187
205	MS4A14	11	60163486	10	17	302	187
205	DAGLA	11	61447904	10	17	302	187
206	GAS2	11	22688159	10	17	303	178
206	PGR	11	100900354	10	17	303	178
207	TRIM64C	11	49075265	11	6	302	187
207	DAK	11	61100653	11	6	302	187
208	C11orf94	11	45928085	15	4	302	187
208	AGBL2	11	47681142	15	4	302	187
209	ST5	11	8714898	16	3	300	504
209	PCSK7	11	117075786	16	3	300	504
210	PRKRIR	11	76061000	20	3	303	178
210	TSKU	11	76494284	20	3	303	178
211	TH	11	2185158	21	2	300	504
211	RBM7	11	114271250	21	2	300	504
212	ERC1	12	1100373	1	32	22	18
212	FGF23	12	4477392	1	32	22	18
212	CELA1	12	51722226	1	32	22	18
213	FAM186A	12	50721094	1	32	70	26
213	NCKAP1L	12	54891494	1	32	70	26
214	ZNF705A	12	8325149	1	32	121	203
214	PAWR	12	79985744	1	32	121	203
214	GPR133	12	131438451	1	32	121	203
215	SART3	12	108915990	1	32	122	138
215	ALDH2	12	112204690	1	32	122	138
215	RASAL1	12	113536623	1	32	122	138
215	LHX5	12	113900693	1	32	122	138
215	MLXIP	12	122516633	1	32	122	138
215	HCAR3	12	123199302	1	32	122	138
216	GLIPR1L2	12	75784849	2	19	121	203
216	SYT1	12	79439432	2	19	121	203
216	HAL	12	96366439	2	19	121	203
216	EP400	12	132434464	2	19	121	203
217	STAB2	12	103981068	2	19	122	138
217	KSR2	12	117890816	2	19	122	138
217	PITPNM2	12	123468026	2	19	122	138
218	TRHDE	12	72666528	3	11	121	203
218	NAV3	12	78225068	3	11	121	203
219	GALNT6	12	51745832	4	56	74	19
219	SLC4A8	12	51785100	4	56	74	19
220	AVPR1A	12	63536538	4	56	81	10
220	SLC17A8	12	100750856	4	56	81	10
221	PHLDA1	12	76419226	4	56	121	203
221	MYF5	12	81110707	4	56	121	203
221	NTS	12	86268072	4	56	121	203
221	MGAT4C	12	86373036	4	56	121	203
221	PLXNC1	12	94542498	4	56	121	203
221	TMEM132B	12	125811161	4	56	121	203
222	ACACB	12	109577201	4	56	122	138
222	CUX2	12	111471827	4	56	122	138
222	PTPN11	12	112856535	4	56	122	138
222	SDS	12	113830250	4	56	122	138
222	MED13L	12	116396380	4	56	122	138
222	KDM2B	12	121866899	4	56	122	138
222	HIP1R	12	123319984	4	56	122	138
223	ETNK1	12	22778075	4	56	126	15
223	TAC3	12	57403780	4	56	126	15
223	MYO1A	12	57422300	4	56	126	15
224	GPR162	12	6930962	4	56	130	27
224	KRT2	12	53038341	4	56	130	27
225	ST8SIA1	12	22346324	4	56	151	2
225	ADAMTS20	12	43748011	4	56	151	2
226	KMT2D	12	49412757	5	46	13	6
226	DCTN2	12	57923832	5	46	13	6
227	C12orf56	12	64660762	5	46	20	7
227	XPOT	12	64798152	5	46	20	7
228	IKBIP	12	99007181	5	46	41	8
228	CRY1	12	107385142	5	46	41	8
229	KRT77	12	53083410	5	46	49	6
229	ITGA5	12	54789044	5	46	49	6
230	A2ML1	12	8975149	5	46	121	203
230	ZFC3H1	12	72003378	5	46	121	203
230	TBC1D15	12	72233486	5	46	121	203
230	C12orf50	12	88373815	5	46	121	203
230	TMTC3	12	88536072	5	46	121	203
230	NTN4	12	96051582	5	46	121	203
230	GCN1L1	12	120565013	5	46	121	203
231	ANKS1B	12	99128568	5	46	122	138
231	ATXN2	12	111890017	5	46	122	138
231	ACAD10	12	112123856	5	46	122	138
231	OAS2	12	113416273	5	46	122	138
231	SETD1B	12	122242637	5	46	122	138
231	LRRC43	12	122652265	5	46	122	138
232	ABCD2	12	39945021	6	19	24	17
232	TMPRSS12	12	51236700	6	19	24	17
233	SPIC	12	101871334	6	19	121	203
233	SLC41A2	12	105197274	6	19	121	203
234	CALCOCO1	12	54104901	7	12	16	11
234	UTP20	12	101673904	7	12	16	11
235	GYS2	12	21689122	9	19	66	6
235	DDX23	12	49223538	9	19	66	6
236	BTBD11	12	107974633	9	19	122	138
236	MYO1H	12	109826523	9	19	122	138
236	CCDC63	12	111284763	9	19	122	138
237	KRT1	12	53068519	10	16	130	27
237	BEST3	12	70077020	10	16	130	27
238	FGF6	12	4543307	15	7	121	203
238	ACSS3	12	81471808	15	7	121	203
239	FOXN4	12	109715782	15	7	122	138
239	RFC5	12	118454505	15	7	122	138
240	TCTN1	12	111051911	21	4	122	138
240	VPS33A	12	122716093	21	4	122	138
241	MYO16	13	109281570	1	9	3	29
241	CARKD	13	111267930	1	9	3	29
241	ATP11A	13	113344642	1	9	3	29
242	GPC5	13	92050872	2	6	5	14
242	NALCN	13	101706129	2	6	5	14
243	KLHL1	13	70274724	4	19	329	42
243	FBXL3	13	77579388	4	19	329	42
244	PCDH9	13	66876965	4	19	330	81
244	LMO7	13	76334796	4	19	330	81
244	ZIC5	13	100615274	4	19	330	81
245	RBM26	13	79893002	9	6	330	81
245	CLYBL	13	100258917	9	6	330	81
246	KCNH5	14	63173290	1	18	5	13
246	FLRT2	14	85996487	1	18	5	13
247	GPHN	14	66974124	1	18	355	19
247	CATSPERB	14	92047117	1	18	355	19
248	PTGR2	14	74318546	4	34	15	33
248	GTF2A1	14	81641795	4	34	15	33
249	RTN1	14	60062693	4	34	22	18
249	RCOR1	14	103058995	4	34	22	18
250	NAA30	14	57857270	4	34	25	24
250	TTLL5	14	76127550	4	34	25	24
250	GOLGA5	14	93260575	4	34	25	24
251	RIN3	14	92980124	4	34	354	18
251	SERPINA3	14	95078713	4	34	354	18
252	GPR65	14	88471467	4	34	355	19
252	SPATA7	14	88851987	4	34	355	19
252	PTPN21	14	88932121	4	34	355	19
253	UNC79	14	93799564	4	34	360	30
253	COX8C	14	93813536	4	34	360	30
253	DYNC1H1	14	102430864	4	34	360	30
254	PSMA3	14	58711522	5	20	15	33
254	VRK1	14	97263683	5	20	15	33
255	TGFB3	14	76424439	19	2	17	26
255	AKT1	14	105235686	19	2	17	26
256	ITGA11	15	68594041	1	25	4	48
256	ARID3B	15	74833547	1	25	4	48
257	STRC	15	43891760	1	25	5	16
257	SLC12A1	15	48498497	1	25	5	16
258	WDR72	15	53805937	1	25	388	239
258	UNC13C	15	54305100	1	25	388	239
258	CT62	15	71402582	1	25	388	239
258	GOLGA6B	15	72947037	1	25	388	239
258	CIB2	15	78396947	1	25	388	239
258	DNAJA4	15	78558559	1	25	388	239
258	ADAMTS7	15	79051544	1	25	388	239
258	IL16	15	81517639	1	25	388	239
258	PLIN1	15	90207599	1	25	388	239
259	HERC1	15	63900816	3	6	389	43
259	MYO9A	15	72118360	3	6	389	43
260	BCL2L10	15	52401821	4	34	1	79
260	CGNL1	15	57668702	4	34	1	79
260	ARIH1	15	72766666	4	34	1	79
260	PPCDC	15	75315895	4	34	1	79
260	ACAN	15	89346673	4	34	1	79
261	EIF3J	15	44829265	4	34	12	15
261	MCTP2	15	94841429	4	34	12	15
262	SCG3	15	51973549	4	34	388	239
262	TEX9	15	56657621	4	34	388	239
262	PML	15	74287013	4	34	388	239
262	ISL2	15	76629064	4	34	388	239
262	TBC1D2B	15	78287326	4	34	388	239
262	WDR61	15	78575577	4	34	388	239
262	BNC1	15	83924654	4	34	388	239
262	ZNF592	15	85291817	4	34	388	239
262	SLC28A1	15	85427891	4	34	388	239
262	ANPEP	15	90328125	4	34	388	239
262	SYNM	15	99645285	4	34	388	239
263	ANKDD1A	15	65204100	5	16	1	79
263	ABHD2	15	89631380	5	16	1	79
264	PLEKHO2	15	65134081	5	16	388	239
264	TMEM202	15	72690667	5	16	388	239
264	ALPK3	15	85359910	5	16	388	239
264	ADAMTS17	15	100511642	5	16	388	239
264	ALDH1A3	15	101419896	5	16	388	239
265	UACA	15	70946892	6	15	4	48
265	EDC3	15	74922898	6	15	4	48
266	GCOM1	15	57884101	6	15	1	79
266	CA12	15	63615729	6	15	388	239
266	IQCH	15	67547137	6	15	388	239
266	STRA6	15	74471807	6	15	388	239
266	AP3S2	15	90373830	6	15	388	239
266	IQGAP1	15	90931472	6	15	388	239
266	SV2B	15	91643181	6	15	388	239
267	LMAN1L	15	75105193	9	7	7	9
267	AKAP13	15	85923846	9	7	7	9
268	NEO1	15	73344824	9	7	388	239
268	ARNT2	15	80696691	9	7	388	239
268	KIF7	15	90171200	9	7	388	239
268	MAN2A2	15	91447419	9	7	388	239
269	RASGRF1	15	79252288	12	2	388	239
269	MESP1	15	90293097	12	2	388	239
270	PDE8A	15	85525204	16	5	388	239
270	WDR93	15	90234027	16	5	388	239
271	RHCG	15	90014639	20	2	388	239
271	UNC45A	15	91478214	20	2	388	239
272	RPL3L	16	1994579	1	27	251	374
272	ZNF598	16	2047652	1	27	251	374
272	TSC2	16	2097989	1	27	251	374
272	C16orf96	16	4606490	1	27	251	374
272	SEC14L5	16	5008317	1	27	251	374
272	SYT17	16	19179637	1	27	251	374
272	SCNN1G	16	23194039	1	27	251	374
272	SULT1A2	16	28603263	1	27	251	374
272	ZNF689	16	30613878	1	27	251	374
272	RLTPR	16	67679029	1	27	251	374
272	CALB2	16	71392615	1	27	251	374
272	ADAMTS18	16	77316024	1	27	251	374
273	TPSAB1	16	1290677	1	27	260	43
273	ERN2	16	23701625	1	27	260	43
274	SMG1	16	18816174	3	6	251	374
274	DNAH3	16	20944432	3	6	251	374
274	CDH1	16	68771194	3	6	251	374
275	FBXL16	16	742499	4	41	5	22
275	ABCC11	16	48200821	4	41	5	22
276	XPO6	16	28109297	4	41	15	3
276	HPR	16	72097124	4	41	15	3
277	ABCA3	16	2325878	4	41	249	52
277	PMFBP1	16	72152995	4	41	249	52
277	ZC3H18	16	88636788	4	41	249	52
278	NLRC3	16	3589035	4	41	251	374
278	NAGPA	16	5074844	4	41	251	374
278	C16orf72	16	9185536	4	41	251	374
278	ABCC1	16	16043433	4	41	251	374
278	TMC7	16	18995255	4	41	251	374
278	C16orf62	16	19566736	4	41	251	374
278	ACSM2A	16	20462858	4	41	251	374
278	ACSM2B	16	20548082	4	41	251	374
278	ACSM1	16	20634558	4	41	251	374
278	ACSM3	16	20775311	4	41	251	374
278	USP31	16	23072727	4	41	251	374
278	IL21R	16	27438578	4	41	251	374
278	RABEP2	16	28915741	4	41	251	374
278	TGFB1I1	16	31483528	4	41	251	374
278	ZNF23	16	71481502	4	41	251	374
278	IRF8	16	85932773	4	41	251	374
278	PRDM7	16	90122973	4	41	251	374
279	TAT	16	71600753	4	41	252	21
279	PHLPP2	16	71678828	4	41	252	21
280	ATP2C2	16	84402128	4	41	254	84
280	ZNF778	16	89284110	4	41	254	84
280	CHMP1A	16	89710838	4	41	254	84
281	TSNAXIP1	16	67840780	5	20	249	52
281	CENPT	16	67862059	5	20	249	52
282	LUC7L	16	238969	5	20	251	374
282	TMC5	16	19429017	5	20	251	374
282	DCUN1D3	16	20869395	5	20	251	374
282	NFATC3	16	68119268	5	20	251	374
282	PDF	16	69362523	5	20	251	374
282	RFWD3	16	74655296	5	20	251	374
283	DNAAF1	16	84178864	5	20	254	84
283	CTU2	16	88772890	5	20	254	84
283	PIEZO1	16	88781745	5	20	254	84
284	UBN1	16	4898380	5	20	256	8
284	EMP2	16	10622278	5	20	256	8
285	CCDC154	16	1484388	6	22	251	374
285	MEFV	16	3292027	6	22	251	374
285	SLX4	16	3631183	6	22	251	374
285	CREBBP	16	3775055	6	22	251	374
285	SRL	16	4239374	6	22	251	374
285	SEPT12	16	4827614	6	22	251	374
285	AQP8	16	25228284	6	22	251	374
285	NOB1	16	69775756	6	22	251	374
286	SDR42E1	16	82031250	6	22	254	84
286	ZNF469	16	88493878	6	22	254	84
287	TMEM186	16	8889036	7	7	260	43
287	ZP2	16	21208772	7	7	260	43
288	DNAJA3	16	4475805	11	6	251	374
288	VWA3A	16	22103858	11	6	251	374
288	CLEC3A	16	78056442	11	6	251	374
289	MLYCD	16	83932729	16	3	254	84
289	MBTPS1	16	84087365	16	3	254	84
290	KIF1C	17	4901242	1	26	1	56
290	MYH2	17	10424464	1	26	1	56
291	RPH3AL	17	62179	1	26	12	45
291	FBXO39	17	6679551	1	26	12	45
291	TMEM92	17	48351787	1	26	12	45
292	MYH4	17	10346607	1	26	499	381
292	NF1	17	29421944	1	26	499	381
292	NLE1	17	33458340	1	26	499	381
292	HSD17B1	17	40703983	1	26	499	381
292	TBX21	17	45810609	1	26	499	381
292	SPAG9	17	49039534	1	26	499	381
293	NCOR1	17	15933407	3	6	499	381
293	CDK12	17	37617763	3	6	499	381
293	CNTNAP1	17	40834631	3	6	499	381
294	ARRB2	17	4613788	4	63	5	13
294	MFSD6L	17	8700427	4	63	5	13
295	GLP2R	17	9728867	4	63	499	381
295	MYOCD	17	12569206	4	63	499	381
295	ZNF624	17	16524047	4	63	499	381
295	KCNJ12	17	21279698	4	63	499	381
295	FOXN1	17	26850958	4	63	499	381
295	PHF12	17	27239161	4	63	499	381
295	NUFIP2	17	27582853	4	63	499	381
295	GAS2L2	17	34071529	4	63	499	381
295	TADA2A	17	35766976	4	63	499	381
295	MLLT6	17	36861872	4	63	499	381
295	CACNB1	17	37333388	4	63	499	381
295	NEUROD2	17	37760020	4	63	499	381
295	KRTAP4-2	17	39333697	4	63	499	381
295	KRTAP9-1	17	39346138	4	63	499	381
295	KRT38	17	39592620	4	63	499	381
295	KRT9	17	39722093	4	63	499	381
295	GHDC	17	40341104	4	63	499	381
296	WNK4	17	40932648	4	63	500	100
296	AOC2	17	40996608	4	63	500	100
296	MPP3	17	41878166	4	63	500	100
296	B4GALNT2	17	47210130	4	63	500	100
296	SAMD14	17	48188672	4	63	500	100
297	RABEP1	17	5185557	5	36	1	56
297	KSR1	17	25799035	5	36	1	56
297	AP2B1	17	33914281	5	36	1	56
297	C17orf78	17	35732984	5	36	1	56
298	PFN1	17	4848944	5	36	9	5
298	ZNF594	17	5082830	5	36	9	5
299	SLC25A11	17	4840425	5	36	499	381
299	COPS3	17	17149937	5	36	499	381
299	MYO18A	17	27400527	5	36	499	381
299	LHX1	17	35294771	5	36	499	381
299	ERBB2	17	37856230	5	36	499	381
299	WIPF2	17	38375573	5	36	499	381
299	KRT37	17	39576808	5	36	499	381
299	KRT35	17	39632940	5	36	499	381
299	COASY	17	40714091	5	36	499	381
299	TBKBP1	17	45772629	5	36	499	381
300	FLCN	17	17124484	5	36	514	19
300	SUPT6H	17	26989301	5	36	514	19
301	TEKT3	17	15207128	6	27	499	381
301	TAOK1	17	27717942	6	27	499	381
301	RHOT1	17	30469472	6	27	499	381
301	SYNRG	17	35874899	6	27	499	381
301	DDX52	17	35969789	6	27	499	381
301	PNMT	17	37824705	6	27	499	381
301	KRT36	17	39642387	6	27	499	381
301	KLHL10	17	39994042	6	27	499	381
302	CNTD1	17	40950853	6	27	500	100
302	AOC3	17	41003200	6	27	500	100
302	NBR1	17	41322986	6	27	500	100
302	TMEM106A	17	41363845	6	27	500	100
302	HDAC5	17	42154120	6	27	500	100
302	GJC1	17	42875815	6	27	500	100
302	ITGA3	17	48133339	6	27	500	100
303	ITGAE	17	3617918	8	6	499	381
303	MRM1	17	34958024	8	6	499	381
303	KLHL11	17	40004770	8	6	499	381
304	ULK2	17	19674142	9	14	499	381
304	CCL8	17	32646065	9	14	499	381
304	IKZF3	17	37913967	9	14	499	381
304	GSDMA	17	38119225	9	14	499	381
304	KRT15	17	39669996	9	14	499	381
304	CDC27	17	45195062	9	14	499	381
305	PLD2	17	4710395	10	13	12	45
305	LRRC59	17	48458593	10	13	12	45
306	ALOX12	17	6899383	10	13	499	381
306	PSMC3IP	17	40724327	10	13	499	381
307	SLFN13	17	33762114	11	7	499	381
307	SLFN12L	17	33801941	11	7	499	381
307	IGFBP4	17	38599675	11	7	499	381
308	SLC47A2	17	19581627	13	2	499	381
308	KRT16	17	39766030	13	2	499	381
309	STAC2	17	37366788	18	6	499	381
309	MED1	17	37560537	18	6	499	381
309	KRT34	17	39533920	18	6	499	381
310	PSME3	17	40985158	21	2	500	100
310	LSM12	17	42112002	21	2	500	100
311	DSG1	18	28898051	6	10	90	18
311	NFATC1	18	77155771	6	10	90	18
312	MPPE1	18	11883471	6	10	118	4
312	IMPA2	18	11981426	6	10	118	4
313	CCDC102B	18	66465316	10	3	11	15
313	CNDP1	18	72201691	10	3	11	15
314	MIDN	19	1248551	1	40	925	609
314	SF3A2	19	2236815	1	40	925	609
314	UBXN6	19	4445002	1	40	925	609
314	LRG1	19	4537226	1	40	925	609
314	ADAMTS10	19	8645123	1	40	925	609
314	ZNF560	19	9577030	1	40	925	609
314	LPPR2	19	11466061	1	40	925	609
314	FCHO1	19	17858526	1	40	925	609
314	SLC5A5	19	17982781	1	40	925	609
314	CRTC1	19	18794424	1	40	925	609
314	SUGP1	19	19387321	1	40	925	609
314	MAU2	19	19431629	1	40	925	609
314	ZNF208	19	22148896	1	40	925	609
314	ZNF257	19	22235265	1	40	925	609
314	TDRD12	19	33210678	1	40	925	609
314	WTIP	19	34972879	1	40	925	609
314	GRAMD1A	19	35491245	1	40	925	609
314	FFAR2	19	35940616	1	40	925	609
314	NPHS1	19	36316273	1	40	925	609
314	WDR87	19	38375462	1	40	925	609
314	SIPA1L3	19	38397860	1	40	925	609
315	FBN3	19	8130286	2	20	5	29
315	KIAA0355	19	34745455	2	20	5	29
316	ACTL9	19	8807746	2	20	925	609
316	MUC16	19	8959519	2	20	925	609
316	ZNF676	19	22361902	2	20	925	609
316	ZNF99	19	22934984	2	20	925	609
316	RYR1	19	38924339	2	20	925	609
317	TIMM44	19	7991602	3	9	925	609
317	ZNF846	19	9868150	3	9	925	609
317	COL5A3	19	10070236	3	9	925	609
317	ZNF536	19	30863327	3	9	925	609
317	ZNF527	19	37862058	3	9	925	609
318	INSR	19	7112265	4	110	5	29
318	LRRC8E	19	7953389	4	110	5	29
318	MAP2K7	19	7968664	4	110	5	29
319	ABCA7	19	1040101	4	110	925	609
319	REXO1	19	1815244	4	110	925	609
319	CELF5	19	3224701	4	110	925	609
319	VAV1	19	6772678	4	110	925	609
319	ZNF557	19	7069470	4	110	925	609
319	CAMSAP3	19	7660787	4	110	925	609
319	SNAPC2	19	7985193	4	110	925	609
319	ZNF558	19	8920251	4	110	925	609
319	ZNF317	19	9251055	4	110	925	609
319	OR7D2	19	9296269	4	110	925	609
319	YIPF2	19	11033443	4	110	925	609
319	CCDC159	19	11457180	4	110	925	609
319	ECSIT	19	11616730	4	110	925	609
319	ELOF1	19	11663857	4	110	925	609
319	ZNF700	19	12035882	4	110	925	609
319	ZNF433	19	12125531	4	110	925	609
319	ZNF878	19	12154619	4	110	925	609
319	TNPO2	19	12810007	4	110	925	609
319	FKBP8	19	18642567	4	110	925	609
319	COMP	19	18893582	4	110	925	609
319	ZNF506	19	19903519	4	110	925	609
319	ZNF253	19	19976713	4	110	925	609
319	ZNF93	19	20011721	4	110	925	609
319	ZNF682	19	20115226	4	110	925	609
319	ZNF90	19	20188802	4	110	925	609
319	ZNF486	19	20278022	4	110	925	609
319	ZNF737	19	20720797	4	110	925	609
319	ZNF626	19	20802744	4	110	925	609
319	ZNF85	19	21106058	4	110	925	609
319	ZNF430	19	21203425	4	110	925	609
319	ZNF714	19	21264952	4	110	925	609
319	ZNF431	19	21324839	4	110	925	609
319	ZNF708	19	21473962	4	110	925	609
319	ZNF493	19	21579920	4	110	925	609
319	ZNF429	19	21688436	4	110	925	609
319	ZNF100	19	21906842	4	110	925	609
319	ZNF98	19	22573898	4	110	925	609
319	ZNF492	19	22817125	4	110	925	609
319	ZNF91	19	23540497	4	110	925	609
319	ZNF254	19	24216206	4	110	925	609
319	CD22	19	35820071	4	110	925	609
319	SBSN	19	36014268	4	110	925	609
319	ZNF829	19	37379025	4	110	925	609
319	ZNF585A	19	37638339	4	110	925	609
319	ZNF569	19	37902059	4	110	925	609
319	RASGRP4	19	38899697	4	110	925	609
319	SIRT2	19	39369194	4	110	925	609
319	LRFN1	19	39797456	4	110	925	609
319	PLEKHG2	19	39903749	4	110	925	609
319	FCGBP	19	40353962	4	110	925	609
319	C19orf47	19	40826966	4	110	925	609
319	PRX	19	40899670	4	110	925	609
319	CYP2A7	19	41381343	4	110	925	609
320	ACER1	19	6306509	5	39	925	609
320	ZNF562	19	9759337	5	39	925	609
320	ZNF844	19	12175545	5	39	925	609
320	ZNF136	19	12273871	5	39	925	609
320	RAB3A	19	18307610	5	39	925	609
320	ARMC6	19	19144386	5	39	925	609
320	RFXANK	19	19303007	5	39	925	609
320	HAUS5	19	36103645	5	39	925	609
320	ZNF568	19	37407230	5	39	925	609
320	ZNF781	19	38158649	5	39	925	609
320	TIMM50	19	39971051	5	39	925	609
320	ADCK4	19	41197433	5	39	925	609
321	THOP1	19	2785505	5	39	927	35
321	ZNF554	19	2819871	5	39	927	35
321	ZNF358	19	7581003	5	39	927	35
322	NFIC	19	3359560	6	32	925	609
322	PLIN4	19	4502191	6	32	925	609
322	ZNF699	19	9405985	6	32	925	609
322	KRI1	19	10663760	6	32	925	609
322	SLC44A2	19	10713120	6	32	925	609
322	C19orf80	19	11350294	6	32	925	609
322	RPL18A	19	17970686	6	32	925	609
322	RHPN2	19	33469497	6	32	925	609
322	TYROBP	19	36395302	6	32	925	609
322	ZFP14	19	36825354	6	32	925	609
323	MBD3L1	19	8953268	7	8	925	609
323	OR7G3	19	9236687	7	8	925	609
323	HAPLN4	19	19366451	7	8	925	609
323	CILP2	19	19649073	7	8	925	609
324	PDE4A	19	10541520	8	4	925	609
324	NUMBL	19	41171811	8	4	925	609
325	CCDC94	19	4247110	9	16	925	609
325	TICAM1	19	4815935	9	16	925	609
325	ZNF266	19	9523101	9	16	925	609
325	ZNF507	19	32836513	9	16	925	609
325	FXYD7	19	35634153	9	16	925	609
325	DMKN	19	35988118	9	16	925	609
326	FSD1	19	4304590	10	22	925	609
326	EVI5L	19	7911385	10	22	925	609
326	ZNF440	19	11925106	10	22	925	609
326	PDE4C	19	18318770	10	22	925	609
326	ZNF420	19	37569381	10	22	925	609
327	TJP3	19	3721696	11	7	925	609
327	CCL25	19	8117645	11	7	925	609
327	ACTN4	19	39138266	11	7	925	609
328	MAP1S	19	17830302	12	7	925	609
328	ELL	19	18553472	12	7	925	609
328	SUGP2	19	19101696	12	7	925	609
329	TRIP10	19	6739692	18	4	925	609
329	MAG	19	35782988	18	4	925	609
329	ETV2	19	36132638	18	4	925	609
330	PAK7	20	9518036	1	16	122	101
330	PXMP4	20	32290549	1	16	122	101
331	PTPRT	20	40701391	1	16	145	5
331	ZNF334	20	45128268	1	16	145	5
332	FRG1B	20	29611878	4	29	122	101
332	TTLL9	20	30458504	4	29	122	101
332	SNTA1	20	31995762	4	29	122	101
332	CBFA2T2	20	32077927	4	29	122	101
333	TGM2	20	36756863	4	29	127	120
333	GDAP1L1	20	42875897	4	29	127	120
333	SALL4	20	50400582	4	29	127	120
333	MC3R	20	54823787	4	29	127	120
333	CDH26	20	58571416	4	29	127	120
334	NXT1	20	23331372	6	13	50	19
334	CST11	20	23431040	6	13	50	19
335	KIAA1755	20	36838906	6	13	127	120
335	CEBPB	20	48807119	6	13	127	120
336	SIRPB2	20	1455235	6	13	141	20
336	ADRA1D	20	4201277	6	13	141	20
337	ZNF217	20	52183609	9	9	19	11
337	BCAS1	20	52560078	9	9	19	11
338	R3HDML	20	42965797	9	9	127	120
338	RTEL1	20	62289162	9	9	127	120
339	SEC23B	20	18488187	10	9	122	101
339	SYNDIG1	20	24449834	10	9	122	101
339	FOXS1	20	30432102	10	9	122	101
340	MORC3	21	37692486	4	12	239	75
340	TRAPPC10	21	45432205	4	12	239	75
340	C21orf2	21	45748826	4	12	239	75
341	MCM3AP	21	47655038	5	4	239	75
341	PCNT	21	47744035	5	4	239	75
342	PFKL	21	45719916	6	6	239	75
342	SLC19A1	21	46934628	6	6	239	75
342	FTCD	21	47556693	6	6	239	75
343	PATZ1	22	31721789	3	3	282	296
343	SREBF2	22	42229082	3	3	282	296
343	TRMU	22	46731297	3	3	282	296
344	LIMK2	22	31608249	4	18	282	296
344	MYH9	22	36677322	4	18	282	296
344	TEX33	22	37387159	4	18	282	296
344	GGA1	22	38005046	4	18	282	296
344	MICALL1	22	38302154	4	18	282	296
344	CACNA1I	22	39966757	4	18	282	296
344	DNAJB7	22	41255553	4	18	282	296
344	EP300	22	41488613	4	18	282	296
344	TCF20	22	42556018	4	18	282	296
344	PRR5	22	45072687	4	18	282	296
344	HDAC10	22	50683612	4	18	282	296
345	RNF185	22	31556137	5	8	282	296
345	SLC5A4	22	32614462	5	8	282	296
345	TOM1	22	35695796	5	8	282	296
345	GTSE1	22	46692637	5	8	282	296
345	CHKB	22	51017386	5	8	282	296
346	SLC5A1	22	32455156	6	7	282	296
346	FAM83F	22	40390952	6	7	282	296
346	A4GALT	22	43088126	6	7	282	296
346	PKDREJ	22	46651559	6	7	282	296
347	KCTD17	22	37447775	7	5	282	296
347	PARVB	22	44420156	7	5	282	296
347	PPP6R2	22	50781745	7	5	282	296
348	TAB3	23	30845558	1	15	289	5
348	FGF13	23	137713733	1	15	289	5
349	COL4A5	23	107683073	2	8	245	9
349	GABRA3	23	151335633	2	8	245	9
350	CD99L2	23	149934808	4	29	237	3
350	PLXNB3	23	153029650	4	29	237	3
351	FAM47A	23	34147868	4	29	277	4
351	MID2	23	107069083	4	29	277	4
352	USP26	23	132159506	6	34	15	9
352	F8	23	154064063	6	34	15	9
353	FAM47C	23	37026431	6	34	65	8
353	CYSLTR1	23	77526968	6	34	65	8
354	SH3KBP1	23	19552082	6	34	240	17
354	DUSP21	23	44703248	6	34	240	17
355	RS1	23	18657807	6	34	249	11
355	SSX1	23	48114751	6	34	249	11
356	SYTL5	23	37865834	10	10	43	14
356	SEPT6	23	118750908	10	10	43	14

## Sheet: adrenal_gland_0.1_IMR90
SCH_Class	Gene	Chr	Position	DB_Class	DB_Class_Size	HiC_Class	HiC_Class_Size
1	OR5H1	3	97851541	2	2	87	759
2	MEN1	11	64570985	0	3	271	610
2	FUT4	11	94277016	0	3	271	610
3	RAG2	11	36613492	1	5	271	610
3	FZD4	11	86656716	1	5	271	610
4	MKKS	20	10385427	2	2	74	462
4	GZF1	20	23345020	2	2	74	462

## Sheet: adrenal_gland_0.1_hESC
SCH_Class	Gene	Chr	Position	DB_Class	DB_Class_Size	HiC_Class	HiC_Class_Size
1	DMRTB1	1	53925071	2	3	227	1475

## Sheet: autonomic_ganglia_0.1_IMR90
SCH_Class	Gene	Chr	Position	DB_Class	DB_Class_Size	HiC_Class	HiC_Class_Size
1	C1QA	1	22963117	0	5	175	1331
1	SDC3	1	31342312	0	5	175	1331
1	FNBP1L	1	93913687	0	5	175	1331
2	AK5	1	77747661	1	3	175	1331
2	HRNR	1	152184551	1	3	175	1331
3	ACTRT2	1	2938045	3	23	169	901
3	NPHP4	1	5922867	3	23	169	901
3	INPP5B	1	38326368	3	23	169	901
3	SLC44A5	1	75672074	3	23	169	901
3	GBP1	1	89517986	3	23	169	901
3	NBPF10	1	145293370	3	23	169	901
3	FAM63A	1	150969300	3	23	169	901
3	MAPKAPK2	1	206858364	3	23	169	901
3	SNAP47	1	227922696	3	23	169	901
3	TRIM11	1	228581376	3	23	169	901
3	NID1	1	236139131	3	23	169	901
4	GPR153	1	6307405	3	23	175	1331
4	ASAP3	1	23755055	3	23	175	1331
4	RCAN3	1	24840803	3	23	175	1331
4	AHDC1	1	27860755	3	23	175	1331
4	DMRTB1	1	53925071	3	23	175	1331
4	SLC44A3	1	95285897	3	23	175	1331
4	LCE1E	1	152758752	3	23	175	1331
4	AXDND1	1	179334854	3	23	175	1331
4	LMOD1	1	201865583	3	23	175	1331
4	NFASC	1	204797781	3	23	175	1331
5	VPS13D	1	12290095	4	25	169	901
5	PRKAA2	1	57110989	4	25	169	901
5	GBP6	1	89829435	4	25	169	901
5	NRAS	1	115247084	4	25	169	901
5	ARNT	1	150782180	4	25	169	901
5	DDR2	1	162602227	4	25	169	901
5	QSOX1	1	180123967	4	25	169	901
5	HMCN1	1	185703682	4	25	169	901
5	PIGR	1	207101866	4	25	169	901
5	LGALS8	1	236681513	4	25	169	901
6	CD1D	1	158149736	4	25	174	96
6	RCOR3	1	211432707	4	25	174	96
6	EPHX1	1	226013001	4	25	174	96
7	TAS1R1	1	6615337	4	25	175	1331
7	C1orf64	1	16330730	4	25	175	1331
7	NECAP2	1	16767166	4	25	175	1331
7	TCEA3	1	23707401	4	25	175	1331
7	ZDHHC18	1	27153200	4	25	175	1331
7	MUC1	1	155158299	4	25	175	1331
7	CCT3	1	156278751	4	25	175	1331
7	DHX9	1	182808438	4	25	175	1331
8	C1orf112	1	169764549	5	10	174	96
8	TPR	1	186280785	5	10	174	96
9	SLC25A33	1	9599527	5	10	175	1331
9	SRRM1	1	24969593	5	10	175	1331
9	MACF1	1	39549838	5	10	175	1331
9	LRRC8B	1	89990396	5	10	175	1331
9	FLG2	1	152321212	5	10	175	1331
10	CD1A	1	158223926	6	8	169	901
10	VANGL2	1	160370363	6	8	169	901
10	RASAL2	1	178062863	6	8	169	901
10	PPFIA4	1	203020310	6	8	169	901
10	SLC45A3	1	205626980	6	8	169	901
10	FMN2	1	240255184	6	8	169	901
11	S100A14	1	153586731	7	8	175	1331
11	ABL2	1	179068461	7	8	175	1331
11	PIK3C2B	1	204391757	7	8	175	1331
12	LRIF1	1	111489811	8	7	169	901
12	NOS1AP	1	162039580	8	7	169	901
12	CR1L	1	207818457	8	7	169	901
12	SIPA1L2	1	232533711	8	7	169	901
13	ARID1A	1	27022521	8	7	175	1331
13	PARS2	1	55222570	8	7	175	1331
13	IGFN1	1	201159952	8	7	175	1331
14	CYP4A11	1	47394845	9	10	169	901
14	CCBL2	1	89401455	9	10	169	901
14	TTC24	1	156549518	9	10	169	901
14	TDRD5	1	179560756	9	10	169	901
14	PLXNA2	1	208195587	9	10	169	901
15	SPOCD1	1	32256022	9	10	175	1331
15	CSF1	1	110453232	9	10	175	1331
15	SPTA1	1	158580495	9	10	175	1331
15	CFH	1	196621007	9	10	175	1331
16	COL11A1	1	103342022	10	4	169	901
16	PLA2G4A	1	186798031	10	4	169	901
17	YARS	1	33240839	10	4	175	1331
17	LAMC2	1	183155173	10	4	175	1331
18	IGSF21	1	18434239	11	6	169	901
18	LRRC7	1	70225857	11	6	169	901
18	MNDA	1	158801167	11	6	169	901
18	USH2A	1	215796235	11	6	169	901
19	CSMD2	1	33979598	12	24	169	901
19	HFE2	1	145413190	12	24	169	901
19	LIX1L	1	145477066	12	24	169	901
19	F5	1	169481191	12	24	169	901
19	TNN	1	175036993	12	24	169	901
19	PTGS2	1	186640943	12	24	169	901
19	SLC26A9	1	205882176	12	24	169	901
19	ARV1	1	231114822	12	24	169	901
19	GGPS1	1	235491868	12	24	169	901
19	ZP4	1	238041163	12	24	169	901
20	CA6	1	9005892	12	24	175	1331
20	DIO1	1	54359860	12	24	175	1331
20	NBPF14	1	148250248	12	24	175	1331
20	TCHH	1	152078792	12	24	175	1331
20	CRNN	1	152381718	12	24	175	1331
20	SCAMP3	1	155225769	12	24	175	1331
20	ASH1L	1	155305051	12	24	175	1331
20	CRB1	1	197237333	12	24	175	1331
20	KIF21B	1	200938513	12	24	175	1331
20	ATF3	1	212781969	12	24	175	1331
20	PCNXL2	1	233119881	12	24	175	1331
21	DNAJC16	1	15853307	13	12	175	1331
21	SLC9A1	1	27425299	13	12	175	1331
21	EIF3I	1	32687970	13	12	175	1331
21	HPCA	1	33352097	13	12	175	1331
21	COL8A2	1	36560836	13	12	175	1331
21	TRIT1	1	40306705	13	12	175	1331
21	RIMS3	1	41086351	13	12	175	1331
21	ERI3	1	44686741	13	12	175	1331
21	CELSR2	1	109792640	13	12	175	1331
22	L1TD1	1	62660473	17	12	169	901
22	TTF2	1	117602948	17	12	169	901
22	BCAN	1	156611739	17	12	169	901
22	NES	1	156638555	17	12	169	901
22	PYHIN1	1	158901336	17	12	169	901
22	ILDR2	1	166882440	17	12	169	901
23	ATAD3B	1	1407163	17	12	175	1331
23	ZNF436	1	23685940	17	12	175	1331
23	PUM1	1	31404352	17	12	175	1331
23	FRRS1	1	100174258	17	12	175	1331
23	FLAD1	1	154955769	17	12	175	1331
23	PKLR	1	155259083	17	12	175	1331
24	ZNF687	1	151254787	18	7	169	901
24	CR2	1	207627644	18	7	169	901
25	TNFRSF9	1	7975930	18	7	175	1331
25	SLC2A7	1	9063358	18	7	175	1331
25	DDOST	1	20978259	18	7	175	1331
25	MAST2	1	46269284	18	7	175	1331
25	CACNA1E	1	181452685	18	7	175	1331
26	CD247	1	167399876	19	4	169	901
26	SELE	1	169691780	19	4	169	901
26	C1orf186	1	206238871	19	4	169	901
27	IFI44	1	79115476	20	17	169	901
27	NTNG1	1	107682744	20	17	169	901
27	ITGA10	1	145524890	20	17	169	901
27	TDRKH	1	151744040	20	17	169	901
27	OR6N2	1	158746471	20	17	169	901
27	TBX19	1	168250277	20	17	169	901
27	KLHL20	1	173684079	20	17	169	901
27	CEP350	1	179923907	20	17	169	901
27	RGS13	1	192605267	20	17	169	901
27	C1orf198	1	230972864	20	17	169	901
28	TAS1R2	1	19166092	20	17	175	1331
28	CNR2	1	24200459	20	17	175	1331
28	DLGAP3	1	35331036	20	17	175	1331
28	SPRR1A	1	152956563	20	17	175	1331
28	UBAP2L	1	154192647	20	17	175	1331
28	SHC1	1	154934773	20	17	175	1331
29	PRAMEF12	1	12834990	21	10	169	901
29	SELENBP1	1	151336777	21	10	169	901
30	EPHA2	1	16450831	21	10	175	1331
30	ZBTB40	1	22778343	21	10	175	1331
30	TMEM234	1	32681797	21	10	175	1331
30	ZMYM1	1	35544963	21	10	175	1331
30	GLIS1	1	53971905	21	10	175	1331
30	ABCA4	1	94458393	21	10	175	1331
30	GPR25	1	200842082	21	10	175	1331
31	LEPR	1	65886334	22	15	169	901
31	CTH	1	70876900	22	15	169	901
31	WDR3	1	118472371	22	15	169	901
31	HORMAD1	1	150670534	22	15	169	901
31	C1orf61	1	156374054	22	15	169	901
31	PIGC	1	172410596	22	15	169	901
31	LHX4	1	180199432	22	15	169	901
31	PRG4	1	186265404	22	15	169	901
31	GPATCH2	1	217600334	22	15	169	901
32	CTBS	1	85018803	22	15	175	1331
32	SMCP	1	152850797	22	15	175	1331
32	TDRD10	1	154474694	22	15	175	1331
32	CHRNB2	1	154540256	22	15	175	1331
33	DHRS3	1	12627938	24	10	169	901
33	SPAG17	1	118496287	24	10	169	901
33	UCHL5	1	192987534	24	10	169	901
33	RRP15	1	218458628	24	10	169	901
34	PER3	1	7844488	24	10	175	1331
34	PCSK9	1	55505148	24	10	175	1331
34	DPYD	1	97543299	24	10	175	1331
34	SMG7	1	183441505	24	10	175	1331
34	EPRS	1	220141941	24	10	175	1331
34	RAB3GAP2	1	220321609	24	10	175	1331
35	MEAF6	1	37955560	25	8	169	901
35	CLCA1	1	86934525	25	8	169	901
35	VANGL1	1	116184573	25	8	169	901
36	HSD11B1	1	209859524	25	8	174	96
36	AGT	1	230838271	25	8	174	96
37	DPH2	1	44435652	25	8	175	1331
37	FAM71A	1	212797788	25	8	175	1331
38	FCRL2	1	157715522	27	4	169	901
38	TLR5	1	223282747	27	4	169	901
39	MATN1	1	31184123	28	3	175	1331
39	HIST2H2BF	1	149754244	28	3	175	1331
40	NFIA	1	61547979	29	8	169	901
40	POU2F1	1	167190065	29	8	169	901
41	CAPZB	1	19665266	29	8	175	1331
41	CLCA4	1	87012758	29	8	175	1331
41	SERTAD4	1	210406194	29	8	175	1331
42	KIAA0319L	1	35899090	30	6	175	1331
42	FAM183A	1	43613593	30	6	175	1331
42	ZFYVE9	1	52607765	30	6	175	1331
42	BRDT	1	92414927	30	6	175	1331
42	CHML	1	241792166	30	6	175	1331
43	ALG6	1	63833260	31	3	169	901
43	OR6K2	1	158669467	31	3	169	901
44	ELTD1	1	79355448	32	7	169	901
44	ARHGEF11	1	156904631	32	7	169	901
44	AHCTF1	1	247002401	32	7	169	901
45	GSTM5	1	110254863	32	7	175	1331
45	SLC6A17	1	110693131	32	7	175	1331
46	FCRL5	1	157483166	34	6	169	901
46	RNF2	1	185014550	34	6	169	901
47	EPHB2	1	23037330	34	6	175	1331
47	TRIM62	1	33611002	34	6	175	1331
47	HEYL	1	40089102	34	6	175	1331
47	LELP1	1	153175905	34	6	175	1331
48	KIRREL	1	157963062	35	2	169	901
48	FAM129A	1	184760158	35	2	169	901
49	STIL	1	47715810	41	8	169	901
49	DDX20	1	112298189	41	8	169	901
49	TBX15	1	119425665	41	8	169	901
50	MYOM3	1	24382530	41	8	175	1331
50	WASF2	1	27730729	41	8	175	1331
50	PAPPA2	1	176432306	41	8	175	1331
51	TMCO4	1	20008705	42	2	175	1331
51	KDM5B	1	202696531	42	2	175	1331
52	PRDM2	1	14031349	43	3	169	901
52	ATG4C	1	63249776	43	3	169	901
53	SLC22A15	1	116519118	45	9	169	901
53	IER5	1	181057637	45	9	169	901
53	URB2	1	229761980	45	9	169	901
54	CENPF	1	214776531	45	9	174	96
54	TMEM63A	1	226033232	45	9	174	96
55	KIF2C	1	45212033	45	9	175	1331
55	FAM19A3	1	113263188	45	9	175	1331
55	SV2A	1	149874871	45	9	175	1331
55	CACNA1S	1	201008639	45	9	175	1331
56	BNIPL	1	151009028	47	7	169	901
56	CD1C	1	158259562	47	7	169	901
56	CD48	1	160648535	47	7	169	901
57	ZMYM4	1	35734567	47	7	175	1331
57	EVI5	1	92974252	47	7	175	1331
57	UBL4B	1	110655061	47	7	175	1331
57	KCNN3	1	154669941	47	7	175	1331
58	RCC1	1	28832454	49	2	175	1331
58	IPO13	1	44412477	49	2	175	1331
59	AMY2B	1	104097265	51	6	169	901
59	SLAMF6	1	160454819	51	6	169	901
59	LYST	1	235824330	51	6	169	901
60	CLSPN	1	36197712	51	6	175	1331
60	TGFBR3	1	92145899	51	6	175	1331
60	VCAM1	1	101185195	51	6	175	1331
61	RLF	1	40627040	52	6	175	1331
61	NUP210L	1	153965167	52	6	175	1331
61	OR10X1	1	158548708	52	6	175	1331
61	FMO2	1	171154346	52	6	175	1331
61	SOX13	1	204042245	52	6	175	1331
62	SPRR2A	1	153028595	53	4	175	1331
62	PGLYRP3	1	153270337	53	4	175	1331
62	F13B	1	197008320	53	4	175	1331
63	DENND4B	1	153901976	54	4	175	1331
63	OR10R2	1	158449667	54	4	175	1331
63	SLC35F3	1	234040457	54	4	175	1331
64	TCHHL1	1	152056619	55	4	175	1331
64	TMEM81	1	205052256	55	4	175	1331
64	KIAA1804	1	233463513	55	4	175	1331
65	NSUN4	1	46805848	57	5	175	1331
65	SPRR2B	1	153042703	57	5	175	1331
66	NFYC	1	41157241	59	3	175	1331
66	RHOC	1	113243748	59	3	175	1331
66	RPTN	1	152126070	59	3	175	1331
67	MIIP	1	12079298	61	2	175	1331
67	FCGR2A	1	161475204	61	2	175	1331
68	MAGOH	1	53692563	65	2	175	1331
68	PLEKHA6	1	204187978	65	2	175	1331
69	PHC2	1	33789223	69	3	169	901
69	GPATCH4	1	156564099	69	3	169	901
70	USP48	1	22004791	72	2	175	1331
70	MAN1C1	1	25943958	72	2	175	1331
71	DENND2C	1	115127195	88	2	169	901
71	WNT3A	1	228194722	88	2	169	901
72	PEX11B	1	145516164	92	2	169	901
72	GJA5	1	147228331	92	2	169	901
73	BCL11A	2	60678301	3	19	141	631
73	CNGA3	2	98962617	3	19	141	631
73	SLC4A10	2	162480844	3	19	141	631
73	CRYGD	2	208986330	3	19	141	631
73	MAP2	2	210288770	3	19	141	631
73	IHH	2	219919141	3	19	141	631
73	SLC23A3	2	220026180	3	19	141	631
73	COL6A3	2	238232654	3	19	141	631
74	FNDC4	2	27714749	3	19	145	767
74	FAM179A	2	29204163	3	19	145	767
74	C2orf71	2	29284555	3	19	145	767
74	XDH	2	31557187	3	19	145	767
74	MFSD9	2	103333665	3	19	145	767
74	EDAR	2	109510926	3	19	145	767
74	NXPH2	2	139426726	3	19	145	767
74	PNKD	2	219135114	3	19	145	767
74	VIL1	2	219283837	3	19	145	767
75	PXDN	2	1635658	4	13	141	631
75	VIT	2	36923832	4	13	141	631
75	PLEKHH2	2	43864438	4	13	141	631
75	CNTNAP5	2	124782863	4	13	141	631
76	APLF	2	68694690	4	13	145	767
76	ARHGAP25	2	68961912	4	13	145	767
76	SLC9A4	2	103089761	4	13	145	767
76	MERTK	2	112656190	4	13	145	767
76	LRP1B	2	140988995	4	13	145	767
76	ZEB2	2	145141941	4	13	145	767
76	CAB39	2	231578262	4	13	145	767
77	THNSL2	2	88469813	5	5	145	767
77	LCT	2	136545414	5	5	145	767
77	DNAH7	2	196602426	5	5	145	767
77	PTMA	2	232573234	5	5	145	767
78	ATP6V1C2	2	10861774	6	11	141	631
78	ZFP36L2	2	43449540	6	11	141	631
78	GMPPA	2	220363586	6	11	141	631
78	CHPF	2	220403668	6	11	141	631
79	MSH2	2	47630205	6	11	145	767
79	STON1	2	48757307	6	11	145	767
79	STON1-GTF2A1L	2	48807725	6	11	145	767
79	GMCL1	2	70056817	6	11	145	767
79	ALMS1	2	73612885	6	11	145	767
79	HK2	2	75059781	6	11	145	767
79	ATIC	2	216176678	6	11	145	767
80	ADCY3	2	25042038	7	8	141	631
80	KCNG3	2	42669156	7	8	141	631
80	SFTPB	2	85884439	7	8	141	631
80	CLASP1	2	122095351	7	8	141	631
80	TANC1	2	159825145	7	8	141	631
80	ERBB4	2	212240441	7	8	141	631
81	RAPH1	2	204306191	7	8	145	767
81	SP100	2	231280870	7	8	145	767
82	IL18RAP	2	103035249	8	5	145	767
82	GPD2	2	157292899	8	5	145	767
82	AGAP1	2	236402732	8	5	145	767
83	APOB	2	21224300	9	6	141	631
83	CCDC88A	2	55514977	9	6	141	631
84	LTBP1	2	33359663	9	6	145	767
84	POTEF	2	130831107	9	6	145	767
84	B3GNT7	2	232260334	9	6	145	767
85	PIKFYVE	2	209130990	11	2	141	631
85	PASK	2	242045513	11	2	141	631
86	TPO	2	1417232	12	23	141	631
86	HADHA	2	26413503	12	23	141	631
86	HEATR5B	2	37208143	12	23	141	631
86	THADA	2	43457974	12	23	141	631
86	PUS10	2	61167547	12	23	141	631
86	FAM171B	2	187558788	12	23	141	631
86	HDAC4	2	239969863	12	23	141	631
87	LPIN1	2	11864459	12	23	145	767
87	SLC9A2	2	103236147	12	23	145	767
87	MAP3K2	2	128056244	12	23	145	767
87	MYO7B	2	128293377	12	23	145	767
87	R3HDM1	2	136289024	12	23	145	767
87	ALS2	2	202564985	12	23	145	767
87	CYP20A1	2	204103163	12	23	145	767
87	SLC11A1	2	219246751	12	23	145	767
87	NMUR1	2	232387870	12	23	145	767
87	USP40	2	234384164	12	23	145	767
88	GALNT13	2	154800906	13	2	145	767
88	PSMD1	2	231921577	13	2	145	767
89	RNF149	2	101892062	16	3	145	767
89	IL1A	2	113531491	16	3	145	767
90	MYT1L	2	1792884	17	11	141	631
90	OTOF	2	26680070	17	11	141	631
90	ACTR1B	2	98272401	17	11	141	631
90	HNMT	2	138721807	17	11	141	631
90	HDLBP	2	242166681	17	11	141	631
91	PPP3R1	2	68405988	17	11	145	767
91	CWC22	2	180809603	17	11	145	767
91	BMPR2	2	203241049	17	11	145	767
92	EIF2B4	2	27587218	18	6	145	767
92	C2orf42	2	70377016	18	6	145	767
92	XIRP2	2	167744996	18	6	145	767
92	COL4A3	2	228029280	18	6	145	767
93	SNTG2	2	946553	20	11	141	631
93	CYP27C1	2	127941411	20	11	141	631
93	FAP	2	163027193	20	11	141	631
94	AGBL5	2	27274490	20	11	145	767
94	SLC4A1AP	2	27886337	20	11	145	767
94	DYSF	2	71680752	20	11	145	767
94	LRRTM4	2	76974849	20	11	145	767
94	NCAPH	2	97001478	20	11	145	767
94	NRP2	2	206547223	20	11	145	767
95	KCNF1	2	11052062	21	10	141	631
95	TUBA3D	2	132233579	21	10	141	631
95	MYO3B	2	171034654	21	10	141	631
95	CPS1	2	211342405	21	10	141	631
95	ECEL1	2	233344536	21	10	141	631
96	TEKT4	2	95537177	21	10	145	767
96	DUSP2	2	96808907	21	10	145	767
96	CUL3	2	225334866	21	10	145	767
97	SPTBN1	2	54683453	22	13	141	631
97	ACVR1C	2	158383278	22	13	141	631
97	FASTKD1	2	170386261	22	13	141	631
97	OR6B3	2	240984493	22	13	141	631
97	THAP4	2	242523819	22	13	141	631
98	EMILIN1	2	27301434	22	13	145	767
98	FBXO11	2	48034058	22	13	145	767
98	PROM2	2	95940200	22	13	145	767
98	SCG2	2	224461657	22	13	145	767
99	TTLL4	2	219575567	24	5	141	631
99	PRKAG3	2	219687105	24	5	141	631
99	SLC4A3	2	220492291	24	5	141	631
100	PELI1	2	64319785	24	5	145	767
100	PROC	2	128175995	24	5	145	767
101	COL3A1	2	189839098	27	3	145	767
101	SP110	2	231041188	27	3	145	767
102	MFSD2B	2	24232952	29	5	141	631
102	RNF103	2	86843539	29	5	141	631
103	TGFA	2	70674411	29	5	145	767
103	STAMBP	2	74056113	29	5	145	767
104	TET3	2	74213530	32	5	145	767
104	MBD5	2	148778579	32	5	145	767
104	ABCA12	2	215796265	32	5	145	767
105	ZDBF2	2	207139364	42	2	141	631
105	STK11IP	2	220462595	42	2	141	631
106	MCM6	2	136597195	45	6	145	767
106	GALNT5	2	158114339	45	6	145	767
106	SERPINE2	2	224839764	45	6	145	767
107	ARHGEF4	2	131674223	47	5	141	631
107	TBR1	2	162272619	47	5	141	631
108	DPYSL5	2	27070968	47	5	145	767
108	NPHP1	2	110880913	47	5	145	767
108	SAG	2	234216308	47	5	145	767
109	RAD51AP2	2	17691985	49	2	141	631
109	KLF7	2	207938861	49	2	141	631
110	KCNS3	2	18059923	53	3	141	631
110	SLC8A1	2	40339285	53	3	141	631
111	MYCN	2	16080559	63	6	141	631
111	TTC31	2	74710199	63	6	141	631
112	C2orf16	2	27799388	63	6	145	767
112	SLC1A4	2	65215578	63	6	145	767
112	FZD7	2	202899309	63	6	145	767
112	PLCD4	2	219472487	63	6	145	767
113	NBAS	2	15307031	65	4	141	631
113	CD8A	2	87011727	65	4	141	631
113	MOGAT1	2	223536456	65	4	141	631
114	DDX1	2	15731744	72	2	141	631
114	ACVR1	2	158592957	72	2	141	631
115	CRIM1	2	36583369	83	2	141	631
115	IFIH1	2	163123588	83	2	141	631
116	ETAA1	2	67624441	103	2	145	767
116	ADD2	2	70902215	103	2	145	767
117	IFT172	2	27667239	105	2	145	767
117	EIF2AK3	2	88856258	105	2	145	767
118	PLXNB1	3	48445260	1	3	87	759
118	PRR23B	3	138737872	1	3	87	759
119	NFKBIZ	3	101568357	3	15	18	6
119	KIAA1524	3	108268717	3	15	18	6
120	CPNE9	3	9745509	3	15	87	759
120	OR5H15	3	97887543	3	15	87	759
120	DZIP1L	3	137787824	3	15	87	759
120	TRIM42	3	140396865	3	15	87	759
120	IGSF10	3	151153777	3	15	87	759
120	KLHL6	3	183205318	3	15	87	759
120	FYTTD1	3	197476623	3	15	87	759
121	ARPP21	3	35682509	3	15	89	427
121	VILL	3	38035077	3	15	89	427
121	PTPRG	3	61547242	3	15	89	427
121	WDR49	3	167196472	3	15	89	427
122	DAG1	3	49507564	4	6	87	759
122	PBRM1	3	52579367	4	6	87	759
123	CCDC13	3	42749873	4	6	89	427
123	MYLK	3	123331142	4	6	89	427
123	DGKG	3	185864989	4	6	89	427
124	MST1R	3	49924435	5	3	87	759
124	RAD54L2	3	51575595	5	3	87	759
125	CELSR3	3	48673895	6	5	87	759
125	EPHB1	3	134514098	6	5	87	759
126	IFT57	3	107879658	6	5	89	427
126	IGSF11	3	118619478	6	5	89	427
126	SPATA16	3	172607146	6	5	89	427
127	NUP210	3	13357729	7	7	87	759
127	CCR2	3	46395234	7	7	87	759
127	ITIH4	3	52847005	7	7	87	759
127	PLSCR4	3	145910123	7	7	87	759
128	LAMB2	3	49158546	7	7	89	427
128	BBX	3	107241782	7	7	89	427
128	PIK3CB	3	138371539	7	7	89	427
129	BTD	3	15643251	9	6	87	759
129	ARHGEF26	3	153839148	9	6	87	759
130	EOMES	3	27757439	9	6	89	427
130	C3orf17	3	112721291	9	6	89	427
131	IL5RA	3	3133493	11	4	87	759
131	FRMD4B	3	69217933	11	4	87	759
131	LRRC15	3	194075975	11	4	87	759
132	SETMAR	3	4344987	12	12	87	759
132	MST1	3	49721379	12	12	87	759
132	GMPPB	3	49758908	12	12	87	759
132	COL6A6	3	130279177	12	12	87	759
132	ZIC1	3	147127180	12	12	87	759
132	FNDC3B	3	171757417	12	12	87	759
132	KIAA0226	3	197398264	12	12	87	759
133	ACAA1	3	38164200	12	12	89	427
133	CCDC71	3	49199967	12	12	89	427
133	KIAA1407	3	113682983	12	12	89	427
133	STXBP5L	3	120627049	12	12	89	427
134	IP6K1	3	49761727	13	6	87	759
134	DNAH1	3	52350334	13	6	87	759
134	STAG1	3	136055998	13	6	87	759
134	MB21D2	3	192514604	13	6	87	759
135	CIDEC	3	9908393	17	5	87	759
135	PLSCR1	3	146232966	17	5	87	759
135	ACTL6A	3	179280667	17	5	87	759
136	PTPN23	3	47422471	18	4	87	759
136	NMD3	3	160939098	18	4	87	759
137	CNTN4	3	2280512	19	5	87	759
137	MRPS25	3	15090018	19	5	87	759
138	SPICE1	3	113161564	19	5	89	427
138	PARP14	3	122399671	19	5	89	427
139	RAB5A	3	19988571	20	9	87	759
139	SLC25A20	3	48894355	20	9	87	759
139	SLC41A3	3	125725199	20	9	87	759
139	PCCB	3	135969166	20	9	87	759
139	GPR149	3	154055460	20	9	87	759
139	PLD1	3	171318194	20	9	87	759
140	LTF	3	46477495	21	7	87	759
140	BSN	3	49591921	21	7	87	759
140	RBM5	3	50126340	21	7	87	759
140	PCBP4	3	51991469	21	7	87	759
140	ATP13A5	3	192992830	21	7	87	759
140	OPA1	3	193310932	21	7	87	759
141	GRIP2	3	14530618	22	8	87	759
141	APEH	3	49711434	22	8	87	759
141	CRYBG3	3	97540883	22	8	87	759
141	MINA	3	97660660	22	8	87	759
142	XIRP1	3	39224706	22	8	89	427
142	LRRC58	3	120043575	22	8	89	427
143	ITPR1	3	4535031	24	6	87	759
143	RAF1	3	12625099	24	6	87	759
143	IQCF1	3	51928891	24	6	87	759
144	SEMA3B	3	50304989	25	4	87	759
144	COL6A5	3	130064358	25	4	87	759
145	ALS2CL	3	46710484	31	3	87	759
145	COMMD2	3	149456256	31	3	87	759
146	COLQ	3	15491639	32	7	87	759
146	DNAJC13	3	132136552	32	7	87	759
147	DYNC1LI1	3	32567462	32	7	89	427
147	KALRN	3	123813557	32	7	89	427
147	PHC3	3	169805367	32	7	89	427
148	TGM4	3	44916097	34	4	87	759
148	TRAIP	3	49866027	34	4	87	759
148	TNIK	3	170780291	34	4	87	759
149	SUCLG2	3	67410883	39	2	87	759
149	PLCXD2	3	111393522	39	2	87	759
150	CHL1	3	238278	42	2	87	759
150	NBEAL2	3	47021172	42	2	87	759
151	LIMD1	3	45636322	43	4	87	759
151	C3orf58	3	143690639	43	4	87	759
151	ZIC4	3	147103834	43	4	87	759
152	MAP4	3	47892179	47	9	87	759
152	DOCK3	3	50712671	47	9	87	759
152	STAB1	3	52529355	47	9	87	759
152	NEK11	3	130745693	47	9	87	759
152	PRR23A	3	138722803	47	9	87	759
152	PLSCR5	3	146303624	47	9	87	759
152	MED12L	3	150804584	47	9	87	759
153	TMEM43	3	14166439	51	4	87	759
153	SGOL1	3	20209935	51	4	87	759
154	ATG7	3	11314009	52	4	87	759
154	HPS3	3	148847370	52	4	87	759
155	ACTR8	3	53901093	53	2	89	427
155	EPHA3	3	89156673	53	2	89	427
156	GOLGB1	3	121382045	54	2	89	427
156	MUC13	3	124624288	54	2	89	427
157	KBTBD8	3	67048726	56	3	89	427
157	ARL13B	3	93698982	56	3	89	427
157	ARHGAP31	3	119013219	56	3	89	427
158	HRH1	3	11267668	57	3	87	759
158	GRM2	3	51741080	57	3	87	759
159	SLC6A20	3	45796940	59	2	87	759
159	B3GNT5	3	182971031	59	2	87	759
160	SPINK8	3	48348335	60	2	87	759
160	GPR128	3	100328432	60	2	87	759
161	XPC	3	14186647	63	4	87	759
161	UROC1	3	126200007	63	4	87	759
161	PLXND1	3	129274055	63	4	87	759
161	TM4SF4	3	149192367	63	4	87	759
162	CNTN6	3	1134341	64	3	87	759
162	RFTN1	3	16357351	64	3	87	759
162	OTOL1	3	161214595	64	3	87	759
163	RASSF1	3	50367216	67	2	87	759
163	CCDC37	3	126113781	67	2	87	759
164	CYB561D2	3	50388125	93	3	87	759
164	SRPRB	3	133502876	93	3	87	759
164	CCDC39	3	180331795	93	3	87	759
165	ZNF717	3	75786028	108	2	87	759
165	IQCG	3	197615945	108	2	87	759
166	UGT2A3	4	69794176	2	2	114	338
166	FRAS1	4	78978723	2	2	114	338
167	HS3ST1	4	11399987	3	15	112	131
167	CLCN3	4	170541671	3	15	112	131
168	CCDC149	4	24807738	3	15	114	338
168	FIP1L1	4	54243819	3	15	114	338
168	POLR2B	4	57844805	3	15	114	338
168	UBA6	4	68481478	3	15	114	338
168	HPSE	4	84213613	3	15	114	338
168	NFKB1	4	103422485	3	15	114	338
168	PLK4	4	128802015	3	15	114	338
168	LRP2BP	4	186285031	3	15	114	338
169	HTT	4	3076236	4	11	112	131
169	EVC2	4	5564145	4	11	112	131
169	ARSJ	4	114821439	4	11	112	131
169	UGT8	4	115543522	4	11	112	131
169	MFAP3L	4	170907747	4	11	112	131
170	LNX1	4	54326436	4	11	114	338
170	DSPP	4	88529680	4	11	114	338
170	STOX2	4	184826508	4	11	114	338
171	HERC3	4	89513573	12	7	114	338
171	ADH4	4	100044832	12	7	114	338
172	EVC	4	5712923	13	4	112	131
172	GC	4	72607410	13	4	112	131
173	UGT2B28	4	70146216	20	9	114	338
173	C4orf22	4	81256873	20	9	114	338
173	FAT4	4	126237566	20	9	114	338
173	OTUD4	4	146054801	20	9	114	338
173	AGA	4	178351928	20	9	114	338
174	ANXA10	4	169013687	22	8	112	131
174	PALLD	4	169552767	22	8	112	131
175	SLC25A31	4	128651554	22	8	114	338
175	CLGN	4	141309606	22	8	114	338
176	BMP3	4	81952118	34	3	114	338
176	HELT	4	185939994	34	3	114	338
177	UGT2B10	4	69681710	45	5	114	338
177	UGT2B11	4	70066050	45	5	114	338
177	CSN1S1	4	70796798	45	5	114	338
178	TECRL	4	65144176	47	3	114	338
178	ANKRD50	4	125585203	47	3	114	338
179	REST	4	57774041	51	4	114	338
179	NPNT	4	106816596	51	4	114	338
179	DKK2	4	107842958	51	4	114	338
180	CRMP1	4	5822490	71	2	112	131
180	NEK1	4	170314420	71	2	112	131
181	CCDC158	4	77234191	83	2	126	23
181	NDST3	4	118955499	83	2	126	23
182	OCLN	5	68788118	3	14	135	518
182	MAP1B	5	71403117	3	14	135	518
182	POC5	5	74970023	3	14	135	518
182	PKD2L2	5	137225124	3	14	135	518
182	PCDH12	5	141323149	3	14	135	518
182	FAT2	5	150883652	3	14	135	518
183	AFF4	5	132211070	3	14	138	244
183	ADAMTS2	5	178537851	3	14	138	244
184	MEF2C	5	88014057	4	5	135	518
184	MATR3	5	138629438	4	5	135	518
185	CTNND2	5	10971953	6	11	135	518
185	ST8SIA4	5	100142638	6	11	135	518
185	MAN2A1	5	109025066	6	11	135	518
185	SLC4A9	5	139739786	6	11	135	518
185	MAPK9	5	179673027	6	11	135	518
186	PLAC8L1	5	145463875	6	11	138	244
186	STK32A	5	146614578	6	11	138	244
186	TBC1D9B	5	179289070	6	11	138	244
187	FASTKD3	5	7859271	7	6	138	244
187	C9	5	39284377	7	6	138	244
187	SNCAIP	5	121647819	7	6	138	244
187	GABRA1	5	161274684	7	6	138	244
188	CDH18	5	19473154	8	4	135	518
188	PCDHA8	5	140220906	8	4	135	518
189	TSPAN17	5	176074387	9	6	135	518
189	CLK4	5	178029664	9	6	135	518
190	AMACR	5	33987090	10	2	135	518
190	ACOT12	5	80625946	10	2	135	518
191	CMYA5	5	78985658	11	2	135	518
191	DRD1	5	174867674	11	2	135	518
192	PDZD2	5	31799030	12	15	135	518
192	LMBRD2	5	36103413	12	15	135	518
192	RIOK2	5	96496570	12	15	135	518
192	PSD2	5	139175405	12	15	135	518
192	PCDHB5	5	140514787	12	15	135	518
193	FBXL21	5	135266005	12	15	138	244
193	CSF1R	5	149432853	12	15	138	244
193	GABRA6	5	161112657	12	15	138	244
194	SLC6A3	5	1392904	13	4	41	8
194	SREK1IP1	5	64013977	13	4	41	8
195	DAB2	5	39371775	17	4	138	244
195	TCERG1	5	145826872	17	4	138	244
196	DNAH5	5	13690436	18	4	135	518
196	ISL1	5	50678957	18	4	135	518
196	MRPS27	5	71515235	18	4	135	518
197	WDR41	5	76728068	20	15	135	518
197	SLC34A1	5	176811431	20	15	135	518
197	BTNL3	5	180415844	20	15	135	518
198	CEP72	5	612404	20	15	138	244
198	CARD6	5	40841409	20	15	138	244
198	PRR16	5	119799972	20	15	138	244
198	SH3TC2	5	148361712	20	15	138	244
198	PDGFRB	5	149493401	20	15	138	244
198	KCNIP1	5	169780490	20	15	138	244
199	CDH12	5	21750972	21	11	135	518
199	ITGA2	5	52285155	21	11	135	518
199	CCNH	5	86690078	21	11	135	518
199	PRRC1	5	126853300	21	11	135	518
199	NKX2-5	5	172659106	21	11	135	518
200	C7	5	40909598	21	11	138	244
200	SPINK5	5	147443534	21	11	138	244
200	FAM193B	5	176946789	21	11	138	244
201	FBXL7	5	15500304	22	5	135	518
201	IL31RA	5	55147206	22	5	135	518
201	TMEM171	5	72416387	22	5	135	518
201	FLT4	5	180028505	22	5	135	518
202	HCN1	5	45255051	24	6	135	518
202	TMCO6	5	140019011	24	6	135	518
203	ZDHHC11	5	795719	24	6	138	244
203	MAML1	5	179159850	24	6	138	244
204	GZMK	5	54320106	25	4	135	518
204	F2R	5	76011867	25	4	135	518
205	IQGAP2	5	75699079	31	4	135	518
205	FBXL17	5	107194733	31	4	135	518
205	HNRNPA0	5	137087072	31	4	135	518
206	CDH9	5	26880708	45	11	135	518
206	SV2C	5	75379238	45	11	135	518
206	FAM172A	5	92953430	45	11	135	518
206	PCDHA6	5	140207506	45	11	135	518
207	NKD2	5	1009076	45	11	138	244
207	LARS	5	145492588	45	11	138	244
207	ABLIM3	5	148521045	45	11	138	244
207	GRM6	5	178405329	45	11	138	244
208	PCDHA11	5	140247097	52	3	135	518
208	CNOT6	5	179921398	52	3	135	518
209	SRA1	5	139929651	53	3	135	518
209	CPEB4	5	173315330	53	3	135	518
210	CDH6	5	31193761	124	2	135	518
210	NNT	5	43602790	124	2	135	518
211	TPBG	6	83073960	1	4	81	620
211	REV3L	6	111620233	1	4	81	620
212	HIST1H1D	6	26234439	3	19	81	620
212	NCR3	6	31557050	3	19	81	620
212	CYP21A2	6	31973358	3	19	81	620
212	DNAH8	6	38683116	3	19	81	620
212	HSP90AB1	6	44214694	3	19	81	620
212	KIAA1586	6	56911329	3	19	81	620
212	IBTK	6	82879703	3	19	81	620
212	TUBE1	6	112391859	3	19	81	620
212	KPNA5	6	117002366	3	19	81	620
212	HDDC2	6	125596495	3	19	81	620
212	NMBR	6	142396744	3	19	81	620
212	DLL1	6	170591293	3	19	81	620
213	DTNBP1	6	15523038	3	19	84	432
213	TRAM2	6	52362199	3	19	84	432
213	DST	6	56322784	3	19	84	432
214	SKIV2L	6	31926580	4	10	81	620
214	PGM3	6	83875848	4	10	81	620
214	BCLAF1	6	136578000	4	10	81	620
215	CDKN1A	6	36646486	4	10	84	432
215	MOCS1	6	39872033	4	10	84	432
215	MRPS18A	6	43638933	4	10	84	432
215	GSTA1	6	52656177	4	10	84	432
215	HCRTR2	6	55039070	4	10	84	432
216	HIVEP1	6	12012723	7	5	84	432
216	PRSS16	6	27215501	7	5	84	432
216	FGFR1OP	6	167412804	7	5	84	432
217	GPR111	6	47624325	8	5	81	620
217	MAP7	6	136663418	8	5	81	620
217	ECT2L	6	139117247	8	5	81	620
217	SHPRH	6	146205944	8	5	81	620
218	FANCE	6	35420137	9	5	81	620
218	RHAG	6	49572889	9	5	81	620
219	FRS3	6	41737913	9	5	84	432
219	RGS17	6	153332031	9	5	84	432
220	FILIP1	6	76017799	11	4	81	620
220	CLVS2	6	123317115	11	4	81	620
220	SGK1	6	134490383	11	4	81	620
221	PPARD	6	35310334	12	8	81	620
221	HDAC2	6	114257319	12	8	81	620
221	HSF2	6	122720695	12	8	81	620
221	VNN2	6	133065008	12	8	81	620
222	PRRC2A	6	31588449	12	8	84	432
222	CUL9	6	43149921	12	8	84	432
223	HIST1H2BD	6	26158348	13	4	81	620
223	L3MBTL3	6	130339727	13	4	81	620
224	PEX6	6	42931610	13	4	84	432
224	SYNE1	6	152442818	13	4	84	432
225	RFPL4B	6	112668531	16	3	81	620
225	PHF10	6	170104001	16	3	81	620
226	COL12A1	6	75794041	17	10	81	620
226	TAGAP	6	159455500	17	10	81	620
227	FOXP4	6	41514163	17	10	84	432
227	IL17F	6	52101483	17	10	84	432
227	SLC22A3	6	160769404	17	10	84	432
227	LPA	6	160952514	17	10	84	432
228	FBXO9	6	52929795	18	3	84	432
228	GCM1	6	52991759	18	3	84	432
229	CDSN	6	31082864	20	12	81	620
229	TCP11	6	35085848	20	12	81	620
229	PRIM2	6	57182414	20	12	81	620
229	PRSS35	6	84222193	20	12	81	620
229	LACE1	6	108616097	20	12	81	620
229	ENPP1	6	132129155	20	12	81	620
229	HIVEP2	6	143072603	20	12	81	620
230	NHLRC1	6	18120717	20	12	84	432
230	ZNF318	6	43303807	20	12	84	432
230	CCNC	6	99990262	20	12	84	432
231	TNXB	6	31976196	21	2	81	620
231	LRP11	6	150139893	21	2	81	620
232	HFE	6	26087508	22	12	81	620
232	HIST1H4L	6	27840925	22	12	81	620
232	SYNJ2	6	158438079	22	12	81	620
233	CD83	6	14117486	22	12	84	432
233	JARID2	6	15246205	22	12	84	432
233	KIF13A	6	17763923	22	12	84	432
233	COL11A2	6	33130468	22	12	84	432
233	CUL7	6	43005354	22	12	84	432
233	GSTA4	6	52842745	22	12	84	432
234	TRIM38	6	25962916	24	7	81	620
234	PRDM13	6	100054649	24	7	81	620
234	KIAA1919	6	111580481	24	7	81	620
234	RSPH4A	6	116937641	24	7	81	620
234	VNN1	6	133001996	24	7	81	620
235	KIAA0319	6	24544331	25	3	81	620
235	ZSCAN23	6	28400431	25	3	81	620
235	TAAR2	6	132938288	25	3	81	620
236	PTCRA	6	42883726	30	4	84	432
236	GABRR2	6	89966839	30	4	84	432
237	SCUBE3	6	35181838	31	2	81	620
237	DOPEY1	6	83777384	31	2	81	620
238	OR12D2	6	29364415	32	3	81	620
238	IL20RA	6	137321107	32	3	81	620
239	HLA-DRB1	6	32546546	34	3	81	620
239	RPL10A	6	35436177	34	3	81	620
240	MUC21	6	30951484	45	8	81	620
240	GPR116	6	46820241	45	8	81	620
241	SYCP2L	6	10887063	45	8	84	432
241	GPRC6A	6	117113247	45	8	84	432
241	C6orf118	6	165693152	45	8	84	432
242	OPN5	6	47749774	47	6	81	620
242	EPB41L2	6	131160487	47	6	81	620
242	SNX9	6	158244202	47	6	81	620
243	GSTA3	6	52761438	47	6	84	432
243	CTGF	6	132269316	47	6	84	432
244	GCNT2	6	10521567	53	5	84	432
244	NEDD9	6	11183530	53	5	84	432
244	ZNF311	6	28962593	53	5	84	432
244	FAM83B	6	54711568	53	5	84	432
245	OR2H2	6	29555682	59	2	81	620
245	RAET1G	6	150238013	59	2	81	620
246	FAM8A1	6	17600517	63	5	84	432
246	APOM	6	31623670	63	5	84	432
246	MAD2L1BP	6	43603576	63	5	84	432
247	TRIM31	6	30070673	88	2	84	432
247	ESR1	6	152011630	88	2	84	432
248	ITPR3	6	33589155	93	2	81	620
248	TCTE1	6	44247896	93	2	81	620
249	ENPP4	6	46097700	121	3	81	620
249	HTR1B	6	78171947	121	3	81	620
250	LAMB1	7	107564245	1	3	80	690
250	MET	7	116312458	1	3	80	690
251	MAFK	7	1570367	3	11	76	396
251	MOSPD3	7	100210113	3	11	76	396
251	LUC7L2	7	139025104	3	11	76	396
252	CROT	7	86974950	3	11	78	6
252	DBF4	7	87505543	3	11	78	6
253	CALN1	7	71244475	3	11	80	690
253	PTPN12	7	77167351	3	11	80	690
253	DLX5	7	96649701	3	11	80	690
253	TAF6	7	99704692	3	11	80	690
253	FLNC	7	128470482	3	11	80	690
253	OR6B1	7	143701089	3	11	80	690
254	GPR146	7	1084208	4	9	76	396
254	MIOS	7	7606615	4	9	76	396
254	ATP5J2	7	99055783	4	9	76	396
254	ZAN	7	100331248	4	9	76	396
255	ZNF479	7	57187325	4	9	80	690
255	RABGEF1	7	66147077	4	9	80	690
255	C7orf62	7	88423419	4	9	80	690
255	PPP1R3A	7	113516881	4	9	80	690
256	SDK1	7	4169316	5	3	76	396
256	TNRC18	7	5346422	5	3	76	396
256	COL28A1	7	7398243	5	3	76	396
257	CREB5	7	28475233	6	10	80	690
257	GTPBP10	7	89975978	6	10	80	690
257	SAMD9L	7	92759366	6	10	80	690
257	GPC2	7	99767228	6	10	80	690
257	ASZ1	7	117003275	6	10	80	690
257	AASS	7	121713597	6	10	80	690
257	C7orf34	7	142636602	6	10	80	690
257	ZNF425	7	148799877	6	10	80	690
257	KRBA1	7	149412101	6	10	80	690
258	GARS	7	30634180	7	6	80	690
258	URGCP	7	43915492	7	6	80	690
258	CCT6A	7	56119377	7	6	80	690
258	CASD1	7	94139169	7	6	80	690
258	MOGAT3	7	100839011	7	6	80	690
259	OSBPL3	7	24836155	8	5	80	690
259	NPC1L1	7	44552134	8	5	80	690
259	GRM3	7	86273229	8	5	80	690
259	DYNC1I1	7	95401817	8	5	80	690
260	GLI3	7	42000547	9	3	76	396
260	CADPS2	7	121958477	9	3	76	396
261	INTS1	7	1509912	11	4	76	396
261	KDELR2	7	6500711	11	4	76	396
261	SLC13A1	7	122753587	11	4	76	396
262	COG5	7	106848297	12	8	76	396
262	ZC3HC1	7	129658125	12	8	76	396
262	ASB10	7	150872784	12	8	76	396
263	ABCA13	7	48211056	12	8	80	690
263	CTTNBP2	7	117350705	12	8	80	690
263	PRSS58	7	141951957	12	8	80	690
264	ABCB1	7	87133178	18	4	80	690
264	KCND2	7	119913721	18	4	80	690
264	MGAM	7	141695678	18	4	80	690
264	CNTNAP2	7	145813452	18	4	80	690
265	CDCA7L	7	21940516	20	9	80	690
265	DFNA5	7	24737973	20	9	80	690
265	DPY19L1	7	34968492	20	9	80	690
265	NCF1	7	74188308	20	9	80	690
265	OPN1SW	7	128412542	20	9	80	690
265	IRF5	7	128578270	20	9	80	690
265	CPA1	7	130020211	20	9	80	690
265	ZNF862	7	149535508	20	9	80	690
266	CYTH3	7	6201411	21	4	76	396
266	AHR	7	17338275	21	4	76	396
266	POU6F2	7	39017608	21	4	76	396
266	IKZF1	7	50344264	21	4	76	396
267	AGMO	7	15239942	22	11	80	690
267	SLC26A4	7	107301079	22	11	80	690
267	DNAJB9	7	108210188	22	11	80	690
267	CAV1	7	116166411	22	11	80	690
267	CFTR	7	117120016	22	11	80	690
267	ING3	7	120590816	22	11	80	690
267	PODXL	7	131185020	22	11	80	690
268	ARPC1A	7	98923495	24	5	76	396
268	ACTL6B	7	100240725	24	5	76	396
269	CPVL	7	29035246	24	5	80	690
269	ZPBP	7	49977023	24	5	80	690
270	CYP3A7	7	99302659	25	4	76	396
270	CNOT4	7	135046546	25	4	76	396
271	AVL9	7	32535037	29	3	80	690
271	DTX2	7	76090971	29	3	80	690
272	PTPRZ1	7	121513158	41	4	80	690
272	ZNF786	7	148766732	41	4	80	690
273	EGFR	7	55086724	45	10	76	396
273	PCLO	7	82383320	45	10	76	396
273	KLRG2	7	139138087	45	10	76	396
274	THSD7A	7	11410061	45	10	80	690
274	HOXA11	7	27220775	45	10	80	690
274	NPSR1	7	34697896	45	10	80	690
274	ASB4	7	95115212	45	10	80	690
274	FOXP2	7	114055051	45	10	80	690
275	MAD1L1	7	1855427	47	7	76	396
275	KRIT1	7	91828282	47	7	76	396
275	NAPEPLD	7	102740022	47	7	76	396
275	TBXAS1	7	139478046	47	7	76	396
275	SLC4A2	7	150755298	47	7	76	396
276	AQP1	7	30951414	47	7	80	690
276	SHH	7	155595557	47	7	80	690
277	OR9A2	7	142723286	51	2	80	690
277	OR2A14	7	143826205	51	2	80	690
278	RAPGEF5	7	22157907	53	6	80	690
278	TAX1BP1	7	27779713	53	6	80	690
278	CHN2	7	29237356	53	6	80	690
278	BMPER	7	33944522	53	6	80	690
278	ELMO1	7	36892510	53	6	80	690
278	ELN	7	73442118	53	6	80	690
279	POR	7	75544419	56	2	80	690
279	ZNF746	7	149169883	56	2	80	690
280	STK17A	7	43622691	69	2	76	396
280	BUD31	7	99006600	69	2	76	396
281	STAG3	7	99775365	70	2	80	690
281	FAM131B	7	143050492	70	2	80	690
282	PON1	7	94927668	72	2	80	690
282	CALD1	7	134464163	72	2	80	690
283	RFC2	7	73645831	93	2	80	690
283	NOM1	7	156742416	93	2	80	690
284	PKD1L1	7	47814249	124	3	80	690
284	SBDS	7	66452689	124	3	80	690
284	WBSCR17	7	70597522	124	3	80	690
285	TMEM209	7	129804554	130	2	76	396
285	KCNH2	7	150646515	130	2	76	396
286	EIF3B	7	2394473	132	2	76	396
286	SLC12A9	7	100450340	132	2	76	396
287	FGF17	8	21900263	3	6	137	417
287	RAD54B	8	95384187	3	6	137	417
287	GPT	8	145729464	3	6	137	417
287	COMMD5	8	146075550	3	6	137	417
288	EXTL3	8	28558989	4	12	141	206
288	ASH2L	8	37963310	4	12	141	206
288	LETM2	8	38244648	4	12	141	206
288	PXDNL	8	52232136	4	12	141	206
288	ATP6V1H	8	54628102	4	12	141	206
288	VPS13B	8	100025493	4	12	141	206
289	UBXN8	8	30601681	6	5	141	206
289	ST18	8	53023391	6	5	141	206
290	PTDSS1	8	97274113	7	5	137	417
290	DENND3	8	142138719	7	5	137	417
290	PARP10	8	145051319	7	5	137	417
291	POP1	8	99130067	8	5	137	417
291	ZHX2	8	123793900	8	5	137	417
292	PDE7A	8	66626568	12	7	137	417
292	ARFGEF1	8	68109883	12	7	137	417
292	MTBP	8	121457637	12	7	137	417
293	KCNU1	8	36641841	12	7	141	206
293	UBR5	8	103264501	12	7	141	206
294	ZFHX4	8	77593514	13	3	141	206
294	OXR1	8	107738334	13	3	141	206
295	FAM135B	8	139142265	18	2	137	417
295	EPPK1	8	144939491	18	2	137	417
296	PREX2	8	68864602	19	4	137	417
296	OPLAH	8	145106166	19	4	137	417
297	PLAG1	8	57073467	21	3	141	206
297	ENPP2	8	120569316	21	3	141	206
298	CHD7	8	61591323	22	3	137	417
298	CLVS1	8	62200524	22	3	137	417
299	GOLGA7	8	41348080	30	3	141	206
299	ZNF706	8	102209265	30	3	141	206
300	C8orf74	8	10530146	41	2	137	417
300	GPR20	8	142366586	41	2	137	417
301	XKR6	8	10753656	47	3	137	417
301	CYC1	8	145149937	47	3	137	417
302	SLCO5A1	8	70584567	53	3	137	417
302	KIFC2	8	145691719	53	3	137	417
303	CSMD1	8	2792874	63	4	137	417
303	ADCK5	8	145597703	63	4	137	417
304	PROSC	8	37620100	63	4	141	206
304	FGFR1	8	38268655	63	4	141	206
305	PDGFRL	8	17433941	65	2	137	417
305	LRRCC1	8	86019322	65	2	137	417
306	VPS37A	8	17104400	87	2	137	417
306	FBXO32	8	124510126	87	2	137	417
307	CHMP4C	8	82644687	115	2	137	417
307	GLI4	8	144349606	115	2	137	417
308	RPL7	8	74202873	121	2	141	206
308	DEPTOR	8	120885894	121	2	141	206
309	C9orf135	9	72435730	1	4	326	636
309	COL15A1	9	101705994	1	4	326	636
309	ABCA2	9	139901685	1	4	326	636
310	PDCD1LG2	9	5510544	3	9	326	636
310	MLLT3	9	20341662	3	9	326	636
310	PIGO	9	35088684	3	9	326	636
310	FBP2	9	97320995	3	9	326	636
310	NCBP1	9	100395704	3	9	326	636
310	PNPLA7	9	140354403	3	9	326	636
311	NIPSNAP3A	9	107509968	4	8	3	84
311	MUSK	9	113431050	4	8	3	84
311	KIAA0368	9	114122972	4	8	3	84
312	NOL6	9	33461350	4	8	326	636
312	HINT2	9	35812956	4	8	326	636
312	FAM120A	9	96213977	4	8	326	636
312	BAAT	9	104122698	4	8	326	636
312	LCN12	9	139846767	4	8	326	636
313	RLN1	9	5334931	6	6	326	636
313	DCAF10	9	37800550	6	6	326	636
313	WNK2	9	95947211	6	6	326	636
313	NR4A3	9	102584136	6	6	326	636
313	COL27A1	9	116917824	6	6	326	636
314	DDX58	9	32455299	8	3	326	636
314	HIATL1	9	97136832	8	3	326	636
315	TEK	9	27109138	9	5	326	636
315	TOPORS	9	32540541	9	5	326	636
316	PALM2-AKAP2	9	112542576	12	9	3	84
316	AKAP2	9	112810877	12	9	3	84
317	IL11RA	9	34652181	12	9	326	636
317	TESK1	9	35605280	12	9	326	636
317	TRPM6	9	77337410	12	9	326	636
317	NOL8	9	95059639	12	9	326	636
317	TEX10	9	103064356	12	9	326	636
318	SH3GL2	9	17578951	16	2	326	636
318	TOR2A	9	130493802	16	2	326	636
319	ZNF483	9	114287438	19	2	3	84
319	CACNA1B	9	140772240	19	2	3	84
320	TPM2	9	35682922	20	10	326	636
320	GBA2	9	35736862	20	10	326	636
320	PRKACG	9	71627448	20	10	326	636
320	UBQLN1	9	86274877	20	10	326	636
320	ANKS6	9	101494290	20	10	326	636
320	EHMT1	9	140513443	20	10	326	636
321	RFX3	9	3218296	21	5	326	636
321	ZNF658	9	40771401	21	5	326	636
322	SLC1A1	9	4490426	22	6	326	636
322	B4GALT1	9	33110638	22	6	326	636
322	PRUNE2	9	79226291	22	6	326	636
323	MLANA	9	5890908	23	2	326	636
323	FRMPD1	9	37651051	23	2	326	636
324	RCL1	9	4792833	24	3	326	636
324	OR13C4	9	107288533	24	3	326	636
325	IFNA6	9	21350316	31	3	326	636
325	CBWD6	9	69204537	31	3	326	636
325	NTRK2	9	87284594	31	3	326	636
326	LINGO2	9	27948083	32	7	326	636
326	FANCG	9	35073834	32	7	326	636
326	ANKRD20A4	9	69381980	32	7	326	636
326	DENND1A	9	126163869	32	7	326	636
327	RMI1	9	86595636	41	3	326	636
327	NOXA1	9	140317846	41	3	326	636
328	GLDC	9	6532463	45	8	326	636
328	ADAMTSL1	9	18474078	45	8	326	636
328	TAF1L	9	32629451	45	8	326	636
328	TMC1	9	75136716	45	8	326	636
328	VPS13A	9	79792360	45	8	326	636
329	LRRC19	9	26993134	46	3	326	636
329	CHMP5	9	33264876	46	3	326	636
330	MELK	9	36572858	51	4	326	636
330	IPPK	9	95375465	51	4	326	636
330	PTCH1	9	98205263	51	4	326	636
331	KIAA2026	9	5919007	56	2	326	636
331	TLN1	9	35697333	56	2	326	636
332	TLE1	9	84198597	59	2	326	636
332	EXD3	9	140201345	59	2	326	636
333	ALDH1A1	9	75515577	63	5	326	636
333	SHC3	9	91620685	63	5	326	636
333	SUSD3	9	95820969	63	5	326	636
334	DNAI1	9	34458749	67	4	326	636
334	C9orf41	9	77597872	67	4	326	636
335	MASTL	10	27443752	3	11	140	460
335	PGBD3	10	50723150	3	11	140	460
335	NCOA4	10	51572363	3	11	140	460
335	ELOVL3	10	103986034	3	11	140	460
335	NFKB2	10	104155352	3	11	140	460
335	JAKMIP3	10	133918312	3	11	140	460
335	STK32C	10	134020995	3	11	140	460
336	CNNM1	10	101088855	4	11	140	460
336	EIF3A	10	120794540	4	11	140	460
336	TACC2	10	123748688	4	11	140	460
337	ITGA8	10	15555947	4	11	141	299
337	BMS1	10	43277953	4	11	141	299
337	MAT1A	10	82031575	4	11	141	299
338	PRKG1	10	52750910	8	5	140	460
338	EGR2	10	64571755	8	5	140	460
338	DNAJC9	10	75001713	8	5	140	460
338	ACADSB	10	124768428	8	5	140	460
339	C10orf128	10	50362768	9	4	140	460
339	ASAH2	10	51946999	9	4	140	460
340	DKK1	10	54074040	10	3	140	460
340	DMBT1	10	124320180	10	3	140	460
341	ANK3	10	61786055	12	7	140	460
341	CDH23	10	73156690	12	7	140	460
342	AKR1C3	10	5090957	12	7	141	299
342	EPC1	10	32556643	12	7	141	299
342	TDRD1	10	115939028	12	7	141	299
343	ITIH2	10	7745235	20	7	140	460
343	YME1L1	10	27399039	20	7	140	460
343	A1CF	10	52559168	20	7	140	460
343	REEP3	10	65281122	20	7	140	460
343	PDLIM1	10	96997324	20	7	140	460
343	GBF1	10	104005254	20	7	140	460
344	NEBL	10	21068902	21	6	140	460
344	PTF1A	10	23481459	21	6	140	460
344	MYPN	10	69869189	21	6	140	460
344	TET1	10	70320116	21	6	140	460
345	STOX1	10	70587293	22	7	140	460
345	SLC29A3	10	73079009	22	7	140	460
346	SFTPD	10	81697495	22	7	141	299
346	PKD2L1	10	102047902	22	7	141	299
347	UPF2	10	11962020	24	4	140	460
347	PYROXD2	10	100143321	24	4	140	460
347	MCMBP	10	121588915	24	4	140	460
348	DNAJC1	10	22045476	25	6	140	460
348	GPRIN2	10	46993545	25	6	140	460
348	UNC5B	10	72972291	25	6	140	460
348	SPOCK2	10	73818791	25	6	140	460
348	PPAPDC1A	10	122216465	25	6	140	460
349	CCDC6	10	61548505	32	4	140	460
349	OIT3	10	74653313	32	4	140	460
350	CYP2C8	10	96796528	45	5	140	460
350	INPP5F	10	121485558	45	5	140	460
351	KNDC1	10	134973970	45	5	141	299
351	CYP2E1	10	135340866	45	5	141	299
352	DOCK1	10	128593977	47	5	140	460
352	MKI67	10	129894924	47	5	140	460
353	KIAA1217	10	23983674	63	2	140	460
353	MYOF	10	95066185	63	2	140	460
354	ARMC4	10	28101092	64	2	140	460
354	CAMK2G	10	75572258	64	2	140	460
355	USP54	10	75257295	107	3	140	460
355	ANKRD1	10	92671856	107	3	140	460
356	LRRC18	10	50117528	124	2	140	460
356	CYP2C19	10	96522437	124	2	140	460
357	IGSF22	11	18725851	1	3	271	610
357	ZDHHC24	11	66306734	1	3	271	610
358	PACS1	11	65837823	3	17	270	58
358	FAT3	11	92085261	3	17	270	58
359	RRM1	11	4115923	3	17	271	610
359	TSG101	11	18501857	3	17	271	610
359	OR4A47	11	48510344	3	17	271	610
359	OR4C15	11	55321782	3	17	271	610
359	OR9Q1	11	57791352	3	17	271	610
359	DTX4	11	58938902	3	17	271	610
359	CHRDL2	11	74407472	3	17	271	610
359	RNF169	11	74459912	3	17	271	610
360	TCIRG1	11	67806461	3	17	272	549
360	KIAA1377	11	101785745	3	17	272	549
360	CASP1	11	104896236	3	17	272	549
360	CLDN25	11	113650517	3	17	272	549
361	CAT	11	34460471	4	20	271	610
361	GLYAT	11	58477560	4	20	271	610
361	TCN1	11	59620280	4	20	271	610
361	GAL3ST3	11	65808235	4	20	271	610
361	GDPD4	11	76927602	4	20	271	610
361	PANX1	11	93862093	4	20	271	610
361	POU2AF1	11	111222980	4	20	271	610
361	LAYN	11	111411232	4	20	271	610
362	TMEM80	11	695590	4	20	272	549
362	OR51B4	11	5322243	4	20	272	549
362	OR51I2	11	5474637	4	20	272	549
362	OR52N2	11	5841565	4	20	272	549
362	TRIM3	11	6469842	4	20	272	549
362	TPP1	11	6633996	4	20	272	549
362	SLC22A6	11	62744068	4	20	272	549
362	SSH3	11	67070918	4	20	272	549
362	FGF3	11	69624735	4	20	272	549
362	KRTAP5-10	11	71276608	4	20	272	549
362	MMP27	11	102562414	4	20	272	549
363	NUP98	11	3733058	5	3	271	610
363	API5	11	43333504	5	3	271	610
364	LUZP2	11	24518515	6	9	271	610
364	AGBL2	11	47681142	6	9	271	610
364	B3GAT3	11	62382767	6	9	271	610
364	CATSPER1	11	65784222	6	9	271	610
364	ARAP1	11	72396113	6	9	271	610
364	EXPH5	11	108376157	6	9	271	610
365	DNHD1	11	6518525	6	9	272	549
365	PITPNM1	11	67259238	6	9	272	549
366	PRSS23	11	86502100	7	4	271	610
366	ATM	11	108093558	7	4	271	610
367	SHANK2	11	70313960	7	4	272	549
367	MAML2	11	95709756	7	4	272	549
368	OR4C13	11	49973942	8	7	271	610
368	GUCY1A2	11	106544737	8	7	271	610
369	DNAJC24	11	31391376	8	7	272	549
369	OR5M8	11	56257910	8	7	272	549
369	SLC43A1	11	57252003	8	7	272	549
370	KCNA4	11	30031287	8	7	274	89
370	MPPED2	11	30406039	8	7	274	89
371	OR5B21	11	58274648	9	8	271	610
371	TSGA10IP	11	65713114	9	8	271	610
371	FUT4	11	94277016	9	8	271	610
372	HBG1	11	5269501	9	8	272	549
372	OR52N1	11	5809083	9	8	272	549
372	NLRP14	11	7041699	9	8	272	549
372	OR5T1	11	56043114	9	8	272	549
372	KRTAP5-8	11	71249070	9	8	272	549
373	OR10V1	11	59480388	11	4	271	610
373	MTA2	11	62360674	11	4	271	610
374	PPP1CA	11	67165651	11	4	272	549
374	MMP12	11	102733463	11	4	272	549
375	HIPK3	11	33278867	12	14	271	610
375	RAG1	11	36589562	12	14	271	610
375	DDB1	11	61066918	12	14	271	610
375	PYGM	11	64513860	12	14	271	610
375	SIK2	11	111473114	12	14	271	610
376	LRRC56	11	537521	12	14	272	549
376	SLC22A18	11	2920950	12	14	272	549
376	OR52E6	11	5862185	12	14	272	549
376	SMPD1	11	6411643	12	14	272	549
376	DDB2	11	47236492	12	14	272	549
376	OR5M11	11	56309815	12	14	272	549
376	OR5M1	11	56380030	12	14	272	549
376	TRPC6	11	101322294	12	14	272	549
377	OR51G2	11	4935948	13	8	271	610
377	TRIM48	11	55029657	13	8	271	610
377	OR1S1	11	57982216	13	8	271	610
377	INTS5	11	62414319	13	8	271	610
378	ILK	11	6625039	13	8	272	549
378	DDI1	11	103907307	13	8	272	549
379	OR52K2	11	4470524	17	10	271	610
379	KBTBD4	11	47593748	17	10	271	610
379	OR10AG1	11	55735033	17	10	271	610
380	PTDSS2	11	450279	17	10	272	549
380	PHRF1	11	576445	17	10	272	549
380	OR52E4	11	5905522	17	10	272	549
380	HEPHL1	11	93754377	17	10	272	549
380	CNTN5	11	98891705	17	10	272	549
380	YAP1	11	101981191	17	10	272	549
381	AMOTL1	11	94501507	18	3	271	610
381	NCAM1	11	112831968	18	3	271	610
382	TMEM216	11	61159864	19	3	271	610
382	CUL5	11	107879407	19	3	271	610
383	PLEKHA7	11	16809206	20	12	271	610
383	OR4C3	11	48346492	20	12	271	610
383	AHNAK	11	62201013	20	12	271	610
383	EML3	11	62369690	20	12	271	610
383	ROM1	11	62380212	20	12	271	610
383	MPZL3	11	118097404	20	12	271	610
384	PACSIN3	11	47199072	20	12	272	549
384	OR8H3	11	55889848	20	12	272	549
384	OR5J2	11	55944093	20	12	272	549
384	KRTAP5-9	11	71259465	20	12	272	549
385	NUCB2	11	17298285	21	11	271	610
385	ACCSL	11	44069530	21	11	271	610
385	OR5B3	11	58169937	21	11	271	610
385	CNTF	11	58390145	21	11	271	610
385	STX3	11	59522531	21	11	271	610
386	OR52D1	11	5509914	21	11	272	549
386	TPH1	11	18042083	21	11	272	549
386	MMP1	11	102660640	21	11	272	549
387	TMEM86A	11	18720281	22	10	271	610
387	FAM111A	11	58910317	22	10	271	610
387	OR4D6	11	59224433	22	10	271	610
388	MUC5AC	11	1151579	22	10	272	549
388	MUC5B	11	1244294	22	10	272	549
388	OR5T3	11	56019675	22	10	272	549
388	TNKS1BP1	11	57067102	22	10	272	549
388	HRASLS5	11	63228875	22	10	272	549
389	FAR1	11	13690205	22	10	274	89
389	WT1	11	32409321	22	10	274	89
390	OR51V1	11	5220964	24	14	271	610
390	PIK3C2A	11	17108123	24	14	271	610
390	LDLRAD3	11	35965530	24	14	271	610
390	OR4X1	11	48285412	24	14	271	610
390	STX5	11	62574331	24	14	271	610
390	CCDC83	11	85566143	24	14	271	610
391	UBQLNL	11	5535622	24	14	272	549
391	PSMC3	11	47440319	24	14	272	549
391	TBX10	11	67398773	24	14	272	549
391	IGHMBP2	11	68671318	24	14	272	549
391	DYNC2H1	11	102980159	24	14	272	549
392	OSBP	11	59341870	25	5	271	610
392	FOLR3	11	71846770	25	5	271	610
393	OR5L2	11	55594694	26	5	271	610
393	GRM5	11	88237743	26	5	271	610
394	PPFIBP2	11	7534995	27	3	272	549
394	OR5M10	11	56344249	27	3	272	549
394	LRRC55	11	56949220	27	3	272	549
395	TCP11L1	11	33060962	29	3	271	610
395	INPPL1	11	71935881	29	3	271	610
396	OR2D3	11	6942232	31	4	272	549
396	HRASLS2	11	63320241	31	4	272	549
397	OR5L1	11	55578942	32	7	271	610
397	OR6Q1	11	57798424	32	7	271	610
397	SF1	11	64532075	32	7	271	610
397	DPP3	11	66247483	32	7	271	610
398	IPO7	11	9406168	34	6	271	610
398	OR5D14	11	55563031	34	6	271	610
398	PRCP	11	82535408	34	6	271	610
398	NNMT	11	114166534	34	6	271	610
399	OR51B2	11	5344527	34	6	272	549
399	OR5AR1	11	56431161	34	6	272	549
400	PGM2L1	11	74041356	41	5	272	549
400	CCDC89	11	85394886	41	5	272	549
401	TRIM6	11	5617864	43	2	272	549
401	OR8H1	11	56057602	43	2	272	549
402	OR51A2	11	4976001	45	12	271	610
402	NAV2	11	19372270	45	12	271	610
402	TTC17	11	43380434	45	12	271	610
402	ZFP91-CNTF	11	58346586	45	12	271	610
402	LRFN4	11	66624875	45	12	271	610
403	CRY2	11	45868956	45	12	272	549
403	OR5F1	11	55761156	45	12	272	549
403	GPR137	11	64052284	45	12	272	549
403	PPFIA1	11	70116805	45	12	272	549
404	OR52E8	11	5877978	47	6	272	549
404	OR56A1	11	6047900	47	6	272	549
405	MOB2	11	1490677	51	5	272	549
405	OR2AG1	11	6806247	51	5	272	549
405	HARBI1	11	46624855	51	5	272	549
406	ST5	11	8714898	55	3	271	610
406	ZC3H12C	11	109964086	55	3	271	610
407	CDHR5	11	616564	56	3	272	549
407	MYOD1	11	17741109	56	3	272	549
408	FAM160A2	11	6232563	59	3	272	549
408	DRD2	11	113280316	59	3	272	549
409	OR4C12	11	50003008	63	6	271	610
409	OR5B12	11	58206592	63	6	271	610
409	MS4A1	11	60223281	63	6	271	610
409	BBS1	11	66278118	63	6	271	610
409	KCTD21	11	77882289	63	6	271	610
410	ABTB2	11	34172533	68	4	271	610
410	PRPF19	11	60658019	68	4	271	610
411	KRTAP5-5	11	1651032	68	4	272	549
411	CCDC87	11	66357639	68	4	272	549
412	OR51D1	11	4660944	69	4	271	610
412	EHF	11	34654010	69	4	271	610
412	C11orf57	11	111944967	69	4	271	610
413	PNPLA2	11	818900	71	2	272	549
413	NR1H3	11	47279467	71	2	272	549
414	SLC1A2	11	35272751	72	4	271	610
414	CLP1	11	57425215	72	4	271	610
414	XRRA1	11	74551954	72	4	271	610
415	OR52H1	11	5565790	76	2	272	549
415	TMPRSS5	11	113558267	76	2	272	549
416	OR4A5	11	51411377	107	4	271	610
416	FCHSD2	11	72547789	107	4	271	610
417	KRAS	12	25357722	0	2	57	547
417	RBMS2	12	56915608	0	2	57	547
418	C12orf77	12	25146364	3	20	57	547
418	SLC2A13	12	40148822	3	20	57	547
418	PDZRN4	12	41831540	3	20	57	547
418	SMARCC2	12	56555635	3	20	57	547
418	MIP	12	56843285	3	20	57	547
418	C12orf66	12	64586418	3	20	57	547
418	PRDM4	12	108126642	3	20	57	547
418	GIT2	12	110367606	3	20	57	547
418	GCN1L1	12	120565013	3	20	57	547
419	CACNA1C	12	2162415	3	20	58	528
419	DYRK4	12	4714028	3	20	58	528
419	NCAPD2	12	6603297	3	20	58	528
419	GAPDH	12	6643570	3	20	58	528
419	PLCZ1	12	18836109	3	20	58	528
419	CAND1	12	67663060	3	20	58	528
419	E2F7	12	77415025	3	20	58	528
419	SLC5A8	12	101549993	3	20	58	528
419	MLEC	12	121124926	3	20	58	528
419	DHX37	12	125431369	3	20	58	528
420	SLC6A13	12	329786	4	20	8	14
420	B4GALNT3	12	569542	4	20	8	14
421	FGD4	12	32654976	4	20	57	547
421	DNAJC14	12	56214743	4	20	57	547
421	PMEL	12	56347888	4	20	57	547
421	GPR182	12	57388354	4	20	57	547
421	MYBPC1	12	101988708	4	20	57	547
421	ACACB	12	109577201	4	20	57	547
421	TRPV4	12	110220891	4	20	57	547
422	KCNA1	12	5019072	4	20	58	528
422	GUCY2C	12	14765567	4	20	58	528
422	KMT2D	12	49412757	4	20	58	528
422	HOXC11	12	54366909	4	20	58	528
422	THAP2	12	72057676	4	20	58	528
422	OSBPL8	12	76745577	4	20	58	528
422	ACSS3	12	81471808	4	20	58	528
422	NR2C1	12	95414004	4	20	58	528
422	FGD6	12	95470524	4	20	58	528
422	FZD10	12	130647003	4	20	58	528
423	TWF1	12	44187525	6	10	57	547
423	ANAPC5	12	121746047	6	10	57	547
424	TEAD4	12	3068477	6	10	58	528
424	MYF6	12	81101407	6	10	58	528
424	LRRIQ1	12	85430098	6	10	58	528
424	TPCN1	12	113659242	6	10	58	528
424	KSR2	12	117890816	6	10	58	528
425	AVIL	12	58191159	7	8	57	547
425	TBK1	12	64845839	7	8	57	547
425	STAB2	12	103981068	7	8	57	547
425	RBM19	12	114259858	7	8	57	547
426	PRMT8	12	3600363	7	8	58	528
426	A2ML1	12	8975149	7	8	58	528
426	OS9	12	58087737	7	8	58	528
426	NOS1	12	117645946	7	8	58	528
427	PAN2	12	56710006	11	5	57	547
427	LRIG3	12	59265936	11	5	57	547
428	AKAP3	12	4724673	11	5	58	528
428	TPH2	12	72332625	11	5	58	528
428	NCOR2	12	124808956	11	5	58	528
429	USP15	12	62654120	12	10	57	547
429	AVPR1A	12	63536538	12	10	57	547
429	PLEKHG7	12	93130264	12	10	57	547
429	RFX4	12	107078476	12	10	57	547
429	TRAFD1	12	112563348	12	10	57	547
429	HNF1A	12	121416548	12	10	57	547
429	P2RX2	12	133195365	12	10	57	547
430	USP5	12	6961284	12	10	58	528
430	PPFIA2	12	81651753	12	10	58	528
430	SETD8	12	123868703	12	10	58	528
431	ENDOU	12	48103517	17	7	57	547
431	ITGA7	12	56078353	17	7	57	547
432	KIAA1467	12	13197314	17	7	58	528
432	CCNT1	12	49082240	17	7	58	528
432	DNAH10	12	124247041	17	7	58	528
432	EP400	12	132434464	17	7	58	528
433	PRB1	12	11504756	19	2	58	528
433	ATP2A2	12	110719031	19	2	58	528
434	VWF	12	6058039	20	13	58	528
434	PLEKHG6	12	6421816	20	13	58	528
434	TAS2R50	12	11138511	20	13	58	528
434	BCDIN3D	12	50229825	20	13	58	528
434	SLC4A8	12	51785100	20	13	58	528
434	HELB	12	66696334	20	13	58	528
434	BEST3	12	70077020	20	13	58	528
434	PPP1R12A	12	80167342	20	13	58	528
434	GALNT4	12	89913189	20	13	58	528
434	HAL	12	96366439	20	13	58	528
435	A2M	12	9220303	21	9	57	547
435	KDM2B	12	121866899	21	9	57	547
436	KCNA5	12	5153084	21	9	58	528
436	AQP2	12	50344523	21	9	58	528
436	PEBP1	12	118573869	21	9	58	528
437	RAB5B	12	56367794	22	5	57	547
437	KIAA1033	12	105501491	22	5	57	547
437	ACADS	12	121163540	22	5	57	547
438	ZC3H10	12	56512003	24	7	57	547
438	CYP27B1	12	58156116	24	7	57	547
439	PTPN6	12	7060433	24	7	58	528
439	FAM90A1	12	8373855	24	7	58	528
440	ADAMTS20	12	43748011	25	7	57	547
440	SLC38A4	12	47158543	25	7	57	547
440	RPAP3	12	48055714	25	7	57	547
440	ERBB3	12	56473808	25	7	57	547
440	POLE	12	133200347	25	7	57	547
441	CPM	12	69244955	27	4	58	528
441	TMEM19	12	72079877	27	4	58	528
442	APAF1	12	99039077	30	2	57	547
442	RHOF	12	122215659	30	2	57	547
443	DDN	12	49388932	31	5	58	528
443	SLC11A2	12	51379774	31	5	58	528
444	DERA	12	16064105	32	4	57	547
444	NCKAP1L	12	54891494	32	4	57	547
445	WNK1	12	862088	32	4	58	528
445	PTPRB	12	70910631	32	4	58	528
446	ING4	12	6759703	33	2	58	528
446	SPATS2	12	49760687	33	2	58	528
447	ITGA5	12	54789044	45	5	57	547
447	MON2	12	62860596	45	5	57	547
447	ARL6IP4	12	123464606	45	5	57	547
448	STYK1	12	10771537	47	10	57	547
448	PKP2	12	32943679	47	10	57	547
448	DGKA	12	56325811	47	10	57	547
448	METTL1	12	58162350	47	10	57	547
448	TMPO	12	98909350	47	10	57	547
448	PITPNM2	12	123468026	47	10	57	547
449	TNFRSF1A	12	6437922	47	10	58	528
449	TAS2R30	12	11285883	47	10	58	528
449	TROAP	12	49716970	47	10	58	528
449	MYF5	12	81110707	47	10	58	528
450	ACVRL1	12	52301201	51	3	58	528
450	RIMBP2	12	130880680	51	3	58	528
451	DNM1L	12	32832133	53	2	57	547
451	HCAR2	12	123185839	53	2	57	547
452	GPRC5A	12	13043955	56	3	58	528
452	GRIN2B	12	13714409	56	3	58	528
453	CSAD	12	53551446	66	2	57	547
453	LRP1	12	57522281	66	2	57	547
454	CMAS	12	22199109	69	3	57	547
454	NAA25	12	112464492	69	3	57	547
455	GLI1	12	57853917	71	3	57	547
455	OAS3	12	113376237	71	3	57	547
456	ACTR6	12	100593864	87	3	57	547
456	ZNF26	12	133562933	87	3	57	547
457	SCN8A	12	51985019	88	3	58	528
457	TMEM132B	12	125811161	88	3	58	528
458	STAT6	12	57489186	121	2	57	547
458	CUX2	12	111471827	121	2	57	547
459	RBP5	12	7276279	129	2	57	547
459	ARID2	12	46123619	129	2	57	547
460	UGGT2	13	96453835	3	4	317	254
460	TMCO3	13	114145307	3	4	317	254
461	PCDH9	13	66876965	12	8	317	254
461	ABCC4	13	95672082	12	8	317	254
461	ITGBL1	13	102104943	12	8	317	254
461	COL4A1	13	110801304	12	8	317	254
462	TUBGCP3	13	113153120	20	6	317	254
462	RASA3	13	114747193	20	6	317	254
463	ACTN1	14	69340839	3	7	1	496
463	RIN3	14	92980124	3	7	1	496
463	SERPINA5	14	95047705	3	7	1	496
463	AK7	14	96858447	3	7	1	496
463	TECPR2	14	102829299	3	7	1	496
463	AHNAK2	14	105403590	3	7	1	496
464	PTPN21	14	88932121	5	3	1	496
464	DIO3	14	102027687	5	3	1	496
465	DACT1	14	59105554	12	12	1	496
465	PLEKHG3	14	65171192	12	12	1	496
465	C14orf159	14	91580356	12	12	1	496
465	DDX24	14	94517267	12	12	1	496
465	TCL1B	14	96152753	12	12	1	496
465	C14orf177	14	99177949	12	12	1	496
466	SYNE2	14	64319682	13	3	1	496
466	ADAM21	14	70918873	13	3	1	496
467	TIMM9	14	58875211	20	9	1	496
467	HSPA2	14	65007185	20	9	1	496
467	RDH11	14	68143518	20	9	1	496
467	CCDC88C	14	91737666	20	9	1	496
467	EIF5	14	103800338	20	9	1	496
468	DYNC1H1	14	102430864	21	4	1	496
468	TNFAIP2	14	103592663	21	4	1	496
469	DAAM1	14	59730158	22	3	1	496
469	NPC2	14	74946642	22	3	1	496
470	ASB2	14	94400498	24	5	1	496
470	CYP46A1	14	100150754	24	5	1	496
471	ISCA2	14	74960422	32	2	1	496
471	IRF2BPL	14	77490885	32	2	1	496
472	VASH1	14	77228234	34	2	1	496
472	BTBD7	14	93703895	34	2	1	496
473	ZFYVE1	14	73436152	121	2	1	496
473	TDP1	14	90422245	121	2	1	496
474	CHRNB4	15	78916635	1	3	1	191
474	PEX11A	15	90224761	1	3	1	191
475	UBL7	15	74738317	3	6	1	191
475	BLM	15	91260557	3	6	1	191
476	CTDSPL2	15	44719578	3	6	374	344
476	CPEB1	15	83211950	3	6	374	344
477	FBN1	15	48700502	4	6	374	344
477	DPP8	15	65737997	4	6	374	344
477	AKAP13	15	85923846	4	6	374	344
478	CYP11A1	15	74630102	6	2	374	344
478	WHAMM	15	83478379	6	2	374	344
479	CSPG4	15	75966662	8	3	1	191
479	LRRC28	15	99791566	8	3	1	191
480	TMOD3	15	52121824	9	5	374	344
480	WDR72	15	53805937	9	5	374	344
480	HERC1	15	63900816	9	5	374	344
481	FGF7	15	49715374	13	3	374	344
481	SLTM	15	59171243	13	3	374	344
482	ZNF592	15	85291817	17	4	374	344
482	MCTP2	15	94841429	17	4	374	344
483	RASGRF1	15	79252288	21	2	1	191
483	MESP2	15	90319588	21	2	1	191
484	MAN2C1	15	75648132	22	7	1	191
484	IDH2	15	90627210	22	7	1	191
485	MYO5A	15	52599479	22	7	374	344
485	PML	15	74287013	22	7	374	344
485	MESDC2	15	81239667	22	7	374	344
485	KLHL25	15	86302558	22	7	374	344
486	DUOX1	15	45422191	24	5	374	344
486	TNFAIP8L3	15	51348798	24	5	374	344
486	TRIP4	15	64680002	24	5	374	344
486	ADAMTS17	15	100511642	24	5	374	344
487	GOLGA6B	15	72947037	25	4	1	191
487	COMMD4	15	75628336	25	4	1	191
488	PIF1	15	65107828	25	4	374	344
488	FAM154B	15	82555151	25	4	374	344
489	ONECUT1	15	53049159	31	2	374	344
489	PYGO1	15	55831084	31	2	374	344
490	MYO9A	15	72118360	45	5	1	191
490	HCN4	15	73612199	45	5	1	191
490	ADAMTS7	15	79051544	45	5	1	191
491	LUC7L	16	238969	3	4	220	224
491	ZNF764	16	30565084	3	4	220	224
492	OR2C1	16	3405888	3	4	221	598
492	EEF2K	16	22217591	3	4	221	598
493	WDR24	16	734621	4	5	220	224
493	IGFALS	16	1840413	4	5	220	224
494	ATXN2L	16	28834368	4	5	221	598
494	HYDIN	16	71065313	4	5	221	598
495	ABCC6	16	16243421	6	6	221	598
495	CHP2	16	23765947	6	6	221	598
495	ORAI3	16	30960404	6	6	221	598
495	RANBP10	16	67757004	6	6	221	598
495	ATMIN	16	81069457	6	6	221	598
495	ZNF778	16	89284110	6	6	221	598
496	CREBBP	16	3775055	7	4	221	598
496	DNAH3	16	20944432	7	4	221	598
496	PLK1	16	23690142	7	4	221	598
496	WDR59	16	74907470	7	4	221	598
497	RGS11	16	318299	8	3	220	224
497	SNN	16	11762288	8	3	220	224
498	OTOA	16	21716283	9	6	220	224
498	PRR14	16	30662240	9	6	220	224
499	UMOD	16	20344372	9	6	221	598
499	ATP2A1	16	28891363	9	6	221	598
500	ARHGDIG	16	330605	10	3	220	224
500	RPS2	16	2012061	10	3	220	224
500	RSL1D1	16	11928054	10	3	220	224
501	MYH11	16	15796991	12	8	221	598
501	TMC5	16	19429017	12	8	221	598
501	ERN2	16	23701625	12	8	221	598
501	AP1G1	16	71762904	12	8	221	598
501	ZNF821	16	71893582	12	8	221	598
501	ZFHX3	16	72816785	12	8	221	598
502	CLEC16A	16	11038344	16	3	221	598
502	ZNF19	16	71507975	16	3	221	598
503	C16orf45	16	15596122	17	3	221	598
503	SULT1A2	16	28603263	17	3	221	598
503	TAT	16	71600753	17	3	221	598
504	CLCN7	16	1494933	20	6	220	224
504	ZNF785	16	30591993	20	6	220	224
505	SRRM2	16	2802329	20	6	221	598
505	ZNF646	16	31085742	20	6	221	598
506	BAIAP3	16	1383605	21	2	220	224
506	MKL2	16	14165195	21	2	220	224
507	ERI2	16	20807661	22	10	221	598
507	IL21R	16	27438578	22	10	221	598
507	TAOK2	16	29985187	22	10	221	598
507	VPS35	16	46693588	22	10	221	598
507	HP	16	72088507	22	10	221	598
507	CDH15	16	89238162	22	10	221	598
508	CCNF	16	2479394	24	4	221	598
508	ITGAM	16	31271287	24	4	221	598
508	ST3GAL2	16	70413337	24	4	221	598
509	MAPK3	16	30125425	31	2	221	598
509	CHST4	16	71560022	31	2	221	598
510	SLC9A3R2	16	2076868	32	9	220	224
510	TRAF7	16	2205798	32	9	220	224
510	NLRC3	16	3589035	32	9	220	224
510	ZCCHC14	16	87439851	32	9	220	224
511	SYT17	16	19179637	32	9	221	598
511	CDYL2	16	80637675	32	9	221	598
511	ANKRD11	16	89334028	32	9	221	598
512	GRIN2A	16	9847261	47	3	221	598
512	MLYCD	16	83932729	47	3	221	598
513	NARFL	16	779754	63	4	220	224
513	PKD1	16	2138710	63	4	220	224
514	APOBR	16	28505969	63	4	221	598
514	ABCC11	16	48200821	63	4	221	598
515	PIGQ	16	619967	95	3	220	224
515	PRR25	16	855442	95	3	220	224
515	RNF151	16	2016874	95	3	220	224
516	SCNN1G	16	23194039	108	2	221	598
516	ATP2C2	16	84402128	108	2	221	598
517	CAMTA2	17	4871286	3	13	469	519
517	NEK8	17	27055831	3	13	469	519
517	CDC6	17	38444145	3	13	469	519
517	DHX58	17	40253421	3	13	469	519
517	CNTNAP1	17	40834631	3	13	469	519
517	KPNB1	17	45727203	3	13	469	519
518	ARRB2	17	4613788	4	10	469	519
518	C17orf98	17	36991340	4	10	469	519
518	KRT24	17	38854242	4	10	469	519
519	PFAS	17	8152595	4	10	470	458
519	EPN2	17	19140689	4	10	470	458
519	MPP3	17	41878166	4	10	470	458
519	SLC4A1	17	42325757	4	10	470	458
520	ITGAE	17	3617918	6	9	469	519
520	MYH1	17	10395626	6	9	469	519
521	GUCY2D	17	7905987	6	9	470	458
521	MYO15A	17	18012019	6	9	470	458
521	MFAP4	17	19286754	6	9	470	458
521	RUNDC1	17	41132581	6	9	470	458
522	SPECC1	17	19912648	7	4	470	458
522	TTLL6	17	46839592	7	4	470	458
523	USP6	17	5019732	11	4	470	458
523	TP53	17	7571719	11	4	470	458
523	ZNF286B	17	18561741	11	4	470	458
524	ATP2A3	17	3827162	12	16	469	519
524	MYH3	17	10531842	12	16	469	519
524	ACACA	17	35441926	12	16	469	519
524	KRT38	17	39592620	12	16	469	519
524	FKBP10	17	39968961	12	16	469	519
524	SP2	17	45973515	12	16	469	519
525	YBX2	17	7191570	12	16	470	458
525	USP43	17	9548853	12	16	470	458
525	CCDC144B	17	18441114	12	16	470	458
525	NF1	17	29421944	12	16	470	458
525	AOC3	17	41003200	12	16	470	458
526	GGT6	17	4460221	13	10	469	519
526	TADA2A	17	35766976	13	10	469	519
526	KRT34	17	39533920	13	10	469	519
527	CTDNEP1	17	7146905	13	10	470	458
527	SLC2A4	17	7185053	13	10	470	458
527	SLFN13	17	33762114	13	10	470	458
528	TBC1D26	17	15635590	17	9	469	519
528	NOS2	17	26083791	17	9	469	519
528	SYNRG	17	35874899	17	9	469	519
528	MED24	17	38175349	17	9	469	519
529	NLRP1	17	5417437	17	9	470	458
529	ZNF624	17	16524047	17	9	470	458
529	CRHR1	17	43861645	17	9	470	458
530	OR1D2	17	2995351	20	13	469	519
530	FBXO39	17	6679551	20	13	469	519
530	KAT2A	17	40265128	20	13	469	519
530	TBX21	17	45810609	20	13	469	519
531	NUP88	17	5289345	20	13	470	458
531	RPL26	17	8280833	20	13	470	458
531	SLC5A10	17	18855477	20	13	470	458
531	SLFN12L	17	33801941	20	13	470	458
532	POLR2A	17	7387697	21	5	470	458
532	SLFN11	17	33677328	21	5	470	458
532	ZNF652	17	47366567	21	5	470	458
533	GGNBP2	17	34900736	22	11	469	519
533	KRTAP4-8	17	39253233	22	11	469	519
533	KRTAP16-1	17	39463951	22	11	469	519
534	TNFSF12	17	7452374	22	11	470	458
534	CTC1	17	8128138	22	11	470	458
534	MYO1D	17	30819539	22	11	470	458
535	OR3A1	17	3194928	24	9	469	519
535	PLXDC1	17	37219555	24	9	469	519
536	SCO1	17	10583648	29	7	469	519
536	IKZF3	17	37913967	29	7	469	519
536	GSDMB	17	38060847	29	7	469	519
537	ACBD4	17	43213013	29	7	470	458
537	HOXB6	17	46673098	29	7	470	458
538	ZNF594	17	5082830	32	7	470	458
538	MPRIP	17	16946073	32	7	470	458
538	AARSD1	17	41102542	32	7	470	458
538	FZD2	17	42634811	32	7	470	458
538	C17orf104	17	42733761	32	7	470	458
539	MINK1	17	4736634	43	5	470	458
539	SLFN5	17	33570085	43	5	470	458
540	WDR81	17	1628124	45	6	469	519
540	TAOK1	17	27717942	45	6	469	519
540	TAF15	17	34136458	45	6	469	519
541	MYO1C	17	1367479	47	9	469	519
541	KRT27	17	38933059	47	9	469	519
541	KRTAP4-7	17	39240458	47	9	469	519
541	CDC27	17	45195062	47	9	469	519
542	DVL2	17	7128660	47	9	470	458
542	C1QL1	17	43037060	47	9	470	458
542	HOXB13	17	46802126	47	9	470	458
543	OR1A1	17	3118914	48	2	469	519
543	ANKRD13B	17	27920526	48	2	469	519
544	PITPNM3	17	6354582	51	8	470	458
544	ALOX15B	17	7942357	51	8	470	458
544	ITGA3	17	48133339	51	8	470	458
545	TXNDC17	17	6544221	52	4	470	458
545	EFTUD2	17	42927654	52	4	470	458
546	SERPINF1	17	1665258	54	3	469	519
546	OR1E1	17	3300759	54	3	469	519
547	PAFAH1B1	17	2496922	63	11	469	519
547	KRT25	17	38904272	63	11	469	519
547	KRTAP9-9	17	39411635	63	11	469	519
547	NSF	17	44668034	63	11	469	519
547	ACSF2	17	48503518	63	11	469	519
547	CA10	17	49707673	63	11	469	519
548	PRPF8	17	1553922	71	3	469	519
548	TRIM16	17	15531279	71	3	469	519
549	VAPA	18	9913954	3	3	71	100
549	APCDD1	18	10454624	3	3	71	100
550	LPIN2	18	2916991	4	6	69	146
550	PIGN	18	59711457	4	6	69	146
551	RALBP1	18	9475529	4	6	71	100
551	LAMA3	18	21269406	4	6	71	100
552	DSC3	18	28569330	9	3	69	146
552	RTTN	18	67671042	9	3	69	146
553	POTEC	18	14511736	12	8	69	146
553	DSC2	18	28645939	12	8	69	146
554	CABYR	18	21718919	12	8	71	100
554	SMAD4	18	48556582	12	8	71	100
555	DTNA	18	32173281	18	4	69	146
555	SERPINB5	18	61144143	18	4	69	146
556	METTL4	18	2537523	20	6	69	146
556	DSC1	18	28709213	20	6	69	146
556	DSG2	18	29078026	20	6	69	146
556	FHOD3	18	33877658	20	6	69	146
557	CDH2	18	25530929	22	2	69	146
557	MOCOS	18	33767479	22	2	69	146
558	CHST9	18	24495594	51	2	69	146
558	B4GALT6	18	29202208	51	2	69	146
559	LAMA1	18	6941742	71	2	71	100
559	NPC1	18	21111462	71	2	71	100
560	SEMA6B	19	4542599	0	3	917	387
560	GMIP	19	19740281	0	3	917	387
561	MYO1F	19	8585673	1	3	917	387
561	CDKN2D	19	10677137	1	3	917	387
562	ADAMTSL5	19	1505016	3	17	1	402
562	ZNF358	19	7581003	3	17	1	402
562	PNPLA6	19	7599635	3	17	1	402
562	PPAN	19	10216898	3	17	1	402
563	RGL3	19	11504731	3	17	917	387
563	ZNF44	19	12382624	3	17	917	387
563	KIAA1683	19	18367905	3	17	917	387
563	ZNF429	19	21688436	3	17	917	387
564	ARMC6	19	19144386	4	13	917	387
564	TMEM161A	19	19230424	4	13	917	387
565	DUS3L	19	5785152	6	6	1	402
565	ICAM1	19	10381516	6	6	1	402
566	CCDC94	19	4247110	8	2	917	387
566	WDR62	19	36545782	8	2	917	387
567	ARRDC2	19	18111940	9	12	917	387
567	SUGP1	19	19387321	9	12	917	387
567	ATP13A1	19	19756009	9	12	917	387
567	NUDT19	19	33182866	9	12	917	387
568	TJP3	19	3721696	10	4	917	387
568	RAB11B	19	8455204	10	4	917	387
568	ZNF208	19	22148896	10	4	917	387
569	LRRC8E	19	7953389	12	26	1	402
569	OR7G1	19	9225503	12	26	1	402
569	ZNF560	19	9577030	12	26	1	402
569	LSR	19	35739558	12	26	1	402
570	FEM1A	19	4791727	12	26	917	387
570	LDLR	19	11200037	12	26	917	387
570	ZNF564	19	12636183	12	26	917	387
570	DHPS	19	12786530	12	26	917	387
570	MPV17L2	19	18304039	12	26	917	387
570	CILP2	19	19649073	12	26	917	387
570	ZNF99	19	22934984	12	26	917	387
570	SELV	19	40005752	12	26	917	387
571	ZNF426	19	9638680	13	8	1	402
571	LRP3	19	33685598	13	8	1	402
571	SIPA1L3	19	38397860	13	8	1	402
572	AP3D1	19	2100986	17	11	1	402
572	TLE6	19	2977535	17	11	1	402
572	C3	19	6677845	17	11	1	402
572	ICAM5	19	10400654	17	11	1	402
572	ZFP30	19	38123388	17	11	1	402
573	FBN3	19	8130286	17	11	917	387
573	CD320	19	8367010	17	11	917	387
573	NCAN	19	19322781	17	11	917	387
573	LEUTX	19	40267233	17	11	917	387
574	MAU2	19	19431629	19	5	917	387
574	ZNF253	19	19976713	19	5	917	387
574	ZNF486	19	20278022	19	5	917	387
575	DOHH	19	3490818	20	17	1	402
575	CLEC4M	19	7828034	20	17	1	402
575	DNMT1	19	10244021	20	17	1	402
575	ZNF529	19	37034516	20	17	1	402
575	WDR87	19	38375462	20	17	1	402
576	TYK2	19	10461203	20	17	917	387
576	SLC5A5	19	17982781	20	17	917	387
576	SSBP4	19	18530145	20	17	917	387
576	PBX4	19	19672515	20	17	917	387
577	COL5A3	19	10070236	21	13	1	402
577	POP4	19	30097169	21	13	1	402
578	SMARCA4	19	11071807	21	13	917	387
578	SUGP2	19	19101696	21	13	917	387
578	ZNF14	19	19821280	21	13	917	387
578	ZNF682	19	20115226	21	13	917	387
578	GAPDHS	19	36024313	21	13	917	387
579	SLC25A41	19	6426047	22	19	1	402
579	VAV1	19	6772678	22	19	1	402
579	ZFP14	19	36825354	22	19	1	402
580	LRG1	19	4537226	22	19	917	387
580	HNRNPM	19	8509802	22	19	917	387
580	MAN2B1	19	12757321	22	19	917	387
580	CRLF1	19	18704034	22	19	917	387
580	ZNF146	19	36705503	22	19	917	387
580	ZNF568	19	37407230	22	19	917	387
580	HIPK4	19	40885177	22	19	917	387
581	ZNF98	19	22573898	24	7	917	387
581	RHPN2	19	33469497	24	7	917	387
581	FCGBP	19	40353962	24	7	917	387
582	ZNF43	19	21987750	25	4	917	387
582	PSMC4	19	40476911	25	4	917	387
583	ATP8B3	19	1782073	32	10	1	402
583	MLLT1	19	6210391	32	10	1	402
583	DENND1C	19	6467214	32	10	1	402
584	ZNF136	19	12273871	32	10	917	387
584	ZNF442	19	12460184	32	10	917	387
585	ELANE	19	852290	33	3	1	402
585	FZR1	19	3522953	33	3	1	402
586	TMED1	19	10942742	43	3	917	387
586	ZNF431	19	21324839	43	3	917	387
587	ABCA7	19	1040101	45	8	1	402
587	EMR1	19	6887559	45	8	1	402
588	BTBD2	19	1985446	47	9	1	402
588	EIF3G	19	10225689	47	9	1	402
589	OR7E24	19	9361719	48	7	1	402
589	ZNF569	19	37902059	48	7	1	402
590	HMHA1	19	1071219	63	10	1	402
590	INSR	19	7112265	63	10	1	402
590	C19orf66	19	10196805	63	10	1	402
590	FAM187B	19	35715703	63	10	1	402
590	CD22	19	35820071	63	10	1	402
591	SIRPB2	20	1455235	3	5	74	462
591	FAM83C	20	33873533	3	5	74	462
591	TGM2	20	36756863	3	5	74	462
592	SPEF1	20	3758150	4	6	74	462
592	NINL	20	25433337	4	6	74	462
592	DEFB115	20	29845466	4	6	74	462
592	PHF20	20	34359922	4	6	74	462
592	PLCG1	20	39766160	4	6	74	462
593	TM9SF4	20	30697308	5	2	74	462
593	PTK6	20	62159775	5	2	74	462
594	ITPA	20	3190005	7	6	74	462
594	DLGAP4	20	34894244	7	6	74	462
594	LAMA5	20	60884115	7	6	74	462
594	DIDO1	20	61509089	7	6	74	462
595	CSNK2A1	20	463337	9	6	73	171
595	NFATC2	20	50003493	9	6	73	171
596	ISM1	20	13202417	9	6	74	462
596	SLCO4A1	20	61273796	9	6	74	462
597	TTI1	20	36611408	11	3	74	462
597	GMEB2	20	62218954	11	3	74	462
598	SIRPB1	20	1545028	12	3	74	462
598	GDF5	20	34021144	12	3	74	462
599	TGM6	20	2361553	17	3	74	462
599	SLC9A8	20	48429249	17	3	74	462
600	ATRN	20	3451664	19	2	74	462
600	SIGLEC1	20	3667616	19	2	74	462
601	CASS4	20	54987313	20	3	73	171
601	CTSZ	20	57570241	20	3	73	171
602	CST4	20	23666276	22	5	74	462
602	FAM83D	20	37554954	22	5	74	462
602	CHRNA4	20	61974661	22	5	74	462
603	ZNF217	20	52183609	24	4	73	171
603	NPEPL1	20	57264186	24	4	73	171
604	DNMT3B	20	31350190	24	4	74	462
604	PPP1R16B	20	37434347	24	4	74	462
605	PLCB4	20	9198036	31	4	74	462
605	DHX35	20	37590980	31	4	74	462
605	COL20A1	20	61924537	31	4	74	462
606	PARD6B	20	49348080	32	6	73	171
606	OGFR	20	61436176	32	6	73	171
607	CSRP2BP	20	18122867	32	6	74	462
607	PAX1	20	21686296	32	6	74	462
607	ASXL1	20	30946146	32	6	74	462
607	BIRC7	20	61867234	32	6	74	462
608	GGT7	20	33432522	34	2	74	462
608	ZHX3	20	39807088	34	2	74	462
609	PLCB1	20	8112911	63	3	74	462
609	MYLK2	20	30407177	63	3	74	462
610	DRG1	22	31795538	3	7	275	311
610	APOL4	22	36585175	3	7	275	311
610	RIBC2	22	45809571	3	7	275	311
610	FBLN1	22	45898718	3	7	275	311
610	TUBGCP6	22	50656117	3	7	275	311
611	EIF4ENIF1	22	31835344	7	3	275	311
611	SLC5A1	22	32455156	7	3	275	311
612	TTLL1	22	43435522	13	3	275	311
612	GTSE1	22	46692637	13	3	275	311
613	EP300	22	41488613	17	5	275	311
613	TCF20	22	42556018	17	5	275	311
613	PRR5-ARHGAP8	22	45098077	17	5	275	311
613	ARHGAP8	22	45148437	17	5	275	311
614	MYH9	22	36677322	20	6	275	311
614	MGAT3	22	39883228	20	6	275	311
614	CYP2D6	22	42522500	20	6	275	311
614	MOV10L1	22	50528684	20	6	275	311
615	SREBF2	22	42229082	21	3	275	311
615	SBF1	22	50883430	21	3	275	311
616	ISX	22	35462128	22	6	275	311
616	TRIOBP	22	38092994	22	6	275	311
616	FAM83F	22	40390952	22	6	275	311
616	ZBED4	22	50247496	22	6	275	311
617	RFPL2	22	32586421	27	2	275	311
617	PNPLA5	22	44275557	27	2	275	311
618	DEPDC5	22	32150847	31	4	275	311
618	KDELR3	22	38864066	31	4	275	311
619	GTPBP1	22	39101806	45	2	275	311
619	PLXNB2	22	50713407	45	2	275	311
620	STARD8	23	67867510	3	8	202	83
620	IL2RG	23	70327253	3	8	202	83
620	OGT	23	70752911	3	8	202	83
621	PPP1R3F	23	49126305	4	12	11	25
[truncated: 23 more rows]

## Sheet: autonomic_ganglia_0.1_hESC
SCH_Class	Gene	Chr	Position	DB_Class	DB_Class_Size	HiC_Class	HiC_Class_Size
1	C1QA	1	22963117	0	5	227	1475
1	FNBP1L	1	93913687	0	5	227	1475
1	CADM3	1	159141376	0	5	227	1475
2	HRNR	1	152184551	1	3	227	1475
2	OBSCN	1	228395830	1	3	227	1475
3	SLC44A5	1	75672074	3	23	225	322
3	ASPM	1	197053256	3	23	225	322
3	MAPKAPK2	1	206858364	3	23	225	322
3	NID1	1	236139131	3	23	225	322
4	NPHP4	1	5922867	3	23	227	1475
4	GPR153	1	6307405	3	23	227	1475
4	ASAP3	1	23755055	3	23	227	1475
4	RCAN3	1	24840803	3	23	227	1475
4	AHDC1	1	27860755	3	23	227	1475
4	INPP5B	1	38326368	3	23	227	1475
4	DMRTB1	1	53925071	3	23	227	1475
4	SLC44A3	1	95285897	3	23	227	1475
4	NBPF10	1	145293370	3	23	227	1475
4	LCE1E	1	152758752	3	23	227	1475
4	LMOD1	1	201865583	3	23	227	1475
4	SNAP47	1	227922696	3	23	227	1475
4	TRIM11	1	228581376	3	23	227	1475
5	DHX9	1	182808438	4	25	225	322
5	HMCN1	1	185703682	4	25	225	322
5	RCOR3	1	211432707	4	25	225	322
5	LGALS8	1	236681513	4	25	225	322
6	TAS1R1	1	6615337	4	25	227	1475
6	VPS13D	1	12290095	4	25	227	1475
6	C1orf64	1	16330730	4	25	227	1475
6	NECAP2	1	16767166	4	25	227	1475
6	TCEA3	1	23707401	4	25	227	1475
6	ZDHHC18	1	27153200	4	25	227	1475
6	PRKAA2	1	57110989	4	25	227	1475
6	NRAS	1	115247084	4	25	227	1475
6	MUC1	1	155158299	4	25	227	1475
6	EPHX1	1	226013001	4	25	227	1475
7	SLC25A33	1	9599527	5	10	227	1475
7	SRRM1	1	24969593	5	10	227	1475
7	MACF1	1	39549838	5	10	227	1475
7	FLG2	1	152321212	5	10	227	1475
8	VWA1	1	1370902	6	8	227	1475
8	VANGL2	1	160370363	6	8	227	1475
8	PPFIA4	1	203020310	6	8	227	1475
9	RORC	1	151778546	7	8	227	1475
9	S100A14	1	153586731	7	8	227	1475
9	ABL2	1	179068461	7	8	227	1475
9	PIK3C2B	1	204391757	7	8	227	1475
10	ARID1A	1	27022521	8	7	227	1475
10	PARS2	1	55222570	8	7	227	1475
10	LRIF1	1	111489811	8	7	227	1475
10	IGFN1	1	201159952	8	7	227	1475
11	SPOCD1	1	32256022	9	10	227	1475
11	CYP4A11	1	47394845	9	10	227	1475
11	CSF1	1	110453232	9	10	227	1475
11	SPTA1	1	158580495	9	10	227	1475
11	FCRL6	1	159770300	9	10	227	1475
12	LAMC2	1	183155173	10	4	225	322
12	PLA2G4A	1	186798031	10	4	225	322
13	LRRC7	1	70225857	11	6	225	322
13	USH2A	1	215796235	11	6	225	322
14	IGSF21	1	18434239	11	6	227	1475
14	MNDA	1	158801167	11	6	227	1475
15	F5	1	169481191	12	24	225	322
15	PTGS2	1	186640943	12	24	225	322
15	CRB1	1	197237333	12	24	225	322
15	ATF3	1	212781969	12	24	225	322
15	GGPS1	1	235491868	12	24	225	322
15	ZP4	1	238041163	12	24	225	322
16	CA6	1	9005892	12	24	227	1475
16	CSMD2	1	33979598	12	24	227	1475
16	DIO1	1	54359860	12	24	227	1475
16	HFE2	1	145413190	12	24	227	1475
16	LIX1L	1	145477066	12	24	227	1475
16	NBPF14	1	148250248	12	24	227	1475
16	TCHH	1	152078792	12	24	227	1475
16	CRNN	1	152381718	12	24	227	1475
16	SCAMP3	1	155225769	12	24	227	1475
16	ASH1L	1	155305051	12	24	227	1475
16	KIF21B	1	200938513	12	24	227	1475
17	SLC26A9	1	205882176	12	24	230	121
17	COG2	1	230778201	12	24	230	121
18	DNAJC16	1	15853307	13	12	227	1475
18	ARHGEF10L	1	17866329	13	12	227	1475
18	SLC9A1	1	27425299	13	12	227	1475
18	EIF3I	1	32687970	13	12	227	1475
18	HPCA	1	33352097	13	12	227	1475
18	COL8A2	1	36560836	13	12	227	1475
18	TRIT1	1	40306705	13	12	227	1475
18	RIMS3	1	41086351	13	12	227	1475
18	ERI3	1	44686741	13	12	227	1475
18	CELSR2	1	109792640	13	12	227	1475
19	PRDM16	1	2985741	16	3	227	1475
19	AHCYL1	1	110546569	16	3	227	1475
19	OVGP1	1	111956936	16	3	227	1475
20	BCAN	1	156611739	17	12	47	3
20	NES	1	156638555	17	12	47	3
21	ATAD3B	1	1407163	17	12	227	1475
21	ZNF436	1	23685940	17	12	227	1475
21	PUM1	1	31404352	17	12	227	1475
21	TTF2	1	117602948	17	12	227	1475
21	FLAD1	1	154955769	17	12	227	1475
21	PKLR	1	155259083	17	12	227	1475
21	PYHIN1	1	158901336	17	12	227	1475
22	TNFRSF9	1	7975930	18	7	227	1475
22	SLC2A7	1	9063358	18	7	227	1475
22	DDOST	1	20978259	18	7	227	1475
22	MAST2	1	46269284	18	7	227	1475
22	ZNF687	1	151254787	18	7	227	1475
23	CD247	1	167399876	19	4	225	322
23	C1orf186	1	206238871	19	4	225	322
24	TBX19	1	168250277	20	17	225	322
24	KLHL20	1	173684079	20	17	225	322
24	RGS13	1	192605267	20	17	225	322
25	PTCHD2	1	11539294	20	17	227	1475
25	TAS1R2	1	19166092	20	17	227	1475
25	CNR2	1	24200459	20	17	227	1475
25	DLGAP3	1	35331036	20	17	227	1475
25	ITGA10	1	145524890	20	17	227	1475
25	TDRKH	1	151744040	20	17	227	1475
25	SPRR1A	1	152956563	20	17	227	1475
25	UBAP2L	1	154192647	20	17	227	1475
25	SHC1	1	154934773	20	17	227	1475
25	OR6N2	1	158746471	20	17	227	1475
25	CEP350	1	179923907	20	17	227	1475
26	EPHA2	1	16450831	21	10	227	1475
26	ZBTB40	1	22778343	21	10	227	1475
26	TMEM234	1	32681797	21	10	227	1475
26	ZMYM1	1	35544963	21	10	227	1475
26	GLIS1	1	53971905	21	10	227	1475
26	ABCA4	1	94458393	21	10	227	1475
26	GPR25	1	200842082	21	10	227	1475
27	CTH	1	70876900	22	15	225	322
27	PRG4	1	186265404	22	15	225	322
27	GPATCH2	1	217600334	22	15	225	322
28	WDR3	1	118472371	22	15	227	1475
28	SMCP	1	152850797	22	15	227	1475
28	TDRD10	1	154474694	22	15	227	1475
28	CHRNB2	1	154540256	22	15	227	1475
29	SMG7	1	183441505	24	10	225	322
29	UCHL5	1	192987534	24	10	225	322
29	EPRS	1	220141941	24	10	225	322
29	RAB3GAP2	1	220321609	24	10	225	322
30	PER3	1	7844488	24	10	227	1475
30	DHRS3	1	12627938	24	10	227	1475
30	SPAG17	1	118496287	24	10	227	1475
31	PCSK9	1	55505148	24	10	230	121
31	RRP15	1	218458628	24	10	230	121
32	HSD11B1	1	209859524	25	8	225	322
32	FAM71A	1	212797788	25	8	225	322
33	MEAF6	1	37955560	25	8	227	1475
33	DPH2	1	44435652	25	8	227	1475
33	VANGL1	1	116184573	25	8	227	1475
34	MATN1	1	31184123	28	3	227	1475
34	HIST2H2BF	1	149754244	28	3	227	1475
35	KIAA0319L	1	35899090	30	6	227	1475
35	FAM183A	1	43613593	30	6	227	1475
35	ZFYVE9	1	52607765	30	6	227	1475
36	GSTM5	1	110254863	32	7	227	1475
36	SLC6A17	1	110693131	32	7	227	1475
37	SCNN1D	1	1215815	33	3	227	1475
37	CACHD1	1	64971596	33	3	227	1475
37	WDR26	1	224572844	33	3	227	1475
38	EPHB2	1	23037330	34	6	227	1475
38	TRIM62	1	33611002	34	6	227	1475
38	HEYL	1	40089102	34	6	227	1475
38	LELP1	1	153175905	34	6	227	1475
39	MYOM3	1	24382530	41	8	227	1475
39	WASF2	1	27730729	41	8	227	1475
39	STIL	1	47715810	41	8	227	1475
39	DDX20	1	112298189	41	8	227	1475
40	TMCO4	1	20008705	42	2	227	1475
40	KDM5B	1	202696531	42	2	227	1475
41	PRDM2	1	14031349	43	3	227	1475
41	C1orf210	1	43747556	43	3	227	1475
41	ATG4C	1	63249776	43	3	227	1475
42	KIF2C	1	45212033	45	9	227	1475
42	FAM19A3	1	113263188	45	9	227	1475
42	SLC22A15	1	116519118	45	9	227	1475
42	SV2A	1	149874871	45	9	227	1475
42	IER5	1	181057637	45	9	227	1475
42	CACNA1S	1	201008639	45	9	227	1475
42	TMEM63A	1	226033232	45	9	227	1475
43	ZMYM4	1	35734567	47	7	227	1475
43	EVI5	1	92974252	47	7	227	1475
43	UBL4B	1	110655061	47	7	227	1475
43	KCNN3	1	154669941	47	7	227	1475
44	RCC1	1	28832454	49	2	227	1475
44	IPO13	1	44412477	49	2	227	1475
45	C1orf174	1	3805696	50	2	227	1475
45	UBXN11	1	26608772	50	2	227	1475
46	CLSPN	1	36197712	51	6	227	1475
46	SLAMF6	1	160454819	51	6	227	1475
47	RLF	1	40627040	52	6	227	1475
47	NUP210L	1	153965167	52	6	227	1475
47	OR10X1	1	158548708	52	6	227	1475
47	SOX13	1	204042245	52	6	227	1475
48	F13B	1	197008320	53	4	225	322
48	KCTD3	1	215740734	53	4	225	322
49	SPRR2A	1	153028595	53	4	227	1475
49	PGLYRP3	1	153270337	53	4	227	1475
50	DENND4B	1	153901976	54	4	227	1475
50	OR10R2	1	158449667	54	4	227	1475
50	SLC35F3	1	234040457	54	4	227	1475
51	TCHHL1	1	152056619	55	4	227	1475
51	KIAA1804	1	233463513	55	4	227	1475
52	IL12RB2	1	67773046	57	5	225	322
52	EIF2D	1	206764973	57	5	225	322
53	NSUN4	1	46805848	57	5	227	1475
53	SPRR2B	1	153042703	57	5	227	1475
54	NFYC	1	41157241	59	3	227	1475
54	RHOC	1	113243748	59	3	227	1475
54	RPTN	1	152126070	59	3	227	1475
55	SZT2	1	43855555	63	2	227	1475
55	CYP4B1	1	47264669	63	2	227	1475
56	MAGOH	1	53692563	65	2	227	1475
56	PLEKHA6	1	204187978	65	2	227	1475
57	PHC2	1	33789223	69	3	227	1475
57	FAM102B	1	109102970	69	3	227	1475
58	USP48	1	22004791	72	2	227	1475
58	MAN1C1	1	25943958	72	2	227	1475
59	DENND2C	1	115127195	88	2	227	1475
59	WNT3A	1	228194722	88	2	227	1475
60	FAM179A	2	29204163	3	19	78	3
60	C2orf71	2	29284555	3	19	78	3
61	NT5C1B	2	18744136	3	19	213	510
61	MFSD9	2	103333665	3	19	213	510
61	EDAR	2	109510926	3	19	213	510
61	NXPH2	2	139426726	3	19	213	510
62	PXDN	2	1635658	4	13	213	510
62	APLF	2	68694690	4	13	213	510
62	ARHGAP25	2	68961912	4	13	213	510
62	SLC9A4	2	103089761	4	13	213	510
62	MERTK	2	112656190	4	13	213	510
63	THNSL2	2	88469813	5	5	213	510
63	LCT	2	136545414	5	5	213	510
63	DNAH7	2	196602426	5	5	213	510
64	GMCL1	2	70056817	6	11	213	510
64	HK2	2	75059781	6	11	213	510
65	MSH2	2	47630205	6	11	280	7
65	STON1	2	48757307	6	11	280	7
66	IL18RAP	2	103035249	8	5	213	510
66	ST6GAL2	2	107429531	8	5	213	510
66	AGAP1	2	236402732	8	5	213	510
67	APOB	2	21224300	9	6	230	70
67	CCDC88A	2	55514977	9	6	230	70
68	DCTN1	2	74588280	12	23	48	13
68	MYO7B	2	128293377	12	23	48	13
69	TPO	2	1417232	12	23	213	510
69	SLC9A2	2	103236147	12	23	213	510
69	R3HDM1	2	136289024	12	23	213	510
69	ALS2	2	202564985	12	23	213	510
70	RNF149	2	101892062	16	3	213	510
70	IL1A	2	113531491	16	3	213	510
71	MYT1L	2	1792884	17	11	213	510
71	PPP3R1	2	68405988	17	11	213	510
71	CWC22	2	180809603	17	11	213	510
71	BMPR2	2	203241049	17	11	213	510
72	EIF2B4	2	27587218	18	6	213	510
72	C2orf42	2	70377016	18	6	213	510
72	XIRP2	2	167744996	18	6	213	510
73	SNTG2	2	946553	20	11	213	510
73	DYSF	2	71680752	20	11	213	510
73	NEB	2	152341852	20	11	213	510
74	TEKT4	2	95537177	21	10	213	510
74	CPS1	2	211342405	21	10	213	510
74	ECEL1	2	233344536	21	10	213	510
75	EMILIN1	2	27301434	22	13	213	510
75	PROM2	2	95940200	22	13	213	510
76	ACVR1C	2	158383278	22	13	219	10
76	OR6B3	2	240984493	22	13	219	10
77	TGFA	2	70674411	29	5	213	510
77	STAMBP	2	74056113	29	5	213	510
77	STAM2	2	152973314	29	5	213	510
78	IL36G	2	113735595	45	6	213	510
78	GALNT5	2	158114339	45	6	213	510
79	KCNS3	2	18059923	53	3	85	5
79	SPHKAP	2	228844669	53	3	85	5
80	IL1B	2	113587336	54	3	213	510
80	PDE1A	2	183032613	54	3	213	510
81	PPP1R1C	2	182850550	65	4	213	510
81	MOGAT1	2	223536456	65	4	213	510
82	ETAA1	2	67624441	103	2	213	510
82	ADD2	2	70902215	103	2	213	510
83	ARPP21	3	35682509	3	15	145	445
83	VILL	3	38035077	3	15	145	445
83	PTPRG	3	61547242	3	15	145	445
83	OR5H15	3	97887543	3	15	145	445
83	NFKBIZ	3	101568357	3	15	145	445
83	HHLA2	3	108021331	3	15	145	445
83	KIAA1524	3	108268717	3	15	145	445
83	DZIP1L	3	137787824	3	15	145	445
83	IGSF10	3	151153777	3	15	145	445
84	DAG1	3	49507564	4	6	26	7
84	PBRM1	3	52579367	4	6	26	7
85	NKTR	3	42642146	4	6	145	445
85	CCDC13	3	42749873	4	6	145	445
85	MYLK	3	123331142	4	6	145	445
86	MST1R	3	49924435	5	3	147	347
86	RAD54L2	3	51575595	5	3	147	347
87	IFT57	3	107879658	6	5	145	445
87	IGSF11	3	118619478	6	5	145	445
88	NUP210	3	13357729	7	7	147	347
88	CCR2	3	46395234	7	7	147	347
88	ITIH4	3	52847005	7	7	147	347
89	EOMES	3	27757439	9	6	145	445
89	C3orf17	3	112721291	9	6	145	445
90	ACAA1	3	38164200	12	12	145	445
90	MYRIP	3	39851150	12	12	145	445
90	KIAA1407	3	113682983	12	12	145	445
90	STXBP5L	3	120627049	12	12	145	445
90	COL6A6	3	130279177	12	12	145	445
91	SETMAR	3	4344987	12	12	147	347
91	GMPPB	3	49758908	12	12	147	347
92	IP6K1	3	49761727	13	6	147	347
92	DNAH1	3	52350334	13	6	147	347
93	DZIP3	3	108308336	19	5	145	445
93	SPICE1	3	113161564	19	5	145	445
93	PARP14	3	122399671	19	5	145	445
94	PDIA5	3	122785855	20	9	145	445
94	SLC41A3	3	125725199	20	9	145	445
95	RAB5A	3	19988571	20	9	147	347
95	SLC25A20	3	48894355	20	9	147	347
96	LTF	3	46477495	21	7	147	347
96	RBM5	3	50126340	21	7	147	347
97	XIRP1	3	39224706	22	8	145	445
97	ZNF621	3	40566368	22	8	145	445
97	LRRC58	3	120043575	22	8	145	445
98	GRIP2	3	14530618	22	8	147	347
98	APEH	3	49711434	22	8	147	347
99	CRYBG3	3	97540883	22	8	182	5
99	MINA	3	97660660	22	8	182	5
100	ITPR1	3	4535031	24	6	147	347
100	RAF1	3	12625099	24	6	147	347
100	IQCF1	3	51928891	24	6	147	347
101	WDR48	3	39093476	25	4	145	445
101	COL6A5	3	130064358	25	4	145	445
102	DYNC1LI1	3	32567462	32	7	145	445
102	POU1F1	3	87308782	32	7	145	445
102	KALRN	3	123813557	32	7	145	445
102	DNAJC13	3	132136552	32	7	145	445
103	CCDC54	3	107096187	47	9	145	445
103	NEK11	3	130745693	47	9	145	445
104	MAP4	3	47892179	47	9	147	347
104	DOCK3	3	50712671	47	9	147	347
104	STAB1	3	52529355	47	9	147	347
105	TMEM43	3	14166439	51	4	147	347
105	SGOL1	3	20209935	51	4	147	347
106	GOLGB1	3	121382045	54	2	145	445
106	MUC13	3	124624288	54	2	145	445
107	ARL13B	3	93698982	56	3	145	445
107	ARHGAP31	3	119013219	56	3	145	445
108	HRH1	3	11267668	57	3	147	347
108	GRM2	3	51741080	57	3	147	347
109	UROC1	3	126200007	63	4	145	445
109	PLXND1	3	129274055	63	4	145	445
110	CNTN6	3	1134341	64	3	147	347
110	RFTN1	3	16357351	64	3	147	347
111	UGT2B28	4	70146216	20	9	179	13
111	C4orf22	4	81256873	20	9	179	13
112	ST8SIA4	5	100142638	6	11	53	3
112	PLAC8L1	5	145463875	6	11	53	3
113	CTNND2	5	10971953	6	11	244	7
113	UGT3A1	5	35960857	6	11	244	7
113	HAVCR1	5	156456530	6	11	244	7
114	WDR41	5	76728068	20	15	87	4
114	SH3TC2	5	148361712	20	15	87	4
115	DNAH8	6	38683116	3	19	166	308
115	HSP90AB1	6	44214694	3	19	166	308
115	TRAM2	6	52362199	3	19	166	308
116	NMBR	6	142396744	3	19	206	4
116	DLL1	6	170591293	3	19	206	4
117	CDKN1A	6	36646486	4	10	166	308
117	MRPS18A	6	43638933	4	10	166	308
117	CRISP3	6	49695091	4	10	166	308
117	GSTA1	6	52656177	4	10	166	308
117	HCRTR2	6	55039070	4	10	166	308
118	FANCE	6	35420137	9	5	166	308
118	FRS3	6	41737913	9	5	166	308
118	RHAG	6	49572889	9	5	166	308
119	PPARD	6	35310334	12	8	166	308
119	CUL9	6	43149921	12	8	166	308
120	TAGAP	6	159455500	17	10	173	95
120	SLC22A3	6	160769404	17	10	173	95
120	LPA	6	160952514	17	10	173	95
121	HIST1H2BG	6	26216427	17	10	228	8
121	ZNF292	6	87865268	17	10	228	8
122	FBXO9	6	52929795	18	3	166	308
122	GCM1	6	52991759	18	3	166	308
123	LRFN2	6	40359372	19	3	166	308
123	RPL7L1	6	42847670	19	3	166	308
123	TBX18	6	85442215	19	3	166	308
124	TCP11	6	35085848	20	12	166	308
124	ZNF318	6	43303807	20	12	166	308
124	PRIM2	6	57182414	20	12	166	308
124	CCNC	6	99990262	20	12	166	308
125	CD83	6	14117486	22	12	166	308
125	JARID2	6	15246205	22	12	166	308
125	COL11A2	6	33130468	22	12	166	308
125	CUL7	6	43005354	22	12	166	308
126	RPL10A	6	35436177	34	3	166	308
126	BYSL	6	41888964	34	3	166	308
127	OPN5	6	47749774	47	6	166	308
127	GSTA3	6	52761438	47	6	166	308
128	NEDD9	6	11183530	53	5	166	308
128	ZNF311	6	28962593	53	5	166	308
129	ITPR3	6	33589155	93	2	166	308
129	TCTE1	6	44247896	93	2	166	308
130	RABGEF1	7	66147077	4	9	181	90
130	ZAN	7	100331248	4	9	181	90
131	AGMO	7	15239942	22	11	37	21
131	GIMAP6	7	150322463	22	11	37	21
132	C9orf135	9	72435730	1	4	336	696
132	COL15A1	9	101705994	1	4	336	696
132	ABCA2	9	139901685	1	4	336	696
133	PDCD1LG2	9	5510544	3	9	336	696
133	MLLT3	9	20341662	3	9	336	696
133	PIGO	9	35088684	3	9	336	696
133	FBP2	9	97320995	3	9	336	696
133	NCBP1	9	100395704	3	9	336	696
133	PNPLA7	9	140354403	3	9	336	696
134	NOL6	9	33461350	4	8	336	696
134	HINT2	9	35812956	4	8	336	696
134	FAM120A	9	96213977	4	8	336	696
134	BAAT	9	104122698	4	8	336	696
134	NIPSNAP3A	9	107509968	4	8	336	696
134	MUSK	9	113431050	4	8	336	696
134	KIAA0368	9	114122972	4	8	336	696
135	RLN1	9	5334931	6	6	336	696
135	DCAF10	9	37800550	6	6	336	696
135	WNK2	9	95947211	6	6	336	696
135	NR4A3	9	102584136	6	6	336	696
135	COL27A1	9	116917824	6	6	336	696
136	DDX58	9	32455299	8	3	336	696
136	HIATL1	9	97136832	8	3	336	696
137	TEK	9	27109138	9	5	336	696
137	TOPORS	9	32540541	9	5	336	696
138	IL11RA	9	34652181	12	9	336	696
138	TESK1	9	35605280	12	9	336	696
138	TRPM6	9	77337410	12	9	336	696
138	NOL8	9	95059639	12	9	336	696
138	TEX10	9	103064356	12	9	336	696
138	PALM2-AKAP2	9	112542576	12	9	336	696
138	AKAP2	9	112810877	12	9	336	696
139	ZNF483	9	114287438	19	2	336	696
139	CACNA1B	9	140772240	19	2	336	696
140	TPM2	9	35682922	20	10	336	696
140	GBA2	9	35736862	20	10	336	696
140	PRKACG	9	71627448	20	10	336	696
140	UBQLN1	9	86274877	20	10	336	696
140	ANKS6	9	101494290	20	10	336	696
140	EHMT1	9	140513443	20	10	336	696
141	RFX3	9	3218296	21	5	336	696
141	ZNF658	9	40771401	21	5	336	696
141	PTPN3	9	112137973	21	5	336	696
142	SLC1A1	9	4490426	22	6	336	696
142	B4GALT1	9	33110638	22	6	336	696
142	PRUNE2	9	79226291	22	6	336	696
143	MLANA	9	5890908	23	2	336	696
143	FRMPD1	9	37651051	23	2	336	696
144	RCL1	9	4792833	24	3	336	696
144	OR13C4	9	107288533	24	3	336	696
145	IFNA6	9	21350316	31	3	336	696
145	CBWD6	9	69204537	31	3	336	696
145	NTRK2	9	87284594	31	3	336	696
146	LINGO2	9	27948083	32	7	336	696
146	FANCG	9	35073834	32	7	336	696
146	ANKRD20A4	9	69381980	32	7	336	696
147	RMI1	9	86595636	41	3	336	696
147	NOXA1	9	140317846	41	3	336	696
148	GLDC	9	6532463	45	8	336	696
148	ADAMTSL1	9	18474078	45	8	336	696
148	TAF1L	9	32629451	45	8	336	696
148	TMC1	9	75136716	45	8	336	696
148	VPS13A	9	79792360	45	8	336	696
149	LRRC19	9	26993134	46	3	336	696
149	CHMP5	9	33264876	46	3	336	696
150	MELK	9	36572858	51	4	336	696
150	IPPK	9	95375465	51	4	336	696
150	PTCH1	9	98205263	51	4	336	696
151	KIAA2026	9	5919007	56	2	336	696
151	TLN1	9	35697333	56	2	336	696
152	TLE1	9	84198597	59	2	336	696
152	EXD3	9	140201345	59	2	336	696
153	ALDH1A1	9	75515577	63	5	336	696
153	SHC3	9	91620685	63	5	336	696
153	SUSD3	9	95820969	63	5	336	696
154	DNAI1	9	34458749	67	4	336	696
154	C9orf41	9	77597872	67	4	336	696
154	MAN1B1	9	139981378	67	4	336	696
155	ELOVL3	10	103986034	3	11	78	20
155	NFKB2	10	104155352	3	11	78	20
155	JAKMIP3	10	133918312	3	11	78	20
156	OR4C15	11	55321782	3	17	300	504
156	TCIRG1	11	67806461	3	17	300	504
156	CLDN25	11	113650517	3	17	300	504
157	CHRDL2	11	74407472	3	17	303	178
157	RNF169	11	74459912	3	17	303	178
157	FAT3	11	92085261	3	17	303	178
157	KIAA1377	11	101785745	3	17	303	178
158	TMEM80	11	695590	4	20	300	504
158	OR51B4	11	5322243	4	20	300	504
158	OR51I2	11	5474637	4	20	300	504
158	OR52N2	11	5841565	4	20	300	504
158	TPP1	11	6633996	4	20	300	504
158	BEST1	11	61717355	4	20	300	504
158	SLC22A6	11	62744068	4	20	300	504
158	SSH3	11	67070918	4	20	300	504
158	FGF3	11	69624735	4	20	300	504
158	KRTAP5-10	11	71276608	4	20	300	504
158	POU2AF1	11	111222980	4	20	300	504
159	CAT	11	34460471	4	20	302	187
159	GLYAT	11	58477560	4	20	302	187
159	TCN1	11	59620280	4	20	302	187
160	GDPD4	11	76927602	4	20	303	178
160	PANX1	11	93862093	4	20	303	178
160	MMP27	11	102562414	4	20	303	178
161	NUP98	11	3733058	5	3	302	187
161	API5	11	43333504	5	3	302	187
162	DNHD1	11	6518525	6	9	300	504
162	B3GAT3	11	62382767	6	9	300	504
162	PITPNM1	11	67259238	6	9	300	504
163	LUZP2	11	24518515	6	9	303	178
163	ARAP1	11	72396113	6	9	303	178
164	SHANK2	11	70313960	7	4	300	504
164	ATM	11	108093558	7	4	300	504
165	PRSS23	11	86502100	7	4	303	178
165	MAML2	11	95709756	7	4	303	178
166	KCNA4	11	30031287	8	7	34	16
166	SLC43A1	11	57252003	8	7	34	16
167	OR52N1	11	5809083	9	8	300	504
167	OR5T1	11	56043114	9	8	300	504
167	KRTAP5-8	11	71249070	9	8	300	504
168	MTA2	11	62360674	11	4	300	504
168	PPP1CA	11	67165651	11	4	300	504
169	LRRC56	11	537521	12	14	300	504
169	OR52E6	11	5862185	12	14	300	504
169	SMPD1	11	6411643	12	14	300	504
169	OR5M11	11	56309815	12	14	300	504
170	HIPK3	11	33278867	12	14	302	187
170	RAG1	11	36589562	12	14	302	187
170	DDB2	11	47236492	12	14	302	187
171	ILK	11	6625039	13	8	300	504
171	INTS5	11	62414319	13	8	300	504
172	PTDSS2	11	450279	17	10	300	504
172	PHRF1	11	576445	17	10	300	504
172	OR52E4	11	5905522	17	10	300	504
172	OR10AG1	11	55735033	17	10	300	504
173	HEPHL1	11	93754377	17	10	303	178
173	CNTN5	11	98891705	17	10	303	178
173	YAP1	11	101981191	17	10	303	178
174	FADS2	11	61583674	18	3	300	504
174	NCAM1	11	112831968	18	3	300	504
175	OR4C3	11	48346492	20	12	300	504
175	OR8H3	11	55889848	20	12	300	504
175	OR5J2	11	55944093	20	12	300	504
175	AHNAK	11	62201013	20	12	300	504
175	EML3	11	62369690	20	12	300	504
175	ROM1	11	62380212	20	12	300	504
175	MPZL3	11	118097404	20	12	300	504
176	OR52D1	11	5509914	21	11	300	504
176	BTBD10	11	13409542	21	11	300	504
176	NUCB2	11	17298285	21	11	300	504
176	TPH1	11	18042083	21	11	300	504
177	ACCSL	11	44069530	21	11	302	187
177	CNTF	11	58390145	21	11	302	187
177	STX3	11	59522531	21	11	302	187
178	MUC5AC	11	1151579	22	10	300	504
178	MUC5B	11	1244294	22	10	300	504
178	FAR1	11	13690205	22	10	300	504
178	OR5T3	11	56019675	22	10	300	504
178	HRASLS5	11	63228875	22	10	300	504
179	WT1	11	32409321	22	10	302	187
179	FAM111A	11	58910317	22	10	302	187
180	UBQLNL	11	5535622	24	14	300	504
180	PIK3C2A	11	17108123	24	14	300	504
180	STX5	11	62574331	24	14	300	504
180	TBX10	11	67398773	24	14	300	504
180	IGHMBP2	11	68671318	24	14	300	504
181	PSMC3	11	47440319	24	14	302	187
181	OR4X1	11	48285412	24	14	302	187
182	LDLRAD3	11	35965530	24	14	303	178
182	CCDC83	11	85566143	24	14	303	178
182	DYNC2H1	11	102980159	24	14	303	178
183	DCDC1	11	31284170	26	5	302	187
183	PHF21A	11	45950869	26	5	302	187
184	PPFIBP2	11	7534995	27	3	300	504
184	OR5M10	11	56344249	27	3	300	504
184	LRRC55	11	56949220	27	3	300	504
185	TCP11L1	11	33060962	29	3	303	178
185	INPPL1	11	71935881	29	3	303	178
186	HRASLS2	11	63320241	31	4	300	504
186	CPT1A	11	68522350	31	4	300	504
187	OR5L1	11	55578942	32	7	300	504
187	DPP3	11	66247483	32	7	300	504
187	SPTBN2	11	66452719	32	7	300	504
188	OR51B2	11	5344527	34	6	300	504
188	OR5D14	11	55563031	34	6	300	504
188	OR5AR1	11	56431161	34	6	300	504
188	NNMT	11	114166534	34	6	300	504
189	SERGEF	11	17809595	35	2	300	504
189	C11orf80	11	66512206	35	2	300	504
190	PGM2L1	11	74041356	41	5	307	102
190	CCDC89	11	85394886	41	5	307	102
191	TRIM6	11	5617864	43	2	300	504
191	OR8H1	11	56057602	43	2	300	504
192	OR5F1	11	55761156	45	12	300	504
192	GPR137	11	64052284	45	12	300	504
192	LRFN4	11	66624875	45	12	300	504
192	PPFIA1	11	70116805	45	12	300	504
193	OR51A2	11	4976001	45	12	302	187
193	NAV2	11	19372270	45	12	302	187
194	OR52E8	11	5877978	47	6	300	504
194	OR56A1	11	6047900	47	6	300	504
195	MOB2	11	1490677	51	5	300	504
195	OR2AG1	11	6806247	51	5	300	504
196	CDHR5	11	616564	56	3	300	504
196	MYOD1	11	17741109	56	3	300	504
196	MRPL21	11	68658745	56	3	300	504
197	FAM160A2	11	6232563	59	3	300	504
197	DRD2	11	113280316	59	3	300	504
198	OR4C12	11	50003008	63	6	34	16
198	OR5B12	11	58206592	63	6	34	16
199	KRTAP5-5	11	1651032	68	4	300	504
199	CCDC87	11	66357639	68	4	300	504
200	MARK2	11	63606399	69	4	300	504
200	C11orf57	11	111944967	69	4	300	504
201	SLC1A2	11	35272751	72	4	302	187
201	CLP1	11	57425215	72	4	302	187
202	OR52H1	11	5565790	76	2	300	504
202	TMPRSS5	11	113558267	76	2	300	504
203	SLC22A10	11	63057429	89	2	300	504
203	DSCAML1	11	117298487	89	2	300	504
204	E2F7	12	77415025	3	20	121	203
204	GCN1L1	12	120565013	3	20	121	203
205	PRDM4	12	108126642	3	20	122	138
205	GIT2	12	110367606	3	20	122	138
206	NCAPD2	12	6603297	3	20	136	13
206	KRT4	12	53200326	3	20	136	13
207	NR2C1	12	95414004	4	20	20	7
207	FGD6	12	95470524	4	20	20	7
208	SLC6A13	12	329786	4	20	24	17
208	B4GALNT3	12	569542	4	20	24	17
209	HOXC11	12	54366909	4	20	121	203
209	THAP2	12	72057676	4	20	121	203
209	ACSS3	12	81471808	4	20	121	203
210	ACACB	12	109577201	4	20	122	138
210	TRPV4	12	110220891	4	20	122	138
211	TPCN1	12	113659242	6	10	34	7
211	ANAPC5	12	121746047	6	10	34	7
212	MYF6	12	81101407	6	10	121	203
212	LRRIQ1	12	85430098	6	10	121	203
213	STAB2	12	103981068	7	8	122	138
213	RBM19	12	114259858	7	8	122	138
214	USP5	12	6961284	12	10	121	203
214	PLEKHG7	12	93130264	12	10	121	203
215	TRAFD1	12	112563348	12	10	122	138
215	HNF1A	12	121416548	12	10	122	138
216	PLEKHA5	12	19358258	17	7	148	9
216	ITGA7	12	56078353	17	7	148	9
217	PEX5	12	7342281	20	13	121	203
217	BCDIN3D	12	50229825	20	13	121	203
217	PPP1R12A	12	80167342	20	13	121	203
217	GALNT4	12	89913189	20	13	121	203
217	HAL	12	96366439	20	13	121	203
218	PTPN11	12	112856535	20	13	122	138
218	SDS	12	113830250	20	13	122	138
219	KDM2B	12	121866899	21	9	122	138
219	KNTC1	12	123011808	21	9	122	138
220	PTPN6	12	7060433	24	7	25	13
220	CD163L1	12	7507555	24	7	25	13
221	TMPO	12	98909350	47	10	122	138
221	PITPNM2	12	123468026	47	10	122	138
222	PCDH9	13	66876965	12	8	330	81
222	ABCC4	13	95672082	12	8	330	81
222	ITGBL1	13	102104943	12	8	330	81
223	TUBGCP3	13	113153120	20	6	330	81
223	RASA3	13	114747193	20	6	330	81
224	TECPR2	14	102829299	3	7	20	25
224	AHNAK2	14	105403590	3	7	20	25
225	RIN3	14	92980124	3	7	354	18
225	SERPINA5	14	95047705	3	7	354	18
226	TCL1B	14	96152753	12	12	361	54
226	C14orf177	14	99177949	12	12	361	54
227	CYP11A1	15	74630102	6	2	388	239
227	WHAMM	15	83478379	6	2	388	239
228	CSPG4	15	75966662	8	3	388	239
228	TMC3	15	81624759	8	3	388	239
228	LRRC28	15	99791566	8	3	388	239
229	TMOD3	15	52121824	9	5	389	43
229	HERC1	15	63900816	9	5	389	43
230	RASGRF1	15	79252288	21	2	388	239
230	MESP2	15	90319588	21	2	388	239
231	PML	15	74287013	22	7	388	239
231	MAN2C1	15	75648132	22	7	388	239
231	MESDC2	15	81239667	22	7	388	239
231	KLHL25	15	86302558	22	7	388	239
231	IDH2	15	90627210	22	7	388	239
232	DUOX1	15	45422191	24	5	388	239
232	TRIP4	15	64680002	24	5	388	239
232	ADAMTS17	15	100511642	24	5	388	239
233	PIF1	15	65107828	25	4	388	239
233	GOLGA6B	15	72947037	25	4	388	239
233	FAM154B	15	82555151	25	4	388	239
234	MYO5C	15	52484514	27	2	12	15
234	C15orf39	15	75494220	27	2	12	15
235	CYP1A1	15	75011882	32	3	4	48
235	LRRK1	15	101459419	32	3	4	48
236	HCN4	15	73612199	45	5	388	239
236	ADAMTS7	15	79051544	45	5	388	239
237	LUC7L	16	238969	3	4	251	374
237	OR2C1	16	3405888	3	4	251	374
237	EEF2K	16	22217591	3	4	251	374
237	ZNF764	16	30565084	3	4	251	374
238	IGFALS	16	1840413	4	5	251	374
238	ATXN2L	16	28834368	4	5	251	374
239	ATMIN	16	81069457	6	6	254	84
239	ZNF778	16	89284110	6	6	254	84
240	CREBBP	16	3775055	7	4	251	374
240	DNAH3	16	20944432	7	4	251	374
240	PLK1	16	23690142	7	4	251	374
241	ATP2A1	16	28891363	9	6	251	374
241	PRR14	16	30662240	9	6	251	374
242	CLEC16A	16	11038344	16	3	251	374
242	SNX29	16	12070590	16	3	251	374
243	C16orf45	16	15596122	17	3	251	374
243	SULT1A2	16	28603263	17	3	251	374
244	CLCN7	16	1494933	20	6	251	374
244	ZNF785	16	30591993	20	6	251	374
245	ERI2	16	20807661	22	10	251	374
245	IL21R	16	27438578	22	10	251	374
245	TAOK2	16	29985187	22	10	251	374
246	CCNF	16	2479394	24	4	249	52
246	ST3GAL2	16	70413337	24	4	249	52
247	SLC9A3R2	16	2076868	32	9	251	374
247	TRAF7	16	2205798	32	9	251	374
247	NLRC3	16	3589035	32	9	251	374
247	SYT17	16	19179637	32	9	251	374
247	ZCCHC14	16	87439851	32	9	251	374
248	FAM65A	16	67562719	45	5	251	374
248	IRF8	16	85932773	45	5	251	374
249	CDC6	17	38444145	3	13	499	381
249	DHX58	17	40253421	3	13	499	381
249	CNTNAP1	17	40834631	3	13	499	381
250	EPN2	17	19140689	4	10	499	381
250	KRT24	17	38854242	4	10	499	381
251	MPP3	17	41878166	4	10	500	100
251	SLC4A1	17	42325757	4	10	500	100
252	NF1	17	29421944	12	16	499	381
252	ACACA	17	35441926	12	16	499	381
252	KRT38	17	39592620	12	16	499	381
253	ATP2A3	17	3827162	12	16	513	7
253	YBX2	17	7191570	12	16	513	7
254	SLFN13	17	33762114	13	10	499	381
254	TADA2A	17	35766976	13	10	499	381
254	KRT34	17	39533920	13	10	499	381
255	ZNF624	17	16524047	17	9	499	381
255	SYNRG	17	35874899	17	9	499	381
255	MED24	17	38175349	17	9	499	381
256	OR1D2	17	2995351	20	13	12	45
256	FBXO39	17	6679551	20	13	12	45
257	SLFN12L	17	33801941	20	13	499	381
257	KAT2A	17	40265128	20	13	499	381
257	TBX21	17	45810609	20	13	499	381
258	KCNJ12	17	21279698	21	5	499	381
258	SLFN11	17	33677328	21	5	499	381
259	MYO1D	17	30819539	22	11	499	381
259	GGNBP2	17	34900736	22	11	499	381
259	KRTAP4-8	17	39253233	22	11	499	381
259	KRTAP16-1	17	39463951	22	11	499	381
260	MYH8	17	10293641	24	9	499	381
260	PLXDC1	17	37219555	24	9	499	381
261	SCO1	17	10583648	29	7	499	381
261	IKZF3	17	37913967	29	7	499	381
261	GSDMB	17	38060847	29	7	499	381
261	ACBD4	17	43213013	29	7	499	381
262	AARSD1	17	41102542	32	7	500	100
262	FZD2	17	42634811	32	7	500	100
263	MYH4	17	10346607	45	6	499	381
263	TAOK1	17	27717942	45	6	499	381
263	TAF15	17	34136458	45	6	499	381
264	C1QL1	17	43037060	47	9	499	381
264	CDC27	17	45195062	47	9	499	381
265	ACSF2	17	48503518	63	11	15	38
265	CA10	17	49707673	63	11	15	38
266	KRT25	17	38904272	63	11	499	381
266	KRTAP9-9	17	39411635	63	11	499	381
267	VAPA	18	9913954	3	3	39	4
267	APCDD1	18	10454624	3	3	39	4
268	ROCK1	18	18529702	12	8	30	4
268	SMAD4	18	48556582	12	8	30	4
269	FHOD3	18	33877658	20	6	36	9
269	CPLX4	18	56962635	20	6	36	9
270	SEMA6B	19	4542599	0	3	925	609
270	GMIP	19	19740281	0	3	925	609
270	PLEKHG2	19	39903749	0	3	925	609
271	MYO1F	19	8585673	1	3	925	609
271	CDKN2D	19	10677137	1	3	925	609
272	PPAN	19	10216898	3	17	926	23
272	ZNF44	19	12382624	3	17	5	29
273	PNPLA6	19	7599635	3	17	925	609
273	RGL3	19	11504731	3	17	925	609
273	KIAA1683	19	18367905	3	17	925	609
273	ZNF429	19	21688436	3	17	925	609
274	ARMC6	19	19144386	4	13	925	609
274	TMEM161A	19	19230424	4	13	925	609
275	DUS3L	19	5785152	6	6	926	23
275	ICAM1	19	10381516	6	6	926	23
276	CCDC94	19	4247110	8	2	925	609
276	WDR62	19	36545782	8	2	925	609
277	SUGP1	19	19387321	9	12	925	609
277	ATP13A1	19	19756009	9	12	925	609
277	NUDT19	19	33182866	9	12	925	609
277	PRX	19	40899670	9	12	925	609
278	ZNF556	19	2867332	10	4	925	609
278	TJP3	19	3721696	10	4	925	609
278	RAB11B	19	8455204	10	4	925	609
278	ZNF208	19	22148896	10	4	925	609
279	FEM1A	19	4791727	12	26	925	609
279	OR7G1	19	9225503	12	26	925	609
279	ZNF560	19	9577030	12	26	925	609
279	LDLR	19	11200037	12	26	925	609
279	ZNF564	19	12636183	12	26	925	609
279	DHPS	19	12786530	12	26	925	609
279	MPV17L2	19	18304039	12	26	925	609
279	CILP2	19	19649073	12	26	925	609
279	ZNF99	19	22934984	12	26	925	609
279	LSR	19	35739558	12	26	925	609
279	SELV	19	40005752	12	26	925	609
280	LRP3	19	33685598	13	8	925	609
280	SIPA1L3	19	38397860	13	8	925	609
281	C3	19	6677845	17	11	925	609
281	CD320	19	8367010	17	11	925	609
281	ICAM5	19	10400654	17	11	925	609
281	NCAN	19	19322781	17	11	925	609
281	ZFP30	19	38123388	17	11	925	609
281	LEUTX	19	40267233	17	11	925	609
282	MAU2	19	19431629	19	5	925	609
282	ZNF253	19	19976713	19	5	925	609
282	ZNF486	19	20278022	19	5	925	609
283	CLEC4M	19	7828034	20	17	925	609
283	SLC5A5	19	17982781	20	17	925	609
283	SSBP4	19	18530145	20	17	925	609
283	PBX4	19	19672515	20	17	925	609
283	ZNF529	19	37034516	20	17	925	609
283	WDR87	19	38375462	20	17	925	609
284	COL5A3	19	10070236	21	13	925	609
284	SMARCA4	19	11071807	21	13	925	609
284	SUGP2	19	19101696	21	13	925	609
284	ZNF14	19	19821280	21	13	925	609
284	ZNF682	19	20115226	21	13	925	609
284	POP4	19	30097169	21	13	925	609
284	GAPDHS	19	36024313	21	13	925	609
285	LRG1	19	4537226	22	19	925	609
285	SLC25A41	19	6426047	22	19	925	609
285	VAV1	19	6772678	22	19	925	609
285	HNRNPM	19	8509802	22	19	925	609
285	MAN2B1	19	12757321	22	19	925	609
285	CRLF1	19	18704034	22	19	925	609
285	ZNF146	19	36705503	22	19	925	609
285	ZFP14	19	36825354	22	19	925	609
285	ZNF568	19	37407230	22	19	925	609
285	HIPK4	19	40885177	22	19	925	609
286	ZNF98	19	22573898	24	7	925	609
286	RHPN2	19	33469497	24	7	925	609
286	FCGBP	19	40353962	24	7	925	609
287	ZNF91	19	23540497	28	2	925	609
287	HNRNPL	19	39327027	28	2	925	609
288	ATP8B3	19	1782073	32	10	925	609
288	MLLT1	19	6210391	32	10	925	609
288	DENND1C	19	6467214	32	10	925	609
288	ZNF136	19	12273871	32	10	925	609
288	ZNF442	19	12460184	32	10	925	609
289	TMED1	19	10942742	43	3	925	609
289	ZNF431	19	21324839	43	3	925	609
290	EMR1	19	6887559	45	8	3	5
290	ZNF780B	19	40534166	45	8	3	5
291	OR7E24	19	9361719	48	7	925	609
291	ZNF569	19	37902059	48	7	925	609
292	REXO1	19	1815244	53	3	925	609
292	KCNN1	19	18062110	53	3	925	609
293	FAM187B	19	35715703	63	10	925	609
293	CD22	19	35820071	63	10	925	609
294	ZFR2	19	3804021	78	4	925	609
294	PSMD8	19	38865189	78	4	925	609
295	FAM83D	20	37554954	22	5	127	120
295	TSHZ2	20	51801821	22	5	127	120
296	PAX1	20	21686296	32	6	122	101
296	ASXL1	20	30946146	32	6	122	101
297	DRG1	22	31795538	3	7	282	296
297	APOL4	22	36585175	3	7	282	296
297	RIBC2	22	45809571	3	7	282	296
297	FBLN1	22	45898718	3	7	282	296
297	TUBGCP6	22	50656117	3	7	282	296
298	EIF4ENIF1	22	31835344	7	3	282	296
298	SLC5A1	22	32455156	7	3	282	296
299	TTLL1	22	43435522	13	3	282	296
299	GTSE1	22	46692637	13	3	282	296
300	EP300	22	41488613	17	5	282	296
300	TCF20	22	42556018	17	5	282	296
300	PRR5-ARHGAP8	22	45098077	17	5	282	296
300	ARHGAP8	22	45148437	17	5	282	296
301	MYH9	22	36677322	20	6	282	296
301	MGAT3	22	39883228	20	6	282	296
301	CYP2D6	22	42522500	20	6	282	296
301	MOV10L1	22	50528684	20	6	282	296
302	SREBF2	22	42229082	21	3	282	296
302	SBF1	22	50883430	21	3	282	296
303	ISX	22	35462128	22	6	282	296
303	TRIOBP	22	38092994	22	6	282	296
303	FAM83F	22	40390952	22	6	282	296
303	ZBED4	22	50247496	22	6	282	296
304	RFPL2	22	32586421	27	2	282	296
304	PNPLA5	22	44275557	27	2	282	296
305	DEPDC5	22	32150847	31	4	282	296
305	KDELR3	22	38864066	31	4	282	296
306	GTPBP1	22	39101806	45	2	282	296
306	PLXNB2	22	50713407	45	2	282	296
307	SSX7	23	52673110	4	12	244	13
307	IL13RA1	23	117861558	4	12	244	13
308	UBA1	23	47050198	22	8	94	9
308	DUSP9	23	152907896	22	8	94	9

## Sheet: biliary_tract_0.2_IMR90
SCH_Class	Gene	Chr	Position	DB_Class	DB_Class_Size	HiC_Class	HiC_Class_Size
1	PHACTR4	1	28696092	1	5	175	1331
1	USP24	1	55532031	1	5	175	1331
2	FHAD1	1	15573767	3	59	9	51
2	PADI6	1	17698690	3	59	9	51
3	CSMD2	1	33979598	3	59	169	901
3	PRKAA2	1	57110989	3	59	169	901
3	LEPR	1	65886334	3	59	169	901
3	ST6GALNAC3	1	76540388	3	59	169	901
3	OLFM3	1	102268122	3	59	169	901
3	COL11A1	1	103342022	3	59	169	901
3	RBM15	1	110881944	3	59	169	901
3	SYCP1	1	115397423	3	59	169	901
3	TRIM45	1	117653676	3	59	169	901
3	ANKRD34A	1	145470507	3	59	169	901
3	CD1B	1	158297739	3	59	169	901
3	NHLH1	1	160336860	3	59	169	901
3	VANGL2	1	160370363	3	59	169	901
3	DUSP27	1	167064086	3	59	169	901
3	F5	1	169481191	3	59	169	901
3	TNN	1	175036993	3	59	169	901
3	TNR	1	175291934	3	59	169	901
3	SWT1	1	185126191	3	59	169	901
3	TROVE2	1	193029003	3	59	169	901
3	CDC73	1	193091087	3	59	169	901
3	MYBPH	1	203136938	3	59	169	901
3	RBM34	1	235294497	3	59	169	901
3	RYR2	1	237205701	3	59	169	901
4	ASPM	1	197053256	3	59	174	96
4	IRF6	1	209958967	3	59	174	96
5	TTLL10	1	1115076	3	59	175	1331
5	KLHL21	1	6650783	3	59	175	1331
5	MTHFR	1	11845786	3	59	175	1331
5	TMCO4	1	20008705	3	59	175	1331
5	EPHA8	1	22890003	3	59	175	1331
5	ASAP3	1	23755055	3	59	175	1331
5	SLC9A1	1	27425299	3	59	175	1331
5	TAF12	1	28929608	3	59	175	1331
5	TIE1	1	43766565	3	59	175	1331
5	COL24A1	1	86194915	3	59	175	1331
5	AGL	1	100316530	3	59	175	1331
5	SYPL2	1	110009099	3	59	175	1331
5	PPM1J	1	113252615	3	59	175	1331
5	PTGFRN	1	117452544	3	59	175	1331
5	FCGR1A	1	149754249	3	59	175	1331
5	TCHHL1	1	152056619	3	59	175	1331
5	FLG	1	152274650	3	59	175	1331
5	FLG2	1	152321212	3	59	175	1331
5	CRTC2	1	153920147	3	59	175	1331
5	F11R	1	160965000	3	59	175	1331
5	ANGPTL1	1	178818669	3	59	175	1331
5	CRB1	1	197237333	3	59	175	1331
5	ELF3	1	201979689	3	59	175	1331
5	NFASC	1	204797781	3	59	175	1331
5	CNTN2	1	205012339	3	59	175	1331
5	SLC30A10	1	220087605	3	59	175	1331
6	HOOK1	1	60280532	4	12	169	901
6	SETDB1	1	150898814	4	12	169	901
6	POGZ	1	151375199	4	12	169	901
7	CHD5	1	6161846	4	12	175	1331
7	EPHA2	1	16450831	4	12	175	1331
7	TMEM222	1	27648635	4	12	175	1331
7	BCAS2	1	115110180	4	12	175	1331
7	LCE1E	1	152758752	4	12	175	1331
7	TDRD10	1	154474694	4	12	175	1331
7	KIFAP3	1	169890469	4	12	175	1331
7	RALGPS2	1	178694281	4	12	175	1331
8	LRIG2	1	113615791	6	7	169	901
8	EIF2D	1	206764973	6	7	169	901
8	SMYD2	1	214454564	6	7	169	901
8	TRIM17	1	228596474	6	7	169	901
8	FMN2	1	240255184	6	7	169	901
9	CCBL2	1	89401455	7	7	169	901
9	ACTN2	1	236849753	7	7	169	901
10	TAS1R2	1	19166092	7	7	175	1331
10	PCSK9	1	55505148	7	7	175	1331
10	RPTN	1	152126070	7	7	175	1331
10	RPS6KC1	1	213224574	7	7	175	1331
11	COL16A1	1	32117847	8	5	175	1331
11	FAM69A	1	93307716	8	5	175	1331
11	HRNR	1	152184551	8	5	175	1331
11	RNASEL	1	182542768	8	5	175	1331
12	CAPZB	1	19665266	9	7	175	1331
12	NBPF14	1	148250248	9	7	175	1331
12	SLC39A1	1	153931574	9	7	175	1331
12	ZNF648	1	182023704	9	7	175	1331
13	EPHB2	1	23037330	10	2	175	1331
13	SCAMP3	1	155225769	10	2	175	1331
14	HP1BP3	1	21069170	11	4	175	1331
14	CHI3L2	1	111770280	11	4	175	1331
15	TNNI3K	1	74701070	14	8	169	901
15	INSRR	1	156810664	14	8	169	901
15	CR1	1	207669472	14	8	169	901
15	CHRM3	1	239792372	14	8	169	901
16	OPRD1	1	29138653	14	8	175	1331
16	PODN	1	53527723	14	8	175	1331
16	DCST1	1	155006281	14	8	175	1331
17	NES	1	156638555	15	4	169	901
17	RRP15	1	218458628	15	4	169	901
18	GIPC2	1	78510645	15	4	175	1331
18	GSTM5	1	110254863	15	4	175	1331
19	EXTL1	1	26348270	16	5	175	1331
19	ZMYM4	1	35734567	16	5	175	1331
19	TMEM53	1	45118918	16	5	175	1331
19	SPTA1	1	158580495	16	5	175	1331
20	SPAG17	1	118496287	17	3	169	901
20	ANKRD35	1	145549208	17	3	169	901
20	LMX1A	1	165171103	17	3	169	901
21	ELTD1	1	79355448	18	20	169	901
21	TXNIP	1	145438437	18	20	169	901
21	SNX27	1	151584661	18	20	169	901
21	SMG5	1	156219014	18	20	169	901
21	ADCY10	1	167778624	18	20	169	901
21	RNF2	1	185014550	18	20	169	901
21	HMCN1	1	185703682	18	20	169	901
21	SLC41A1	1	205758220	18	20	169	901
22	PRKCZ	1	1981908	18	20	175	1331
22	UBE4B	1	10093040	18	20	175	1331
22	CASZ1	1	10696665	18	20	175	1331
22	VWA5B1	1	20617411	18	20	175	1331
22	RPL11	1	24018268	18	20	175	1331
22	ZYG11A	1	53308182	18	20	175	1331
22	GNAT2	1	110145888	18	20	175	1331
22	ASH1L	1	155305051	18	20	175	1331
22	SMG7	1	183441505	18	20	175	1331
22	ZNF281	1	200374074	18	20	175	1331
22	PLD5	1	242251688	18	20	175	1331
23	RASAL2	1	178062863	19	3	169	901
23	PGBD5	1	230457391	19	3	169	901
24	GBP5	1	89724633	23	4	169	901
24	CD1A	1	158223926	23	4	169	901
25	GPR61	1	110082493	24	2	175	1331
25	NPR1	1	153651163	24	2	175	1331
26	VWA1	1	1370902	27	4	175	1331
26	GLUL	1	182347227	27	4	175	1331
27	B4GALT3	1	161141099	28	3	175	1331
27	CACNA1S	1	201008639	28	3	175	1331
28	SPEN	1	16174358	29	4	175	1331
28	OTUD7B	1	149912228	29	4	175	1331
29	ATP1B1	1	169075946	30	3	169	901
29	ZP4	1	238041163	30	3	169	901
30	TPO	2	1417232	3	35	141	631
30	PXDN	2	1635658	3	35	141	631
30	COLEC11	2	3642421	3	35	141	631
30	SMC6	2	17845078	3	35	141	631
30	ITSN2	2	24443187	3	35	141	631
30	OTOF	2	26680070	3	35	141	631
30	FAM98A	2	33808727	3	35	141	631
30	KDM3A	2	86668270	3	35	141	631
30	TFCP2L1	2	121974163	3	35	141	631
30	POTEJ	2	131369105	3	35	141	631
30	ZNF804A	2	185463092	3	35	141	631
30	MDH1B	2	207602488	3	35	141	631
30	MAP2	2	210288770	3	35	141	631
30	ERBB4	2	212240441	3	35	141	631
30	CHPF	2	220403668	3	35	141	631
30	HDAC4	2	239969863	3	35	141	631
31	FSHR	2	49189295	3	35	145	767
31	NRXN1	2	50145642	3	35	145	767
31	ALMS1	2	73612885	3	35	145	767
31	C2orf78	2	74011315	3	35	145	767
31	REG3G	2	79252811	3	35	145	767
31	CTNNA2	2	80532229	3	35	145	767
31	ZNF2	2	95831161	3	35	145	767
31	ADRA2B	2	96778622	3	35	145	767
31	NEURL3	2	97163379	3	35	145	767
31	RANBP2	2	109335936	3	35	145	767
31	WDR33	2	128461807	3	35	145	767
31	ZEB2	2	145141941	3	35	145	767
31	KIF5C	2	149632791	3	35	145	767
31	NIF3L1	2	201754049	3	35	145	767
32	PPM1B	2	44395941	4	6	141	631
32	CLASP1	2	122095351	4	6	141	631
33	IFT172	2	27667239	4	6	145	767
33	EHBP1	2	62900985	4	6	145	767
33	RAB11FIP5	2	73300509	4	6	145	767
34	BIRC6	2	32582095	6	4	145	767
34	TCF7L1	2	85360582	6	4	145	767
35	NCOA1	2	24807345	7	5	141	631
35	GLI2	2	121554866	7	5	141	631
35	LY75	2	160659867	7	5	141	631
36	HECW2	2	197063974	7	5	145	767
36	ATIC	2	216176678	7	5	145	767
37	GALNT5	2	158114339	10	3	145	767
37	SLC38A11	2	165754708	10	3	145	767
38	SNTG2	2	946553	12	4	141	631
38	GPR113	2	26531040	12	4	141	631
38	SIX3	2	45169036	12	4	141	631
39	THSD7B	2	137748461	14	5	141	631
39	MARCH7	2	160568967	14	5	141	631
40	ASTL	2	96789588	14	5	145	767
40	TGFBRAP1	2	105880846	14	5	145	767
40	SCN1A	2	166845669	14	5	145	767
41	DPYSL5	2	27070968	15	3	145	767
41	BCL2L11	2	111878490	15	3	145	767
41	R3HDM1	2	136289024	15	3	145	767
42	MYT1L	2	1792884	16	4	141	631
42	VIT	2	36923832	16	4	141	631
43	SCN2A	2	166150340	16	4	145	767
43	SCG2	2	224461657	16	4	145	767
44	ITGAV	2	187464931	18	14	141	631
44	GIGYF2	2	233562014	18	14	141	631
45	STON1	2	48757307	18	14	145	767
45	STON1-GTF2A1L	2	48807725	18	14	145	767
45	B3GNT2	2	62423261	18	14	145	767
45	DYSF	2	71680752	18	14	145	767
45	DNAH6	2	84743578	18	14	145	767
45	SLC20A1	2	113403433	18	14	145	767
45	CKAP2L	2	113493926	18	14	145	767
45	SSFA2	2	182756442	18	14	145	767
45	CYP20A1	2	204103163	18	14	145	767
46	ZDBF2	2	207139364	23	4	141	631
46	PIKFYVE	2	209130990	23	4	141	631
47	FAM126B	2	201838440	26	2	145	767
47	FN1	2	216225178	26	2	145	767
48	APLF	2	68694690	28	3	145	767
48	ADD2	2	70902215	28	3	145	767
49	ALLC	2	3705785	29	7	141	631
49	CNGA3	2	98962617	29	7	141	631
49	FAM171B	2	187558788	29	7	141	631
49	DES	2	220283098	29	7	141	631
50	GPAT2	2	96687693	29	7	145	767
50	FAM178B	2	97541618	29	7	145	767
50	LRP1B	2	140988995	29	7	145	767
51	CNTN4	3	2280512	3	28	87	759
51	ITPR1	3	4535031	3	28	87	759
51	GRM7	3	6902801	3	28	87	759
51	TIMP4	3	12194567	3	28	87	759
51	NUP210	3	13357729	3	28	87	759
51	CDC25A	3	48198667	3	28	87	759
51	TRAIP	3	49866027	3	28	87	759
51	CHCHD6	3	126423062	3	28	87	759
51	CNBP	3	128886657	3	28	87	759
51	ATP1B3	3	141595469	3	28	87	759
51	ZIC1	3	147127180	3	28	87	759
51	CPA3	3	148583042	3	28	87	759
51	GPR149	3	154055460	3	28	87	759
51	KLHL6	3	183205318	3	28	87	759
51	MB21D2	3	192514604	3	28	87	759
52	EOMES	3	27757439	3	28	89	427
52	SCN10A	3	38738836	3	28	89	427
52	XIRP1	3	39224706	3	28	89	427
52	C3orf38	3	88198892	3	28	89	427
52	KIAA1407	3	113682983	3	28	89	427
52	GOLGB1	3	121382045	3	28	89	427
52	MUC13	3	124624288	3	28	89	427
52	ALG3	3	183960116	3	28	89	427
52	CHRD	3	184097860	3	28	89	427
52	FETUB	3	186358148	3	28	89	427
53	IP6K2	3	48730883	4	12	87	759
53	HYAL1	3	50337319	4	12	87	759
53	KPNA1	3	122140747	4	12	87	759
53	DNAJC13	3	132136552	4	12	87	759
53	ATP11B	3	182511290	4	12	87	759
53	LRRC15	3	194075975	4	12	87	759
53	PIGZ	3	196673213	4	12	87	759
54	SCN11A	3	38887259	4	12	89	427
54	MAP3K13	3	185000728	4	12	89	427
55	CNTN6	3	1134341	6	5	87	759
55	IMPG2	3	100941389	6	5	87	759
56	TMPRSS7	3	111758464	6	5	89	427
56	CD200R1	3	112641531	6	5	89	427
56	HCLS1	3	121350244	6	5	89	427
57	ZDHHC3	3	44956752	7	3	87	759
57	EPHB1	3	134514098	7	3	87	759
58	ADAMTS9	3	64501330	9	3	89	427
58	ZDHHC23	3	113666747	9	3	89	427
59	UROC1	3	126200007	16	7	87	759
59	TM4SF18	3	149036284	16	7	87	759
60	TGFBR2	3	30647993	16	7	89	427
60	NR1I2	3	119501556	16	7	89	427
61	EXOG	3	38537762	18	3	89	427
61	KBTBD8	3	67048726	18	3	89	427
62	PPP2R3A	3	135684514	19	3	87	759
62	P2RY13	3	151044095	19	3	87	759
63	CAND2	3	12838170	20	3	87	759
63	ITIH3	3	52828783	20	3	87	759
63	CNTN3	3	74311719	20	3	87	759
64	BAP1	3	52435019	21	2	87	759
64	EPHA6	3	97158436	21	2	87	759
65	PTH1R	3	46919235	23	3	87	759
65	PRR23B	3	138737872	23	3	87	759
66	ZNF717	3	75786028	29	8	87	759
66	OR5H2	3	98001731	29	8	87	759
66	GPR128	3	100328432	29	8	87	759
66	PLCXD2	3	111393522	29	8	87	759
66	PLXNA1	3	126707436	29	8	87	759
67	APEH	3	49711434	31	4	87	759
67	PCOLCE2	3	142536701	31	4	87	759
68	LRPAP1	4	3505323	3	18	112	131
68	PSAPL1	4	7432020	3	18	112	131
69	LPHN3	4	62362838	3	18	114	338
69	TMPRSS11A	4	68776018	3	18	114	338
69	AFF1	4	87928152	3	18	114	338
69	UNC5C	4	96083655	3	18	114	338
69	NFKB1	4	103422485	3	18	114	338
69	SLC25A31	4	128651554	3	18	114	338
69	PCDH10	4	134070444	3	18	114	338
70	HOPX	4	57514153	4	5	114	338
70	VEGFC	4	177604684	4	5	114	338
70	CCDC110	4	186366337	4	5	114	338
71	FAT4	4	126237566	7	5	114	338
71	FAT1	4	187508936	7	5	114	338
72	FGFR3	4	1795038	14	5	112	131
72	POLN	4	2073684	14	5	112	131
72	HS3ST1	4	11399987	14	5	112	131
73	TACR3	4	104510624	18	6	114	338
73	UCP1	4	141481049	18	6	114	338
73	UFSP2	4	186320693	18	6	114	338
74	MMRN1	4	90816051	23	2	114	338
74	ANKRD50	4	125585203	23	2	114	338
75	PPP2R2C	4	6322304	31	3	112	131
75	PARM1	4	75858284	31	3	112	131
76	CTNND2	5	10971953	3	19	135	518
76	CDH18	5	19473154	3	19	135	518
76	CDH12	5	21750972	3	19	135	518
76	MAP1B	5	71403117	3	19	135	518
76	IQGAP2	5	75699079	3	19	135	518
76	AGGF1	5	76326209	3	19	135	518
76	VCAN	5	82767492	3	19	135	518
76	SLC23A1	5	138702884	3	19	135	518
76	PCDHA2	5	140174443	3	19	135	518
76	ARL10	5	175792501	3	19	135	518
77	EGFLAM	5	38258510	3	19	138	244
77	GABRA6	5	161112657	3	19	138	244
77	DDX41	5	176938577	3	19	138	244
78	MRPS27	5	71515235	14	4	135	518
78	ELL2	5	95220801	14	4	135	518
79	HCN1	5	45255051	15	4	135	518
79	GPR150	5	94955979	15	4	135	518
79	PCDHA10	5	140235467	15	4	135	518
80	PCDHA7	5	140213968	17	3	135	518
80	PCDHA13	5	140261853	17	3	135	518
81	CMYA5	5	78985658	18	7	135	518
81	RASA1	5	86564740	18	7	135	518
81	PCDHA4	5	140186658	18	7	135	518
81	GRIA1	5	152871731	18	7	135	518
82	RASGRF2	5	80256507	19	2	135	518
82	FER	5	108083522	19	2	135	518
83	AP3S1	5	115177618	27	2	138	244
83	SNX2	5	122110690	27	2	138	244
84	C5orf42	5	37106329	29	5	138	244
84	PRR16	5	119799972	29	5	138	244
85	TARS	5	33440881	37	2	135	518
85	PAPD4	5	78908242	37	2	135	518
86	TFAP2D	6	50681256	1	3	84	432
86	SYNE1	6	152442818	1	3	84	432
87	HSPA1B	6	31795511	3	18	81	620
87	KIFC1	6	33359312	3	18	81	620
87	SPDEF	6	34505578	3	18	81	620
87	EYS	6	64429875	3	18	81	620
87	COL12A1	6	75794041	3	18	81	620
87	GPR63	6	97241997	3	18	81	620
87	ARMC2	6	109169618	3	18	81	620
87	NCOA7	6	126111908	3	18	81	620
87	ENPP3	6	131958441	3	18	81	620
87	FBXO30	6	146119271	3	18	81	620
87	DLL1	6	170591293	3	18	81	620
88	HIVEP1	6	12012723	3	18	84	432
88	HLA-DQB2	6	32723874	3	18	84	432
88	NCR2	6	41303527	3	18	84	432
88	PARK2	6	161768589	3	18	84	432
89	KIAA1919	6	111580481	4	10	81	620
89	STXBP5	6	147525493	4	10	81	620
90	TBC1D7	6	13305183	4	10	84	432
90	CPNE5	6	36708554	4	10	84	432
90	C6orf132	6	42068856	4	10	84	432
90	CUL7	6	43005354	4	10	84	432
90	C6orf118	6	165693152	4	10	84	432
90	PRR18	6	166719167	4	10	84	432
91	SLC16A10	6	111408780	7	3	81	620
91	NHSL1	6	138743180	7	3	81	620
92	RNF144B	6	18387580	15	6	81	620
92	HIST1H3C	6	26045638	15	6	81	620
92	PTPRK	6	128289923	15	6	81	620
92	SGK1	6	134490383	15	6	81	620
93	LEMD2	6	33738989	15	6	84	432
93	HCRTR2	6	55039070	15	6	84	432
94	ATAT1	6	30594612	18	9	81	620
94	C6orf136	6	30614815	18	9	81	620
94	CD2AP	6	47445524	18	9	81	620
95	GSTA4	6	52842745	18	9	84	432
95	IGF2R	6	160390130	18	9	84	432
96	NKAPL	6	28227074	18	9	85	54
96	PGBD1	6	28249313	18	9	85	54
97	MAPK14	6	35995453	23	4	84	432
97	BMP5	6	55620237	23	4	84	432
98	C2	6	31895253	29	3	81	620
98	SMAP1	6	71377473	29	3	81	620
98	TBX18	6	85442215	29	3	81	620
99	MICALL2	7	1473994	3	28	76	396
99	RADIL	7	4838739	3	28	76	396
99	TNRC18	7	5346422	3	28	76	396
99	ZNF12	7	6728063	3	28	76	396
99	ZNF679	7	63688851	3	28	76	396
99	OR2AE1	7	99473684	3	28	76	396
99	ZAN	7	100331248	3	28	76	396
99	RELN	7	103112230	3	28	76	396
100	CAMK2B	7	44256748	3	28	80	690
100	SUN3	7	48026745	3	28	80	690
100	ZNF479	7	57187325	3	28	80	690
100	AUTS2	7	69063904	3	28	80	690
100	ABCB1	7	87133178	3	28	80	690
100	CALCR	7	93053798	3	28	80	690
100	ACN9	7	96745904	3	28	80	690
100	SLC26A4	7	107301079	3	28	80	690
100	PPP1R3A	7	113516881	3	28	80	690
100	PTPRZ1	7	121513158	3	28	80	690
100	PLXNA4	7	131808090	3	28	80	690
100	AGK	7	141251077	3	28	80	690
100	C7orf34	7	142636602	3	28	80	690
100	OR2A2	7	143806675	3	28	80	690
100	CNTNAP2	7	145813452	3	28	80	690
100	ZNF775	7	150076405	3	28	80	690
100	LMBR1	7	156473569	3	28	80	690
101	GHRHR	7	31003635	4	4	80	690
101	CALN1	7	71244475	4	4	80	690
101	MDFIC	7	114562208	4	4	80	690
102	NEUROD6	7	31377074	8	2	80	690
102	POM121C	7	75046059	8	2	80	690
103	VWDE	7	12370508	11	2	80	690
103	CCM2	7	45039786	11	2	80	690
104	SDK1	7	4169316	12	2	76	396
104	MUC3A	7	100547051	12	2	76	396
105	ACHE	7	100487614	14	2	76	396
105	CHRM2	7	136553831	14	2	76	396
106	PEX1	7	92116336	15	6	76	396
106	FBXO24	7	100183955	15	6	76	396
106	PIK3CG	7	106505923	15	6	76	396
107	POM121	7	72349905	16	2	80	690
107	CDK14	7	90339129	16	2	80	690
108	EGFR	7	55086724	18	6	76	396
108	KLHDC10	7	129710348	18	6	76	396
109	HOXA3	7	27145808	18	6	80	690
109	RNF32	7	156433440	18	6	80	690
110	SNX8	7	2291404	26	3	76	396
110	SLC4A2	7	150755298	26	3	76	396
111	HDAC9	7	18535884	27	4	76	396
111	GIGYF1	7	100277129	27	4	76	396
111	HIPK2	7	139246315	27	4	76	396
112	COPS6	7	99686582	29	7	76	396
112	TRIM24	7	138145078	29	7	76	396
113	GPNMB	7	23286315	29	7	80	690
113	AGBL3	7	134671258	29	7	80	690
113	EPHB6	7	142552775	29	7	80	690
113	TRPV5	7	142605266	29	7	80	690
114	AKAP9	7	91570188	30	2	80	690
114	MOGAT3	7	100839011	30	2	80	690
115	INHBA	7	41728600	37	2	76	396
115	GLI3	7	42000547	37	2	76	396
116	HR	8	21971931	3	13	137	417
116	CHRNA6	8	42607779	3	13	137	417
116	PRDM14	8	70963885	3	13	137	417
116	KIAA1429	8	95500004	3	13	137	417
116	KLHL38	8	124657914	3	13	137	417
116	COL22A1	8	139600477	3	13	137	417
116	KCNK9	8	140629364	3	13	137	417
116	TONSL	8	145654162	3	13	137	417
117	KCNU1	8	36641841	3	13	141	206
117	FGFR1	8	38268655	3	13	141	206
117	ZFHX4	8	77593514	3	13	141	206
118	FAM160B2	8	21946713	18	7	137	417
118	PNMA2	8	26362195	18	7	137	417
118	DENND3	8	142138719	18	7	137	417
118	PLEC	8	144989314	18	7	137	417
119	ABCA1	9	107543283	3	17	3	84
119	ZNF462	9	109625377	3	17	3	84
119	PALM2-AKAP2	9	112542576	3	17	3	84
119	AKAP2	9	112810877	3	17	3	84
120	MPDZ	9	13105702	3	17	326	636
120	NFIB	9	14081841	3	17	326	636
120	B4GALT1	9	33110638	3	17	326	636
120	UNC13B	9	35161988	3	17	326	636
120	TLN1	9	35697333	3	17	326	636
120	GBA2	9	35736862	3	17	326	636
120	FOXB2	9	79634570	3	17	326	636
120	OR13F1	9	107266543	3	17	326	636
120	SLC46A2	9	115641199	3	17	326	636
121	FAM201A	9	38621084	4	12	326	636
121	TLE1	9	84198597	4	12	326	636
121	RMI1	9	86595636	4	12	326	636
121	PTCH1	9	98205263	4	12	326	636
121	TSTD2	9	100362361	4	12	326	636
121	RGS3	9	116225979	4	12	326	636
121	ENTPD8	9	140328815	4	12	326	636
122	ANKRD20A1	9	67926760	6	4	326	636
122	ZNF189	9	104161135	6	4	326	636
122	EHMT1	9	140513443	6	4	326	636
123	ADAMTSL1	9	18474078	8	2	326	636
123	IGFBPL1	9	38406524	8	2	326	636
124	BNC2	9	16409500	14	4	326	636
124	ANKRD20A4	9	69381980	14	4	326	636
125	TOPORS	9	32540541	15	2	326	636
125	APBA1	9	72042448	15	2	326	636
126	IFNA13	9	21367370	18	5	326	636
126	SEMA4D	9	91975705	18	5	326	636
126	TMOD1	9	100263920	18	5	326	636
126	SUSD1	9	114803060	18	5	326	636
127	TAF3	10	7860466	3	19	140	460
127	GATA3	10	8096666	3	19	140	460
127	CCDC3	10	12938624	3	19	140	460
127	PTCHD3	10	27687116	3	19	140	460
127	ASAH2	10	51946999	3	19	140	460
127	HERC4	10	69681655	3	19	140	460
127	CDH23	10	73156690	3	19	140	460
127	CYP2C19	10	96522437	3	19	140	460
127	PTPRE	10	129705324	3	19	140	460
127	MGMT	10	131265453	3	19	140	460
128	KCNMA1	10	78629358	3	19	141	299
128	PAX2	10	102495465	3	19	141	299
128	KNDC1	10	134973970	3	19	141	299
128	PAOX	10	135192740	3	19	141	299
129	MYO3A	10	26223001	3	19	142	14
129	CTBP2	10	126676417	3	19	142	14
130	WAC	10	28822420	6	2	140	460
130	PRKG1	10	52750910	6	2	140	460
131	HNRNPF	10	43881064	7	5	141	299
131	ADK	10	75910942	7	5	141	299
131	WNT8B	10	102222811	7	5	141	299
132	P4HA1	10	74766979	18	6	140	460
132	ECD	10	74894281	18	6	140	460
132	EBF3	10	131633495	18	6	140	460
133	GDF10	10	48425787	18	6	141	299
133	ENO4	10	118609022	18	6	141	299
134	ADAMTS14	10	72432558	29	5	140	460
134	LGI1	10	95517565	29	5	140	460
134	SEC23IP	10	121652084	29	5	140	460
135	NXPE1	11	114392436	3	27	270	58
135	BACE1	11	117156401	3	27	270	58
136	DENND5A	11	9160374	3	27	271	610
136	QSER1	11	32914723	3	27	271	610
136	TRIM44	11	35684299	3	27	271	610
136	LRRC4C	11	40135750	3	27	271	610
136	OR4D11	11	59271048	3	27	271	610
136	SLC15A3	11	60704554	3	27	271	610
136	DAGLA	11	61447904	3	27	271	610
136	TMEM179B	11	62554873	3	27	271	610
136	ATM	11	108093558	3	27	271	610
136	C11orf53	11	111126706	3	27	271	610
136	NCAM1	11	112831968	3	27	271	610
137	OR51B6	11	5372737	3	27	272	549
137	OR52L1	11	6007121	3	27	272	549
137	DCHS1	11	6642554	3	27	272	549
137	OR10A2	11	6890985	3	27	272	549
137	OR5E1P	11	7870597	3	27	272	549
137	GYLTL1B	11	45944226	3	27	272	549
137	OR5F1	11	55761156	3	27	272	549
137	SMTNL1	11	57310113	3	27	272	549
137	KDM2A	11	66886739	3	27	272	549
137	CASP1	11	104896236	3	27	272	549
137	DRD2	11	113280316	3	27	272	549
138	NUP160	11	47799669	4	5	271	610
138	OR6Q1	11	57798424	4	5	271	610
139	FOLH1	11	49168186	6	3	271	610
139	AHNAK	11	62201013	6	3	271	610
140	MUC5AC	11	1151579	8	3	272	549
140	MUC5B	11	1244294	8	3	272	549
141	OR4C15	11	55321782	11	4	271	610
141	DLAT	11	111895537	11	4	271	610
142	OR51V1	11	5220964	16	4	271	610
142	TMEM9B	11	8968747	16	4	271	610
142	CCDC86	11	60609428	16	4	271	610
143	MICAL2	11	12183625	18	7	271	610
143	OR5B12	11	58206592	18	7	271	610
143	WDR74	11	62600382	18	7	271	610
143	XRRA1	11	74551954	18	7	271	610
144	TSPAN32	11	2323242	18	7	272	549
144	SBF2	11	9800213	18	7	272	549
144	STIP1	11	63953586	18	7	272	549
145	PIK3C2A	11	17108123	23	10	271	610
145	MRGPRX2	11	19076002	23	10	271	610
145	ALX4	11	44282277	23	10	271	610
145	CD6	11	60739112	23	10	271	610
145	TMEM223	11	62557786	23	10	271	610
145	GAL3ST3	11	65808235	23	10	271	610
145	CWF19L2	11	107197071	23	10	271	610
146	PHRF1	11	576445	23	10	272	549
146	OR56B1	11	5757677	23	10	272	549
146	FLRT1	11	63871361	23	10	272	549
147	OR4C13	11	49973942	29	3	271	610
147	OR9Q1	11	57791352	29	3	271	610
147	TTC12	11	113185250	29	3	271	610
148	OSBP	11	59341870	30	3	271	610
148	NPAS4	11	66188474	30	3	271	610
149	PA2G4	12	56498102	1	2	57	547
149	PRDM4	12	108126642	1	2	57	547
150	TSPAN11	12	31079837	3	34	19	8
150	DENND5B	12	31535156	3	34	19	8
150	HOXC6	12	54410635	3	34	57	547
151	RERG	12	15260715	3	34	57	547
151	ADAMTS20	12	43748011	3	34	57	547
151	HOXC6	12	54410635	3	34	57	547
151	DGKA	12	56325811	3	34	57	547
151	SMARCC2	12	56555635	3	34	57	547
151	COQ10A	12	56660641	3	34	57	547
151	GLI1	12	57853917	3	34	57	547
151	MON2	12	62860596	3	34	57	547
151	KCNC2	12	75433857	3	34	57	547
151	RFX4	12	107078476	3	34	57	547
151	WSCD2	12	108523247	3	34	57	547
151	CMKLR1	12	108681820	3	34	57	547
151	UNG	12	109535922	3	34	57	547
151	MLXIP	12	122516633	3	34	57	547
152	PARP11	12	3918026	3	34	58	528
152	RAD51AP1	12	4647949	3	34	58	528
152	ZNF384	12	6775642	3	34	58	528
152	ENO2	12	7023613	3	34	58	528
152	ATN1	12	7037479	3	34	58	528
152	PIK3C2G	12	18414473	3	34	58	528
152	BCDIN3D	12	50229825	3	34	58	528
152	SMARCD1	12	50478982	3	34	58	528
152	LARP4	12	50794591	3	34	58	528
152	E2F7	12	77415025	3	34	58	528
152	SLC6A15	12	85253266	3	34	58	528
152	SPIC	12	101871334	3	34	58	528
152	DDX54	12	113594977	3	34	58	528
152	ULK1	12	132379278	3	34	58	528
153	BAZ2A	12	56989379	4	6	57	547
153	TDG	12	104359592	4	6	57	547
153	KDM2B	12	121866899	4	6	57	547
154	FGF23	12	4477392	4	6	58	528
154	TMED2	12	124069075	4	6	58	528
155	TAPBPL	12	6561176	6	3	58	528
155	CLEC4D	12	8666135	6	3	58	528
155	VPS29	12	110929327	6	3	58	528
156	SYT10	12	33528347	8	6	57	547
156	EEA1	12	93166284	8	6	57	547
156	KIAA1033	12	105501491	8	6	57	547
156	ZNF605	12	133498018	8	6	57	547
157	ANKS1B	12	99128568	12	3	57	547
157	KCTD10	12	109886459	12	3	57	547
158	NCKAP1L	12	54891494	15	4	57	547
158	LRP1	12	57522281	15	4	57	547
159	RACGAP1	12	50382944	15	4	58	528
159	RIMBP2	12	130880680	15	4	58	528
160	TAS2R31	12	11182985	18	4	58	528
160	KRT82	12	52787734	18	4	58	528
161	ITPR2	12	26488284	19	3	57	547
161	LRRK2	12	40618812	19	3	57	547
162	PRB1	12	11504756	23	2	58	528
162	VSIG10	12	118501397	23	2	58	528
163	DRAM1	12	102271104	29	8	57	547
163	HIP1R	12	123319984	29	8	57	547
164	CACNA1C	12	2162415	29	8	58	528
164	DNAH10	12	124247041	29	8	58	528
164	FZD10	12	130647003	29	8	58	528
165	NCAPD2	12	6603297	30	4	58	528
165	VEZT	12	95611521	30	4	58	528
166	PCDH9	13	66876965	3	12	317	254
166	KLHL1	13	70274724	3	12	317	254
166	FARP1	13	98794815	3	12	317	254
166	MCF2L	13	113623534	3	12	317	254
166	TMCO3	13	114145307	3	12	317	254
167	ZIC5	13	100615274	16	6	317	254
167	IRS2	13	110406183	16	6	317	254
168	KLF5	13	73632929	29	3	317	254
168	MBNL2	13	97874549	29	3	317	254
169	KCNH5	14	63173290	3	16	1	496
169	SYNE2	14	64319682	3	16	1	496
169	PLEKHG3	14	65171192	3	16	1	496
169	FAM71D	14	67656109	3	16	1	496
169	GALNT16	14	69726680	3	16	1	496
169	PAPLN	14	73704204	3	16	1	496
169	ACOT2	14	74035762	3	16	1	496
169	ANGEL1	14	77253585	3	16	1	496
169	EML5	14	89081173	3	16	1	496
169	ASB2	14	94400498	3	16	1	496
169	SERPINA5	14	95047705	3	16	1	496
169	CDC42BPB	14	103398715	3	16	1	496
169	INF2	14	105155942	3	16	1	496
170	KIAA0586	14	58906398	4	3	1	496
170	PRKCH	14	61788160	4	3	1	496
170	HSPA2	14	65007185	4	3	1	496
171	OTUB2	14	94492723	15	3	1	496
171	KLC1	14	104095524	15	3	1	496
172	PCNX	14	71374121	19	2	1	496
172	DYNC1H1	14	102430864	19	2	1	496
173	LGMN	14	93170151	29	4	1	496
173	BEGAIN	14	101003483	29	4	1	496
174	BBS4	15	72978519	3	16	1	191
174	SIN3A	15	75661719	3	16	1	191
174	PSTPIP1	15	77287464	3	16	1	191
174	MESP2	15	90319588	3	16	1	191
175	SPG11	15	44854893	3	16	374	344
175	SHC4	15	49115933	3	16	374	344
175	ATP8B4	15	50150434	3	16	374	344
175	HERC1	15	63900816	3	16	374	344
175	PIF1	15	65107828	3	16	374	344
175	ITGA11	15	68594041	3	16	374	344
175	ISLR	15	74466086	3	16	374	344
175	BNC1	15	83924654	3	16	374	344
175	ADAMTSL3	15	84322837	3	16	374	344
176	DUOX2	15	45384851	4	5	374	344
176	LYSMD2	15	52015260	4	5	374	344
176	GOLGA6A	15	74362197	4	5	374	344
177	TCF12	15	57511654	7	4	374	344
177	EFTUD1	15	82422560	7	4	374	344
177	CHD2	15	93443550	7	4	374	344
178	ISL2	15	76629064	14	3	1	191
178	HAPLN3	15	89420518	14	3	1	191
179	RNF111	15	59279864	30	2	374	344
179	LRRK1	15	101459419	30	2	374	344
180	CACNA1H	16	1203240	3	20	220	224
180	UNKL	16	1413205	3	20	220	224
180	PKD1	16	2138710	3	20	220	224
180	MKL2	16	14165195	3	20	220	224
180	GDPD3	16	30116130	3	20	220	224
180	VAT1L	16	77822460	3	20	220	224
180	IRF8	16	85932773	3	20	220	224
181	PDPK1	16	2587964	3	20	221	598
181	PRSS22	16	2902727	3	20	221	598
181	CREBBP	16	3775055	3	20	221	598
181	RBFOX1	16	6823809	3	20	221	598
181	DNAH3	16	20944432	3	20	221	598
181	NSMCE1	16	27236314	3	20	221	598
181	CCDC101	16	28565248	3	20	221	598
181	ZNF843	16	31446884	3	20	221	598
181	ADAMTS18	16	77316024	3	20	221	598
182	NUBP1	16	10837642	4	3	221	598
182	MLYCD	16	83932729	4	3	221	598
183	COG7	16	23399813	6	3	221	598
183	SETD1A	16	30968614	6	3	221	598
184	ATP2A1	16	28891363	12	4	221	598
184	CLEC18A	16	69984804	12	4	221	598
184	HYDIN	16	71065313	12	4	221	598
185	ZNF75A	16	3355405	15	5	221	598
185	RBBP6	16	24550907	15	5	221	598
185	KIF22	16	29802033	15	5	221	598
186	SRRM2	16	2802329	16	7	221	598
186	IQCK	16	19727777	16	7	221	598
186	MAZ	16	29817857	16	7	221	598
186	CDH1	16	68771194	16	7	221	598
187	C16orf45	16	15596122	18	3	221	598
187	ALDOA	16	30075599	18	3	221	598
188	RNF40	16	30772932	30	4	220	224
188	PRDM7	16	90122973	30	4	220	224
189	NME3	16	1820320	31	5	220	224
189	ADCY9	16	4012649	31	5	220	224
190	PDXDC1	16	15068819	31	5	221	598
190	ZNF646	16	31085742	31	5	221	598
191	SARM1	17	26698682	3	16	469	519
191	CCL18	17	34391631	3	16	469	519
191	ACACA	17	35441926	3	16	469	519
192	RNMTL1	17	685512	3	16	470	458
192	DNAH2	17	7620671	3	16	470	458
192	LRRC37B	17	30348154	3	16	470	458
192	RAD51D	17	33426810	3	16	470	458
192	PPP1R9B	17	48211098	3	16	470	458
193	TRPV1	17	3468739	4	8	469	519
193	KRTAP4-7	17	39240458	4	8	469	519
193	KRTAP4-8	17	39253233	4	8	469	519
193	KRTAP4-9	17	39261640	4	8	469	519
194	PITPNM3	17	6354582	6	4	470	458
194	ITGA2B	17	42449549	6	4	470	458
194	FAM117A	17	47787686	6	4	470	458
195	GPR179	17	36481492	15	5	469	519
195	CASC3	17	38296506	15	5	469	519
195	KRT37	17	39576808	15	5	469	519
196	ZZEF1	17	3907738	18	9	469	519
196	PLXDC1	17	37219555	18	9	469	519
196	IKZF3	17	37913967	18	9	469	519
196	KRTAP4-4	17	39315905	18	9	469	519
196	CACNA1G	17	48638428	18	9	469	519
197	ALOX12	17	6899383	29	8	470	458
197	HEXIM1	17	43224683	29	8	470	458
197	HOXB8	17	46689707	29	8	470	458
198	CDH2	18	25530929	3	7	69	146
198	PHLPP1	18	60382671	3	7	69	146
198	SERPINB2	18	61554938	3	7	69	146
198	CDH19	18	64168423	3	7	69	146
199	DSC2	18	28645939	18	4	69	146
199	CD226	18	67530192	18	4	69	146
200	RIOK3	18	21032786	18	4	71	100
200	RBFA	18	77794345	18	4	71	100
201	NDUFS7	19	1383882	3	36	1	402
201	TLE6	19	2977535	3	36	1	402
201	VAV1	19	6772678	3	36	1	402
201	LRP3	19	33685598	3	36	1	402
201	ZNF570	19	37958673	3	36	1	402
201	ZNF781	19	38158649	3	36	1	402
202	TICAM1	19	4815935	3	36	917	387
202	ZNF136	19	12273871	3	36	917	387
202	SLC5A5	19	17982781	3	36	917	387
202	MAST3	19	18208602	3	36	917	387
202	CILP2	19	19649073	3	36	917	387
202	GMIP	19	19740281	3	36	917	387
202	WDR62	19	36545782	3	36	917	387
202	SPTBN4	19	40973125	3	36	917	387
203	MUM1	19	1356322	4	11	1	402
203	C3	19	6677845	4	11	1	402
203	PLEKHG2	19	39903749	4	11	1	402
204	DOCK6	19	11309968	7	5	917	387
204	ZNF93	19	20011721	7	5	917	387
204	PLD3	19	40854331	7	5	917	387
205	PRAM1	19	8554939	16	8	1	402
205	SIPA1L3	19	38397860	16	8	1	402
206	CLPP	19	6361462	18	14	1	402
206	MUC16	19	8959519	18	14	1	402
207	MAP1S	19	17830302	18	14	917	387
207	SUGP2	19	19101696	18	14	917	387
207	C19orf47	19	40826966	18	14	917	387
208	MARCH2	19	8478186	27	4	917	387
208	IL12RB1	19	18169804	27	4	917	387
209	AMH	19	2249112	36	3	1	402
209	ZNF536	19	30863327	36	3	1	402
210	NOP56	20	2633177	3	14	3	28
210	ADRA1D	20	4201277	3	14	3	28
210	INSM1	20	20348764	3	14	3	28
210	XRN2	20	21283941	3	14	3	28
211	CASS4	20	54987313	3	14	73	171
211	PCK1	20	56136136	3	14	73	171
212	ANGPT4	20	853296	3	14	74	462
212	SEL1L2	20	13830043	3	14	74	462
212	NCOA6	20	33302577	3	14	74	462
212	SOGA1	20	35405844	3	14	74	462
212	CDH4	20	60174816	3	14	74	462
212	COL20A1	20	61924537	3	14	74	462
213	SIRPB2	20	1455235	4	3	74	462
213	KCNB1	20	47988504	4	3	74	462
213	KCNQ2	20	62037541	4	3	74	462
214	SLC4A11	20	3208062	11	3	74	462
214	PTPRT	20	40701391	11	3	74	462
214	MYBL2	20	42295658	11	3	74	462
215	CHGB	20	5891973	16	3	73	171
215	BCAS1	20	52560078	16	3	73	171
216	FAM110A	20	821917	18	11	73	171
216	TRMT6	20	5918478	18	11	73	171
216	CYP24A1	20	52769987	18	11	73	171
216	SYCP2	20	58438617	18	11	73	171
217	FASTKD5	20	3127164	18	11	74	462
217	HCK	20	30639990	18	11	74	462
217	MYH7B	20	33543637	18	11	74	462
217	EPB41L1	20	34679425	18	11	74	462
217	RIMS4	20	43380444	18	11	74	462
218	ZNF341	20	32319565	31	2	73	171
218	CTCFL	20	56081797	31	2	73	171
219	KRTAP10-1	21	45959067	3	4	233	83
219	LSS	21	47609037	3	4	233	83
220	KRTAP12-1	21	46101490	7	2	233	83
220	COL6A2	21	47518032	7	2	233	83
221	XPNPEP3	22	41253084	3	10	275	311
221	POLDIP3	22	42979726	3	10	275	311
221	ATXN10	22	46067677	3	10	275	311
222	EIF3L	22	38245378	4	2	275	311
222	PLXNB2	22	50713407	4	2	275	311
223	PLA2G3	22	31530792	16	2	275	311
223	C22orf34	22	49808173	16	2	275	311
224	PHF5A	22	41855720	18	5	275	311
224	PHF21B	22	45277042	18	5	275	311
224	CELSR1	22	46756730	18	5	275	311
225	MORC4	23	106183963	1	4	206	217
225	SMARCA1	23	128580477	1	4	206	217
226	GPR174	23	78426468	3	19	202	83
226	POU3F4	23	82763268	3	19	202	83
226	AFF2	23	147582138	3	19	202	83
227	PORCN	23	48367346	3	19	206	217
227	RBM41	23	106309532	3	19	206	217
227	TSC22D3	23	106956451	3	19	206	217
227	DCAF12L1	23	125683365	3	19	206	217
227	XPNPEP2	23	128872945	3	19	206	217
227	MAGEA5	23	151282520	3	19	206	217
228	ARAF	23	47420498	17	4	206	217
228	FOXR2	23	55649832	17	4	206	217
229	CXorf65	23	70323738	18	6	202	83
229	XKRX	23	100168430	18	6	202	83
230	DMD	23	31137344	18	6	206	217
230	COL4A6	23	107398836	18	6	206	217

## Sheet: biliary_tract_0.5_hESC
SCH_Class	Gene	Chr	Position	DB_Class	DB_Class_Size	HiC_Class	HiC_Class_Size
1	ARID1A	1	27022521	0	2	227	1475
2	USH2A	1	215796235	3	2	225	322
2	FMN2	1	240255184	3	2	225	322
3	PRKCZ	1	1981908	4	9	227	1475
3	UBE4B	1	10093040	4	9	227	1475
3	SNX27	1	151584661	4	9	227	1475
3	LCE1E	1	152758752	4	9	227	1475
3	TDRD10	1	154474694	4	9	227	1475
3	RALGPS2	1	178694281	4	9	227	1475
3	TRIM17	1	228596474	4	9	227	1475
4	COL24A1	1	86194915	5	28	225	322
4	OLFM3	1	102268122	5	28	225	322
4	F5	1	169481191	5	28	225	322
4	CDC73	1	193091087	5	28	225	322
4	CRB1	1	197237333	5	28	225	322
4	EIF2D	1	206764973	5	28	225	322
4	SMYD2	1	214454564	5	28	225	322
4	SLC30A10	1	220087605	5	28	225	322
4	RBM34	1	235294497	5	28	225	322
4	RYR2	1	237205701	5	28	225	322
5	TTLL10	1	1115076	5	28	227	1475
5	EPHA8	1	22890003	5	28	227	1475
5	CSMD2	1	33979598	5	28	227	1475
5	PRKAA2	1	57110989	5	28	227	1475
5	RBM15	1	110881944	5	28	227	1475
5	LRIG2	1	113615791	5	28	227	1475
5	SYCP1	1	115397423	5	28	227	1475
5	FLG	1	152274650	5	28	227	1475
5	FLG2	1	152321212	5	28	227	1475
5	CD1B	1	158297739	5	28	227	1475
6	DUSP27	1	167064086	5	28	255	28
6	TNN	1	175036993	5	28	255	28
7	EXTL1	1	26348270	6	8	227	1475
7	TMEM53	1	45118918	6	8	227	1475
7	RPTN	1	152126070	6	8	227	1475
7	OR10T2	1	158368311	6	8	227	1475
7	SPTA1	1	158580495	6	8	227	1475
7	ZNF678	1	227751219	6	8	227	1475
8	CAPZB	1	19665266	8	7	227	1475
8	NBPF14	1	148250248	8	7	227	1475
8	SLC39A1	1	153931574	8	7	227	1475
9	EPHB2	1	23037330	9	2	227	1475
9	SCAMP3	1	155225769	9	2	227	1475
10	ATP1B1	1	169075946	10	4	225	322
10	ZP4	1	238041163	10	4	225	322
11	ST6GALNAC3	1	76540388	13	30	48	8
11	AGL	1	100316530	13	30	48	8
12	B4GALT3	1	161141099	13	30	225	322
12	TNR	1	175291934	13	30	225	322
12	SWT1	1	185126191	13	30	225	322
13	KLHL21	1	6650783	13	30	227	1475
13	MTHFR	1	11845786	13	30	227	1475
13	SLC9A1	1	27425299	13	30	227	1475
13	TAF12	1	28929608	13	30	227	1475
13	TIE1	1	43766565	13	30	227	1475
13	SYPL2	1	110009099	13	30	227	1475
13	PPM1J	1	113252615	13	30	227	1475
13	PTGFRN	1	117452544	13	30	227	1475
13	TRIM45	1	117653676	13	30	227	1475
13	ANKRD34A	1	145470507	13	30	227	1475
13	FCGR1A	1	149754249	13	30	227	1475
13	TCHHL1	1	152056619	13	30	227	1475
13	CRTC2	1	153920147	13	30	227	1475
13	NCSTN	1	160313062	13	30	227	1475
13	NHLH1	1	160336860	13	30	227	1475
13	CACNA1S	1	201008639	13	30	227	1475
13	ELF3	1	201979689	13	30	227	1475
13	MYBPH	1	203136938	13	30	227	1475
14	HP1BP3	1	21069170	14	5	227	1475
14	JMJD4	1	227918889	14	5	227	1475
14	OBSCN	1	228395830	14	5	227	1475
15	HIST2H3D	1	149784779	17	4	227	1475
15	WDR26	1	224572844	17	4	227	1475
16	IL12RB2	1	67773046	18	16	225	322
16	ELTD1	1	79355448	18	16	225	322
16	ADCY10	1	167778624	18	16	225	322
16	CR1	1	207669472	18	16	225	322
17	CASZ1	1	10696665	18	16	227	1475
17	VWA5B1	1	20617411	18	16	227	1475
17	ZYG11A	1	53308182	18	16	227	1475
17	GNAT2	1	110145888	18	16	227	1475
17	TXNIP	1	145438437	18	16	227	1475
17	DCST1	1	155006281	18	16	227	1475
17	ASH1L	1	155305051	18	16	227	1475
18	SPAG17	1	118496287	21	3	227	1475
18	ANKRD35	1	145549208	21	3	227	1475
19	SMG7	1	183441505	22	8	225	322
19	RNF2	1	185014550	22	8	225	322
19	HMCN1	1	185703682	22	8	225	322
19	ACTN2	1	236849753	22	8	225	322
20	TAS1R2	1	19166092	22	8	227	1475
20	RPL11	1	24018268	22	8	227	1475
21	PCSK9	1	55505148	22	8	230	121
21	SLC41A1	1	205758220	22	8	230	121
22	CHD5	1	6161846	23	5	227	1475
22	ASAP3	1	23755055	23	5	227	1475
22	TMEM222	1	27648635	23	5	227	1475
22	BCAS2	1	115110180	23	5	227	1475
23	TNNI3K	1	74701070	27	5	225	322
23	ASPM	1	197053256	27	5	225	322
23	CHRM3	1	239792372	27	5	225	322
24	OPRD1	1	29138653	27	5	227	1475
24	PODN	1	53527723	27	5	227	1475
25	MYOM3	1	24382530	28	3	227	1475
25	GPR61	1	110082493	28	3	227	1475
25	NPR1	1	153651163	28	3	227	1475
26	PANK4	1	2439969	29	4	227	1475
26	FBXO2	1	11708417	29	4	227	1475
27	TMCO4	1	20008705	30	6	227	1475
27	VANGL2	1	160370363	30	6	227	1475
28	PGBD5	1	230457391	30	6	230	121
28	FH	1	241660856	30	6	230	121
29	VWA1	1	1370902	33	4	227	1475
29	PTCHD2	1	11539294	33	4	227	1475
29	IRF2BP2	1	234740014	33	4	227	1475
30	COL16A1	1	32117847	35	3	227	1475
30	SPATA6	1	48761043	35	3	227	1475
30	FAM69A	1	93307716	35	3	227	1475
31	SPEN	1	16174358	36	5	227	1475
31	PADI1	1	17531620	36	5	227	1475
31	OTUD7B	1	149912228	36	5	227	1475
31	OR6N2	1	158746471	36	5	227	1475
32	SNTG2	2	946553	0	9	213	510
32	RGPD3	2	107021135	0	9	213	510
32	XIRP2	2	167744996	0	9	213	510
32	TTN	2	179390717	0	9	213	510
32	HECW2	2	197063974	0	9	213	510
33	IFT172	2	27667239	4	3	213	510
33	STAM2	2	152973314	4	3	213	510
34	TPO	2	1417232	5	14	213	510
34	COLEC11	2	3642421	5	14	213	510
34	C2orf78	2	74011315	5	14	213	510
34	NEB	2	152341852	5	14	213	510
35	ITSN2	2	24443187	5	14	230	70
35	NEURL3	2	97163379	5	14	230	70
36	GALNT5	2	158114339	9	3	213	510
36	SLC38A11	2	165754708	9	3	213	510
37	PXDN	2	1635658	13	16	213	510
37	APLF	2	68694690	13	16	213	510
37	ADD2	2	70902215	13	16	213	510
37	CPS1	2	211342405	13	16	213	510
37	ERBB4	2	212240441	13	16	213	510
37	NGEF	2	233743395	13	16	213	510
38	DYSF	2	71680752	18	11	213	510
38	CKAP2L	2	113493926	18	11	213	510
38	SCN1A	2	166845669	18	11	213	510
38	SSFA2	2	182756442	18	11	213	510
39	BCL2L11	2	111878490	19	3	213	510
39	R3HDM1	2	136289024	19	3	213	510
40	MYT1L	2	1792884	20	3	213	510
40	SCN2A	2	166150340	20	3	213	510
41	IL37	2	113670547	26	2	213	510
41	TRIP12	2	230628552	26	2	213	510
42	ALLC	2	3705785	36	9	213	510
42	DES	2	220283098	36	9	213	510
42	ALPP	2	233243243	36	9	213	510
43	CTNNB1	3	41240941	0	9	145	445
43	IMPG2	3	100941389	0	9	145	445
44	CNTN4	3	2280512	0	9	147	347
44	CELSR3	3	48673895	0	9	147	347
44	BAP1	3	52435019	0	9	147	347
45	SCN10A	3	38738836	5	15	145	445
45	XIRP1	3	39224706	5	15	145	445
45	TMPRSS7	3	111758464	5	15	145	445
45	KIAA1407	3	113682983	5	15	145	445
45	HCLS1	3	121350244	5	15	145	445
45	GOLGB1	3	121382045	5	15	145	445
46	CNTN6	3	1134341	5	15	147	347
46	GRM7	3	6902801	5	15	147	347
46	TIMP4	3	12194567	5	15	147	347
46	TRAIP	3	49866027	5	15	147	347
47	ADAMTS9	3	64501330	8	3	145	445
47	ALCAM	3	105085556	8	3	145	445
47	ZDHHC23	3	113666747	8	3	145	445
48	EOMES	3	27757439	13	13	145	445
48	C3orf38	3	88198892	13	13	145	445
48	CD96	3	111260925	13	13	145	445
48	CHCHD6	3	126423062	13	13	145	445
48	IFT122	3	129158878	13	13	145	445
49	ITPR1	3	4535031	13	13	147	347
49	CDC25A	3	48198667	13	13	147	347
49	CACNA1D	3	53529075	13	13	147	347
50	TGFBR2	3	30647993	20	5	145	445
50	NR1I2	3	119501556	20	5	145	445
50	UROC1	3	126200007	20	5	145	445
51	STT3B	3	31573992	23	5	145	445
51	SCN11A	3	38887259	23	5	145	445
52	CAND2	3	12838170	26	4	147	347
52	ITIH3	3	52828783	26	4	147	347
53	PLCXD2	3	111393522	36	5	145	445
53	CPNE4	3	131252403	36	5	145	445
54	AFF1	4	87928152	30	2	173	15
54	NFKB1	4	103422485	30	2	173	15
55	TBC1D7	6	13305183	4	7	15	17
55	CPNE5	6	36708554	4	7	15	17
56	C6orf132	6	42068856	4	7	166	308
56	CUL7	6	43005354	4	7	166	308
57	KIFC1	6	33359312	5	15	166	308
57	SPDEF	6	34505578	5	15	166	308
58	EYS	6	64429875	5	15	186	20
58	FAM135A	6	71136141	5	15	186	20
59	FNDC1	6	159590428	18	6	173	95
59	IGF2R	6	160390130	18	6	173	95
60	LEMD2	6	33738989	19	6	166	308
60	HCRTR2	6	55039070	19	6	166	308
61	DSP	6	7541869	21	2	29	10
61	HIST1H2AG	6	27100816	21	2	29	10
62	BRAF	7	140433812	0	7	184	71
62	RNF32	7	156433440	0	7	184	71
63	ZNF479	7	57187325	5	11	180	11
63	ZNF679	7	63688851	5	11	180	11
64	AUTS2	7	69063904	13	13	16	30
64	PTPRZ1	7	121513158	13	13	16	30
65	SDK1	7	4169316	15	2	215	7
65	MUC3A	7	100547051	15	2	215	7
66	TRPV5	7	142605266	36	7	184	71
66	OR2A12	7	143792200	36	7	184	71
67	CDKN2A	9	21967750	0	7	336	696
67	ANKRD20A1	9	67926760	0	7	336	696
67	ANKRD20A4	9	69381980	0	7	336	696
67	ZNF462	9	109625377	0	7	336	696
68	NFIB	9	14081841	5	7	336	696
68	ZNF189	9	104161135	5	7	336	696
68	ABCA1	9	107543283	5	7	336	696
68	PALM2-AKAP2	9	112542576	5	7	336	696
68	EHMT1	9	140513443	5	7	336	696
69	TLE1	9	84198597	11	5	336	696
69	PTCH1	9	98205263	11	5	336	696
70	B4GALT1	9	33110638	13	7	336	696
70	UNC13B	9	35161988	13	7	336	696
70	TLN1	9	35697333	13	7	336	696
70	GBA2	9	35736862	13	7	336	696
70	OR13F1	9	107266543	13	7	336	696
70	SLC46A2	9	115641199	13	7	336	696
71	CBWD6	9	69204537	14	2	336	696
71	PTPN3	9	112137973	14	2	336	696
72	SEMA4D	9	91975705	18	4	336	696
72	SUSD1	9	114803060	18	4	336	696
73	TOPORS	9	32540541	19	2	336	696
73	APBA1	9	72042448	19	2	336	696
74	IFNA13	9	21367370	22	4	336	696
74	C9orf131	9	35042204	22	4	336	696
74	TMOD1	9	100263920	22	4	336	696
75	RMI1	9	86595636	23	3	336	696
75	RGS3	9	116225979	23	3	336	696
75	ENTPD8	9	140328815	23	3	336	696
76	OR52E8	11	5877978	5	12	300	504
76	OR10A2	11	6890985	5	12	300	504
76	OR5F1	11	55761156	5	12	300	504
76	C11orf53	11	111126706	5	12	300	504
76	DRD2	11	113280316	5	12	300	504
77	OR51B6	11	5372737	13	15	300	504
77	TMEM179B	11	62554873	13	15	300	504
77	KDM2A	11	66886739	13	15	300	504
77	NCAM1	11	112831968	13	15	300	504
77	BACE1	11	117156401	13	15	300	504
78	DENND5A	11	9160374	13	15	302	187
78	QSER1	11	32914723	13	15	302	187
78	GYLTL1B	11	45944226	13	15	302	187
78	SLC15A3	11	60704554	13	15	302	187
78	DAGLA	11	61447904	13	15	302	187
79	FAT3	11	92085261	19	4	303	178
79	AMOTL1	11	94501507	19	4	303	178
80	PHRF1	11	576445	29	10	300	504
80	OR56B1	11	5757677	29	10	300	504
80	PIK3C2A	11	17108123	29	10	300	504
80	TMEM223	11	62557786	29	10	300	504
80	FLRT1	11	63871361	29	10	300	504
81	MUC5AC	11	1151579	35	3	300	504
81	MUC5B	11	1244294	35	3	300	504
81	OR10AG1	11	55735033	35	3	300	504
82	ANKRD42	11	82904780	37	4	307	102
82	DLAT	11	111895537	37	4	307	102
83	RERG	12	15260715	5	17	112	16
83	RFX4	12	107078476	5	17	112	16
84	RAD51AP1	12	4647949	5	17	121	203
84	BCDIN3D	12	50229825	5	17	121	203
84	E2F7	12	77415025	5	17	121	203
84	SLC6A15	12	85253266	5	17	121	203
85	CMKLR1	12	108681820	5	17	122	138
85	UNG	12	109535922	5	17	122	138
86	AMHR2	12	53817638	10	4	121	203
86	VEZT	12	95611521	10	4	121	203
87	SMARCD1	12	50478982	13	20	121	203
87	ZFC3H1	12	72003378	13	20	121	203
87	KCNC2	12	75433857	13	20	121	203
87	SPIC	12	101871334	13	20	121	203
88	WSCD2	12	108523247	13	20	122	138
88	DDX54	12	113594977	13	20	122	138
88	MLXIP	12	122516633	13	20	122	138
89	ANKS1B	12	99128568	15	3	122	138
89	KCTD10	12	109886459	15	3	122	138
90	SYNE2	14	64319682	13	9	357	21
90	PAPLN	14	73704204	13	9	357	21
91	EXD2	14	69658193	13	9	358	17
91	ACOT2	14	74035762	13	9	358	17
92	SHC4	15	49115933	5	5	388	239
92	PIF1	15	65107828	5	5	388	239
92	ISLR	15	74466086	5	5	388	239
93	SIN3A	15	75661719	13	8	388	239
93	BNC1	15	83924654	13	8	388	239
93	MESP2	15	90319588	13	8	388	239
94	PLEKHO2	15	65134081	20	2	388	239
94	PSMA4	15	78832746	20	2	388	239
95	EFTUD1	15	82422560	22	3	1	79
95	CHD2	15	93443550	22	3	1	79
96	ISL2	15	76629064	27	3	388	239
96	KLHL25	15	86302558	27	3	388	239
96	HAPLN3	15	89420518	27	3	388	239
97	ATP2A1	16	28891363	0	3	251	374
97	ADAMTS18	16	77316024	0	3	251	374
98	MAPK8IP3	16	1756220	4	4	20	14
98	ALDOA	16	30075599	4	4	20	14
99	PDPK1	16	2587964	5	12	251	374
99	RBFOX1	16	6823809	5	12	251	374
99	COG7	16	23399813	5	12	251	374
99	NSMCE1	16	27236314	5	12	251	374
99	VAT1L	16	77822460	5	12	251	374
99	IRF8	16	85932773	5	12	251	374
100	TBC1D24	16	2525146	10	4	251	374
100	RNF40	16	30772932	10	4	251	374
100	PRDM7	16	90122973	10	4	251	374
101	ZNF75A	16	3355405	19	5	251	374
101	TXNDC11	16	11772935	19	5	251	374
101	RBBP6	16	24550907	19	5	251	374
102	CCDC64B	16	3077867	34	2	251	374
102	CREBBP	16	3775055	34	2	251	374
103	ACACA	17	35441926	0	10	499	381
103	IKZF3	17	37913967	0	10	499	381
104	SARM1	17	26698682	5	8	499	381
104	RAD51D	17	33426810	5	8	499	381
104	CACNB1	17	37333388	5	8	499	381
105	TRPV1	17	3468739	11	6	12	45
105	KRTAP4-9	17	39261640	11	6	12	45
106	PLXDC1	17	37219555	18	6	499	381
106	KRTAP4-4	17	39315905	18	6	499	381
107	MYO19	17	34851598	36	6	499	381
107	DDX52	17	35969789	36	6	499	381
107	HEXIM1	17	43224683	36	6	499	381
108	KIRREL2	19	36347951	0	7	925	609
108	RYR1	19	38924339	0	7	925	609
109	GMIP	19	19740281	5	12	925	609
109	WDR62	19	36545782	5	12	925	609
110	ZNF93	19	20011721	6	6	925	609
110	SIPA1L3	19	38397860	6	6	925	609
111	CRTC1	19	18794424	10	2	925	609
111	ZNF793	19	37997840	10	2	925	609
112	TICAM1	19	4815935	13	19	925	609
112	CILP2	19	19649073	13	19	925	609
112	LRP3	19	33685598	13	19	925	609
112	ZNF570	19	37958673	13	19	925	609
112	ZNF781	19	38158649	13	19	925	609
112	SPTBN4	19	40973125	13	19	925	609
113	MAP1S	19	17830302	18	11	925	609
113	SUGP2	19	19101696	18	11	925	609
113	C19orf47	19	40826966	18	11	925	609
114	PRAM1	19	8554939	20	4	925	609
114	DYRK1B	19	40315986	20	4	925	609
115	CLPP	19	6361462	22	5	925	609
115	DOCK6	19	11309968	22	5	925	609
115	PLD3	19	40854331	22	5	925	609
116	MUM1	19	1356322	25	4	925	609
116	PLEKHG2	19	39903749	25	4	925	609
117	ZNF136	19	12273871	30	2	925	609
117	SLC5A5	19	17982781	30	2	925	609
118	MARCH2	19	8478186	33	4	925	609
118	IL12RB1	19	18169804	33	4	925	609
118	WDR87	19	38375462	33	4	925	609
119	NDRG3	20	35280168	6	2	127	120
119	TSHZ2	20	51801821	6	2	127	120
120	INSM1	20	20348764	13	7	122	101
120	XRN2	20	21283941	13	7	122	101
121	EPB41L1	20	34679425	18	10	127	120
121	RIMS4	20	43380444	18	10	127	120
121	SYCP2	20	58438617	18	10	127	120
122	ZNF341	20	32319565	41	2	127	120
122	CTCFL	20	56081797	41	2	127	120
123	KRTAP10-1	21	45959067	5	3	239	75
123	LSS	21	47609037	5	3	239	75
124	PHF5A	22	41855720	18	5	282	296
124	PHF21B	22	45277042	18	5	282	296
124	CELSR1	22	46756730	18	5	282	296
125	POLDIP3	22	42979726	30	2	282	296
125	FBLN1	22	45898718	30	2	282	296
126	ZCCHC5	23	77911565	5	11	5	6
126	MAGEA5	23	151282520	5	11	294	10

## Sheet: bone_0.2_IMR90
SCH_Class	Gene	Chr	Position	DB_Class	DB_Class_Size	HiC_Class	HiC_Class_Size
1	RYR2	1	237205701	0	2	169	901
2	GRIK3	1	37261127	1	16	169	901
2	TM2D1	1	62146718	1	16	169	901
2	AMY2B	1	104097265	1	16	169	901
2	MCL1	1	150547026	1	16	169	901
2	C4BPB	1	207262583	1	16	169	901
2	LYST	1	235824330	1	16	169	901
3	GABRD	1	1950767	1	16	175	1331
3	AKNAD1	1	109358519	1	16	175	1331
3	LCE1B	1	152784446	1	16	175	1331
3	HCN3	1	155247217	1	16	175	1331
3	CACNA1E	1	181452685	1	16	175	1331
3	TMEM81	1	205052256	1	16	175	1331
3	HHAT	1	210502249	1	16	175	1331
4	H3F3A	1	226250407	2	3	169	901
4	TOMM20	1	235272657	2	3	169	901
5	IL20	1	207039153	3	3	169	901
5	EDARADD	1	236558715	3	3	169	901
6	CDC73	1	193091087	4	5	169	901
6	FMOD	1	203309748	4	5	169	901
7	UBR4	1	19400999	4	5	175	1331
7	HIST2H2BF	1	149754244	4	5	175	1331
7	CCT3	1	156278751	4	5	175	1331
8	TARS2	1	150459839	5	6	169	901
8	SERPINC1	1	173872941	5	6	169	901
9	APH1A	1	150237798	5	6	175	1331
9	KCNN3	1	154669941	5	6	175	1331
9	ADAMTS4	1	161159537	5	6	175	1331
10	LHX8	1	75600566	6	2	169	901
10	USH2A	1	215796235	6	2	169	901
11	PDPN	1	13911966	7	7	169	901
11	CD160	1	145695797	7	7	169	901
11	KIAA1614	1	180882312	7	7	169	901
11	AHCTF1	1	247002401	7	7	169	901
12	CLSTN1	1	9789078	7	7	175	1331
12	TIE1	1	43766565	7	7	175	1331
12	FNDC7	1	109255555	7	7	175	1331
13	CSF3R	1	36931643	8	18	169	901
13	PEX11B	1	145516164	8	18	169	901
13	DUSP27	1	167064086	8	18	169	901
13	RGS18	1	192127591	8	18	169	901
13	TBCE	1	235530674	8	18	169	901
13	MTR	1	236958580	8	18	169	901
14	PLEKHN1	1	901876	8	18	175	1331
14	CCDC30	1	43000559	8	18	175	1331
14	ORC1	1	52838500	8	18	175	1331
14	DIO1	1	54359860	8	18	175	1331
14	PRKACB	1	84543657	8	18	175	1331
14	MAGI3	1	113933474	8	18	175	1331
14	PBXIP1	1	154916558	8	18	175	1331
14	PIK3C2B	1	204391757	8	18	175	1331
14	RAB3GAP2	1	220321609	8	18	175	1331
15	C8B	1	57394882	9	12	169	901
15	LRRC7	1	70225857	9	12	169	901
15	NTNG1	1	107682744	9	12	169	901
15	ANKRD35	1	145549208	9	12	169	901
15	ENSA	1	150594598	9	12	169	901
15	MRPL24	1	156707093	9	12	169	901
16	MASP2	1	11086579	9	12	175	1331
16	ZMYM4	1	35734567	9	12	175	1331
16	MUTYH	1	45794913	9	12	175	1331
16	EFCAB7	1	63988971	9	12	175	1331
17	KCNC4	1	110753335	10	5	175	1331
17	PTGFRN	1	117452544	10	5	175	1331
17	FLG	1	152274650	10	5	175	1331
17	KCNH1	1	210851656	10	5	175	1331
18	CNR2	1	24200459	11	3	175	1331
18	EPB41	1	29213602	11	3	175	1331
19	CR2	1	207627644	12	3	169	901
19	KIF26B	1	245318286	12	3	169	901
20	PIK3CD	1	9711789	15	5	175	1331
20	CDA	1	20915443	15	5	175	1331
20	ZNF436	1	23685940	15	5	175	1331
20	DHDDS	1	26758772	15	5	175	1331
21	ANGPTL3	1	63063157	18	6	169	901
21	SEC16B	1	177898241	18	6	169	901
21	PM20D1	1	205797149	18	6	169	901
22	RAD54L	1	46713366	19	2	175	1331
22	CFHR4	1	196857143	19	2	175	1331
23	ABCA4	1	94458393	20	6	175	1331
23	INTS3	1	153700566	20	6	175	1331
23	LAX1	1	203738765	20	6	175	1331
23	MAP1LC3C	1	242158791	20	6	175	1331
24	TDRKH	1	151744040	21	7	169	901
24	SLC19A2	1	169433148	21	7	169	901
25	CAMTA1	1	6845383	21	7	175	1331
25	CDKN2C	1	51434366	21	7	175	1331
25	GNAT2	1	110145888	21	7	175	1331
25	LAMC2	1	183155173	21	7	175	1331
25	FLVCR1	1	213031596	21	7	175	1331
26	SSR2	1	155978838	22	6	169	901
26	IKBKE	1	206643585	22	6	169	901
27	KIF1B	1	10270763	22	6	175	1331
27	ZBTB41	1	197122813	22	6	175	1331
28	HOOK1	1	60280532	26	4	169	901
28	OR10J3	1	159283459	26	4	169	901
29	PRCC	1	156737273	27	3	169	901
29	ADCY10	1	167778624	27	3	169	901
30	KLHDC7A	1	18807423	29	3	169	901
30	SPAG17	1	118496287	29	3	169	901
31	LRRTM4	2	76974849	1	8	145	767
31	REV1	2	100016937	1	8	145	767
31	POLR1B	2	113299491	1	8	145	767
31	SCN7A	2	167260082	1	8	145	767
31	ZNF385B	2	180306710	1	8	145	767
31	PLCD4	2	219472487	1	8	145	767
31	SPHKAP	2	228844669	1	8	145	767
32	SMC6	2	17845078	4	4	141	631
32	INPP4A	2	99061320	4	4	141	631
33	SLC9A4	2	103089761	4	4	145	767
33	SH3BP4	2	235860627	4	4	145	767
34	HK2	2	75059781	7	4	145	767
34	PARD3B	2	205410515	7	4	145	767
34	AGAP1	2	236402732	7	4	145	767
35	DNMT3A	2	25455829	8	9	141	631
35	MDH1B	2	207602488	8	9	141	631
35	C2orf80	2	209030070	8	9	141	631
35	ANKMY1	2	241418838	8	9	141	631
36	MSH6	2	48011093	8	9	145	767
36	TBC1D8	2	101623689	8	9	145	767
36	OSBPL6	2	179059207	8	9	145	767
37	CCDC138	2	109403205	12	3	145	767
37	FIGN	2	164464117	12	3	145	767
38	ADD2	2	70902215	13	3	145	767
38	ABCA12	2	215796265	13	3	145	767
39	RGPD2	2	88056717	18	2	145	767
39	ASNSD1	2	190526124	18	2	145	767
40	SNTG2	2	946553	19	3	141	631
40	GIGYF2	2	233562014	19	3	141	631
41	THADA	2	43457974	20	4	141	631
41	IFIH1	2	163123588	20	4	141	631
41	PASK	2	242045513	20	4	141	631
42	MAP2	2	210288770	22	6	141	631
42	ERBB4	2	212240441	22	6	141	631
43	XDH	2	31557187	22	6	145	767
43	ZNF638	2	71558884	22	6	145	767
43	SLC5A7	2	108602969	22	6	145	767
43	ERCC3	2	128014865	22	6	145	767
44	POU3F3	2	105471968	35	2	145	767
44	DNER	2	230222344	35	2	145	767
45	IFT172	2	27667239	37	4	145	767
45	EIF2AK3	2	88856258	37	4	145	767
45	DGKD	2	234296799	37	4	145	767
46	CNTN4	3	2280512	1	4	87	759
46	KLF15	3	126061477	1	4	87	759
47	AMT	3	49454210	3	4	87	759
47	OPA1	3	193310932	3	4	87	759
48	THUMPD3	3	9404716	5	9	87	759
48	RFT1	3	53122500	5	9	87	759
48	H1FX	3	129033613	5	9	87	759
48	DHX36	3	153993456	5	9	87	759
49	CCDC71	3	49199967	5	9	89	427
49	STXBP5L	3	120627049	5	9	89	427
49	CPNE4	3	131252403	5	9	89	427
50	GLB1	3	33038099	7	6	89	427
50	SCN11A	3	38887259	7	6	89	427
50	TLR9	3	52255095	7	6	89	427
50	SPICE1	3	113161564	7	6	89	427
51	COPB2	3	139076432	8	6	87	759
51	SMC4	3	160118346	8	6	87	759
51	KLHL6	3	183205318	8	6	87	759
52	SRGAP3	3	9022275	9	4	87	759
52	ZNF197	3	44666510	9	4	87	759
53	SGOL1	3	20209935	15	4	87	759
53	CCDC66	3	56591183	15	4	87	759
54	CASR	3	121903180	15	4	89	427
54	UMPS	3	124449212	15	4	89	427
55	SETD2	3	47057897	21	4	87	759
55	PRR23C	3	138760943	21	4	87	759
55	HPS3	3	148847370	21	4	87	759
56	TATDN2	3	10290176	22	2	87	759
56	COL6A6	3	130279177	22	2	87	759
57	CACNA2D2	3	50400043	23	2	87	759
57	STAG1	3	136055998	23	2	87	759
58	PHLDB2	3	111578567	27	2	87	759
58	SLITRK3	3	164904507	27	2	87	759
59	CCDC13	3	42749873	35	5	89	427
59	CGGBP1	3	88101099	35	5	89	427
59	MECOM	3	168801286	35	5	89	427
60	PDGFRA	4	55095263	0	3	82	8
60	KIT	4	55524094	0	3	82	8
61	GRID2	4	93225549	3	2	114	338
61	ARHGEF38	4	106473776	3	2	114	338
62	FRAS1	4	78978723	7	7	114	338
62	HPSE	4	84213613	7	7	114	338
62	CCDC110	4	186366337	7	7	114	338
63	PCDH7	4	30722036	8	7	114	338
63	PRKG2	4	82008523	8	7	114	338
64	TET2	4	106067841	22	3	114	338
64	NUDT6	4	123813798	22	3	114	338
65	MAML3	4	140637545	30	2	114	338
65	SMAD1	4	146402950	30	2	114	338
66	SLC2A9	4	9827847	38	2	112	131
66	WDR17	4	176986984	38	2	112	131
67	CDH12	5	21750972	1	9	135	518
67	PCDHB3	5	140479825	1	9	135	518
68	SH3TC2	5	148361712	1	9	138	244
68	ARHGEF37	5	148961134	1	9	138	244
69	ADAMTS16	5	5140442	1	9	162	7
69	ADCY2	5	7396342	1	9	162	7
70	CDH18	5	19473154	8	7	135	518
70	HCN1	5	45255051	8	7	135	518
70	ECSCR	5	138784242	8	7	135	518
70	SH3PXD2B	5	171760502	8	7	135	518
71	CSNK1A1	5	148875456	8	7	138	244
71	GABRA6	5	161112657	8	7	138	244
72	IQGAP2	5	75699079	9	4	135	518
72	CMYA5	5	78985658	9	4	135	518
73	PLK2	5	57749809	14	3	138	244
73	ARHGAP26	5	142150291	14	3	138	244
74	CDH9	5	26880708	21	4	135	518
74	PCDHAC1	5	140306301	21	4	135	518
75	C7	5	40909598	22	4	138	244
75	SEMA6A	5	115779250	22	4	138	244
75	MEGF10	5	126626455	22	4	138	244
76	ZNF622	5	16451627	35	3	135	518
76	PCDHA10	5	140235467	35	3	135	518
77	TNXB	6	31976196	1	5	81	620
77	FILIP1	6	76017799	1	5	81	620
77	SESN1	6	109307639	1	5	81	620
77	TRDN	6	123670619	1	5	81	620
78	DAAM2	6	39760158	7	6	81	620
78	OPN5	6	47749774	7	6	81	620
78	SENP6	6	76311224	7	6	81	620
78	L3MBTL3	6	130339727	7	6	81	620
79	C6orf48	6	31802691	8	10	81	620
79	DNAH8	6	38683116	8	10	81	620
79	ME1	6	83920109	8	10	81	620
79	TSPYL1	6	116596021	8	10	81	620
79	EYA4	6	133562494	8	10	81	620
79	TNFAIP3	6	138188324	8	10	81	620
79	VTA1	6	142468298	8	10	81	620
80	PHACTR1	6	12717036	8	10	84	432
80	UBR2	6	42531759	8	10	84	432
80	XPO5	6	43490067	8	10	84	432
81	TRIM31	6	30070673	9	4	84	432
81	ZNF318	6	43303807	9	4	84	432
81	CAPN11	6	44126547	9	4	84	432
81	CGA	6	87795215	9	4	84	432
82	KIAA0319	6	24544331	13	5	81	620
82	OR10C1	6	29407715	13	5	81	620
83	HSP90AB1	6	44214694	21	2	81	620
83	COL10A1	6	116440084	21	2	81	620
84	DHX16	6	30620895	35	5	81	620
84	RCAN2	6	46188466	35	5	81	620
84	BCLAF1	6	136578000	35	5	81	620
85	NFYA	6	41040706	35	5	84	432
85	RFX6	6	117198375	35	5	84	432
86	KDM1B	6	18155618	43	5	81	620
86	MTO1	6	74171453	43	5	81	620
87	CYP3A7	7	99302659	1	5	76	396
87	CYP3A43	7	99425635	1	5	76	396
88	DPY19L1	7	34968492	1	5	80	690
88	ABCA13	7	48211056	1	5	80	690
88	ZNF479	7	57187325	1	5	80	690
89	INTS1	7	1509912	4	5	76	396
89	CPA2	7	129906702	4	5	76	396
89	FASTK	7	150773707	4	5	76	396
90	RSBN1L	7	77325742	5	4	76	396
90	SEMA3E	7	82993221	5	4	76	396
91	C7orf62	7	88423419	5	4	80	690
91	OR2F1	7	143657019	5	4	80	690
92	FAM188B	7	30811032	7	4	80	690
92	ZNF107	7	64126460	7	4	80	690
92	TES	7	115850546	7	4	80	690
92	REPIN1	7	150065878	7	4	80	690
93	PDE1C	7	31790792	8	8	80	690
93	ZNF716	7	57509882	8	8	80	690
93	AUTS2	7	69063904	8	8	80	690
93	MDH2	7	75677336	8	8	80	690
93	STEAP2	7	89840999	8	8	80	690
93	TAC1	7	97361270	8	8	80	690
93	GIMAP8	7	150147717	8	8	80	690
94	SP4	7	21467688	9	4	80	690
94	NACAD	7	45120035	9	4	80	690
94	SLC26A3	7	107405911	9	4	80	690
94	MGAM	7	141695678	9	4	80	690
95	COL1A2	7	94023872	11	2	80	690
95	DOCK4	7	111366163	11	2	80	690
96	POT1	7	124462439	13	2	80	690
96	DPP6	7	154002296	13	2	80	690
97	CALCR	7	93053798	15	3	80	690
97	WEE2	7	141408152	15	3	80	690
98	CCDC129	7	31553684	21	4	80	690
98	TMEM168	7	112402436	21	4	80	690
98	AASS	7	121713597	21	4	80	690
99	AKAP9	7	91570188	28	2	80	690
99	ZYX	7	143078359	28	2	80	690
100	COBL	7	51138525	35	7	76	396
100	FZD9	7	72848108	35	7	76	396
100	ZNF655	7	99156044	35	7	76	396
101	LRRN3	7	110731061	35	7	80	690
101	MET	7	116312458	35	7	80	690
102	HMBOX1	8	28747910	1	4	137	417
102	SLC10A5	8	82605890	1	4	137	417
103	ADAM2	8	39601254	7	3	141	206
103	SNTG1	8	50824338	7	3	141	206
104	MTMR7	8	17154305	8	5	137	417
104	DUSP4	8	29190578	8	5	137	417
104	CSPP1	8	67976602	8	5	137	417
105	ST18	8	53023391	8	5	141	206
105	ZFHX4	8	77593514	8	5	141	206
106	KIF13B	8	28924794	9	5	137	417
106	C8orf59	8	86126287	9	5	137	417
106	FAM135B	8	139142265	9	5	137	417
107	MTUS1	8	17501302	13	3	137	417
107	HOOK3	8	42752032	13	3	137	417
108	RHOBTB2	8	22844929	15	3	137	417
108	ZFAND1	8	82615148	15	3	137	417
109	CSMD1	8	2792874	22	4	137	417
109	FAM83A	8	124194265	22	4	137	417
110	SULF1	8	70405027	30	2	137	417
110	ATAD2	8	124332090	30	2	137	417
111	MLLT3	9	20341662	1	4	326	636
111	RGS3	9	116225979	1	4	326	636
111	COL27A1	9	116917824	1	4	326	636
112	PALM2-AKAP2	9	112542576	5	4	3	84
112	AKAP2	9	112810877	5	4	3	84
113	DCTN3	9	34613541	5	4	326	636
113	CNTNAP3	9	39072763	5	4	326	636
114	IFNA7	9	21201467	8	5	326	636
114	UNC13B	9	35161988	8	5	326	636
114	RNF20	9	104296130	8	5	326	636
114	SMC2	9	106856540	8	5	326	636
114	SNX30	9	115513133	8	5	326	636
115	CDKN2A	9	21967750	9	3	326	636
115	RASEF	9	85594499	9	3	326	636
116	SNAPC3	9	15422781	13	2	326	636
116	TEX10	9	103064356	13	2	326	636
117	KDM4C	9	6720862	15	4	326	636
117	FGD3	9	95709600	15	4	326	636
118	CSTF2T	10	53455245	1	4	140	460
118	CDH23	10	73156690	1	4	140	460
119	TUBGCP2	10	135092133	1	4	141	299
119	CYP2E1	10	135340866	1	4	141	299
120	EGR2	10	64571755	4	3	140	460
120	NPFFR1	10	72014712	4	3	140	460
120	OIT3	10	74653313	4	3	140	460
121	SFMBT2	10	7200585	7	4	140	460
121	SLC18A3	10	50818346	7	4	140	460
122	IL15RA	10	5994333	9	4	140	460
122	HPSE2	10	100216833	9	4	140	460
123	CCAR1	10	70480900	19	2	140	460
123	PPRC1	10	103892750	19	2	140	460
124	RBP3	10	48381486	26	2	141	299
124	FRMPD2	10	49364601	26	2	141	299
125	KIAA1217	10	23983674	27	2	140	460
125	MKI67	10	129894924	27	2	140	460
126	OR52K1	11	4510108	1	8	271	610
126	NAV2	11	19372270	1	8	271	610
126	TUT1	11	62342516	1	8	271	610
126	CDC42BPG	11	64591661	1	8	271	610
126	SLCO2B1	11	74862031	1	8	271	610
127	OTOG	11	17568919	1	8	272	549
127	SHANK2	11	70313960	1	8	272	549
128	AP2A2	11	925808	4	5	272	549
128	OLFML1	11	7506599	4	5	272	549
129	HIPK3	11	33278867	7	6	271	610
129	NOX4	11	89057521	7	6	271	610
130	USH1C	11	17515441	7	6	272	549
130	SPTBN2	11	66452719	7	6	272	549
130	SYTL2	11	85405264	7	6	272	549
131	HBD	11	5254058	8	5	271	610
131	SPON1	11	13984183	8	5	271	610
131	C11orf74	11	36616042	8	5	271	610
132	IGSF22	11	18725851	9	5	271	610
132	OR4S1	11	48327774	9	5	271	610
133	ANO9	11	417929	9	5	272	549
133	DGKZ	11	46368955	9	5	272	549
133	OR5AP2	11	56408964	9	5	272	549
134	ASCL3	11	8959118	12	3	271	610
134	TRIM49B	11	49053151	12	3	271	610
135	TRAF6	11	36505316	14	5	271	610
135	OR4C46	11	51515281	14	5	271	610
135	FAM111A	11	58910317	14	5	271	610
136	FNBP4	11	47738068	15	10	271	610
136	CLP1	11	57425215	15	10	271	610
136	MS4A1	11	60223281	15	10	271	610
136	HNRNPUL2	11	62480096	15	10	271	610
136	CLPB	11	72003469	15	10	271	610
136	TMPRSS13	11	117773756	15	10	271	610
137	CDHR5	11	616564	15	10	272	549
137	OR7E5P	11	55746178	15	10	272	549
137	CCS	11	66360689	15	10	272	549
138	SLC6A5	11	20620945	18	6	271	610
138	ZFP91-CNTF	11	58346586	18	6	271	610
138	EFEMP2	11	65633911	18	6	271	610
138	GUCY1A2	11	106544737	18	6	271	610
139	RPS6KA4	11	64126624	21	4	272	549
139	HEPHL1	11	93754377	21	4	272	549
140	ANO5	11	22214721	22	7	271	610
140	OR5L1	11	55578942	22	7	271	610
140	OR5I1	11	55702931	22	7	271	610
141	GPR152	11	67218771	22	7	272	549
141	DNAJB13	11	73661363	22	7	272	549
142	TSG101	11	18501857	26	2	271	610
142	OR5D18	11	55587105	26	2	271	610
143	ZNF195	11	3379156	35	3	272	549
143	OR8I2	11	55860783	35	3	272	549
144	LRIG3	12	59265936	1	8	57	547
144	APAF1	12	99039077	1	8	57	547
144	TCP11L2	12	106696568	1	8	57	547
145	E2F7	12	77415025	1	8	58	528
145	METAP2	12	95867821	1	8	58	528
145	RIMBP2	12	130880680	1	8	58	528
146	KMT2D	12	49412757	7	4	58	528
146	STX2	12	131274144	7	4	58	528
147	GYS2	12	21689122	8	5	57	547
147	CMKLR1	12	108681820	8	5	57	547
148	NUP107	12	69080730	8	5	58	528
148	TMEM132B	12	125811161	8	5	58	528
149	AMN1	12	31824070	9	10	57	547
149	SLC38A1	12	46576840	9	10	57	547
149	HPD	12	122277432	9	10	57	547
150	MRPL51	12	6601315	9	10	58	528
150	PTPRR	12	71031852	9	10	58	528
150	SIRT4	12	120740123	9	10	58	528
151	HDAC7	12	48176506	9	10	69	6
151	H1FNT	12	48722762	9	10	69	6
152	SYT10	12	33528347	11	3	57	547
152	WIBG	12	56295196	11	3	57	547
153	GLS2	12	56864727	13	3	57	547
153	HVCN1	12	111086490	13	3	57	547
154	CCDC65	12	49297892	15	3	58	528
154	NCKAP5L	12	50184928	15	3	58	528
155	GUCY2C	12	14765567	22	3	58	528
155	CHST11	12	104850691	22	3	58	528
156	LDHB	12	21788274	24	2	57	547
156	KRR1	12	75891418	24	2	57	547
157	IRAK3	12	66582977	26	4	58	528
157	PTPRB	12	70910631	26	4	58	528
158	TSFM	12	58176527	28	3	57	547
158	MYBPC1	12	101988708	28	3	57	547
159	ANO2	12	5671816	30	2	58	528
159	ALX1	12	85674035	30	2	58	528
160	TIMELESS	12	56810156	31	2	57	547
160	ZNF605	12	133498018	31	2	57	547
161	PLCZ1	12	18836109	35	4	58	528
161	FGD6	12	95470524	35	4	58	528
162	CLDN10	13	96204946	1	5	317	254
162	LIG4	13	108859791	1	5	317	254
162	COL4A1	13	110801304	1	5	317	254
163	SPTB	14	65233116	3	6	1	496
163	TRIP11	14	92434242	3	6	1	496
163	SERPINA10	14	94749649	3	6	1	496
163	YY1	14	100705101	3	6	1	496
164	RIN3	14	92980124	8	2	1	496
164	AHNAK2	14	105403590	8	2	1	496
165	DDX24	14	94517267	21	3	1	496
165	PPP2R5C	14	102228134	21	3	1	496
166	PPM1A	14	60715965	26	3	1	496
166	PPP4R4	14	94640648	26	3	1	496
166	SERPINA6	14	94770584	26	3	1	496
167	RTN1	14	60062693	29	2	1	496
167	ACTN1	14	69340839	29	2	1	496
168	DUOXA2	15	45406522	7	4	374	344
168	ZNF609	15	64791618	7	4	374	344
169	SH3GL3	15	84115979	9	2	374	344
169	ACAN	15	89346673	9	2	374	344
170	CGNL1	15	57668702	15	2	374	344
170	ADAMTSL3	15	84322837	15	2	374	344
171	PARP6	15	72533521	21	3	1	191
171	IDH2	15	90627210	21	3	1	191
172	NEDD4	15	56119116	22	4	374	344
172	DENND4A	15	65952956	22	4	374	344
172	PKM	15	72491369	22	4	374	344
173	DUOX2	15	45384851	40	3	374	344
173	DIS3L	15	66585632	40	3	374	344
174	DNAH3	16	20944432	1	3	221	598
174	USP31	16	23072727	1	3	221	598
174	PKD1L2	16	81134483	1	3	221	598
175	GGA2	16	23474862	3	2	221	598
175	HP	16	72088507	3	2	221	598
176	MLYCD	16	83932729	5	2	221	598
176	ANKRD11	16	89334028	5	2	221	598
177	SLC5A2	16	31494438	7	4	221	598
177	GFOD2	16	67708435	7	4	221	598
177	ZFHX3	16	72816785	7	4	221	598
177	CHST5	16	75562427	7	4	221	598
178	PLEKHG4	16	67313049	13	2	221	598
178	CBFA2T3	16	88941262	13	2	221	598
179	PALB2	16	23614482	26	2	221	598
179	ATP2A1	16	28891363	26	2	221	598
180	NTAN1	16	15131709	27	3	221	598
180	SULT1A1	16	28616907	27	3	221	598
181	IL21R	16	27438578	29	2	221	598
181	BCAR1	16	75262927	29	2	221	598
182	ABCC6	16	16243421	32	2	221	598
182	CDH1	16	68771194	32	2	221	598
183	CHRNE	17	4801063	1	3	470	458
183	NLRP1	17	5417437	1	3	470	458
184	ZZEF1	17	3907738	5	4	469	519
184	CAMTA2	17	4871286	5	4	469	519
185	ATAD5	17	29158987	7	6	470	458
185	SLC35B1	17	47778295	7	6	470	458
186	TLCD2	17	1606083	8	2	469	519
186	ARRB2	17	4613788	8	2	469	519
187	DNAH2	17	7620671	9	6	470	458
187	CCDC144A	17	16593638	9	6	470	458
187	CCDC144B	17	18441114	9	6	470	458
187	MYO1D	17	30819539	9	6	470	458
188	MYH1	17	10395626	14	2	469	519
188	CHAD	17	48541852	14	2	469	519
189	ITGAE	17	3617918	20	3	469	519
189	GPR179	17	36481492	20	3	469	519
190	KRTAP4-7	17	39240458	22	5	469	519
190	KRTAP4-9	17	39261640	22	5	469	519
190	MRPL10	17	45900637	22	5	469	519
191	NOS2	17	26083791	26	3	469	519
191	KRT36	17	39642387	26	3	469	519
192	LAMA3	18	21269406	26	3	71	100
192	MYO5B	18	47349155	26	3	71	100
193	TDRD12	19	33210678	1	7	917	387
193	RBM42	19	36119979	1	7	917	387
194	CD70	19	6585849	7	9	1	402
194	ZNF699	19	9405985	7	9	1	402
195	ZNF709	19	12571997	7	9	917	387
195	NCAN	19	19322781	7	9	917	387
195	ZNF729	19	22469251	7	9	917	387
196	CHST8	19	34112872	9	5	1	402
196	SIPA1L3	19	38397860	9	5	1	402
197	SHD	19	4278597	15	6	1	402
197	KDM4B	19	4969123	15	6	1	402
198	FAM98C	19	38893774	15	6	917	387
198	RASGRP4	19	38899697	15	6	917	387
199	ZNF253	19	19976713	30	3	917	387
199	ZNF90	19	20188802	30	3	917	387
200	CSTL1	20	23420321	1	2	74	462
200	LBP	20	36974813	1	2	74	462
201	PTPRT	20	40701391	7	3	74	462
201	IFT52	20	42219252	7	3	74	462
202	SYNDIG1	20	24449834	22	3	74	462
202	MYT1	20	62795826	22	3	74	462
203	DOPEY2	21	37536838	7	3	233	83
203	COL6A2	21	47518032	7	3	233	83
203	LSS	21	47609037	7	3	233	83
204	TMPRSS6	22	37461475	1	5	275	311
204	SCO2	22	50961996	1	5	275	311
205	SPANXN5	23	52825185	1	4	206	217
205	FAM199X	23	103411155	1	4	206	217
205	SAGE1	23	134975784	1	4	206	217
206	COL4A6	23	107398836	9	5	206	217
206	CNGA2	23	150903217	9	5	206	217
207	WDR44	23	117480035	35	4	11	25
207	SLC25A43	23	118533257	35	4	11	25

[truncated: 51 more sheets: bone_0.3_hESC, breast_0.3_IMR90, breast_0.3_hESC, central_nervous_0.3_IMR90, central_nervous_0.3_hESC, cervix_0.1_IMR90, cervix_0.1_hESC, endometrium_0.1_IMR90, endometrium_0.1_hESC, eye_0.5_IMR90, eye_0.2_hESC, fallopian_tube_0.6_IMR90, fallopian_tube_0.6_hESC, haematopLymphoid_0.5_IMR90, haematopLymphoid_0.5_hESC, kidney_0.2_IMR90, kidney_0.1_hESC, large_intestine_0.1_IMR90, large_intestine_0.1_hESC, liver_0.2_IMR90 …]
