# Supplementary material for: Chromatin accessibility contributes to simultaneous mutations of cancer genes
Source: Sci Rep. 2016 Oct 20;6:35270. doi: 10.1038/srep35270 (PMC5071887; doi:10.1038/srep35270)
Supplement: Supplementary Table 2 [file srep35270-s6.xls]

## Sheet: TCGA
Supplememtary Table 2.Mutation Type Dissimilarity Comparison and Significant Tests
IMR90
Cancer	Best Cutoff	Intra-SCH	Intra-DB	Intra-HiC	Inter-SCH	P-value1	P-value2	P-value3
ACC	0.5	0.868083	0.865157	0.865904	0.865439	0.276676	0.408623	0.294909
BLCA	0.5	0.668395	0.667414	0.795078	0.814048	0.431964	0	0
BRCA	0.3	0.666097	0.66554	0.786289	0.829639	0.415272	0	0
CESC	0.1	0.752329	0.754604	0.765346	0.767323	0.0734537	9.53886e-29	1.32139e-39
HNSC	0.2	0.789305	0.798782	0.823811	0.829024	0.0652405	1.62874e-14	1.18678e-19
KIRP	0.8	0.856907	0.858315	0.88697	0.894555	0.179142	1.17518e-116	5.39747e-197
LGG	0.7	0.742121	0.749765	0.78675	0.810225	0.000245359	1.03311e-62	6.06397e-168
LUAD	0.2	0.833556	0.857495	0.847024	0.849291	1.09913e-06	0.000428157	3.10007e-05
PAAD	0.2	0.769786	0.770174	0.756728	0.750064	0.53432	4.9422e-96	0
PRAD	0.4	0.789848	0.785991	0.824736	0.827879	0.0528782	3.5128e-48	5.93896e-60
STAD	0.3	0.599745	0.58388	0.728786	0.733078	5.26373e-12	0	0
UCS	0.2	0.840569	0.836876	0.844557	0.845167	0.479082	0.422198	0.336067
hESC
Cancer	Best Cutoff	Intra-SCH	Intra-DB	Intra-HiC	Inter-SCH	P-value1	P-value2	P-value3
ACC	0.4	0.863425	0.860407	0.862958	0.863728	0.458847	0.903393	0.934857
BLCA	0.1	0.750863	0.76241	0.768226	0.776563	2.67725e-08	3.20767e-20	8.13332e-45
BRCA	0.2	0.732048	0.718124	0.818584	0.815184	5.31351e-05	3.32964e-130	2.02374e-128
CESC	0.1	0.74776	0.758568	0.761508	0.7665	6.15883e-09	3.35351e-16	3.18497e-30
HNSC	0.2	0.803662	0.787426	0.816105	0.823164	0.0258414	0.0497315	0.00165748
KIRP	0.1	0.887271	0.891321	0.889993	0.891563	0.212785	0.398768	0.167721
LGG	0.2	0.793663	0.806978	0.783841	0.794764	0.274802	0.405086	0.923572
LUAD	0.1	0.790292	0.769859	0.822367	0.815687	3.51596e-16	2.16194e-57	5.90546e-39
PAAD	0.2	0.769499	0.770133	0.753467	0.749066	0.472941	5.73401e-68	4.94987e-173
PRAD	0.4	0.792384	0.784285	0.819536	0.820888	0.00515795	5.45691e-14	9.73885e-17
STAD	0.7	0.630358	0.632634	0.657416	0.814451	2.58952e-20	0	0
UCS	0.1	0.841179	0.837906	0.84331	0.844814	0.532019	0.691952	0.479305

## Sheet: COSMIC
IMR90
Cancer	Best Cutoff	Intra-SCH	Intra-DB	Intra-HiC	Inter-SCH	P-value1	P-value2	P-value3
NS	0.6	0.756455	0.751469	0.825908	0.82856	0.3263	3.03929e-55	1.41465e-65
adrenal_gland	0.1	0.916667	0.958333	0.916667	0.822222	0.623574	1	0.615699
autonomic_ganglia	0.1	0.863848	0.86716	0.876224	0.881585	0.544378	0.0187326	0.000442976
biliary_tract	0.2	0.898978	0.909453	0.907214	0.905563	0.0562549	0.164981	0.235495
bone	0.2	0.897025	0.896668	0.886248	0.888497	0.977574	0.414826	0.500787
breast	0.3	0.685331	0.687093	0.755233	0.832405	5.96807e-05	0	0
central_nervous_system	0.3	0.691581	0.692335	0.762586	0.8038	0.332371	0	0
cervix	0.1	0.831947	0.832769	0.826098	0.820676	0.588034	0.0023433	3.51124e-13
endometrium	0.1	0.543933	0.543621	0.636807	0.657894	0.277093	0	0
eye	0.5	0.963542	0.943669	0.949835	0.943538	0.403963	0.554112	0.384557
fallopian_tube	0.6	0.9625	0.924797	0.947674	0.944444	0.207745	0.64237	0.417518
haematopoietic_and_lymphoid_tissue	0.5	0.803653	0.801331	0.879048	0.906895	0.00194134	0	0
kidney	0.2	0.75452	0.757564	0.849827	0.874243	0.00070495	0	0
large_intestine	0.1	0.45424	0.446554	0.594756	0.593161	1.45666e-19	0	0
liver	0.2	0.762604	0.74158	0.879118	0.879006	2.14477e-10	9.243613e-318	0
lung	0.2	0.509067	0.512199	0.538654	0.727206	1.11682e-32	0	0
meninges	0.3	0.901163	0.86838	0.922348	0.8876	0.572038	0.659262	0.774616
oesophagus	0.3	0.726437	0.716824	0.847551	0.855606	4.05058e-06	0	0
ovary	0.2	0.778323	0.7724	0.875665	0.885082	0.000696149	0	0
pancreas	0.2	0.779921	0.759623	0.836571	0.842207	1.48301e-06	7.52079e-42	9.4149e-54
parathyroid	0.4	0.889474	0.875341	0.909449	0.958712	0.678275	0.61014	0.00184052
prostate	0.1	0.827989	0.830982	0.8555	0.859305	0.345504	7.98273e-26	6.89634e-34
salivary_gland	0.6	0.91365	0.876846	0.908427	0.908081	0.108834	0.845996	0.823672
skin	0.1	0.564662	0.565938	0.602982	0.605754	0.068205	0	0
small_intestine	0.1	1	0.970588	0.927711	0.926756	0.430368	0.208096	0.198731
soft_tissue	0.2	0.830614	0.830824	0.856179	0.854884	0.986401	0.0440008	0.0363697
stomach	0.1	0.595176	0.588083	0.694991	0.697498	1.08886e-17	0	0
thyroid	0.1	0.942697	0.943308	0.938927	0.93925	0.408047	6.99531e-07	1.47832e-06
upper_aerodigestive_tract	0.3	0.813163	0.797925	0.862586	0.863459	0.00900865	1.30142e-27	1.40693e-29
urinary_tract	0.2	0.773635	0.779455	0.801894	0.807857	0.309528	1.09009e-09	1.61786e-13
hESC
Cancer	Best Cutoff	Intra-SCH	Intra-DB	Intra-HiC	Inter-SCH	P-value1	P-value2	P-value3
NS	0.1	0.808685	0.800007	0.81583	0.821308	0.0167124	0.0477656	0.000144447
adrenal_gland	0.1	NaN	NaN	NaN	NaN	NaN	NaN	NaN
autonomic_ganglia	0.1	0.860127	0.861723	0.88231	0.88572	0.851384	0.00435779	0.000625411
biliary_tract	0.5	0.885926	0.903603	0.907796	0.904604	0.132456	0.0538032	0.0855451
bone	0.3	0.872582	0.877611	0.881692	0.887381	0.811005	0.659407	0.440036
breast	0.3	0.679299	0.685221	0.760767	0.827697	2.94277e-20	0	0
central_nervous_system	0.3	0.696208	0.697838	0.77323	0.794447	0.168653	0	0
cervix	0.1	0.834708	0.836874	0.825524	0.815257	0.312306	0.000775757	9.48799e-18
endometrium	0.1	0.550029	0.544442	0.637521	0.637422	3.13011e-40	0	0
eye	0.2	0.958333	0.93109	0.950943	0.944917	0.422299	0.802983	0.640507
fallopian_tube	0.6	NaN	NaN	NaN	NaN	NaN	NaN	NaN
haematopoietic_and_lymphoid_tissue	0.5	0.795901	0.79664	0.87132	0.898742	0.523242	0	0
kidney	0.1	0.866345	0.879843	0.872035	0.876848	0.0145546	0.22069	0.0228762
large_intestine	0.1	0.466268	0.435017	0.606046	0.578812	3.47716e-134	0	0
liver	0.2	0.773949	0.731624	0.881876	0.879017	1.69556e-17	9.54848e-118	1.41343e-127
lung	0.3	0.578318	0.574955	0.595256	0.792362	1.1635e-41	0	0
meninges	0.4	0.940476	0.932843	0.934807	0.918785	0.895432	0.919369	0.702827
oesophagus	0.3	0.730565	0.706579	0.842879	0.848644	8.25633e-15	1.24154e-167	8.25108e-238
ovary	0.2	0.773968	0.770842	0.868823	0.877102	0.243708	1.7471e-180	4.75359e-270
pancreas	0.2	0.767599	0.743429	0.829783	0.84255	1.71632e-05	3.93947e-27	2.52117e-42
parathyroid	0.2	0.829268	0.839879	0.862745	0.950413	0.857788	0.661032	0.00404479
prostate	0.9	0.792717	0.802738	0.827058	0.864644	6.83725e-61	0	0
salivary_gland	0.1	0.925197	0.910774	0.904172	0.910163	0.562174	0.422191	0.536564
skin	0.3	0.579766	0.583478	0.602363	0.661818	8.82605e-19	0	0
small_intestine	0.6	0.916667	0.966667	0.915094	0.987047	0.503794	0.985369	0.0583513
soft_tissue	0.2	0.825606	0.837547	0.861637	0.867417	0.504744	0.0470802	0.0101809
stomach	0.3	0.625127	0.616489	0.746921	0.753232	0.000162625	0	0
thyroid	0.1	0.939226	0.94982	0.933393	0.942158	1.24439e-28	4.29907e-08	0.00201638
upper_aerodigestive_tract	0.1	0.832714	0.83544	0.853089	0.856534	0.442486	1.7488e-10	7.12718e-15
urinary_tract	0.2	0.776008	0.780386	0.802567	0.807823	0.581876	1.86775e-05	5.46447e-07
