# Supplementary material for: Chromatin accessibility contributes to simultaneous mutations of cancer genes
Source: Sci Rep. 2016 Oct 20;6:35270. doi: 10.1038/srep35270 (PMC5071887; doi:10.1038/srep35270)
Supplement: Supplementary Table 3 [file srep35270-s7.xls]

## Sheet: Readme
Supplememtary Table 3. Consensus Flanking Sequences for each TCGA SCH
This file contains the -10 to +10 flanking sequence consensus of each co-mutation hotspot
The sheet names follows [CancerType]_[bestCutoff]_[CellLine]
Each sheet contains 5 columns:
Column	Description
SCH_Class	Somatic Co-mutation Hotspot (SCH) class membership
ConsensusSeq	Consensus sequence
SCH_Size	Number of mutations in the hotspot)
ScoreMean	Sequence conservation score mean value
ScoreMin	Sequence conservation score minimum value
ScoreMax	Sequence conservation score maximum value

## Sheet: ACC_0.5_IMR90
SCH_Class	ConsensusSeq	SCH_Size	ScoreMean	ScoreMin	ScoreMax
3	GCAGCTCGCCGCTCGCCCCGG	15	7.31161	6.30242	7.77217
4	ACTCGGACAACCGGGTCCCCC	9	7.10395	5.6759	7.72543
5	AAGCCACAGCAAGCCACCCAC	2	5.15178	0	6.36396
6	GGGCTGGGCTGGTGGCAAAGT	58	7.65089	7.32722	7.78394
7	GACACACGCAGAGGAAAACGG	2	4.84873	0	6.36396
8	CGGGCGAGGGGTCATAGGGCA	68	7.67882	7.26671	7.79123
9	CAAGCCGATAGATCTCAACCA	8	6.97993	4.67496	7.57985
10	CCTCCTAGCCCGGCAGGCAAG	13	7.47881	6.81188	7.76193
11	CGGGAACTAGGTCAGGAGGAC	9	7.35886	6.6976	7.72543
12	TTCTGGGTCTCGGGACATCAT	16	7.3456	6.10805	7.74023
13	CCCGGACAGTCCCCACCAGCT	8	6.63959	2.78423	7.57985
14	TCTTCCATGCCATGCCAACGA	9	7.3388	6.64688	7.72543
15	AAATTCCCTCCGAAGCTAGTC	7	6.93718	3.11704	7.69847
16	AGAAAAAGGGCAGGGCTCGCC	6	6.54506	0	7.60589
17	AGCAGCGGGCGGACGCGGCGA	14	7.43041	6.40422	7.75902
18	GTGAACAACAGGGTAACTATT	9	7.22612	5.68836	7.72543
19	AAGAGATAACGGAGTGGGGGT	14	7.21232	5.1595	7.69847
20	GATGCCGGGACCTCGGCGAGC	5	6.67502	4.07294	7.5598
21	AGGAAAAGGGGATATAGAAGA	8	7.11541	4.77297	7.79423
22	TGTGTCGACCATGCATCCCAC	7	6.81161	5.14202	7.69847
23	TGACCCCACCATGAAAGTTGG	6	6.93292	3.53553	7.60589
24	GTGGGAAGGAGACGGCTGGGA	6	6.83761	5.68986	7.60589
25	TCCCCCTACCCATACTGACCT	26	7.59059	7.10863	7.76508
26	GCCTGCATGGAAAACTACACA	4	6.40439	4.77297	6.96504
27	CTCACACCATCGACCGGTAGT	45	7.66892	7.35908	7.78494
28	CACGCGCCACCTTGGCGACAG	8	7.17898	6.08738	7.79423
29	TCTGGCCGTTGTCGAAGGGGA	16	7.44529	6.65933	7.74023
30	CATTCAATCACGAGAACATAT	4	6.05496	4.77297	7.79423
31	CGACACAGTGCAGACAAGACA	9	7.22783	5.68836	7.72543
32	AAAAAAAAAACAATAATAAGA	4	6.5833	4.77297	7.79423
33	GACCACAACAGGAAGAACGGG	2	3.93959	0	6.36396
34	AAAGCCTACAAGAAGCAAAAA	2	4.24264	0	6.36396
35	TCCACCCCGGCCACACCTCTG	3	5.4126	0	7.34847
36	AAAGAACCCAAGAAGAACCCC	3	6.00419	0	7.34847
37	GGTCTCCACCCGCAGGCGCGA	5	6.90254	4.07294	7.5598
38	ACCGCACTCCCGGCACGGACA	4	5.53549	0	7.79423
39	CAAAAAGAAAGAAACCCCACC	2	4.84873	0	6.36396
40	CCGGCGGCCCCGACAAAACAG	2	5.15178	0	6.36396
41	ATGCTATGATCAAAAAGTGAA	3	5.97907	5.65685	7.34847
42	CATGCAAACCGATTCGCAAGA	6	6.95246	3.53553	7.60589
43	CACCGCCCACGGCAACCAAGG	5	6.51943	4.07294	7.5598
44	AGCCATAATCGCCAGCACAAT	5	6.51293	0	7.5598
45	GACGGCGAGCCGCACGACCCA	13	7.37603	6.13197	7.76193
46	TCGTACTTTAGAACAGGAAGA	13	7.42246	6.81188	7.76193
47	CCAGCACCCACCCAACTACAA	2	4.54569	0	6.36396
48	GGAGACAGAGCGCAGACGTTC	3	5.8708	0	7.34847
49	CACACAGCCCCACGACCGAAA	2	5.15178	0	6.36396
50	AGATAAACATCGGAAAAGACA	2	4.54569	0	6.36396
51	CAGAAGCTACGGTATACCGGG	4	6.43301	4.77297	6.96504
52	GCAAAACCCGCGTGACCGGGC	4	6.50877	4.77297	6.96504
53	AGCCCCCAGACAACTCAACTT	3	5.57371	0	7.34847
54	AAACAACCACCACCCTGACTG	3	6.14017	5.65685	7.34847
55	CACCACCTCCCAAGAAGAAGG	3	6.30128	5.65685	7.34847
56	CCAAAGCTAAGAATCAATCTA	3	6.03191	0	7.34847
57	GCCAACGCACCCACAGCACAA	2	3.63655	0	6.36396
58	AACCCCCACCGTCGCTCGGCA	6	6.90496	3.53553	7.60589
59	CATAGGAGTCGTACTAGGCCT	4	5.97079	0	7.79423
60	TGGACCCACAGATAAGAAACA	2	5.45482	0	6.36396
61	ACCAAACGGGAACTCGAAGAA	4	6.68447	4.77297	7.79423
62	GCTCTGCGCGGCCCTGCGACA	4	6.39598	0	6.96504
63	AGCTTGCCAAGAAACTTTTTC	4	6.30321	4.77297	7.79423
64	GTGAGCAGGAGCCGAGCCCAA	2	3.93959	0	6.36396
65	AGGTCATACTCAAGCATAAGG	2	3.3335	0	6.36396
66	ACATGACAATCGTGCGGTCAG	25	7.59542	6.71231	7.76447
67	GTTTGACCCACACTCTCAGAG	25	7.64645	7.13973	7.7857
68	TTTGCCATAACATCTGCCTAA	21	7.51823	7.14905	7.78207
69	TCATCTAGTGCAAAAACTGAT	9	7.26661	6.5574	7.72543
70	GTCAGGTACGGGGGAGATTGC	29	7.54526	7.16002	7.75388
71	GTCTGGGGATCGTTGCTACGA	36	7.59253	6.1715	7.79423
72	CTTACGAACACTCTGACATAA	6	6.86075	3.53553	7.60589
73	ACAACTCAGTCGGAAAAAGGA	3	5.33205	0	7.34847
74	CTAAACGGCACCCAGCGGTAT	9	7.26494	5.68836	7.72543
75	CGACCTGATGCGCATCGTGGA	4	5.94217	0	7.79423
76	AGTGAAATATCGTCGACAACA	8	7.14566	5.96621	7.79423
77	AAAGAAAGTTCGAGCCAGATA	3	6.46239	5.65685	7.34847
78	AGCGAAAGAAGTCCTCCAGGA	3	5.44032	0	7.34847
79	GCACGCTTTTCTAGAGGCATC	11	7.20729	5.97229	7.63074
80	CGAAGCCGAGGGTGGCGGGCA	4	5.71243	0	6.96504
81	ACGGGAACACCCCACAGGACA	2	5.75787	0	6.36396
82	ATCAGAACTCCCTCATCGCCA	19	7.55989	7.02154	7.78034
83	GCCGCAGGATGAACGAAGGTC	19	7.34625	6.50829	7.78034
84	ACAAAGTGCCGGTCGCCTCCC	11	7.31504	6.56834	7.75392
85	CAGGCAAGACGCGGAAGGAAT	10	7.1329	4.07294	7.72548
86	AAGTGAGCCCGCTCAAGTCAA	4	5.70478	0	7.79423
87	AGCGTAGATCCAAAACGTCAC	6	6.84768	5.65685	7.60589
88	AAAGTAACAAAGTATCAAAAG	2	4.54569	0	6.36396
89	ATTGACTCTCGACTACAGTTA	10	7.19736	6.31674	7.72548
90	TACCACAACAGATCAAGATGG	6	6.88292	5.65685	7.60589
91	CACGAAAGAAAACTTTCCCGG	2	4.24264	0	6.36396
92	AAAGATAAAAGAAAACCCTAA	3	5.68198	0	7.34847
93	CTTAGTAGAGACAGATTGGCA	7	7.08806	6.50414	7.69847
94	ATCACCTCAAGAACCAACCCT	7	7.10428	5.14202	7.69847
95	ACCATATGACCCCAACCAATG	2	4.84873	0	6.36396
96	CACTCGACGTCAACCCATACA	2	5.15178	0	6.36396
97	TCCAGAACGCGAAATAGAAGA	2	3.93959	0	6.36396
98	CCAACAGAACACAAAACGCAA	3	6.46239	5.65685	7.34847
99	CAGCCAGGTGGGTGACAACAT	3	6.22073	5.65685	7.34847
100	TGGGGGGCAGCGGCAGACCGG	6	6.45186	5.65685	7.60589
101	AACGACAAGGAAGAAAACAAA	6	7.06531	5.68986	7.60589
102	ACCCAAAGAACATCTGGTACA	5	6.81206	6.1094	7.5598
103	AACAATCGCCCGCACTTCCTG	3	5.76253	0	7.34847
104	AAACGAAAGCGCAGGACAACT	3	5.76253	0	7.34847
105	GAGAAGGAAGTTGCTCAAGAC	4	6.74937	4.77297	7.79423
106	CCGAGGCTCCCCACACAAGAC	5	6.52337	0	7.5598
107	CACCCCTCTAGGACCAACCAC	2	4.24264	0	6.36396
108	CAGCGTCATACCTGGGGATCA	4	5.83533	4.77297	6.96504
109	GGAAAAAGAGGAAACAGTAAT	3	5.84308	0	7.34847
110	GCAAAGGTGTCAGTATACTCC	5	6.91299	4.07294	7.5598
111	GTGAGAGGAAGCAGGCGCCGC	6	6.79293	3.53553	7.60589
112	CCGGGCAGATCAATAGAAAAA	4	6.30321	4.77297	7.79423
113	AAAACCACGACGCAGTGCGAC	2	4.84873	0	6.36396
114	CTGGCCGCCCCGCGTCCCCCA	29	7.43501	6.43772	7.78791
115	CTTCTGCACAGATAGATGAAT	13	7.38403	6.75576	7.76193
116	CAGGGAGTAGGACGACCGGCA	6	6.77738	5.65685	7.60589
117	ACCCGGCTCGCCTCAGAACAC	25	7.58596	7.3911	7.76447
118	GAACCATACCGATGCCAACGA	12	7.41815	6.43863	7.69842
119	CACGCCCGAGGCCCTGCTGCA	4	5.25786	0	6.96504
120	GAACAATCCCGTCGCTGGCAA	10	7.29585	6.2676	7.72548
121	AAACGCTGCACTAACATATGA	3	5.68198	0	7.34847
122	CCACAACGTACGTCAAGGGAC	10	7.14694	5.32094	7.72548
123	AGAATTTCACCGGACGTCATG	10	7.31123	5.28445	7.72548
124	TCGGTGGTGGGACAGGCCAGA	5	6.72663	4.07294	7.5598
125	TCACCTCACCCGACAACAAAG	4	6.15934	0	7.79423
126	CCCAACCGGCCCACGGGAAAA	2	4.54569	0	6.36396
127	ACACCCTCCAGAACTCCCGGG	9	7.16664	5.68836	7.72543
128	GATGAGAGGAGATCAAACGGA	6	7.19998	5.65685	7.60589
129	AAAAAGGGGACTGCGCGATGC	4	6.56923	4.77297	7.79423
130	CCCAAAAAATTGAGGAACAGC	3	5.8708	0	7.34847
131	AAGCAGAAGCCGCCCAACCCA	4	6.56923	4.77297	7.79423
132	AGCAAAAAAACAGGCAAAAAA	2	5.45482	0	6.36396
133	CCACATCACAGAAGTCGTCCA	4	6.93273	4.77297	7.79423
134	AACAACACCAAAGTCTCCAGT	3	6.30128	5.65685	7.34847
135	AGGTGAAGACCGCACAACCCG	2	4.24264	0	6.36396
136	AGCTGTTACACAATAGTCACC	4	6.08358	0	7.79423
137	CAAAGCTAACCGACAGACCAA	2	5.45482	0	6.36396
138	GGGTAGAGTCCGAGGCCACAA	3	5.44032	0	7.34847
139	CTACCATGCAAGGTCATTCTC	10	7.28238	6.2676	7.72548
140	GGTTTCAGCCGCAGCCTGATT	8	6.95114	4.67496	7.57985
141	ACCGCCCAGGGGAAACTCAAA	2	4.54569	0	6.36396
142	AACCGCATCAGGGTAAAAAAA	2	5.15178	0	6.36396
143	ACTAGATTGGCTATTACGATA	4	6.38908	4.77297	7.79423
144	CTGCCAACTACGCCAAGAACA	2	4.24264	0	6.36396
145	AGAGAAAAGTCGCGCAAAGAT	3	6.03191	0	7.34847
146	ACTTTGATACCTTGACCAGGC	4	6.57688	4.77297	7.79423
147	GGACAGCAACCAGACGCAAAA	2	5.75787	0	6.36396
148	ACAAAAGCCCCGGGCTCACCT	2	5.15178	0	6.36396
149	GACAAAACAGCAGCAACACGC	2	3.93959	0	6.36396
150	CACATTATGCAGCATACTTCA	3	6.00419	0	7.34847
151	GAAAAGCAAACGAAAATATTA	4	5.08092	0	7.79423
152	CCTCAGCTAGGAGTACTGCGG	5	6.74409	4.07294	7.5598
153	AGCCAAAGACCACACGAGGAG	2	5.45482	0	6.36396
154	CCTCAAGGCCACCCCCCAAGC	5	4.41323	0	6.31674
155	GTCTGCGGGCCGTCCAGAAAA	6	6.90854	5.68986	7.60589
156	TCGCTATCTAGCTTCATGTTT	3	5.8708	0	7.34847
157	CAAGAGTCTTCGCGAGACCTG	5	6.30485	4.07294	7.5598
158	GGGTAAAACTGTGATGTACAA	21	7.53362	6.94212	7.78207
159	AGACACTGCCACAAAACTCCT	2	3.03046	0	6.36396
160	CCGGGACGTCCCACAACATCA	9	7.09179	5.65685	7.72543
161	AAAAAGCCACACAAACCAATA	2	4.24264	0	6.36396
162	AGCAGACTTACGAGATACGCA	4	6.4725	4.77297	7.79423
163	CAAGAAAAATACAAGCAGATA	3	5.60142	0	7.34847
164	TCTCAGATCGCGGTAAGTGTC	8	7.02257	4.67496	7.57985
165	TTGACCAAAGCCCTACTGCTA	5	6.67559	4.07294	7.5598
166	ACCCAAAGCGCACAACCAACG	3	6.43467	0	7.34847
167	GAAGGTAGTTCAATATAAAGG	4	6.46484	4.77297	7.79423
168	ACGTTCTTATCGCTGACTGGA	4	6.49347	4.77297	7.79423
169	TCTTTTCAGAGAACACATAGA	4	6.21659	4.77297	7.79423
170	AAAACGCCAACGCTATCCAAA	2	4.54569	0	6.36396
171	CGACCCGACCCACCAATCATA	2	5.15178	0	6.36396
172	ATGAAACCAACACTTGGACAA	2	4.84873	0	6.36396
173	GAGTAGCGTAGAGTGGATTGA	13	7.40924	6.81188	7.76193
174	CCCAAAGACACCAAGCTCAAC	11	7.27403	5.97229	7.75392
175	AGCAAATTCCCAATCTCTGTT	15	7.3046	6.33661	7.70698
176	AAGGCCACAGGGCCTGGAAGG	23	7.55113	6.95686	7.73472
177	GTGTGACAGTTGAACAAAACT	4	6.48336	4.77297	7.79423
178	GGGGGGCCAACGACTGGATAA	5	6.60034	4.07294	7.5598
179	GACCCCACCAGTAATCACAGC	15	7.34356	6.33661	7.77217
180	GCACCGCACTGGACGCGAACA	6	6.69034	3.53553	7.60589
181	CTCGCATATTCACTACTACAG	4	6.52974	4.77297	7.79423
182	TGAAACCGCTCCCAATCCAGA	5	6.63553	4.07294	7.5598
183	GCAGCCGAACCAGGGACAATT	6	6.83981	3.53553	7.60589
184	TAAGAGAAAACGGCAGAGCAA	4	6.47571	4.77297	7.79423
185	TACTTTGTAGCGGACTATAGA	4	6.57688	4.77297	7.79423
186	CACAGGGCCCCCTCCCCCGTC	9	7.09703	6.5574	7.72543
187	AAAGGCACTAGACAAAAAAAT	3	6.7846	5.65685	7.34847
188	CACCAACATGGAGAGCCTCCA	3	5.8708	0	7.34847
189	TGGGTTCCCCGGAGGGAAGCA	12	7.38865	6.89686	7.69842
190	TGGGGCTCATCCCCATAAGAG	4	6.33184	4.77297	7.79423
191	AATACAGAACACAAAATAGCA	3	6.46239	5.65685	7.34847
192	AACAACGGACGAACGAACTAG	3	6.19301	0	7.34847
193	CCAAGTGGCTCCAGCGCAAAG	3	5.68198	0	7.34847
194	GGCAATCCTCCCCTACCACAG	4	6.38908	0	7.79423
195	CTGCCCACAGGACTAGGCAGA	5	6.59837	4.07294	7.5598
196	CCGCAAGAGCCGGTAACCCAA	2	4.24264	0	6.36396
197	GCTCACCGGCACATGCATACC	2	5.15178	0	6.36396
198	AGAAACTCAAAAACCCCGAAA	2	4.54569	0	6.36396
199	CAAACCCAAACGACACAGGGC	2	4.84873	0	6.36396
200	AGCACCTCACCATCATCGACC	2	4.54569	0	6.36396
201	CTGGCAATGGCCCTCATCCTG	2	2.72741	0	6.36396
202	CTTTTTGCGACCATTTTCCCT	10	7.08096	4.07294	7.72548
203	CAAACCAGCCCCATGCACACA	6	6.81077	3.53553	7.60589
204	ATGGCGACCCGGTCTCAATCC	35	7.63232	7.19815	7.79007
205	AAGAAAAATACAGGAGCCAAT	16	7.48214	7.03505	7.74023
206	AATGCCGGTGCAAAACAAAAA	2	5.45482	0	6.36396
207	AAACAAGCCAGCGCGAACCCC	2	5.45482	0	6.36396
208	GGGAAGCAACGACGGAAAAAA	4	6.32418	0	7.79423
209	TAAATAAACCGCCACCCAACT	4	6.66671	4.77297	7.79423
210	GAAAGGATTCGGGGACAGCCT	9	7.13416	5.65685	7.72543
211	CGGCCTCGCCCCCCAGGCCGG	11	7.26462	6.56834	7.63074
212	GCCCCTTGAGGCTCCAGAGCA	6	6.78139	3.53553	7.60589
213	CAATATCAGACCTGAACAGAG	4	6.27705	0	7.79423
214	TCAGCTAGCAGAGCAATAGGA	7	7.05559	6.23408	7.69847
215	AGAAAAGACCGGTGCAAGGAC	2	4.54569	0	6.36396
216	CAGAGGCGCAGAACCAAAAAG	2	5.75787	0	6.36396
217	AAAGTTCGAACAGAGAGCGAG	18	7.48517	6.22904	7.7729
218	GCTACACCCAGCACCGCTACA	10	7.26327	6.31674	7.72548
219	ATGGGACTCAGTCATCGGAGG	3	6.05962	5.65685	7.34847
220	AGAGCCTCCCCGCTGCAAGCA	12	7.32121	6.45626	7.79423
221	ACAGCGTTACCTGACCCACCC	5	6.73619	4.07294	7.5598
222	AGTACCGTAGGCTGCTTCTTC	4	6.14848	4.77297	6.96504
223	CTACAGCGGCGGAGTGGCAAA	5	6.99359	4.07294	7.5598
224	AAAACTCCTACCCAATAGAAC	3	6.11246	0	7.34847
225	CAAAACAAACCAAAACAGGAC	2	4.84873	0	6.36396
226	CGCACACATCGACCCGTACAG	7	7.12123	6.23408	7.69847
227	TAGATGACTGGCAACATATAG	11	7.25525	6.56834	7.63074
228	CAGAACAGACCCCATTACAAA	7	7.06304	5.14202	7.69847
229	TAAGACATCTCAGACAGAGAC	2	3.93959	0	6.36396
230	AAGGCTTACAGAAAAAACTGC	3	6.11246	0	7.34847
231	AACACGAAGGGGATCCGCATC	2	5.15178	0	6.36396
232	CTCAATACCAGACTGACCCGG	3	5.79025	0	7.34847
233	TAGAACCCACCCAGGAACCCC	3	6.46239	5.65685	7.34847
234	GCTTACAAAGCACTCCAGGGA	3	5.76253	0	7.34847
235	GTGATAGCATCATCACCACGT	4	6.75703	4.77297	7.79423
236	TGAGCGAACACAACAAAGCAC	3	6.62349	5.65685	7.34847
237	ACTACAGCCCGAACGTAAAAA	5	6.57103	4.07294	7.5598
238	TCAGAAGTCGGTTCCTAACGG	3	6.46239	5.65685	7.34847
239	TGTAATACAAGGACAAGGCAT	3	6.38183	5.65685	7.34847
240	GTGGGAGGCAGCGAAGCAAGG	3	5.68198	0	7.34847
241	CTACAGTGAAGGGCACAGAAG	2	3.3335	0	6.36396
242	ACATCAAAGTGACCTATTAAT	6	7.14762	5.68986	7.60589
243	CCTGCGGAACCACCCAAATCA	2	4.54569	0	6.36396
244	AACAGAGGGAGAAGCTCATTG	17	7.48249	6.90225	7.77555
245	CATCTCACTCCCTAATCAACG	18	7.48244	7.00883	7.7349
246	CTGCGCTGTCCGCCGGTCCCC	7	6.74101	5.14202	7.69847
247	CCACGCCAGCCACCCTGAGAA	23	7.37705	6.64122	7.75745
248	TAGAAGTGTCGGTCCGGTACG	45	7.62005	7.09459	7.79162
249	CAGATCACTTGAAAAGTTTAG	7	6.87022	3.11704	7.69847
250	CGAACAGGAGGTGGGGTCTCC	5	6.50898	4.07294	7.5598
251	ACCTGTGGAAGACGGAACCCC	6	6.5397	3.53553	7.60589
252	AAGCATGTGACACTGAAAACC	17	7.45815	5.8889	7.77555
253	ACGAAAAGAACCAACAGAATT	2	5.45482	0	6.36396
254	TTGCGATTCAGAGCCAACAGG	5	6.61412	6.1094	7.5598
255	AGTGACAGGAGGGCGGAAAAA	14	7.40984	5.90506	7.75902
256	CCAAGCGGAAGACTGTAGTGA	4	6.4177	0	7.79423
257	GTTCTTCCGACATAAACAATA	8	7.1115	5.96621	7.57985
258	CCGCCGCATCCGGCCACCAGC	8	7.13189	4.67496	7.79423
259	GCAGTCTCAGCGGCTGGCCAT	5	6.07852	4.07294	7.15162
260	CCCAACTACTCGTTGACATTC	8	7.14512	6.08738	7.57985
261	CCTAGTGGGGCGGCCGATCAA	21	7.36832	5.10522	7.75228
262	AGGAAGCCACGATACTACACA	3	5.92364	0	7.34847
263	CCTCAAGATGGTGGACACCGT	8	7.09624	5.96621	7.79423
264	TAAACGACCAGGGGAAGATAG	6	6.747	3.53553	7.60589
265	GAAGAATAAGGAAAAACAATA	2	4.54569	0	6.36396
266	ATAGTGCAAACAGTGAAAATC	4	6.50112	4.77297	7.79423
267	TACTTAGACTCAACAACAGGT	5	6.39147	4.07294	7.15162
268	GGGACCCCCGCAACAAACCTA	4	6.58009	4.77297	7.79423
269	AGCAGCCCACCAGACCAGAAG	5	6.67559	4.07294	7.5598
270	AATCAACTCTCTCTACGCCAA	2	3.63655	0	6.36396
271	ATGCTGCCCAAGAGGCAACTG	2	4.54569	0	6.36396
272	GCAGAGACGGCCAGACGGCAA	2	5.15178	0	6.36396
273	TCACCCCACACGTCAAGATTA	3	5.60142	0	7.34847
274	TGACGCAAACGAACTCTATTG	7	6.75192	0	7.69847
275	CCCGAGAAAACGACTTAAAGA	2	4.24264	0	6.36396
276	AACTAAAACCGCAAAGGCCGC	5	6.5504	4.07294	7.5598
277	AACCAGGCGCCGATCCCGAAG	2	4.54569	0	6.36396
278	AAATCATAAAAGAAAGCCAAA	2	5.45482	0	6.36396
279	AGGTCCTCGTGGGACGGCAAC	2	4.24264	0	6.36396
280	CACACGGACAAAATCCCAAGG	2	5.15178	0	6.36396
281	AGCAAACGCACCGAAACGCTG	2	4.54569	0	6.36396
282	CGCCAGCGCCCCGGGCGCCGA	2	4.54569	0	6.36396
283	ACTGGATTTTGTTAAGTTCTC	4	6.19807	0	7.79423
284	CAAGCCAACTAGAAGAGACAG	4	6.38663	4.77297	7.79423
285	GAATTTTAGACAGGCAGGAAA	5	6.79372	4.07294	7.5598
286	ACGGACGCTCGAAGACAGACC	14	7.37465	5.92953	7.75902
287	GCCTCTATTCCGGGCATGTCC	10	7.132	5.32094	7.72548
288	AAGGCCACACCAACACAAACC	2	5.15178	0	6.36396
289	CAATGATAGGAAACAAGATCG	2	4.24264	0	6.36396
290	ATCCCCACCCGATAGCTACAG	23	7.53594	7.10801	7.75745
291	AGGTTGCTACCTGAACGGCAG	8	7.17573	6.08738	7.79423
292	AGCACACCCTCATCACTAATA	8	7.07259	4.67496	7.57985
293	ACCACAGCCCCGCCGCCAGCA	3	6.03191	0	7.34847
294	AAAAAAAAGACCCTTAGTGCA	7	7.0502	5.14202	7.69847
295	TCTGGAATTCGCGCAGATCTG	4	6.74172	4.77297	7.79423
296	AAGACCTCATCGAAAACCCTC	5	6.89355	4.07294	7.5598
297	GGCTGGGGGTCCCTTCCCCCC	6	6.83489	5.65685	7.60589
298	CCACAGCGCAGCCAGCGACGG	2	5.15178	0	6.36396
299	AGGAACACAACCACCAAGACC	3	6.46239	5.65685	7.34847
300	GAAGCCACGCCGTAAGAGTGA	4	6.50433	4.77297	7.79423
301	AAGGACAATGCCACGCTGCAA	3	5.33205	0	7.34847
302	CAGCACCAAACCTACACCAAG	3	5.76253	0	7.34847
303	ACAAAAAGCAGAACAATGAGA	2	4.84873	0	6.36396
304	CAGAAGAAGCCAAGGAAGTCC	2	4.84873	0	6.36396
305	CACCCGCCCCCCCTACTCCCG	36	7.59203	7.28562	7.76101
306	TACCCACTACCAATAAGGGTC	6	6.90249	5.68986	7.60589
307	TTCAGGCGTAGATAGATCAGA	5	6.64571	4.07294	7.5598
308	AGTAGGCACCGTCTTAGACCC	17	7.441	5.8889	7.77555
309	GGCCAAGAGGGCGACGTCGGC	4	6.24521	0	7.79423
310	GCAAAAAGCAGAAGAGAGAGG	2	5.15178	0	6.36396
311	ACTGCGAAGTCGGAGACTCTC	9	6.96351	4.39978	7.72543
312	AATATGGATTCAGGTAAGAAG	8	7.31112	6.11352	7.79423
313	AGAACAAAAAGGGCATCAACA	3	6.54294	5.65685	7.34847
314	ATCATACTATGGAAGGGGAGG	17	7.51067	6.36771	7.77555
315	CTGCAGCCACACAACAGCGAA	2	4.84873	0	6.36396
316	CGATTTGCTTGGGCGTCAGCT	9	7.21562	5.68836	7.72543
317	ACAAACACCTAGAACCCGGAA	2	5.75787	0	6.36396
318	GACATTACCCCTAAAAGCACA	8	7.03055	6.08738	7.79423
319	CAACAATTACCCAAACATCCA	8	7.23317	6.36396	7.57985
320	AATGCACCCTCCCAGCCTTAT	4	6.55837	4.77297	7.79423
321	AAAAAGAACCCAATCAAAGGC	2	4.24264	0	6.36396
322	TGCGAGCTTTCCCCGACTGTG	18	7.52252	7.27454	7.6881
323	GCACTGAAAGCGCCCTCACAC	2	4.54569	0	6.36396
324	TGCCACAGGCCCAGTGCCGCG	7	7.00518	5.14202	7.69847
325	CAAAAAGCAACCACCTTCTGA	2	4.84873	0	6.36396
326	CGAACGAAGCAAAAAAAGACA	2	5.15178	0	6.36396
327	CAGGTCATGAGCGCAGTCCAG	4	6.23511	4.77297	7.79423
328	ACAGCCACAAGCACGAGCCCA	14	7.3889	5.11433	7.75902
329	CGAGAGGGCGCCAAGCCATCC	6	6.98733	3.53553	7.60589
330	CACAAACACCGGCCGGACACC	22	7.60464	7.32345	7.77994
331	GGAGTTGGAGCGCACAGCATG	13	7.32189	6.20312	7.76193
332	ACACGCAGACCATCCTCCGAG	5	6.72434	4.07294	7.5598
333	CAAAGGCCCACTGCGCAGTCT	4	6.82513	4.77297	7.79423
334	ACACACCACACGAGGTCACAT	7	7.03512	5.14202	7.69847
335	CCAGCCTAATCTGCAAACTTT	4	6.09369	0	7.79423
336	GACCTGCAGCGGGGAAACCGA	11	7.24347	5.99476	7.75392
337	GAGGAGCTGGGGACGGCCTGC	4	5.69391	0	6.96504
338	CGTGACGCTGCCATGGGTTTG	4	6.73851	4.77297	7.79423
339	CAAAAACCCCGCAGACGAAAA	2	5.45482	0	6.36396
340	GACGCCAACAGAAAAGACGAG	2	4.54569	0	6.36396
341	GTGTGGCAACCGCCACGTGTC	5	6.76379	4.07294	7.5598
342	AGCGACCACCGGGAGCTGCAA	2	4.54569	0	6.36396
343	CACTGTGGACCGCGACACTGG	4	6.03644	0	7.79423
344	ATTGAGGAAACGGAGCCCAAG	5	6.56848	4.07294	7.5598
345	GGCACCAGTTCAGAACACAAT	13	7.28062	5.41387	7.68708
346	ATACTACAACCCATCCAACAC	3	6.46239	5.65685	7.34847
347	CTGTGCTACAACAGGTACAGC	4	6.33184	4.77297	7.79423
348	CAGAAAACACCAAAACATATA	10	7.20605	5.32094	7.72548
349	CGCTGCGTGCGCTAAATGAAC	4	6.20573	4.77297	6.96504
350	GGCAGAAGCCAAGAAAACAAA	2	5.15178	0	6.36396
351	AAACACTACAAATAAGTACAC	5	6.96121	6.1094	7.5598
352	CAACATGGCTGCTTGCTCTGA	4	5.85554	0	6.96504
353	AGCGACGTCGGCCCAGGCCAC	3	5.79025	0	7.34847
354	CAACACCACACACCCAGCACC	2	4.84873	0	6.36396
355	GTAAAAAAAAGAAAAGCAAAA	2	4.84873	0	6.36396
356	ACCGGCCCGTGCTGGCGCTGG	8	7.03101	5.96621	7.57985
357	GTAGTTATAAATGCTCTGAGA	4	6.55837	4.77297	7.79423
358	AGCCACAACACCACAGCCCTC	2	4.84873	0	6.36396
359	CAGACCATGGCAGGCCATGGC	7	7.06257	5.14202	7.69847
360	CCGTGAGGCCGGTAGCCATGA	10	7.27342	6.31674	7.72548
361	TTTCCTTAGGCTCCATGCCTG	12	6.82226	3.53553	7.69842
362	GGCCGCAGACGGCCCCGCCAC	18	7.43385	6.77626	7.7729
363	TGTTCAGGGCACTGCCCACAC	6	6.04151	3.53553	7.09808
364	CCACCGCCGGGATCCGGCCAC	12	7.45196	6.92941	7.69842
365	CCGCCCCTTCCGGCTCCTGGA	21	7.40973	6.8889	7.78207
366	AAAAACAAGGCTCCCCAACAG	6	7.03308	5.65685	7.60589
367	ATTAAGAGCCCAAAAATTAAC	5	6.96064	6.1094	7.5598
368	GTCTCTGCGCGGCACCGCGAC	4	6.02558	0	6.96504
369	CCTCACGATGCGGGGACTGAT	4	6.27384	4.77297	7.79423
370	AAGCTACCAGCAATCTGCAAA	10	7.13849	6.31674	7.72548
371	AAAAAGGTCTGAGATGCGCCA	3	5.49316	0	7.34847
372	CCCACAACATCTAGTGGGCAT	4	6.18797	0	7.79423
373	CGAAAGGCACGACTAACCACT	2	5.45482	0	6.36396
374	ACCAACGAAGAAAACGGGCCG	2	5.45482	0	6.36396
375	CCGGTTGCACCGCGTGTCGTG	11	7.27242	5.97229	7.75392
376	TTCTACCCCTGACCATCACAC	4	5.97154	0	7.79423
377	ACACAGAAAACGACTTGGAAG	15	7.48823	7.10839	7.77217
378	GCGGCTGCACCTGCTGCTGCC	11	6.73022	4.93625	7.63074
379	TACTCCACGGCCCCAATTCCA	4	6.18031	0	7.79423
380	AACTCTCCATCGCGGAAGAGA	6	6.78196	5.65685	7.60589
381	CAGAGAAAACCAACCAGCGAT	4	6.27384	0	7.79423
382	CCAGGAAAAACGAACGCCAGC	2	3.3335	0	6.36396
383	CAGCAAAAAACCAACCAAAAC	2	5.75787	0	6.36396
384	GCTGGCGCTCCGACCAGAGAG	2	3.93959	0	6.36396
385	CGAAGCCCCGGCCCCCACACG	7	6.9984	5.19507	7.69847
386	CCAATGCCACCAGCAGCCGCA	7	7.0339	6.23408	7.69847
387	TGATCCACAGCATCTGAAACC	4	6.22424	4.77297	6.96504
388	GTCCCCCAAGGCCTGAAGCAA	7	6.569	3.11704	7.69847
389	AACAGCAAAGGGGACGTCGAA	3	5.95135	0	7.34847
390	AGGAAGCCCACAACACAGAAG	2	5.45482	0	6.36396
391	ACTAAACAGGCGCCCCGAGCT	13	7.44629	6.75576	7.76193
392	ACACCACGGGCCGCCCAAGCA	2	6.06091	0	6.36396
393	CATACCCCTAGTGGTAATGCA	3	5.60142	0	7.34847
394	TGACAGTTGACACAGAAGGGA	2	3.93959	0	6.36396
395	ATCTGCACCTGCTCCACAGCT	3	5.76253	0	7.34847
396	AGAACCACCCCACCAACCCGC	2	5.45482	0	6.36396
397	CATAATACATGATCATCACAT	3	5.92364	0	7.34847
398	ACCGAACGCTGAAAAGCTACA	2	4.84873	0	6.36396
399	CCCATGGCCCAACACCACCAG	2	5.45482	0	6.36396
400	CAACACTCCAGTACGGTCCAA	3	6.22073	5.65685	7.34847
401	AGCAGCCCCCAGACCTCTATC	2	4.54569	0	6.36396
402	ACCGATTAGTCCGGCAGAAGA	4	6.7711	4.77297	7.79423
403	AGCCATACCCGACACCTCGCT	11	7.10232	4.988	7.75392
404	CGGCCATATTGACAATGGACA	29	7.566	6.56377	7.77203
405	CTGATGCGGGAACCGGGCCCA	10	2.81731	0	4.07294
406	GAAGGAGTGTGATAGCTAGAT	9	7.3874	6.5574	7.72543
407	ACGCGACAAAGTAAGAGACAG	12	7.29498	6.69393	7.79423
408	AACACTAGCACAAACTATGAA	8	7.02026	4.77297	7.79423
409	TTAGTAGGGAGGAAATGGAAC	4	6.01793	0	7.79423
410	AATGATAAAACAGTTATTGGA	4	6.41081	4.77297	7.79423
411	TGGCCACGCAGCCAACGCCGT	4	6.45398	4.77297	7.79423
412	CCCCCCCCGTCCTTAGGGGAG	8	7.22099	6.08738	7.57985
413	ACCACCACCGCGGGGATCACA	4	6.44708	4.77297	7.79423
414	CCTGAGCACACACGAAAGCTT	2	4.24264	0	6.36396
415	GACTAATACAGCACGTTAGGG	8	7.08338	6.08738	7.57985
416	AACTGGGCGCCAACGGACCCC	6	6.90204	5.65685	7.60589
417	CCACATTGAGCACTACTCAGA	4	6.82513	4.77297	7.79423
418	CCTAGCAAACGATTTTAATGA	3	5.95135	0	7.34847
419	AAGAACCCCTCGGAAAGGCAG	5	6.63558	4.07294	7.5598
420	ATGTATAGAACGACAAGATAA	15	7.46253	6.71944	7.77217
421	CCGAAGATCTCCATACGCCTG	14	7.43074	6.59421	7.75902
422	GGGGCCACAAGAGAAGTTAGA	8	7.30335	6.08738	7.79423
423	CTGAAGGACTCAAACAACACA	5	6.85379	4.07294	7.5598
424	CTGCGGAACACGTACTAGTGA	3	5.33205	0	7.34847
425	ACGGTGAACGAAACTGGCTGC	2	4.54569	0	6.36396
426	AGGTCGGCAAATCAATAAGGC	5	6.5214	4.07294	7.5598
427	CTACCCTGTCGGCGAACAGCG	8	7.29716	6.08738	7.79423
428	CGAAAACGCTCACCCGCATCG	3	6.30128	5.65685	7.34847
429	GCGAACTTAACGGGACCCCAG	3	6.38183	5.65685	7.34847
430	GCCAAGCCGCATGCCCCCAAA	2	4.54569	0	6.36396
431	ATCCACACTCCAAACAAACCA	2	3.93959	0	6.36396
432	ACCTTAGAAGGCTCAGATGAA	3	5.70969	0	7.34847
433	TACCATAACTATGAGTAACAA	6	7.11952	5.65685	7.60589
434	CGTACCTCTCACTGAGATTCT	3	5.97907	5.65685	7.34847
435	GCGTAGCCATCCTTTTTATGC	12	7.25271	6.48731	7.69842
436	GCGCCCGATCCGGCCCGCTGC	16	7.36081	6.10805	7.74023
437	CGTGACCACAAACACCAGCAA	2	6.06091	0	6.36396
438	GGAAGACCAACACAACCCAAA	2	5.45482	0	6.36396
439	CGACCCCGCGCATGAACTCAA	3	6.11246	0	7.34847
440	AAAAAACAGGACCAACACCAC	2	4.84873	0	6.36396
441	CAAGAAGACTGAGAAAACCAA	2	4.54569	0	6.36396
442	AATGAGTTTCAGAAACTCAAT	3	5.60142	0	7.34847
443	GCCACACGCAGGGCTGCAACC	2	4.24264	0	6.36396
444	ACCAACAAGGAACAATAAAAA	2	4.54569	0	6.36396
445	CCAACAAAACCAAGATCAAAA	2	5.45482	0	6.36396
446	CAACGAACAACCCACCTGGAT	2	5.15178	0	6.36396
447	GGCCTAGGCGCGAGACCACAA	5	6.78442	4.07294	7.5598
448	ATAAATAAACGAACGGTATAA	3	5.92364	0	7.34847
449	GACACCCAAACCAAAAATGAA	3	5.76253	0	7.34847
450	CCAACCTGAGCGACATGAGCT	2	3.63655	0	6.36396
451	CAGCAAAAATCTAAACAAAAC	2	4.54569	0	6.36396
452	TGGCTCTAGCCAAAGGAGCTC	4	6.778	4.77297	7.79423
453	AAAAACATCCAACGAAAAAAA	10	7.13584	3.93858	7.72548
454	CAGTGAAGAAGAAAAGAAAGC	5	6.2866	4.07294	7.5598
455	AAATGAAGGTGCTTGCTTTTC	9	7.12406	5.68836	7.72543
456	CCAATGACTCCACAAGGTGCA	14	7.41905	6.57251	7.69847
457	TCATATGTCGCGATTTTATAG	3	5.54859	0	7.34847
458	TAGCAAACATATGAAAAGCTG	3	6.22073	5.65685	7.34847
459	AAAGAACGACGCGAAGAAAAC	2	5.15178	0	6.36396
460	GCCCGGCGGCCGCGGGCCGAT	28	7.28553	6.26477	7.75902
461	CAAAAGCTTGCTCCCCTGTGG	14	7.48649	6.50414	7.75902
462	AGCGGGCAAGGCACTCAATCC	4	6.07838	0	7.79423
463	CCTCCCCTCTCTTCCGTAGCA	9	7.16052	6.5574	7.72543
464	CGACAGAGTACCAAGATCCGC	3	5.52087	0	7.34847
465	TGTTCGGCCAGGAAAGCGCGG	10	7.14042	6.2676	7.72548
466	AATGGTAACATGGAACAAAAT	3	5.92364	0	7.34847
467	CCATGAATCTGGTAGAAATTC	5	6.71784	4.07294	7.5598
468	CAGAAACATAGATCCTGACCG	4	6.31011	4.77297	6.96504
469	ACAAGCAGCACCAAGAAAAAG	2	4.54569	0	6.36396
470	CCGACGCGTGCACCCAACAAG	2	5.15178	0	6.36396
471	CAACCCAAAAAATCAGGAAAC	2	4.54569	0	6.36396
472	GCCAACAAAACCACCAATGCC	2	4.24264	0	6.36396
473	GTCCGAGACCCACCTGAACAT	6	6.91821	5.65685	7.60589
474	ACACACCAGCTCCACCTCCAC	2	4.84873	0	6.36396
475	CTTCAAACCCCTACGGGAACT	4	6.36046	4.77297	7.79423
476	CAGGTCTAAGCGGGCTCAGAA	13	7.4077	6.70808	7.76193
477	TCCACGGAATGATGAAACGGT	7	7.15211	6.50414	7.69847
478	TCTTAAACAGGGATACGCTCT	9	7.20801	5.68836	7.72543
479	GAACGTGACTCATAAGGCCTC	7	6.90358	5.14202	7.69847
480	AGGCAGGCAGGAAACTACAAG	2	4.84873	0	6.36396
481	AAAGAAGAGAGAAAGAAAAAA	2	5.15178	0	6.36396
482	CTGCCCCAGCCATGTTGGGAA	5	7.14778	6.1094	7.5598
483	GCCTTCCGCGCTGCCGAGCCT	5	6.54702	4.07294	7.5598
484	TCCCCACCTCCATGGCCTCAT	2	3.93959	0	6.36396
485	GGGCCAACACGACCACATAGC	2	4.54569	0	6.36396
486	CACCAAGACCGTGGATCTCCA	2	4.24264	0	6.36396
487	TGAAAATGTCCCTGAAGTATA	4	6.68447	4.77297	7.79423
488	CAACGGGCCCCGAGCAGGACA	4	6.38908	0	7.79423
489	TGGGATAAGCTTACATAAGAC	6	6.93738	5.65685	7.60589
490	GACAACCAGCCCGAAGCAACT	2	4.84873	0	6.36396
491	ATAAGCATTGCCAAAACGGCA	4	6.54061	4.77297	7.79423
492	CCCGCTCCCCGCGGGAGGAGT	42	7.55766	6.90363	7.7903
493	GAACATATGTCTTTACGAAAC	5	6.56027	4.07294	7.5598
494	CGCCGGCCGAGTCAGGCACGG	4	6.44387	4.77297	7.79423
495	CGGGCCCCTCCGGGTCCTGTT	28	7.44963	6.57251	7.77657
496	AGGCGGTCGGCACATCGAAGA	5	5.95364	0	7.5598
497	CGGTGGGCAGCCCAGCAGTGG	6	3.91221	0	5.68986
498	CGCACCCGGGCCCCGCCCAGC	10	7.32889	6.74506	7.72548
499	ACCAGAAAGCCCCAACCCCGC	5	6.37708	0	7.5598
500	AGATGCAGCACGGGCTCAAAC	5	6.57893	4.07294	7.5598
501	CAGCAGATCATGCCCGTCACG	4	6.92187	4.77297	7.79423
502	ACGGACACGCCCAGCCCGATG	5	6.21863	4.07294	7.5598
503	ACGCCACCACCAACCACAGCA	2	4.24264	0	6.36396
504	CCAGCCCCAACCAGAACGCGA	2	4.54569	0	6.36396
505	AACGCCCAGTCCGGGGACCGC	10	7.2248	5.28445	7.72548
506	CACCTCGACCCCGGCCAGACC	16	7.39335	6.96582	7.74023
507	GAGAACACCAGCACAACAGCC	3	6.46239	5.65685	7.34847
508	CCCCCATGAACGCAACGGGCG	3	5.49316	0	7.34847
509	CAAAGCCGGTCGCTCAGCGGG	10	7.26288	6.31674	7.72548
510	CAGCACACCCCGGCCCTACGC	2	4.54569	0	6.36396
511	AACAGCGACACACCCGGACCA	2	4.84873	0	6.36396
512	CTCACCGGCCGCCTGGCCCCC	2	4.24264	0	6.36396
513	TCCAACCCAGCAGAAGCCAGA	2	3.93959	0	6.36396
514	ATCAAAACAAGAACCAAAAAA	2	5.45482	0	6.36396
515	CAGTAATCCCGGAATGAGGTA	4	6.12552	0	7.79423
516	CACCAGCCTCCAGGAAACAGA	6	6.58554	0	7.60589
517	AACACAAGGGAGAGAAAAGTC	3	6.27356	0	7.34847
518	AGAGCAGGTGAAAAACACCAA	2	5.45482	0	6.36396
519	AAGCCTGCTGGGAATACTTGT	3	6.05962	5.65685	7.34847
520	GGAGCGACCCAACCGCCACGC	2	5.45482	0	6.36396
521	CCAGAAAACACGAGGCAACAG	2	4.84873	0	6.36396
522	CGAAATGACAAAACAAACAAG	2	5.15178	0	6.36396
523	CACAAACAACAACAGGCTCAC	2	4.24264	0	6.36396
524	CTGCACGATGAGCATCATGGC	7	6.03942	0	7.38613
525	CCAGCTGACCACCCCCGCCTG	6	6.18913	3.53553	7.09808
526	ACCAACGCGGGGCTGCGCTTG	22	7.51394	7.09322	7.75392
527	CCGGGCCTCCACCCACGACAG	7	7.03808	5.14202	7.69847
528	CGGCCTCCTCGGTGGGCTACA	22	7.44439	5.99731	7.72301
529	ACGTCACTGACCAAGAGCGGA	26	7.57881	6.81876	7.78399
530	GAGAGGCCTCGGAGCCAAAGC	4	6.37132	4.77297	7.79423
531	GCCCCAGCGTGGTTGCCCAGA	4	6.39674	4.77297	7.79423
532	CATTCCTGAGCGGAGCCCGCA	9	7.06486	5.68836	7.72543
533	ACAAATCAGCCGGGACCACGC	4	6.32418	0	7.79423
534	ACCCTCCCAGACTAGCACCGC	2	5.75787	0	6.36396
535	CCAGACTAACCAGTTAAGCAA	4	6.97221	4.77297	7.79423
536	CGGTCAACACGCTCACTCAGT	5	6.78187	6.1094	7.5598
537	ACGACCGTCAAGATAAAATAC	2	4.24264	0	6.36396
538	GACGCGCACCTGCCAGCACTC	3	5.60142	0	7.34847
539	CCTCTGACCCCTCAAGCCACG	8	6.9997	4.77297	7.57985
540	GAACCCCATGATGCCACCTTC	7	7.33387	5.14202	7.69847
541	CCATAGCACACGAACACGAAA	2	4.84873	0	6.36396
542	GAATAATCCAGGAGGATGCAA	4	6.39229	0	7.79423
543	GCGCCATCGACGGCCCCACCG	2	3.93959	0	6.36396
544	TATCTCAGTGCCCATCTGCTC	7	6.42669	3.11704	7.38613
545	CCCAACATCCCAGCCCCACAC	6	6.76215	5.65685	7.60589
546	ATAGCGCCAGCGGTCCGTGGC	6	6.7688	3.53553	7.60589
547	TTGTCAGCAACGTACATGAAC	3	6.14017	5.65685	7.34847
548	GCCGCCGCAACCCAAACAAGA	2	5.45482	0	6.36396
549	GCCCTGCTGCCGCACCCAAAC	3	5.27921	0	7.34847
550	CCCCCGGGCCCCAGGCCAACC	4	6.28545	4.77297	7.79423
551	CAGAGAAGCGGAGACACAAGA	2	4.84873	0	6.36396
552	GTGACAACAAGCAAGACGAAC	2	5.15178	0	6.36396
553	TGAGAACAGCGCCGGCGCCCA	3	5.33205	0	7.34847
554	GCAAAAAACAGCCACCCTAAG	2	4.84873	0	6.36396
555	GCAGACGCAGCTGCAACAGCA	2	5.15178	0	6.36396
556	GACCTCTCAGCGCAGCGGAAG	2	2.42437	0	6.36396
557	CCCCGCCCGGGCCCTGCGCAC	2	3.93959	0	6.36396
558	ACACCCAAAAAGGGGACAACC	2	5.45482	0	6.36396
559	AGAAAAATAACGATACTGATG	17	7.43117	5.88891	7.77555
560	CACTCTGTATGAAACAAATTT	5	6.20257	0	7.5598
561	CTTCTGAAGACAAAATATAAT	7	6.99473	5.19507	7.69847
562	AGAGACTATGGAAACAAAACC	5	6.87411	4.07294	7.5598
563	GCAATCGTCCCAACCTTAACA	2	4.24264	0	6.36396
564	CTAACACCTCGATCAACGCCA	7	6.98565	5.19507	7.69847
565	ATGGGCAAGGCCTGACAACAC	2	4.84873	0	6.36396
566	CCGATCAGAGCTCCTGGATGA	2	4.24264	0	6.36396
567	AAACTAAAGTCAAAGAAACAT	3	5.84308	0	7.34847
568	AGAAACCCAGCCCAAAAGAAG	2	4.84873	0	6.36396
569	CCCTCAGGTGCGTTGCCTGTG	18	7.43499	7.07582	7.7729
570	GCCACCGGGCCCCGGCGGGCC	24	7.1638	6.47967	7.69842
571	AACCCCCGCCGAAAGCTATGA	5	6.40442	4.07294	7.5598
572	GGCGCCGACCGCAGCGCGCGC	10	7.2924	6.2676	7.72548
573	GTGGACGCCGCGCGCTGAACT	4	6.64499	4.77297	7.79423
574	CGGACATCTCCGAGAGCGCCC	6	6.79302	3.53553	7.60589
575	CAAACCACAGCACCACCCGCA	2	4.84873	0	6.36396
576	GATGTCTCCAGCCGAGTGGGA	5	6.49911	4.07294	7.5598
577	AGCAAGATGACACTCAGCATG	3	6.38183	5.65685	7.34847
578	AGAAAGTCTGCCCGGGCCCGC	6	6.91288	5.68986	7.60589
579	ACAAGTAATAAGTCGTATCTG	6	6.746	3.53553	7.60589
580	CCATCAACCCGAGTGCTCGCA	17	7.39879	5.8889	7.77555
581	GATGGGCAGTGCACCCCCCAG	20	7.53187	6.99247	7.75964
582	AGAAACTCCGCGAACCGTACT	3	5.79025	0	7.34847
583	TAAAGCAAGCGAGTACCTGTC	3	5.4126	0	7.34847
584	AGCGGCGAACGCTGCCGAATC	5	6.98964	6.1094	7.5598
585	AGCACCGGCAGCAACAGACCA	2	3.93959	0	6.36396
586	TCTCTGCGCACGTGACTCCCA	10	7.32251	6.74506	7.72548
587	ACACTCGCCGGAGCCGCGCCC	5	6.59748	4.07294	7.5598
588	TACCACTAGACAAGCAAGGCA	3	5.76253	0	7.34847
589	CTTCCAGGACAAGGAAGAGCA	6	7.05076	5.65685	7.60589
590	AGACCTAGACAAACCAGGATT	3	6.22073	5.65685	7.34847
591	CTCAGCAAAAAGGTGCTGGCA	2	4.84873	0	6.36396
592	GGCGGGGCCCCGGCACAACAA	4	6.24521	0	7.79423
593	CATAAACGCCGAGGCACAAGG	3	6.22073	5.65685	7.34847
594	GAAACAAAGCTCACGAGATCC	5	6.80359	4.07294	7.5598
595	CGCCGGACCGCCGCGCCAAGC	2	4.84873	0	6.36396
596	CACGGCGGCCCGGAGAACGAC	4	6.33873	4.77297	6.96504
597	AATGCTTCACGTGTGGAATTG	4	6.12231	0	7.79423
598	AACGGACAAACGCCCACACCC	2	5.45482	0	6.36396
599	ACCGAACAGGAAACACACGCA	2	5.75787	0	6.36396
600	TCCCCGCGCCCGGCTGCGGCC	8	6.65823	4.67496	7.57985
601	CGCGCCGTCACAGGGGCCGAA	4	6.43622	4.77297	7.79423
602	CCGAAGCGGACAGAGCTCCTC	11	7.23668	6.56834	7.75392
603	CCTCACGGCCGGGCGGTTGGG	31	7.56441	7.03934	7.72963
604	TTACCTTGAAGTATGACAAAG	6	6.5992	3.53553	7.60589
605	GCACACACGCGCCCGGCTGAC	6	6.61269	3.53553	7.60589
606	CGCCAACGCCCTCGCGCCGAC	28	7.57662	6.65833	7.77657
607	TAAGCACCGGGAAGGGCAGTA	5	6.72522	4.07294	7.5598
608	AAGAGACAATCACACCGCCAT	2	4.54569	0	6.36396
609	AGGGCCACGGCACGGAAGGAC	2	4.54569	0	6.36396
610	CACTCGAAATCAGAAGTAAAG	11	7.21799	6.56834	7.63074
611	ACTTTTGAGCGCCTGCGCAGA	4	6.4826	4.77297	7.79423
612	AACTGAATCCCGGGAATAACT	3	4.71275	0	7.34847
613	CAACCGATGACGCGGTTCGCA	5	6.83436	4.07294	7.5598
614	GCTGGGGGGGCGTGACCAGTT	4	5.8563	0	7.79423
615	ACCACATCGCCCTGAGGTGGT	5	6.57774	4.07294	7.5598
616	ACCACGAAAAACATACCACCC	2	5.45482	0	6.36396
617	AAGAACGCGGGACAGGACGGC	2	4.24264	0	6.36396
618	CACAGTCAACGCGCCACAAGC	2	5.75787	0	6.36396
619	ATCAAAACCCGACAAGACCAA	2	4.84873	0	6.36396
620	CCTACCCCAAGCCAAACTAGC	2	4.24264	0	6.36396
621	GAGCAGGCACCCTCTCCCCAA	2	4.54569	0	6.36396
622	GCGTGCCCACCGAGTGCCCCT	5	6.68459	4.07294	7.5598
623	CACAGCCAGGCGCTGGACTCC	6	6.48031	3.53553	7.60589
624	CACAAGAAGCGCACAGAAGAC	2	4.24264	0	6.36396
625	CGTAAGGTGCGGCAGGAACAC	5	6.71784	4.07294	7.5598
626	TCCGGGACCCGCACCGCAGCC	13	7.39954	6.13197	7.76193
627	AAGAACACCAGTGAATAAACA	2	4.84873	0	6.36396
628	AAACAAGCCGCAGACAGACAG	2	4.84873	0	6.36396
629	CAAGATGAAACCCAGGCAGAA	2	4.24264	0	6.36396
630	CCACGCTGCCCCAGGGCGAGG	21	7.43636	6.52489	7.78207
631	CCAAACAAGTCCATGGAAACC	2	3.03046	0	6.36396
632	CAGCGCGCACCGCAGCAAGTC	3	5.4126	0	7.34847
633	AGCCACCGCCGTCCCTACAGG	4	6.4725	4.77297	7.79423
634	AACGCAGCCGGACACACGCCC	3	6.03191	0	7.34847
635	CCCACCGAGGGGCCCCGCCGC	2	4.54569	0	6.36396
636	TGACACAAAAGGGAAGAGAAA	2	4.54569	0	6.36396
637	CGTACAACAAGGAGGAGACAC	8	6.73497	4.77297	7.57985
638	GAGACCATTTAGAGAAAGAGC	4	6.07593	0	7.79423
639	AGCTCGAGCTCATATGAGAAC	4	6.66596	4.77297	7.79423
640	TATCGAAAACGTGCAGCCAAA	7	7.04058	5.14202	7.69847
641	CTCAAATCCGCCACGGGATGC	5	6.93045	6.1094	7.5598
642	CATGCCTCCTCCAGACAGTAC	7	7.07873	5.19507	7.69847
643	CCTAATCAACAAGGGGCTGGG	3	5.54859	0	7.34847
644	CCAGACGGACCATCACGAGGT	3	6.30128	5.65685	7.34847
645	AGACCAACAGCAGGACAAAAG	3	5.95135	0	7.34847
646	GACACAGCGGGACCCCCACCC	2	4.24264	0	6.36396
647	CACCCACATCGACGAGCCCGA	2	4.54569	0	6.36396
648	AGTTCGCCTTGACCTGTGCAA	4	6.4725	4.77297	7.79423
649	GGAATGCAACGAGAGCTGGCC	10	7.25851	5.32094	7.72548
650	CACCGTCCCCGCCACCGAAAA	2	4.54569	0	6.36396
651	TGAAGACTATCCGGGCTCTCC	18	7.4881	6.22904	7.7729
652	GCCCCCAGAACCCAACGCATC	2	4.54569	0	6.36396
653	CAAAAACAACTCAAAAAAAAC	3	6.38183	5.65685	7.34847
654	GCGCATAGTTCAGGGCAGACA	4	6.17021	4.77297	7.79423
655	CACGAACAAACCAAGCAAAGA	2	4.24264	0	6.36396
656	CAGACACGAGCCGGGCACACC	2	5.15178	0	6.36396
657	CAAAGAACCAGCCCCAGCGAC	2	5.45482	0	6.36396
658	AACAGAAACAGGAGAACTCAG	2	3.93959	0	6.36396
659	TCCCGGCAGCCACGGCAGGGG	6	6.72549	3.53553	7.60589
660	TACAAAACAGGAGCATCACCA	2	5.45482	0	6.36396
661	CCGCCGCACCCCGCGCCCACC	2	5.15178	0	6.36396
662	AGCCCGCAAAAGCGAAAAGAT	2	5.15178	0	6.36396
663	AGGAGGAAAACGAGCAGCCAT	3	5.8708	0	7.34847
664	TGAAGAGGACCCTTGCAGGCG	3	5.60142	0	7.34847
665	ATGAAAACCAGTCACCACCAC	2	4.24264	0	6.36396

## Sheet: ACC_0.4_hESC
SCH_Class	ConsensusSeq	SCH_Size	ScoreMean	ScoreMin	ScoreMax
3	AGTGTGACAGCTCGGTGCAGG	16	6.97668	6.045	7.68728
4	AGCGGAAGGTCACGAGACCCA	8	7.03233	5.96621	7.57985
5	AATTTGAGGAGCTCAAAGAGG	3	6.22073	5.65685	7.34847
6	CAAGAACCGTCCGGAAAACAC	2	5.15178	0	6.36396
7	TGTCCATACCCCAATAAAATG	12	7.3328	5.68986	7.79423
8	CGGCCGGGGGGGGCCAGCGGA	75	7.65649	7.18735	7.77217
9	ATGAGGACCTGGAGGATGTCG	5	6.2561	0	7.5598
10	GCCCCACGGCGCAGACCCCGA	27	7.42026	6.35523	7.78728
11	TCCGACAGGCCCCACCGGGCC	10	6.87291	5.32094	7.72548
12	CCAACTGGCCCGGGATCCTTA	18	7.534	6.64688	7.7729
13	GATATGGATTCATCTGAAAAT	7	7.02793	5.14202	7.69847
14	CCGGGCACCCTCCCAGAAGCT	6	6.72834	5.65685	7.60589
15	TCATTTTCCCGAGACAAATAG	7	6.97311	5.19507	7.69847
16	TTGACCTGAAGGAAGGGGGCC	8	7.18583	5.96621	7.79423
17	AAATTCCCTCCGAAGCTAGTC	7	6.93718	3.11704	7.69847
18	AGCAGCAGACGCGCGCGGCCG	15	7.42655	6.70345	7.77217
19	CCTGAGGTGACGTCTGGGAAC	5	6.7049	4.07294	7.5598
20	CGCCGAGCCTGTGCCTTTGGA	5	6.0001	0	7.5598
21	TGCAAAACACCAGGCACAGGA	2	4.84873	0	6.36396
22	ATTCACGGCCGAGAAGGTCCC	8	7.11712	4.67496	7.57985
23	CTGCGAAGGCGCTGGGAGCAC	6	6.85916	5.65685	7.60589
24	GGGACTTTTCGAAGTGCTCAC	4	6.15169	4.77297	7.79423
25	ACCTTACAAGCTAACGAAATT	11	7.35168	6.56834	7.75392
26	GAGGCGGCACCGTCCGGATGT	42	7.64819	7.25158	7.7903
27	CTTCCAAACTGAAATAGTAAG	3	5.95135	0	7.34847
28	CAAGCTAAGACGACAGAGAGC	2	4.54569	0	6.36396
29	CATAGAAGAAGTACCAACCCT	3	5.49316	0	7.34847
30	ACCCCGACACCAGGCCCGGAA	2	5.15178	0	6.36396
31	TCTCGCCCTCGCCACCGACGA	14	7.372	5.92795	7.75902
32	CCAGCACCAACACCACAGCCA	2	4.54569	0	6.36396
33	CTCTAAATAAGTTCCAAGCCA	3	5.14323	0	7.34847
34	CGACACAGCCCAAAAAGGCAA	9	7.16588	6.5574	7.72543
35	AAAAAAAAAACAATAATAAGA	4	6.5833	4.77297	7.79423
36	ACAAGGGCTGCGGGAACCTGG	5	6.55861	4.07294	7.5598
37	ACTAGCTAAATCAAACAGTAA	3	6.19301	0	7.34847
38	AAAGCCTACAAGAAGCAAAAA	2	4.24264	0	6.36396
39	TGGCGCCGCCCGCAGGCTCTG	9	7.16309	5.68836	7.72543
40	ACCGCACTTCCGGCGCCGACA	2	3.63655	0	6.36396
41	AAGTAAACAAGAAAAACCATT	7	6.93249	5.14202	7.69847
42	CCCATGGACCCCACAGACAAC	2	4.84873	0	6.36396
43	ACAACATCCTCATGAAAAGAA	2	4.84873	0	6.36396
44	CTTCCAGGCCGGACAACGAGA	8	7.00132	4.77297	7.79423
45	CACCGCCCACGGCAACCAAGG	5	6.51943	4.07294	7.5598
46	AACCAAGACAGCAACAAATAT	3	6.22073	5.65685	7.34847
47	CATTACACGCCAACGTAGAAA	2	5.45482	0	6.36396
48	GAATGCCAATCTAAATAATCT	4	6.5954	4.77297	7.79423
49	ACTTAAAGAAGAAAAGGAACA	8	7.15904	4.67496	7.57985
50	CAGCACTAACCCCCAGACCCA	3	5.92364	0	7.34847
51	CGCGCCCACCCCGTGCACCGC	4	6.10455	0	7.79423
52	GGAGACAGAGGCTACTGTGTC	4	6.51964	4.77297	7.79423
53	TAGGCCGGAACAGGGCCCACC	2	4.84873	0	6.36396
54	ACATAAACATCTGATAACACA	3	6.30128	5.65685	7.34847
55	AACAGCACCACCAGAAACATG	2	4.54569	0	6.36396
56	GTGCAAAATTGCACTTCTAGC	5	6.68744	4.07294	7.5598
57	GGAACACAGCGGAGTACGGGT	14	7.20903	5.11433	7.75902
58	TGTGAAAAAACTCTACACATC	3	5.95135	0	7.34847
59	CCCCACAGCACCCCCAAAAAA	3	5.57371	0	7.34847
60	AATCGGCTGCCACCTCGACCT	4	6.39674	4.77297	7.79423
61	CAACACCTACCAAAACGAAAG	6	6.89336	5.65685	7.60589
62	TCCAGCCACCGTTGGCCAGCG	6	6.9631	5.65685	7.60589
63	ACCGAGCGGGGACTGGGAGAA	5	6.87994	6.1094	7.5598
64	GCTCTGCGCGGCCCTGCGACA	4	6.39598	0	6.96504
65	AAATTGACAACAAACAATATG	3	5.73482	0	7.34847
66	GGCAAAAAAAGAAACACCACA	2	5.45482	0	6.36396
67	ACTGAACTCAGGCACCCCGCC	2	4.54569	0	6.36396
68	GTTTAATTTGCATTTCCAATG	42	7.62035	7.22202	7.77462
69	CTGGAACAATGGTAAGCCAGC	4	6.62326	4.77297	6.96504
70	CGATCACCTCCGCCGCCACAC	2	4.54569	0	6.36396
71	ATGATGCCACCACAAAAAACA	3	5.84308	0	7.34847
72	GCCCCCTGAACATCCTTTGGT	15	7.34404	6.33661	7.70698
73	ACGGGGCGCCCGGAATCACAA	3	5.76253	0	7.34847
74	CCATTAAAAGCCAGAATTATT	3	5.95135	0	7.34847
75	ATCAAGACCCCGTGAAACAAC	3	5.49316	0	7.34847
76	CCTGGGTTGAGCGCGGAGCCA	2	4.24264	0	6.36396
77	CAGAGCGGTTCCAAAAGGTTG	12	7.44558	7.04794	7.69842
78	AGTAAGACATGGAAGATATCA	3	5.06268	0	7.34847
79	TTTGGAAAAACACGAACCAAA	8	7.114	4.67496	7.79423
80	GCGGGAGGATGAGCGGAGGAC	15	7.33738	6.31674	7.77217
81	CTAGCCCCAAGCTATGCCACG	2	5.15178	0	6.36396
82	ACCAGGAAGACCACATCACAA	2	4.54569	0	6.36396
83	ATGGAATGACCTCCACGCCAG	5	6.86226	6.1094	7.5598
84	GACCCCAACACGGGAAAGACG	2	4.24264	0	6.36396
85	ACAGCAATGCCCAAATATCAA	2	5.15178	0	6.36396
86	GATGACTCAGGCATACAACAC	8	7.11923	6.11352	7.79423
87	ACAGCCTCACAATCTCACCCT	2	4.24264	0	6.36396
88	CCCACTACTAGCAAAAGGCAA	6	6.7732	3.53553	7.60589
89	CCCCTACAAGGACACTCACCA	2	3.63655	0	6.36396
90	CGGAGGCTACCGAGACAAAAA	6	6.88411	5.65685	7.60589
91	GATGTCGAGGCCGTAGACACG	4	6.39674	4.77297	7.79423
92	TGAGGTGCAGCGCCAGGCCGT	3	4.30998	0	5.65685
93	GAAAAACACCTGAACCAAGAC	2	4.54569	0	6.36396
94	GCAAAGGTGTCAGTATACTCC	5	6.91299	4.07294	7.5598
95	AGATCCCAAAGTAATGCACAG	6	7.05735	5.65685	7.60589
96	CTGGGAGGAAGTCGGAGCCGT	4	6.60871	4.77297	7.79423
97	GACCCTGATGCCGAAAGAACA	2	4.54569	0	6.36396
98	GTTCCGAACCCTTTGATGAAT	13	7.39986	6.81188	7.76193
99	AAAAGTCCGGCACAGAGATGG	4	5.93206	0	7.79423
100	GAGGCCCACCGGCGTTCCCGC	12	7.10195	4.62659	7.69842
101	AAACCACAGACCAACGCCACA	2	6.36396	6.36396	6.36396
102	TCCCCAAACCGACTCCAAGGA	17	7.55565	6.78006	7.77555
103	ACCGCTCGCATCTCAACGCAG	10	7.25017	6.31674	7.72548
104	TAATTACAGTCGTTATCAAAG	5	6.80219	6.1094	7.5598
105	AAAGCATGCAAAAACAACAGC	2	5.45482	0	6.36396
106	AACCAATCCAGTCTACGTCAA	5	6.81285	4.07294	7.5598
107	GCAGCACCCGGACTACTCAGG	4	6.26373	4.77297	7.79423
108	CAGGCGGGGGTTCACAGCCCC	9	6.25267	4.27784	7.35234
109	CCCAACTGCCGCACGTGAAAG	2	1.81827	0	6.36396
110	CCCCCCACTTCATCGCAACCC	5	6.61583	4.07294	7.5598
111	ATGCCCTTAGGAGTACACGCC	8	7.34666	6.81196	7.57985
112	GCAACATCGCGTACTCCTGAG	3	5.8708	0	7.34847
113	GATGAAAACAGCCAACCACTT	2	3.63655	0	6.36396
114	TAAGATGAAGCCGAGATCCGC	4	6.81427	4.77297	7.79423
115	AAGAACCGGAGCAAGACAGGC	2	5.15178	0	6.36396
116	CCAAAACAAAGACGAAGTGCA	3	6.11246	0	7.34847
117	GGGTAGAGTCCGAGGCCACAA	3	5.44032	0	7.34847
118	GGGTTATGGAGTGGACTGGGC	10	7.16234	4.07294	7.72548
119	TACCTTTGCAAGGTAAGTCTA	3	6.14017	5.65685	7.34847
120	GCTCCTGTAGGCATCGAGCCA	4	6.63413	4.77297	7.79423
121	AGGCTTTGACCTGACCTCAAG	14	7.38744	5.93283	7.75902
122	ATAAGCCTCGGGGCAAGTATG	6	6.82932	5.65685	7.60589
123	CTGCCAACTACGCCAAGAACA	2	4.24264	0	6.36396
124	CGACAAAGGTCCCAAAGACAA	2	4.54569	0	6.36396
125	ACAACAGCACGACAAGCCGTT	3	6.54294	5.65685	7.34847
126	ACAAAAGCCCCGGGCTCACCT	2	5.15178	0	6.36396
127	GGAGCGCCCGGCACCCGAAAC	6	6.80208	3.53553	7.60589
128	TGCAACTACCGAAACGAAAAA	3	6.11246	0	7.34847
129	ACAAAAACAGAAAAAGAAAAA	2	6.36396	6.36396	6.36396
130	AAACTGTCCACGCCACACAAG	2	5.45482	0	6.36396
131	AATGAAACCTTTGAAAAAGAA	3	5.44032	0	7.34847
132	GCTCACCCCACCGTAAAAGTC	4	6.61637	4.77297	7.79423
133	ACCTCCCAGGCAAGAACAACA	2	3.93959	0	6.36396
134	AATAAGAACAGAAAGAATGGT	9	7.14606	5.6759	7.72543
135	AGGAAGAATGGCCACAAGATG	3	5.33205	0	7.34847
136	ACCTGCTAAAGAAAGAAAAAG	2	2.72741	0	6.36396
137	GACAGAGTAACAAGCCATCCT	2	4.84873	0	6.36396
138	AGGACAAACCAAGATCCAAAA	2	5.75787	0	6.36396
139	AAAGCCATCAAGAAAGCAGCT	3	5.60142	0	7.34847
140	CAAACAGAAAAAAAAGAAAAG	2	5.45482	0	6.36396
141	GAAAAAGCAGCCAACTACATA	3	5.84308	0	7.34847
142	CCATAATCATAGCCCCACCAC	2	4.84873	0	6.36396
143	GCCGCACCCACCCAAAAGCGG	2	5.45482	0	6.36396
144	CCTATTGGGTCCTTCTTTACC	4	6.46484	0	7.79423
145	ATATTTCCTTCACACGTAGAA	14	7.38433	6.57251	7.75902
146	GCCACAAAAACAAGACCAGCA	2	3.93959	0	6.36396
147	AAGGAAAAACGAGAACAACAC	2	5.15178	0	6.36396
148	TCGGAGAAGTGACGAGCATGG	13	7.30579	5.40541	7.76193
149	AACAATAGCAGAGGTATCTAG	4	6.70223	4.77297	7.79423
150	AGAGGGACCGCGAGCAGGCCA	2	5.15178	0	6.36396
151	AGAATACAAACTCTAAAATTT	3	6.38183	5.65685	7.34847
152	CACTCAAGTAGACAAATTAGG	9	6.93609	2.51416	7.72543
153	ACCCCTCCGCCAAGGCGACCA	2	4.24264	0	6.36396
154	ACAACATCCACAAATGCTTAA	9	7.21812	5.6759	7.72543
155	CTGTAAGATTCATTCCAACAA	3	5.33205	0	7.34847
156	ACGGCCAACACTAAGATGAAG	3	5.8708	0	7.34847
157	GTAGCCCCCCAGAACCAAGAC	2	4.24264	0	6.36396
158	ACTGCCCACCCCCGGACCGGA	2	5.45482	0	6.36396
159	CAGCAGGAGCGCCTGGGCAAC	7	7.00569	5.14202	7.69847
160	CAGATGAGTTGAACATAAAAA	9	6.98741	2.51416	7.72543
161	TCCACAAGAGCCCCTTACAGT	3	6.14017	5.65685	7.34847
162	TCGGCGACGCACCACAAACAG	2	4.54569	0	6.36396
163	GAACCCGTCCGGGACCACCGT	5	6.6996	0	7.5598
164	CTGACCTAACATAAGAACCTC	3	5.76253	0	7.34847
165	CACAAAACCACCAGACCCTGG	2	4.24264	0	6.36396
166	CAAAAAGAAGCAACCGAAGAA	2	5.15178	0	6.36396
167	GTACAGACAAGAGCAACTGAC	3	5.70969	0	7.34847
168	TCGGGCCAGGCAGCCTGAGCC	7	4.99175	3.11704	6.59421
169	CACCAGGAGCGTCCTCCGAAA	2	4.24264	0	6.36396
170	CGAACTTACCGCAGCTCCAGA	2	4.54569	0	6.36396
171	TGAATGACACCAATAAAATGG	4	6.51198	4.77297	7.79423
172	CGAAACTCCACACCGAGAGAA	5	6.58621	4.07294	7.5598
173	TCGAAATGCACGGCAACTGCA	3	6.03191	0	7.34847
174	GGCAACCACCGACACCATCAG	2	3.63655	0	6.36396
175	CCTCGCGCAGAACCACGGCAT	2	5.45482	0	6.36396
176	CTCACCACTCCCCCCGGGGCA	6	6.78443	3.53553	7.60589
177	GAACGCTACACAAGCAAGAAA	2	5.45482	0	6.36396
178	AGCACCCCACCAGACCAAAAG	2	4.84873	0	6.36396
179	AAACTCTACCAAAAAAACAAA	2	4.54569	0	6.36396
180	CACACGGACAAAATCCCAAGG	2	5.15178	0	6.36396
181	AGGTCCACCCCGTCGTGAAGA	4	6.19807	0	7.79423
182	AACCTCAAAAGCAATCTGCTG	3	5.49316	0	7.34847
183	GGGCCAAAGAGATTTCGCACC	2	3.3335	0	6.36396
184	ACATGAAAGACAAACACAGCA	2	5.15178	0	6.36396
185	GACCCAACCAAGATCAACACC	2	5.45482	0	6.36396
186	TAACCAACACCGCCAGACGCA	2	4.54569	0	6.36396
187	AAAAGCCTTCCAGCCGAAATG	2	4.54569	0	6.36396
188	ACAAAAAGCAGAACAATGAGA	2	4.84873	0	6.36396
189	CTCCTGCCCCCCCTACACGAG	24	7.52823	7.08556	7.79423
190	AAACACCAGTCACACTGTCGC	2	3.63655	0	6.36396
191	GTTAGGCATCGACCGAGACCC	21	7.50352	6.17026	7.78207
192	CCCGGAAGAAGCACAGGGGAC	12	7.46651	6.92941	7.69842
193	CGAGCCACCCGGCGGCAGCTC	5	6.89267	4.07294	7.5598
194	TACCCACTACCAATAAGGGTC	6	6.90249	5.68986	7.60589
195	GCAAAAAGCAGAAGAGAGAGG	2	5.15178	0	6.36396
196	TCCCGCGTCCCCTGGCACCCT	31	7.22702	6.21657	7.77408
197	AGTACTGATCCAGGAAAGACG	6	6.93929	5.68986	7.60589
198	ATCATACTAAGGGCATCGGGA	18	7.51861	6.92582	7.7729
199	CGATTTGCATCGGCGTGAGAA	11	7.34326	5.97229	7.75392
200	TGGGCTATTGGCTACTGCAGT	4	6.55837	4.77297	7.79423
201	ACAAACACCTAGAACCCGGAA	2	5.75787	0	6.36396
202	CAACAATTACCCAAACATCCA	8	7.23317	6.36396	7.57985
203	CACGCACCCTCCGAGTCTAAC	6	7.04211	5.68986	7.60589
204	GAAAAGAAAGCAATAAAAGGC	3	5.33205	0	7.34847
205	TGCGAACATTCCCCGACTGTG	19	7.55901	7.2384	7.74013
206	ACTGCGAAGTCGGAGACTCTC	9	6.96351	4.39978	7.72543
207	GGGGCTACAGCGCCCTCACAT	5	6.4698	4.07294	7.5598
208	TGCCACAGGCCCAGTGCCGCG	7	7.00518	5.14202	7.69847
209	CAAAAAGCAACCACCTTCTGA	2	4.84873	0	6.36396
210	CGAACGAAGCAAAAAAAGACA	2	5.15178	0	6.36396
211	GAGCTTCAACGACTCCAGTGC	6	6.75056	5.65685	7.60589
212	CACACAATAAGTTTGACCAAT	4	6.49347	4.77297	7.79423
213	CAAGACAAGTCAAGAAACACC	2	4.84873	0	6.36396
214	CACCAACCACCGAGGGGCGAA	2	4.84873	0	6.36396
215	AGACCTCGCACCACCACACCG	2	5.75787	0	6.36396
216	TCAACAGAAACAACAAGACAA	2	4.84873	0	6.36396
217	TACTGTGGACCTCCACACTGG	3	4.82102	0	7.34847
218	AGGGAAAACACGAGCTGAAGG	2	4.24264	0	6.36396
219	CCGAGACCCAACGACTGCAGA	2	5.45482	0	6.36396
220	CAGCAAGAACGGAGCCAATCA	2	3.3335	0	6.36396
221	GGACCTCCGCGGGCCCGACCC	10	7.03967	5.32094	7.61474
222	AAAATGGGTCCGGTCAGAATC	4	6.61637	4.77297	7.79423
223	AAGTGAAGCAAACAAACGATG	5	6.85467	4.07294	7.5598
224	GCACACACCTCAACCAGCCCA	2	5.45482	0	6.36396
225	CTCCCCCTCTCGGCCCCCCGG	16	7.40221	6.08937	7.74023
226	AGAAAACGACGTCCACCAAAC	7	7.07017	5.14202	7.69847
227	AAGACATCTCCACATGGAGTA	3	5.97907	5.65685	7.34847
228	CAAAACAAGCCCCCCCAGGGC	2	4.54569	0	6.36396
229	CCTCACGATGCGGGGACTGAT	4	6.27384	4.77297	7.79423
230	AAAAAGGTCTGAGATGCGCCA	3	5.49316	0	7.34847
231	ATATTACCATCCATATGAGAG	3	6.14017	5.65685	7.34847
232	TCAGCAGGAAGAGCGCCAACC	5	6.60595	4.07294	7.5598
233	TCGACGGGCCCAACGGCACCG	5	6.933	4.07294	7.5598
234	ACGAACCCAAGCCCAAACCAA	2	5.15178	0	6.36396
235	ATCCATGCCACAGCCCAACAC	2	4.24264	0	6.36396
236	CAGCCTACGAAGAAAGGCAGA	2	5.45482	0	6.36396
237	AAAAGGAAAAAAAGCAGACAA	2	5.45482	0	6.36396
238	TCGAACCAACCCATTACCGGG	10	7.24577	6.2676	7.72548
239	AAACAAAAAACACCGTAGCCA	2	4.54569	0	6.36396
240	GCTGCTGCTGATGCTGCTGCT	7	6.44534	3.11704	7.69847
241	TGATCCCACTACCTCATCCAC	2	3.63655	0	6.36396
242	AAGCAACCATCCCGGAGGAGA	6	6.69144	3.53553	7.60589
243	CCACGAAAAGCGAAGGCACAC	3	6.14017	5.65685	7.34847
244	GCTGGCGCTCCGACCAGAGAG	2	3.93959	0	6.36396
245	CCCAAACATCGAGCACCACCA	4	6.37132	4.77297	7.79423
246	GCAAGGGCAGCACCACACGGA	4	6.68447	4.77297	7.79423
247	CGAAGCCACTGCCGCCAAAAA	2	4.84873	0	6.36396
248	ACCACGCGTCCGTCGACACCA	6	6.63736	3.53553	7.60589
249	GGAAGCCAAGGCCGAAACCCA	5	6.03315	0	7.5598
250	CCACCCCACACCAAGGAAAAG	2	5.45482	0	6.36396
251	CACAAACGCTCACCGCAGGAC	2	5.45482	0	6.36396
252	AGCCCCACAGCGGACACCGAA	3	6.11246	0	7.34847
253	TCGCGTGGGGCGCCCCGCGCG	8	7.07408	4.67496	7.57985
254	AGAAAAAACACAATTAGAGCT	2	4.84873	0	6.36396
255	ACATGTCAACACAGGCCTCCA	3	5.2515	0	7.34847
256	ACTACCCCCAGAAGCTAAAAC	2	4.84873	0	6.36396
257	CGAAAGACAAGACAATATCAA	3	5.68198	0	7.34847
258	CCCAAAACACCTGGAGGAAGT	2	4.54569	0	6.36396
259	TGACAGTTGACACAGAAGGGA	2	3.93959	0	6.36396
260	CAGGCCCCTCGTACTAATGCC	2	3.93959	0	6.36396
261	GAGTGCTCCTGACCACCAACT	3	4.95441	0	7.34847
262	CAAGACTCGGGCGAAAACAAA	2	5.15178	0	6.36396
263	CAATACGCACCAAAACCAACC	2	3.93959	0	6.36396
264	AGGGAAACATAATGAACACGT	2	5.15178	0	6.36396
265	GACACAACCCGCAATGCCACG	2	5.15178	0	6.36396
266	AGGGGGCAATCCGGAAGCGGT	4	6.69903	4.77297	6.96504
267	CCGCAGACACCGCCCCCGCCC	7	6.83059	5.14202	7.69847
268	AACCAAAATTCGCACGAAATA	10	7.28841	6.2676	7.72548
269	AGCCAGACCGGAACGGTGGGT	9	7.09274	5.68836	7.72543
270	AAGGTGGTATTCTCCACCGAA	4	6.79972	4.77297	7.79423
271	ACACCTGCCAGCAGGACGCGC	2	3.93959	0	6.36396
272	AATCGGCAACTTCAAATACAG	5	6.88082	6.1094	7.5598
273	ATCACCATTTCGCGCCACTCA	4	6.1618	0	7.79423
274	TGCCTGCCCTGATAAGAGAAA	3	5.60142	0	7.34847
275	AACAACGCCCCGCAGAAGCAG	2	3.93959	0	6.36396
276	AAAGAAAACACGGGAGTAAAA	2	4.54569	0	6.36396
277	CCACCTAAAACGTTGGGACAA	5	6.83316	4.07294	7.5598
278	CCCGCCATCGCCAAGAGCTAC	2	4.24264	0	6.36396
279	CCAACGCCCGCCACACATCCC	2	5.45482	0	6.36396
280	TGAAAACACACGGAAGAAATA	3	6.35412	0	7.34847
281	ACACTTTATACATATTAAACA	4	6.59095	4.77297	7.79423
282	GAGACCACAGAAAAAGGCAAA	2	3.93959	0	6.36396
283	GCCGCCTCTAGACCACCAGGA	3	6.05962	5.65685	7.34847
284	CTACATGATGGGACGATTACC	3	5.68198	0	7.34847
285	GCTCCGGAACCAACACCACAC	2	4.84873	0	6.36396
286	ATCTAAAACACGTCACAATGG	3	5.8708	0	7.34847
287	TTGTCAGCTCCCACATCATGC	5	6.6759	4.07294	7.5598
288	GAAAGAGCGCCGGCCATACGG	2	4.54569	0	6.36396
289	CTTCCCAAAAAAACAAATGGC	2	5.45482	0	6.36396
290	AAAAAGCACCGAAAACTACCT	3	5.33205	0	7.34847
291	AAAAAACAACCGAGCAAAACA	2	5.45482	0	6.36396
292	CGACACAGGCCCGAGACCCAC	2	5.15178	0	6.36396
293	TCAAAAAAACCAAAATCAAAC	2	5.15178	0	6.36396
294	CCAACCTGAGCGACATGAGCT	2	3.63655	0	6.36396
295	CCTCCGGCACCAAAAAAAGCA	2	4.24264	0	6.36396
296	AAAAGAATACACAATTGTTGT	4	6.79972	4.77297	7.79423
297	CCAATGAGTCCACAGGGATTC	6	6.71423	0	7.60589
298	TCAAAGGGCGCGACGGGAGAG	2	4.54569	0	6.36396
299	GAATAAGGACAACACTGAAGC	2	5.45482	0	6.36396
300	GACTATGACACACTAACCAGC	4	6.59095	4.77297	7.79423
301	CCAAGAGCACGACCAGAATCG	2	5.45482	0	6.36396
302	CCCGCGGACAGGAGAACGCCA	2	3.93959	0	6.36396
303	TCCAAAGCCAGAAATGACCAC	2	4.84873	0	6.36396
304	CGGGGGCGCACACACAAAAAG	2	5.15178	0	6.36396
305	CACTCCACCGCGAGTGCATCA	9	7.35859	6.6976	7.72543
306	ACAGCTCCCTCTATACGAAGA	2	4.24264	0	6.36396
307	TATACAGAATGAACCCACGGT	6	6.9258	5.65685	7.60589
308	CCACGGGGGGGAAGAGGCCAG	5	6.61671	4.07294	7.5598
309	AGGAATAACCCGGGAAGATCA	5	6.24763	0	7.5598
310	CCGGACAACCGCGGCGGGGTA	6	6.76684	3.53553	7.60589
311	TCCCCACTTCGATCCCCTGGG	2	3.03046	0	6.36396
312	CACCCAGCCCCCGCCTCCGCA	2	5.15178	0	6.36396
313	GCCACAAAACAGGAGCTCCAT	2	4.54569	0	6.36396
314	AGATAATTTCCCACAACACAA	3	6.54294	5.65685	7.34847
315	CCAAGAGCCCCAAACAGGACA	2	4.24264	0	6.36396
316	CGGCTTGCTCTGATCAATGAC	4	6.68127	4.77297	7.79423
317	GCGCCAAAATCCACCCGAACT	2	4.54569	0	6.36396
318	GGGCAAGGCACGACAGCCCCC	2	5.45482	0	6.36396
319	AAACAGAGCACGCGACCATCC	2	5.45482	0	6.36396
320	ATGGCTCGATCCTAGCGCGAC	6	6.89093	5.65685	7.60589
321	ATCGCGACCAGGAGACCGGGG	6	6.18941	0	7.60589
322	TCCTGGAAGGCCAAAGGGAGG	20	7.43017	6.81465	7.75964
323	CTCTCTGCCCAGGGCCAGCCC	9	7.10516	5.6759	7.72543
324	CAACTCGATGCCACCAAACAA	2	3.93959	0	6.36396
325	TGGACATCTCGTGCTTCTCCT	12	7.11249	5.65685	7.69842
326	GGAGGCGGGCCGCGGCGCGGT	7	6.41882	5.14202	7.38613
327	AGCAAGCACACCAATACTCCC	2	4.54569	0	6.36396
328	CCGCACACGCCAGGGAGTATG	5	6.66572	4.07294	7.5598
329	CAGCGCACCCCGACCCCGGGG	5	6.86107	6.1094	7.5598
330	AACGGAGCGGGGCAGGGGCAG	4	6.19807	0	7.79423
331	TACTCCGAGTCCAGGGAGAGC	12	7.21723	4.68807	7.79423
332	CGAAATGACAAAACAAACAAG	2	5.15178	0	6.36396
333	CCACGAAGGGCGCCCAGGGCG	9	6.60341	2.51416	7.57694
334	CAACCCTCCCGCACCCGGAAA	5	6.84392	4.07294	7.5598
335	AAGCCTGCTGGGAATACTTGT	3	6.05962	5.65685	7.34847
336	AGAAGCACCCCCGACTCCGGC	7	6.96146	6.23408	7.69847
337	CTTTAGGCTACACATTGCTCA	3	5.60142	0	7.34847
338	AGCTGCGCCCACCACCCAAAC	4	6.02558	0	6.96504
339	AAGGGTTTATCCCAAGAGTCG	4	6.23511	4.77297	7.79423
340	AGGGCAACGCGAGTACAAACG	8	7.28298	6.81196	7.79423
341	GCACGAAAACCAGGAAAACAC	2	5.45482	0	6.36396
342	ACCACTGCCCCAGGCAGCCGG	4	6.52974	4.77297	7.79423
343	CTGTGGGAGAGCAGGAACCTT	4	6.38908	0	7.79423
344	CTGCTTTTGTCAGTTAGCAGA	4	6.19807	0	7.79423
345	ACACGAGCGCGAAAAGGGGCA	2	4.84873	0	6.36396
346	CGGGGCCCCCACACTAGGACA	2	5.45482	0	6.36396
347	TCACCTGATCGGTGGGCAGCG	17	7.40968	6.42317	7.77555
348	ACAAACACGACGAAGATCCCC	7	6.91634	5.14202	7.69847
349	ACAAAACATCGGGGACCACGC	3	5.79025	0	7.34847
350	GATCCGCATGCTGTCTCCACA	7	6.87535	5.14202	7.69847
351	TATATCAGTACCCCGCCACTC	7	6.56045	3.11704	7.38613
352	CGCAACAAACCCAGCCACCAG	2	4.24264	0	6.36396
353	CTAGCATGGCCGGAAGGCACC	3	5.60142	0	7.34847
354	CCCCAGCAGCCGGGCCCCAGT	3	4.6322	0	7.34847
355	CAAAAAACACCGGACAAGCAT	2	4.24264	0	6.36396
356	CAATAGCAACCCTTCCTGCAC	3	6.30128	5.65685	7.34847
357	CCACGGCAAGGTAGGCAGAGG	2	4.24264	0	6.36396
358	GTGACAACAAGCAAGACGAAC	2	5.15178	0	6.36396
359	CACTCTGTATGAAACAAATTT	5	6.20257	0	7.5598
360	ATTCAGAAAACAAAAAAAAAC	2	4.54569	0	6.36396
361	CCACAAGACGAATACTACAAC	2	5.15178	0	6.36396
362	GCAATCGTCCCAACCTTAACA	2	4.24264	0	6.36396
363	CTCCCAGGGGCACGGCCTGGG	28	7.38991	6.869	7.77657
364	GGCCGCAACCGCAAAGAGCGG	3	6.03191	0	7.34847
365	AACCCCTACCCGTGCCCGCGC	9	7.16776	6.5574	7.72543
366	TCGGACGCTCCTCGGAGACCC	5	6.65637	4.07294	7.5598
367	CGCCACCCCGACCTCCAAAAC	6	6.90205	5.65685	7.60589
368	CGGACTTCTCCGCGAGCGCCA	7	7.00059	5.14202	7.69847
369	ACAAGTAATGCCTGGTATCTC	10	7.01066	6.2676	7.72548
370	GATTAGCGGGGAACGCCCCAG	28	7.59603	7.22762	7.77657
371	GAAGCGAAACGCACGAGATCC	6	6.85226	5.68986	7.60589
372	TGAAGCACCCGGGCACCTGGC	5	6.60912	4.07294	7.5598
373	AGAGGCTTCCGCAGCAAACCA	4	6.00338	0	7.79423
374	TCACTGTCCTGGTCCCTGGCC	11	7.38933	6.56834	7.63074
375	CTTCCAGGACAAGGAAGAGCA	6	7.05076	5.65685	7.60589
376	TCCGCCCAGGGAAGCAAGGCA	2	4.54569	0	6.36396
377	GAACTAGACGGAGCAGAAAAC	2	4.24264	0	6.36396
378	AATGTCATCAGACTAGTGCTG	7	7.12033	6.50414	7.69847
379	GCAACCGCCAGCCCAACCGCA	2	5.15178	0	6.36396
380	AGACATGGACCAGTCACCAAT	3	5.76253	0	7.34847
381	GCCACGCAGCACACGGGCCTC	2	4.24264	0	6.36396
382	CGCTGGAATGCATAGCGAATC	3	5.68198	0	7.34847
383	ACCTCGGGCCCCTGCCAGCCC	9	6.7561	4.27784	7.57694
384	CACGGCGGCCCGGTATACCAA	4	6.05741	0	7.79423
385	AATGCTTCACGTGTGGAATTG	4	6.12231	0	7.79423
386	ACCGAACAGGAAACACACGCA	2	5.75787	0	6.36396
387	CGCGCCGTCACAGGGGCCGAA	4	6.43622	4.77297	7.79423
388	ACCAAGGGGCGGCAGCTACAG	13	7.42115	6.56458	7.76193
389	ACACCCACCTCAGCCTGGGAG	2	3.63655	0	6.36396
390	CAACAAAGGCCACGGGAACAA	6	6.83417	5.65685	7.60589
391	CAACATCCGCCTCTAGCTGAC	10	6.97479	5.32094	7.72548
392	CAGGACGAAGCGGAACAAGGT	2	5.15178	0	6.36396
393	AAAACAGCAACAAGAGCCGCT	2	4.84873	0	6.36396
394	CCTACCCCAAGCCAAACTAGC	2	4.24264	0	6.36396
395	TCCGACGCCACGGACAAGAAC	9	6.99705	5.68836	7.57694
396	GCGTGCCCACCGAGTGCCCCT	5	6.68459	4.07294	7.5598
397	CACAGCCAGGCGCTGGACTCC	6	6.48031	3.53553	7.60589
398	CACAAGAAGCGCACAGAAGAC	2	4.24264	0	6.36396
399	TCCGGGACCCGCACCGCAGCC	13	7.39954	6.13197	7.76193
400	CAGGGCAGCTGACCTGCTGCT	4	5.70478	0	7.79423
401	AAGAACACCAGTGAATAAACA	2	4.84873	0	6.36396
402	CAAGATGAAACCCAGGCAGAA	2	4.24264	0	6.36396
403	CAGCGCTGCGCCAGGGCGAGG	20	7.41206	6.30032	7.79423
404	CCAAACAAGTCCATGGAAACC	2	3.03046	0	6.36396
405	CAGCGCACACCGCAAAAAAGG	2	4.24264	0	6.36396
406	AGCCACCGCCGTCCCTACAGG	4	6.4725	4.77297	7.79423
407	AACGCAGCCGGACACACGCCC	3	6.03191	0	7.34847
408	AAACAAGCCGCAGACAGACAG	2	4.84873	0	6.36396
409	CCCACCGAGGGGCCCCGCCGC	2	4.54569	0	6.36396
410	TGACACAAAAGGGAAGAGAAA	2	4.54569	0	6.36396
411	GGTACCACAGCGTGGACACCC	4	5.70478	0	7.79423
412	GAAAGCAAAAGAACCGGCGCC	2	5.45482	0	6.36396
413	CAGACACGAGCCGGGCACACC	2	5.15178	0	6.36396
414	CCAGCAGCTCGACCCGCCGCG	2	4.84873	0	6.36396
415	GATCCGGGATAAAGCCCGCAA	2	5.15178	0	6.36396
416	GAGAGAGGAGGAAGCCAACCC	3	5.52087	0	7.34847
417	CACAGTACTAGACCTGGGCAC	3	5.2515	0	7.34847
418	GAGTTACAAAGGGGACCCCCC	4	6.23832	0	7.79423
419	CGGAAGTTTCCCTGCAAGATG	5	6.82303	4.07294	7.5598
420	AGCAGCTGGACCGGAAAACAA	2	4.54569	0	6.36396
421	CTGAAATCCGCCATGGGATGC	7	7.17028	5.19507	7.69847
422	AGAGCGACATGCTCACTAAAA	3	5.68198	0	7.34847
423	GAAGAAATAGGCATCCCAATA	5	6.64966	4.07294	7.5598
424	GGCCGCTCTTCCTGGATGCTT	10	7.24931	6.31674	7.72548
425	AGTTGTGTCCAGGGTCCCTTC	4	6.42536	4.77297	7.79423
426	TATTAAGAGAGATCATTAGGC	4	6.68127	4.77297	7.79423
427	AAATAACAGCCGGAAAAGACG	2	3.63655	0	6.36396

## Sheet: BLCA_0.5_IMR90
SCH_Class	ConsensusSeq	SCH_Size	ScoreMean	ScoreMin	ScoreMax
3	TGCATTGGCTCAAGTCCATCT	67	7.5481	6.56724	7.78995
4	CGTGCTTCCTGAGGAGCATCG	620	7.63064	6.76295	7.79326
5	GCATTTCACTCAGCCACCAAC	9	7.23801	6.5574	7.72543
6	CCCCAGCTCTGGGACTCCAAC	3	5.09039	0	7.34847
7	GCATTTCCCTCAGAAGAAAGA	10	6.84337	3.93858	7.72548
8	TAATGGTAAAGAACGAAAAGA	6	6.63188	3.53553	7.60589
9	TCCATCCCCTCAGACAAAAGG	9	6.75084	4.27784	7.72543
10	AGAAGAGGCAGATTAAGAAAA	10	6.96493	2.29103	7.72548
11	CAATGAAACTCAATAGACAAT	9	7.05228	5.68836	7.72543
12	GCACCGCCCTCAAGCCAGCGG	10	7.13487	5.28445	7.72548
13	AGACGTTCTTCAACACCACCG	9	7.05983	5.68836	7.72543
14	GGTTCAGTTTCAAGATCTGTG	10	7.0547	5.32094	7.72548
15	CCATCGAGATCAGCAGCCGCC	10	6.98765	3.93858	7.72548
16	AAAAGCAAGAGAATAAACATT	3	6.54294	5.65685	7.34847
17	CCTAGGCCCTGAGGGGAGAGC	20	7.29947	4.71521	7.75964
18	GGGGCAGGATCAGGAAGAGCA	9	6.97395	4.39978	7.72543
19	CATCCTGATTGAGACCGACCT	7	6.57546	5.14202	7.69847
20	AGCATGTTCTCAGTTCACACC	9	6.95704	4.39978	7.72543
21	CAAAAGGACTCGGAAAAGTAA	5	6.92255	4.07294	7.5598
22	CAGGAGAATACAGAGCTATGA	6	6.64236	5.65685	7.60589
23	ATCCACAATTGAAAAAGCCTG	11	7.30195	4.988	7.75392
24	ACCTGAACCTCAAGTGGAATA	8	6.59346	2.78423	7.57985
25	CAAGGGCCAACAGGGAAGCGC	8	7.01249	5.96621	7.79423
26	ACGTTGGTATCAATAAAATCA	4	6.55912	4.77297	7.79423
27	ACCTAACAATGATGAACAGAG	13	7.3187	6.02505	7.76193
28	GCAGACTCACCGGTGGACTCG	6	6.71124	3.53553	7.60589
29	ACAAAGGATTGACCACAGGTG	7	6.62413	3.11704	7.69847
30	CAATCACATCCGCACACCGAA	7	7.07387	5.14202	7.69847
31	AGAGACCACTGAAAAGTTACC	6	6.13403	3.53553	7.60589
32	CTTCAGAGTCGAGAGAGGGGC	6	6.93691	5.65685	7.60589
33	ACGATTAACTGACGAAATATA	7	7.185	5.14202	7.69847
34	TACTCAGCTTCATTGAACCAG	6	6.54211	0	7.60589
35	CTAAAGACCTGAATAGGACGA	9	7.3324	6.5574	7.57694
36	GAGCGCTTCTGAGCGGAACGC	6	6.83519	5.65685	7.60589
37	CGGAGCAAGTCAGAAAACGCA	12	7.23899	5.6856	7.69842
38	GAGGGGCTTTCAGCCCCAACG	6	6.35423	3.53553	7.60589
39	AGGGAGCCATCAAGCTCAAAC	4	6.01868	0	7.79423
40	CCCCCCAGCTCTTCATCTCGC	6	6.72458	5.65685	7.60589
41	GCCCTGCGCGCACCTGGAAGG	9	7.21151	6.28539	7.72543
42	ATTGCTCTGTCAAGAACTTCT	4	6.14083	4.77297	7.79423
43	TGACCGCCTACAGCCATGGCC	4	6.65585	4.77297	7.79423
44	AGCACATTCTGAGGGAACCGC	7	6.98896	5.14202	7.69847
45	AACCCAAAGGGAAAAAAGTCA	6	7.27342	5.68986	7.60589
46	CACAATACATGAGGAAGGACT	6	6.66621	5.65685	7.60589
47	AATGGGGGCTCAAAAGCCAAG	4	6.61637	4.77297	7.79423
48	CCCAGCCCCTCAATGCCCCGG	7	6.59141	3.11704	7.69847
49	GAAGTCATCTCAGCTGCAAAA	9	6.83216	4.27784	7.57694
50	CAACAGAGCTAGGAGTAGATA	6	6.95432	5.65685	7.60589
51	GAACGAGGCTCACGGGTCCAG	6	6.8231	5.65685	7.60589
52	AATAACACATGAAACAATGAA	6	6.89628	5.68986	7.60589
53	CAAGGCAGCTCAGCGCTCAAC	6	6.6754	5.65685	7.60589
54	GCAATGACATCACCCGTAGAC	6	6.9038	3.53553	7.60589
55	CGCTGGCCATGAAGCTGACGA	12	7.05419	4.68807	7.69842
56	GGCACTCACTCAGGCCCTGAC	6	6.91655	5.65685	7.60589
57	CATAGTCAATCAAACAACTCT	5	6.82526	4.07294	7.5598
58	TGGATCAGCTGACTGCTAGCC	5	6.24596	4.07294	7.5598
59	GGGACCTACACGACACGGGCC	5	6.52702	4.07294	7.5598
60	CCATGCTCCGCTGCACTGACG	7	6.86181	5.14202	7.69847
61	CCACCACAACGAAGGAAGGAA	2	4.24264	0	6.36396
62	AGAAAGTAACGACAGCAACCC	5	6.64571	4.07294	7.5598
63	CTGCCCCGTCCAGGTGCCCAA	6	6.94578	3.53553	7.60589
64	TTTCTATTATGACTTCGACCT	4	5.98165	0	7.79423
65	GGATGTGACTCAGGAACGGAC	4	6.72765	4.77297	6.96504
66	GGTGGCTCCTCACAGCCCACT	13	7.36055	6.18053	7.76193
67	CAAGAGAAACCACAGATGGGG	6	6.90246	5.68986	7.60589
68	CTGCAGACTGCAGCTCGACAC	7	6.95635	5.14202	7.69847
69	GAGCAACAGCGAGGCGGGCAA	4	6.4076	4.77297	7.79423
70	AAAAACCACTGAGACTTCCAT	3	6.30128	5.65685	7.34847
71	CAAAATCCCTCACCGTATCGC	6	6.86795	5.65685	7.60589
72	CCTGACAATTCAGAACAATAT	5	6.41258	4.07294	7.5598
73	AGCCAGAAATGAACCTGAACA	3	5.76253	0	7.34847
74	CGGAGTGAATGAGAGCCACAG	6	6.53104	0	7.60589
75	AATGTGGGATGATTAAGGAGC	3	5.89851	5.65685	7.34847
76	AACGCTTATTGTGACAACACC	8	7.10287	6.08738	7.57985
77	AAAGAAACTTGAAACAGGCGA	8	7.09107	4.77297	7.79423
78	ATAAAACGTCCCGATGTTGGA	4	6.42857	0	7.79423
79	TGGAAGAAATGAAAGAATGCC	3	5.68198	0	7.34847
80	CCAAATCACTCAGGCACCCGA	5	6.64462	6.1094	7.5598
81	CCTCGGGCCTCCCCACACACG	3	5.68198	0	7.34847
82	GTCCACTACAGAAGAGCTCGC	8	7.11014	6.08738	7.79423
83	GGAGTACGGTGAGCCACACTC	4	6.35725	4.77297	6.96504
84	TAAACCCTCTCAAGTAATGGA	4	6.37453	0	7.79423
85	TGATAGTGGTGAATAAAAAAC	4	6.45153	4.77297	6.96504
86	CGTTACTTTCGAAAACATAGG	7	6.67105	3.11704	7.69847
87	TCCACAGACTCAAAACTCAGC	7	6.93136	5.14202	7.69847
88	GACGACGAAATGGACAGGTGA	3	6.11246	0	7.34847
89	ACACGAACTCCCTACCAATTT	4	6.58009	4.77297	7.79423
90	CACATACACCCAGACTGGAAA	3	6.03191	0	7.34847
91	CACCAGGTTCGGTATCATAAG	4	6.4725	4.77297	7.79423
92	ACATCCCCAGCAGCAGGCCCA	2	4.54569	0	6.36396
93	AAAAAAGGACGAAGCGCACAC	3	5.81537	0	7.34847
94	AGAAATACTCAAACGAAACAA	2	5.15178	0	6.36396
95	CGCTGACTCTCGGCAAGGACT	9	6.89592	5.68836	7.72543
96	TCACAACCCTGATCAACACCA	3	6.22073	5.65685	7.34847
97	TAACCATGATCATCTAATCCA	3	5.52087	0	7.34847
98	TGGCGATTTTCATAGCTGAGA	4	6.21584	0	6.96504
99	CCAGCAACCTGAACACTATCG	4	6.37132	4.77297	7.79423
100	TCACACACCTCAAGCCACAAC	2	4.84873	0	6.36396
101	CTGCAACCCACAGGAAGTACC	7	7.02389	6.50414	7.69847
102	AGAGCTAAGACAGGGCGCCGA	5	6.80416	4.07294	7.5598
103	GAAAGCAAAACAACTAGCACA	6	7.03053	5.68986	7.60589
104	AGACAATATCGCAAATGCAGC	3	6.54294	5.65685	7.34847
105	TGGCTGGCCTCACATAGTACC	11	7.3277	6.56834	7.75392
106	CACCCGCTGCGAAAGGGTCCG	11	7.45368	6.69649	7.75392
107	CCTCATGTGTGAGAGCAGGGA	4	6.24521	4.77297	7.79423
108	GCCAATCATTGAAGAGCAGCA	8	7.13061	5.96621	7.79423
109	CCAACGCCTACATGAACAACA	2	4.84873	0	6.36396
110	GCCCGATCTTGATAAACACCG	6	7.06803	5.68986	7.60589
111	AAAATATCTTCTGAAACAAAT	3	5.60142	0	7.34847
112	GGAAGAAGGAGACTATCAAAC	3	6.11246	0	7.34847
113	TCTCCTAGGCCACGACAAGCG	4	6.40439	4.77297	6.96504
114	CCCGCCAGAAGAACCGCCAGG	5	6.67788	4.07294	7.5598
115	CACTGAACATCAGGTAGTGCA	6	6.73197	3.53553	7.60589
116	GATGGGACACGAGAGACAGAA	5	6.41486	4.07294	7.5598
117	AGGCCGAAGTCAAAGTTATCC	4	6.23832	4.77297	7.79423
118	CACATAGGCCGAGCCTTCGCC	5	6.66458	4.07294	7.5598
119	CCAATGATCTCGGCGCGCAGC	11	7.16627	3.64663	7.75392
120	CTAGCCACCAGAACGACATGG	3	6.11246	0	7.34847
121	GAACAAGAAACAGGACTGCGC	6	7.04312	5.68986	7.60589
122	CAGGAAACCTCACGACCCAGA	2	4.84873	0	6.36396
123	CCCAATAGGGCAAGCTCAAAA	4	6.5253	0	7.79423
124	GGCAGGCACTCAGCCAGCCCA	6	6.76105	3.53553	7.60589
125	ACAAAAACAGAAGAACCAAAA	2	5.15178	0	6.36396
126	CAGGCTGTCTCTCCTATCAAA	3	5.68198	0	7.34847
127	CGCTGCACAACATCAGATCCT	6	6.82965	5.65685	7.60589
128	CCACGCACCAGAAATAAGAGA	2	4.84873	0	6.36396
129	CTGGTGCTCAGACAACGCTGC	4	6.4826	4.77297	7.79423
130	ACAGCGCGTTGAACGGCGGCC	5	6.58059	4.07294	7.5598
131	CAAAGGACCCAGGCCCAAAAA	2	5.45482	0	6.36396
132	GAGGAGACCTGAGTACTCGAG	13	7.12829	4.35058	7.68708
133	ACACAGACCTCGGCGTGCTAT	15	7.35665	6.30242	7.70698
134	AAGGCCGCGTCGCCGGGACCG	4	6.12307	4.77297	7.79423
135	ATGTCCCCAACAGAAAAGCCA	2	5.45482	0	6.36396
136	AGCAGGAGATCAGCCAAGATG	6	6.23257	3.53553	7.60589
137	AGCCCCATCTCGAAGGATGAG	3	5.44032	0	7.34847
138	CAGCAAGAGTCCTTAGAGGCA	4	6.31653	0	7.79423
139	TAAAGGTATACATCGATTTTC	4	6.67682	4.77297	7.79423
140	AGCAACTACAGTCAGAGAACA	3	5.60142	0	7.34847
141	GATGTTGACCAACATATGAGG	5	6.31591	4.07294	7.5598
142	TAGCGGCACTCGGCACCAGGA	9	7.08413	4.27784	7.72543
143	CACTCACAAAGAGAAAGAAAA	3	6.70404	5.65685	7.34847
144	CATTGAAGATGAAACTGGTCA	4	6.96135	4.77297	7.79423
145	CGGGATCCCAGACACCCTCCC	3	5.76253	0	7.34847
146	CCATCTGGAAGAGAATGAATC	7	6.30659	3.11704	7.69847
147	AAACACCCGTGAAAGAACAGC	2	4.54569	0	6.36396
148	TCAAAGAGCCCCGTCAGGCCA	6	7.15817	5.65685	7.60589
149	GACCGAACAGCAGAACGCAAC	2	6.06091	0	6.36396
150	TCCATCGCCACTACCGCGCAC	2	4.24264	0	6.36396
151	GACTCACCCTCAGCAGCCCCC	2	4.24264	0	6.36396
152	GCACCCCCGTCGTCCAGAAAT	8	7.10314	6.08738	7.79423
153	AAAACAACACCAGAAACGACC	2	4.84873	0	6.36396
154	AGGACATTCTCATCCACGGCC	5	6.21634	4.07294	7.5598
155	CAAGCCTGATCAGGCTACTGC	4	6.38143	0	7.79423
156	CAGCAAGGCAGACAACCGGGT	7	6.76217	5.14202	7.69847
157	AGCAAAACATCGCAACTCAGG	2	4.54569	0	6.36396
158	ACCAAGAACTCATTGTGATAA	4	6.24842	0	7.79423
159	AATGCCAACAGAAAAGCACCA	3	4.71275	0	7.34847
160	AACCCCCCCCAAAACTCCAAC	2	4.24264	0	6.36396
161	GTGGATTCTTCATGTTTATTT	17	7.17105	5.8822	7.77555
162	ACACCACCCTCAGGACGGACA	329	7.66568	6.91837	7.79027
163	AGAAAATCCTCAGGAAGTTTA	447	7.63419	6.68915	7.78427
164	AAGTTACTATCAGACCAAAGC	3	5.95135	0	7.34847
165	GCCGGACCCCGAGGGCACCCC	5	6.30121	4.07294	7.5598
166	CCATATATAAGAATAAAAAGA	3	5.76253	0	7.34847
167	TCACCCTCATGAAAAAAGAAC	3	5.84308	0	7.34847
168	TCAGAGCCCTCGGACTCGGCC	8	6.84765	2.78423	7.57985
169	GCATCGGGGAGAACACAGGGT	4	6.15934	4.77297	7.79423
170	TAATTGCAGGGAAGGTCAACC	4	6.15934	4.77297	7.79423
171	GTCGGATGACCAGACTCAAAG	4	6.38143	0	7.79423
172	AGACGAACAAGAGCATCGACG	6	6.34251	0	7.60589
173	AGTAACCACTGAACCACCAGG	6	6.62424	3.53553	7.60589
174	GATTCCCATTCAAGCGCCTTT	11	7.17099	6.56834	7.75392
175	AGGATAACATCAATGATAGAA	4	5.77213	0	7.79423
176	AAGGCATCGAGAGAAAAGAGT	2	3.63655	0	6.36396
177	TACCGTTCGTCCCGCTGACGG	5	5.83463	4.07294	7.5598
178	TCCACTACATGAAAATCAACG	3	5.84308	0	7.34847
179	AAAAACAAATCAAGCACGCCC	2	5.45482	0	6.36396
180	CGGCACAATACAGGGAAAACA	7	7.19382	5.14202	7.69847
181	AATATTACTGCAGAACAAGCA	2	3.3335	0	6.36396
182	AGTGAACTATGAACCCAATGT	8	6.80227	4.67496	7.57985
183	CCGACTTTGTCAGCAATGACC	4	6.18797	4.77297	7.79423
184	CACACACCCTCAATCCTCCCC	2	4.54569	0	6.36396
185	CCAACGCCAGCAGAAGACCGA	2	5.15178	0	6.36396
186	GATTACGCTTCAGGGAAATAC	8	6.81802	4.67496	7.79423
187	AAGCAGGAGACAAAGAAGACA	2	4.84873	0	6.36396
188	GCTTGTGCCTCACAAGACACC	7	6.69505	5.14202	7.69847
189	TTGTGGTCCTGAGAATTTATT	6	6.55713	0	7.60589
190	CACACCCCAAGACTCACACAG	2	4.84873	0	6.36396
191	ATCTACTGCTCACCGTTCAGC	7	6.94906	3.11704	7.69847
192	AGAGAATTGCGAATCTACCGG	4	6.25608	4.77297	7.79423
193	CGCACCGCTTCATGCACCTGA	4	6.37132	4.77297	7.79423
194	TGAATATACTCAAAATATGGC	4	6.32097	4.77297	7.79423
195	AGCCGAACAACAAACTTGCCA	2	4.24264	0	6.36396
196	ACTGAAGAAGCAAGGGTTCAT	4	6.63488	4.77297	7.79423
197	ACGAAGTATACAACGAAGGAA	2	5.15178	0	6.36396
198	TGGCCTGACTGAGCATAAATA	4	6.25608	0	7.79423
199	AAAAGCAGGACAACCATGCCT	4	6.14083	0	7.79423
200	CTTGATCTTGGAAATACACAA	4	6.56923	4.77297	7.79423
201	CGCTGAAAACCCAGGCAACAC	2	4.24264	0	6.36396
202	AACCAGCGCTGCACCGCAGCC	5	6.49069	4.07294	7.5598
203	AAAAAAACATGAAAAGGGTAA	3	5.60142	0	7.34847
204	ACGAACACCACAAGCAAATCA	2	5.75787	0	6.36396
205	CGGCCGCAAAGAAGCGACCCC	2	3.63655	0	6.36396
206	GAATCCATTTCATGAAAAAAA	2	3.3335	0	6.36396
207	ATGAACCCTTCAACAGGAACC	3	5.49316	0	7.34847
208	GGCTGCACCCCCAACGAAATA	2	4.54569	0	6.36396
209	ACAACGTTGTATGGACGGCAA	4	6.37897	4.77297	7.79423
210	CGAGCCAAGTGAAGCACTGTC	3	6.14017	5.65685	7.34847
211	AGAATCCCAAGAGAAGGAAGA	4	6.35281	0	7.79423
212	TGATGAGGATCTAAATGGTGA	6	6.38619	3.53553	7.34847
213	CAGCGCCTTGCAAGCCGGGGC	5	6.78218	6.1094	7.5598
214	GACCTAACTTCATCGCCAACA	4	6.44633	0	7.79423
215	GCAGGGGCATCAGGGAGACGA	4	6.6055	4.77297	7.79423
216	AGAAAGCCCTGAGCACGTATC	14	7.49183	6.65427	7.75902
217	GCTCGATAGTCAACAAAGAAG	3	5.06268	0	7.34847
218	GGAATAAACTCATCAGAATGT	2	3.63655	0	6.36396
219	AACCAAAAAACACCACTCCCA	3	6.35412	0	7.34847
220	TGGAACTGCAAAGAATGCTGC	3	5.35977	0	7.34847
221	TAAATATACTCACACAAATCC	6	6.82708	3.53553	7.60589
222	AAATACTGTTGTTAACATTAA	3	5.60142	0	7.34847
223	ACCCCAAACTCACCCGAAGAA	2	4.84873	0	6.36396
224	ACAAAAAATTCGACTTCTACA	5	6.59016	4.07294	7.5598
225	TCATCCACTTCGACCACAGCA	3	6.03191	0	7.34847
226	CAAAACAGTCCTGAATTCTGG	4	6.51198	4.77297	7.79423
227	TGGCACTTTTCAGCACTCCAC	5	6.71426	6.1094	7.5598
228	AACCAGACCTGAAATTAGAGC	11	7.28781	6.69649	7.75392
229	ACAGAGGCACCCCATAGACAA	2	5.45482	0	6.36396
230	GACGTCTATAGAAGTAATCTG	5	6.478	4.07294	7.5598
231	GGGGGTCCATGAAAAAAGCAT	2	3.03046	0	6.36396
232	CCAAGCAACAGAAGTAAACCA	5	6.76529	4.07294	7.5598
233	AAAACGCCAAAAAAGAACACA	2	5.45482	0	6.36396
234	GTCTAAACTTCAGACCTCCGA	3	5.14323	0	7.34847
235	CACATAGATCGAAAGCGTCCG	5	6.63615	4.07294	7.5598
236	AACAATCCTTGAAGTGTCTCC	3	5.60142	0	7.34847
237	AGACCCAACCTAAAAAAATGC	3	6.54294	5.65685	7.34847
238	GCACATGAGAGAAGAGAGCCT	3	5.09039	0	7.34847
239	CGGAAATTATCAAGAGGAACT	9	7.1957	5.6759	7.72543
240	ACCAACAGATCAAAAACCCAA	9	7.0134	4.27784	7.72543
241	ATTTGAACCTCAGACCCAGTG	7	6.62579	3.11704	7.69847
242	CTGGAAATCCGCAGCCACCAT	7	7.01586	5.19507	7.69847
243	CTTTGTCACTCATGAGCAGCC	9	7.02769	5.68836	7.72543
244	AAAAAACACTGAACTAGTAAA	6	6.25768	0	7.60589
245	CAATGTCAATCAAATACTACC	6	7.04965	5.65685	7.60589
246	TAAAAACGAAGAAGAGAGGTA	6	6.66297	0	7.60589
247	CATGTTCACAGAGGGTGAAAA	8	6.85727	2.78423	7.79423
248	AGCGTTGCATCATGCCTCCCA	6	6.72764	3.53553	7.60589
249	ACCTGATAATCTAGGTTGCAT	7	6.89725	3.11704	7.69847
250	GCAAGAAATAGAGCCAGTCTG	4	6.35602	0	7.79423
251	CCGAAAATTTCTCAGCTTGCT	4	5.34448	0	7.79423
252	TGAACAGCATAGAAAGTGACC	3	6.03191	0	7.34847
253	TGAAATCACTGAGCTGGAGAA	42	6.79165	4.46578	7.59538
254	CGGCCCAGCTGAGGGACCCCC	446	7.65737	6.89757	7.79275
255	TTAACTTGCTCAGCATCTAGA	203	7.62036	6.758	7.7901
256	CAGGAGACATCAAGAAACACC	2	5.15178	0	6.36396
257	GCAGCTGCCCCAGACGCAAAA	2	4.24264	0	6.36396
258	ATACGTCCATCAAGGAACAGG	9	7.0103	5.65685	7.72543
259	TAGTAATCTCGAGTGGAACTT	4	6.14404	0	7.79423
260	AGGAACCCATGAGCTCATCCA	4	6.39674	4.77297	7.79423
261	CGAGAATATCGACGGCGAGAT	3	5.2515	0	7.34847
262	CATGGTTTTTCAAATGCTAGG	8	7.04218	4.67496	7.57985
263	AGATGAATGTCTGGCTTGCAC	4	6.48581	0	7.79423
264	CGACCTGTCTCAGGATACAGA	5	6.39454	0	7.5598
265	TGACGTACCTGATTCGCAAGC	8	7.1675	5.96621	7.57985
266	AACACATCAGGATCAATGCGT	3	6.27356	0	7.34847
267	GAAAAAACCTCAGATAAAAAA	2	4.54569	0	6.36396
268	CAAGCACCCGGAAAACAACAG	2	4.84873	0	6.36396
269	CATATTGCAGCACCATGAAAC	7	6.77475	5.14202	7.38613
270	GAGCCAGCCACAGCTGGACTA	2	4.24264	0	6.36396
271	TCGGCGCAGTCAGCAACGGGA	11	7.11743	5.99731	7.75392
272	CGTATAAGCAGAAAAAAGTTG	5	6.53096	4.07294	7.5598
273	CCGGCACACTCACATAACCAC	2	4.24264	0	6.36396
274	GCACTCCCATGACCAAACGCA	3	6.38183	5.65685	7.34847
275	CAGATTGAAACAAAAAGATAA	3	5.76253	0	7.34847
276	CGGGCACAATCGGGGACAACA	6	6.85069	5.65685	7.60589
277	GGGACAAGCAATTGGGAAACC	4	6.48336	4.77297	7.79423
278	ATTGATACTAGAAATGCAGTG	3	5.79025	0	7.34847
279	CAGGAGAAGAGAAACAGAATG	2	5.15178	0	6.36396
280	AAACGTCTCTGAGCGCGAAGA	6	6.26575	3.53553	7.60589
281	GATTGGTCCTGACTCTTAGGG	4	6.22745	4.77297	7.79423
282	ACACGGACCTCAACGTCGGGC	4	5.92441	0	7.79423
283	TGGAAGTATCCTAGGATAGAA	8	6.87315	2.78423	7.79423
284	CCCCTCAGGCTCGTGCACGCG	2	4.24264	0	6.36396
285	CGCCGGCCCGGAGCCCCAGAT	2	4.84873	0	6.36396
286	TCATCAAATAGAAAGAAGTAA	3	5.8708	0	7.34847
287	GGCCCAGAGCCCCGAAGCACG	2	5.15178	0	6.36396
288	ACCTGCCCGCCCCATAACGGA	7	7.1246	5.14202	7.69847
289	AGGAACCGGTCAAACCACACA	2	5.15178	0	6.36396
290	ACAACAAGGCCGTTATCCAAG	3	5.52087	0	7.34847
291	CTGTTACTCTCACTATTGCAA	4	6.29235	4.77297	7.79423
292	ATCTGGATCTCGAAAATGAGC	5	6.62518	6.1094	7.15162
293	CTTGCAGGCGGAGGACAAGAA	2	3.93959	0	6.36396
294	CTCTTAGGCTCATGGCCAAGG	5	6.11209	4.07294	7.5598
295	GCAACAGCCTCAGGTACCCAG	3	5.33205	0	7.34847
296	CCACAAAGCCAAAGACCAGCA	2	4.84873	0	6.36396
297	GCAACAAACTCAAAACCGGAA	2	4.84873	0	6.36396
298	TCAGCGGACACACCATCTCCG	4	6.51964	4.77297	7.79423
299	ACCCACAAAACAAACACGAAG	3	6.70404	5.65685	7.34847
300	AGACAGAAAACAAGATCAGTG	2	3.93959	0	6.36396
301	AAGGAAACACAAGAGCAAGAG	2	4.84873	0	6.36396
302	CAACACAACTCAGAACACCTG	7	6.97276	5.14202	7.69847
303	CTAATCAAATCATGGACCAGG	4	6.23756	0	7.79423
304	AAAAAACACAGAGTAAGGCGG	3	6.03191	0	7.34847
305	CACTGGCACAGAGACAAAACA	2	4.84873	0	6.36396
306	GGGGCGACACGGGCCAAAGAG	2	5.15178	0	6.36396
307	CAAAAATCCACACCTGACAGA	3	5.84308	0	7.34847
308	AACCCCAAACCACACGCCAAA	3	6.00419	0	7.34847
309	ACCGCATACAGTGCCACAGAG	2	4.24264	0	6.36396
310	CCGCACCTGGAACACCATCAA	2	5.15178	0	6.36396
311	TGCGGAACATCAACAGCAACT	4	6.23511	4.77297	7.79423
312	GACAAACTATGAGAGGAAGCC	7	7.02126	5.14202	7.69847
313	AGTGCAGCATCAACTTCGGCG	4	6.43301	4.77297	6.96504
314	CAAGGAAACCCAACTAAGCAA	2	5.75787	0	6.36396
315	CCGGCCCGCTCAGCAGACCAA	3	5.89851	5.65685	7.34847
316	GGCAGGATAAGAGTTCCCCCC	5	6.84304	4.07294	7.5598
317	AAACCTAGAAGAGCAGACAAA	2	4.54569	0	6.36396
318	ACGGAAAAATCTAGACCAAGT	3	5.84308	0	7.34847
319	AACACCAGCTGAAAGTAGAGA	7	6.61626	3.11704	7.69847
320	CTGGACAAGACAGACAACAAT	8	7.09864	6.08738	7.79423
321	CCAGGTAACACATAAAAACGA	3	6.27356	0	7.34847
322	CACTGATGCTCAAGGCGAACA	6	6.65033	3.53553	7.60589
323	ATTTTATAATCGGCTGAGAGA	4	6.73851	4.77297	7.79423
324	CCAATAAATTCAAGAACAATT	15	7.28728	6.29519	7.77217
325	GTAATCACCTGAGGACAAAAT	22	7.27374	4.30787	7.72301
326	ACAGAGCGCTCAGCGCCCCGG	89	7.55311	6.81221	7.78124
327	CTTTAATCTTCAGTAACTTTA	179	7.59694	6.66886	7.79105
328	TCTCTCAATTGAAAATAAATC	9	6.88366	4.27784	7.72543
329	CTCCAATACTGAATTTAAAGA	13	7.12472	6.1872	7.68708
330	CATCATCCCTCCCTAACTCCC	5	6.91299	4.07294	7.5598
331	CTATAGATCACAGAAATCACA	12	7.04272	5.67873	7.79423
332	TTTGAGACCTCAATTGTTCAT	15	7.39198	6.34912	7.70698
333	GCTACTCACTGAACAAGCACA	5	6.61868	4.07294	7.5598
334	AACAGGCAATCAGAAACTGGG	2	5.15178	0	6.36396
335	CACCAACGCTGAAACCCCGGC	3	5.76253	0	7.34847
336	CCAAGCACCCAAAATCCCTCA	2	4.54569	0	6.36396
337	GTGGGATTAACAGCAGGAAGT	5	6.37708	0	7.5598
338	GCCCATAGTTGAGGTTATCGG	4	6.39674	4.77297	7.79423
339	CACAAACACAAAAGGAAAAGA	2	5.15178	0	6.36396
340	GCCCGAGGCAGACGGAGGACG	2	4.54569	0	6.36396
341	CAAGGAGCACGAACGCCGAGA	2	4.84873	0	6.36396
342	CCCAAGCACCGAAAACACGGG	2	6.06091	0	6.36396
343	AAAAAAATCTCAACCATCTAG	2	3.93959	0	6.36396
344	AAACCTAACACATGAAGAGTC	2	3.93959	0	6.36396
345	CAGACGTTATCATCAACAGCA	4	6.78886	4.77297	7.79423
346	TAATGATTTTGCATTTGTGAT	3	4.55164	0	7.34847
347	CTAAAAATGTGAAAGGGAATG	4	5.92441	0	7.79423
348	CAGAAATTCTCAACGTCAGCG	5	6.61583	4.07294	7.5598
349	TCAACTCACTGAGCAAGAAGA	282	7.67809	6.98687	7.79241
350	AGTTGATCTTGAATCTGAATT	61	7.48197	5.43342	7.79282
351	ATAAATAGCTGAAAAAAGGGA	17	7.13518	5.23111	7.77555
352	TGAAGACCCTGAGCAGCACGC	27	7.47717	6.28808	7.78728
353	GCATTTGGATGAACTGGACCA	4	6.10134	4.77297	6.96504
354	CCAAATACCAGAAAAAACTGC	2	5.15178	0	6.36396
355	GGAGAACCCAGAAGAAACCCT	3	6.03191	0	7.34847
356	AGGAAGGCCTCACCCATATCT	5	5.21412	0	7.5598
357	AGCGGATCATCATGCTGCAAT	3	5.4126	0	7.34847
358	ACAAAGCGATCAGATCAACAT	2	4.84873	0	6.36396
359	CCCGCTCACTGACGAAGAACC	6	6.93157	5.68986	7.60589
360	ATAAACCAGCCGTATACAAAC	2	4.54569	0	6.36396
361	AAGATAAGTTGAGGAACAAAA	3	5.60142	0	7.34847
362	CTTCCACCATCAAATTCTAAA	7	6.84712	5.14202	7.69847
363	AAGAAAATAGCAGAGGACAGC	2	4.24264	0	6.36396
364	TAAAATTCCTCATTCGCAAAA	7	6.82418	3.11704	7.69847
365	CAGTAAAGCCGACGCAAAAGA	2	4.54569	0	6.36396
366	AAAAACGACCCTAAGTACAAC	2	3.63655	0	6.36396
367	TGTCAATATTCATAGAACCAA	3	6.14017	5.65685	7.34847
368	GATCAGGCTTCACAGGGCAAA	2	3.93959	0	6.36396
369	TTGTTATCTTGCACAACATCC	4	6.6055	4.77297	7.79423
370	CCTGCGACTGCAAGAAGAACA	2	3.93959	0	6.36396
371	CAACATCAATGAAAACGCATG	3	6.03191	0	7.34847
372	AGGGATCAAGCAGATGAAAGA	4	6.36811	4.77297	7.79423
373	AAAAGAGACACACAAGAAGAG	2	4.54569	0	6.36396
374	AATGACTAATCAATCAAAACA	4	6.66671	4.77297	7.79423
375	CCATAACATTCAGAAGAGGAA	3	5.70969	0	7.34847
376	CATCCCAACACAATATGATAA	3	5.76253	0	7.34847
377	CATTAAGAAACGAATACTGAA	3	6.27356	0	7.34847
378	AAGAAAACACGAGGAAAACAA	2	3.93959	0	6.36396
379	CCGTAACAATCGGCACCACAA	2	5.15178	0	6.36396
380	GAAAGCAAATGAATGTTTACA	3	6.05962	5.65685	7.34847
381	GACAGGTCCTAACATTGAAGA	3	5.95135	0	7.34847
382	ATGGAAGTTCGCAGATTGCAA	7	7.00559	6.23408	7.69847
383	AAGCAATAATCATGCTTTACG	9	6.92786	4.39978	7.72543
384	CTACCCACCCAAAGACACAGT	3	6.11246	0	7.34847
385	CAACCGGAGAGCAACCCGAAA	2	5.45482	0	6.36396
386	TTTTCAATATCAGCACTCGCA	7	7.12183	5.14202	7.69847
387	ACATCCAGAGCGGCAATAAAT	3	6.05962	5.65685	7.34847
388	GATGGACAGACTAACGACAAG	2	5.15178	0	6.36396
389	AAAGCACCAGGACCCGGAAGA	2	4.84873	0	6.36396
390	CACAAACAGGACAAAAGGATG	2	4.84873	0	6.36396
391	AAAACGAGCACAGATCAAGAT	2	4.84873	0	6.36396
392	CCACCTTGTACAAGAGCACGG	2	4.84873	0	6.36396
393	ATCGCTAACTGAGATCACATA	3	6.03191	0	7.34847
394	GAAACACACACTGACTCACAC	2	4.54569	0	6.36396
395	CCTATGACTTCTAAAAAGCAC	3	5.4126	0	7.34847
396	AGTTGGGCTGGAAAGAACTAT	3	5.2515	0	7.34847
397	GCTGTCAGCCGAGAGCACAGA	6	6.52543	0	7.60589
398	TAAGAACATTGAGAAAAAAAC	16	7.18314	4.63885	7.74023
399	AATGACTCCTGAGGTCCGTAA	216	7.63586	6.78057	7.79156
400	ACCGTATCCTCAGCCCGCCCA	223	7.61383	6.29697	7.79073
401	CAATAGATATGAGGAACTGCT	15	7.18974	4.86637	7.77217
402	GGCGTTCCTTCAAAGCACCAG	10	7.16034	5.32094	7.72548
403	ACAACCAACGCAACACATAAC	2	5.45482	0	6.36396
404	AGCAAAGGCCGAGAGGAAATG	3	5.8708	0	7.34847
405	AGATTCTCGTCATACCTGTGG	7	7.24895	6.50414	7.69847
406	ACCACGACCACACATCACCAA	2	4.54569	0	6.36396
407	AACCACACCTCGGGCACCCAA	2	4.54569	0	6.36396
408	ATCATCATCTCATCTGTGTCT	6	6.43022	3.53553	7.60589
409	AACACGTAAACAGAGGATACG	4	6.5374	4.77297	6.96504
410	ATAGCATCGAGAGAGGAAAAC	4	5.58188	0	7.79423
411	AGAGAAGCAACGAAGCATCAA	4	6.2847	0	7.79423
412	AGCCGGAAAAAAGACAAAGAC	2	4.84873	0	6.36396
413	CTAAGAAGTAGAGTAAACCAA	9	7.05057	4.27784	7.72543
414	TATCGACCCACAATGTTGGAT	4	6.4725	4.77297	7.79423
415	ACCTGACAAAGGAACCAACTT	3	6.38183	5.65685	7.34847
416	ACACACACCAGAGGAACCCCA	3	5.2515	0	7.34847
417	AAACAGGAAGGACAGAGACCG	8	7.203	6.08738	7.79423
418	GGAAAGGATTCACAAGATAAA	2	3.93959	0	6.36396
419	GAGAGGCCGAGGGGCCCCCCG	3	5.44032	0	7.34847
420	CAAGAACACCCACAACTAAAC	2	4.84873	0	6.36396
421	ACAGCATGTTGAAACATGGAC	5	6.38358	4.07294	7.5598
422	TCTGTGCTAAGTAAAAATCAG	3	5.33205	0	7.34847
423	CCACACGCCCGACAAAAACGC	2	5.45482	0	6.36396
424	CTCCTGAGACGACCGAGAAAG	5	6.63843	4.07294	7.5598
425	TCAGAATGAAGGGTCAAGACC	2	3.93959	0	6.36396
426	TACTAAGAGTACATTAGACTG	4	6.61637	4.77297	7.79423
427	CGAAGATGCTGAGCCAAACCG	8	7.2001	6.08738	7.79423
428	GCAAAAGTTTAGTCAGACACA	2	4.84873	0	6.36396
429	GGTCCAACTGCAGAAGGTACA	2	4.84873	0	6.36396
430	ACAACCACTCGACTGAAACAA	2	3.93959	0	6.36396
431	AACACAGGCTGAGCCGGCCGC	3	4.98212	0	7.34847
432	GCAAAACAAAAAACCAGCAGC	2	4.84873	0	6.36396
433	TTGTCGCCTTCGCAGCCTAGC	6	6.63344	0	7.60589
434	GGAGTGACATCATATAACCCC	3	5.52087	0	7.34847
435	ATCTTCCCTTCCATAATTGTC	7	6.6145	0	7.69847
436	CGGGCCAGATGAAAAACTGTT	2	2.72741	0	6.36396
437	AAACGACACTGAGAAGCGGGC	3	6.05962	5.65685	7.34847
438	GAAAAAGCCCCAACAGCCAAA	3	5.22378	0	7.34847
439	CCAGCTCAACGTCACGCACCA	2	4.54569	0	6.36396
440	GAGGCATCTTCAAGTCATGCT	8	6.69649	2.78423	7.57985
441	CCCAGAGCCGAAGTCAGACTG	2	3.93959	0	6.36396
442	GAGCTGGAAATGACAACAGTA	3	6.14017	5.65685	7.34847
443	TGACCAACAAGAGCAGCAAGA	2	4.24264	0	6.36396
444	GGCAGCACCTGAAGAAGCATG	9	7.1356	6.5574	7.57694
445	AGAAAACCCTCGGGACCCGAG	6	6.69844	3.53553	7.60589
446	GAGCGGAGGGGAGGACCTAGA	5	6.75225	6.1094	7.5598
447	GGTATGGGACGACGAAGAGGT	3	5.35977	0	7.34847
448	AACGCCACCTCGCCACGATCA	4	6.54826	4.77297	7.79423
449	ACACCCCCCACAGCGAAGCTA	2	4.24264	0	6.36396
450	CCGGAGGCCAAGCTAAGACAC	2	4.84873	0	6.36396
451	TGATGCAAAGGATTAAGGAGA	4	6.60871	4.77297	7.79423
452	TAGCAAAACTAAGGTTCTTCA	3	5.8708	0	7.34847
453	CAAAAACAAAAAAAAAAAAAG	2	4.84873	0	6.36396
454	GACAGAACAACAAAAACGACA	2	5.15178	0	6.36396
455	ACACAACACTCTTACCCATGT	2	4.24264	0	6.36396
456	TGTCCCCAAAGACACGAAGAT	3	5.4126	0	7.34847
457	AAACAGCGATATGAGGCGCCA	2	4.84873	0	6.36396
458	GCAGGAATATGAAAATTAAGC	4	6.07593	0	7.79423
459	AAAAAAAACTCAGCTTCAACG	2	3.93959	0	6.36396
460	AAAAGTCTCTGAAGGCCTCTA	3	5.8708	0	7.34847
461	GCAACCGCGTCCCCGGAGCCC	5	6.4712	4.07294	7.5598
462	CTTCCGCTCTCAGGCAAACAA	2	3.63655	0	6.36396
463	CCCTCCAAACCTCCCGCGACG	2	4.54569	0	6.36396
464	CACTCCTTTACAAGCCGGAAC	3	5.49316	0	7.34847
465	TCTCAGAGTTGAGGAAGGGAG	9	7.06897	5.68836	7.72543
466	AACCAACCGGGAGAATGCGCT	2	4.24264	0	6.36396
467	TCCCTCCCATAAATCTGATGC	3	5.33205	0	7.34847
468	CAAAGAAGATCATACAGAACA	6	6.73101	3.53553	7.60589
469	TTCTCCACCTCAGGGTCTCCT	243	7.63661	6.83457	7.79274
470	ACTAAATGATGAAAAAAAGTA	10	7.02195	5.32094	7.45612
471	CTCTCAACCTGAAATTCCCTC	305	7.67409	7.0395	7.79223
472	AATCACAATTGAGAATTGTGA	6	7.01971	5.65685	7.60589
473	ACAGGGGACCGTCCGACTGGC	5	6.51943	4.07294	7.5598
474	ACAAAAGGGCAAAACATCTTT	4	6.46484	4.77297	7.79423
475	CTCCGGACATGAGCTCAGAAC	5	6.06049	4.07294	7.5598
476	CCGCCCCGTTCACCTACAGAG	10	7.05012	5.34573	7.72548
477	TCCCCAACCCCAGAAATGCGA	6	7.03974	5.65685	7.60589
478	CTGGCAAAGCGAAGCTTGGGC	4	5.26627	0	6.96504
479	TTCAACCGTTCTTCCGGTGTC	4	6.76713	4.77297	7.79423
480	ACTACCTACAGACCGCCAACG	4	6.19883	4.77297	7.79423
481	ATGACGGCGGCAACACCCTCA	5	6.61307	0	7.5598
482	GCAGCCAAACCACAATATAGA	2	4.54569	0	6.36396
483	CAGCAACGGAGAAGCGAAAAA	2	5.45482	0	6.36396
484	CCACACATGTCAAAACGAATG	3	6.30128	5.65685	7.34847
485	ATAAAAACCTCAACGATAACC	2	3.93959	0	6.36396
486	CACCACGCCTCAAACAACTTA	5	6.98205	4.07294	7.5598
487	ACATCCACCAGAATACAGATG	2	3.93959	0	6.36396
488	GACCAGGGCCCGCGCCATCGG	5	6.96033	6.1094	7.5598
489	CTGCACATATAACAAAACAAG	3	5.57371	0	7.34847
490	TTACAGATTTAAAAGTCAAAA	3	5.33205	0	7.34847
491	ACACCTCCCAGAAGCAACAGA	2	4.54569	0	6.36396
492	CGACAGCGCGCAAGGCAAGCC	2	5.15178	0	6.36396
493	CAAAGGAAGAGAAGATGCTGC	7	7.01443	5.19507	7.69847
494	GGAGGAGGTTGAGCCGGTTCA	6	6.3229	3.53553	7.60589
495	CAAAGACCCTCAGCCACAACA	7	6.97485	5.19507	7.69847
496	AAACACACACCGGACTCACAC	2	5.45482	0	6.36396
497	TACAGACCATCGAACCAAACA	2	4.84873	0	6.36396
498	AAGCCCCTCACACAGACAACG	2	3.93959	0	6.36396
499	CAGCCACGCGCACCGCGGGAA	2	5.15178	0	6.36396
500	AAACAACGACCACCATTGCAA	2	5.15178	0	6.36396
501	AAATTCTAAACATAAAAAAAT	3	5.03496	0	7.34847
502	CCAACAAGCCCAGGACACAGA	2	6.06091	0	6.36396
503	GGAAGCACCTCTGGGACCAGT	5	6.65647	4.07294	7.5598
504	GCGAAACCAACAAAAACAGTG	2	5.45482	0	6.36396
505	GGGAACACCTCATACACGTCC	5	6.53886	4.07294	7.5598
506	TACTCACCCTCAGCCTCCAGG	10	6.81349	5.32094	7.45612
507	CACAACCCCAGACCGCAGCGC	2	5.15178	0	6.36396
508	ATCGACGCCTCCTGCAACGAA	4	5.99696	0	6.96504
509	TCAACCCCAAGACACTGATAA	2	3.93959	0	6.36396
510	AAACCACCCACATGCCAGTGG	3	6.03191	0	7.34847
511	CGCGCACAACCAGACCAGCAA	2	5.15178	0	6.36396
512	CAAAGTAGCAGAAAGATAACA	3	5.92364	0	7.34847
513	GAAGCACCAGGACCCCCCTAA	2	4.54569	0	6.36396
514	AAGTACAGACCAAGCCGAAAA	3	5.76253	0	7.34847
515	CAGTGCAAAACCAACTAAAAC	2	5.45482	0	6.36396
516	CAATTACCCGCACAGCCCCCC	2	5.15178	0	6.36396
517	GCCCCAACCCCAACAGCTCAC	2	5.15178	0	6.36396
518	CAACACAACTGAACACGCCCA	2	4.54569	0	6.36396
519	GATTCACAGGCGCAATTTGGT	4	6.3	4.77297	6.96504
520	AAGGAAAACTCACACACCACT	3	5.33205	0	7.34847
521	ATAAGAATAACTATAAACTAC	4	6.32173	4.77297	7.79423
522	AGGTCATCCACAATGACATAA	4	6.63488	4.77297	7.79423
523	CGGGAAACCTGAACAGGATGA	6	6.8879	5.65685	7.60589
524	TGAGGGGACTCAAGCCAGCCC	6	6.71862	3.53553	7.60589
525	TTAAACTGATGAAACTATAAA	6	6.78992	3.53553	7.60589
526	CATAAAAATAGATCAATTTTA	31	7.60335	7.33422	7.78894
527	TAAATCTTATCTAACAGAGTC	13	7.35739	6.70901	7.76193
528	AAATTAACCTCAATTCAACTT	29	7.50122	6.45913	7.77203
529	CCTTCCCCCTCAGGGACGGCC	215	7.64398	6.75161	7.78517
530	ATATGACTCTCATGCCTTTTA	135	7.65016	6.98323	7.78312
531	TAAGACCCCGCCCCTCATAGC	9	7.21671	6.28539	7.72543
532	AGAGCCACATGAGCACTCCCA	5	6.65844	4.07294	7.5598
533	AAAGAGAACTGAACGAAAAGA	3	6.54294	5.65685	7.34847
534	CAAACACCAACCGCACCAACC	2	4.54569	0	6.36396
535	AGGAAGACATCGAAAGTTACT	2	4.24264	0	6.36396
536	GAACCCAACTCGTGGAACAAG	2	3.63655	0	6.36396
537	GAAATAACAGGGACCGTCTGA	3	5.95135	0	7.34847
538	AGGATCACCAGCTCAAAAACC	3	5.52087	0	7.34847
539	TGAAGATCATCAAAACAACCA	2	4.84873	0	6.36396
540	AAAGAAAAAAAAAAAGGAGCA	2	5.45482	0	6.36396
541	GAAACCATCTCATAATGTAAA	2	3.93959	0	6.36396
542	GCCACCGCAGCAACACGACCG	2	4.84873	0	6.36396
543	GGGAAATCAACATAAGCATAG	2	4.84873	0	6.36396
544	CCACCACCCCGAGTAGCCCCG	2	4.24264	0	6.36396
545	ACACGGCCCTGATGGCCAAGC	4	6.0542	0	6.96504
546	CCAAGGTGCTCACTAAACTAA	5	6.60912	4.07294	7.5598
547	AAAACCACAAGAAACACGACG	2	4.54569	0	6.36396
548	ATAAGATGTTCAAAAAAATTG	3	5.68198	0	7.34847
549	CTTACAGATTGAGGGCCAAGT	3	5.95135	0	7.34847
550	AACGGGGACGCGACCACACCC	2	5.15178	0	6.36396
551	TAAAATTCCTGAATTCAATGT	5	6.43991	4.07294	7.5598
552	CAACAAACGCGAAACCCCAGG	2	4.24264	0	6.36396
553	AAAAACAAAAAACCAAAGAAG	2	5.45482	0	6.36396
554	AGGGAAGCCCCCAGGAAAGCA	2	4.84873	0	6.36396
555	AACGACCCCACAACCTCGCCC	2	4.24264	0	6.36396
556	AACAACAACTGAGAGCACCCA	2	4.54569	0	6.36396
557	GAAGCCTATTCACCCCAAGGG	2	4.24264	0	6.36396
558	CTATAGTCAAGGTAAACTAAA	3	5.84308	0	7.34847
559	TACCCGACCTCAATCCAGAAA	6	6.90549	5.65685	7.60589
560	AATGGTAACTCAGATATTGTA	47	7.56622	6.72058	7.72241
561	TTCTGCTCCTCAGAGGGATGG	177	7.62712	6.55298	7.79182
562	CCGCCACACTCAGGAAGTCCA	2	3.03046	0	6.36396
563	AGAGTACCCACTACCCCACCG	3	5.60142	0	7.34847
564	ATTCTGAGCTCAATGAGAACT	4	5.31511	0	6.96504
565	CCCAGCTTGTCAACAAAGCCT	4	6.22745	4.77297	7.79423
566	AACGCGAGATCCAATCTCCAA	3	5.84308	0	7.34847
567	AACCAATCTTCAGACAGGTAA	6	6.62477	5.65685	7.60589
568	AGAAAAGCATCAGCATAAGCA	3	5.52087	0	7.34847
569	CACTACGACTGAGGAACAGCA	8	7.18135	6.08738	7.79423
570	ACCGAACCATCAGCCAAAACA	3	6.08474	0	7.34847
571	TAATTACCAAGAGCTCCAAGA	5	6.25979	0	7.5598
572	TAACACACATGAACTAGAAAC	3	5.92364	0	7.34847
573	ACAAGATCACCAGCACCAGCA	2	5.15178	0	6.36396
574	CAGAAATAATAATCTCAAAAA	3	6.46239	5.65685	7.34847
575	TGGAAGCCTTCTCTTCAAACT	3	5.44032	0	7.34847
576	TATGAGGGCAGAACTAAGACC	2	4.24264	0	6.36396
577	ACAGACAAAAAGACCAAGCTG	3	6.35412	0	7.34847
578	CCCGGAAAGGGAGAAGGTCGT	4	6.23511	4.77297	7.79423
579	ACAAAAAACAATATGCGCAAA	3	6.46239	5.65685	7.34847
580	GCTTAGGCATGAGTGACAATA	3	5.60142	0	7.34847
581	TGACAAAAAAGGATAAAAACA	3	6.22073	5.65685	7.34847
582	CACCAGGCCCCTCTACAAACG	2	3.03046	0	6.36396
583	ACTAGACTTAGAGTAGGATGC	10	6.82028	3.93858	7.72548
584	AAATCAACTTGAGAAGGAAAA	4	6.29235	4.77297	7.79423
585	CGGGGGGGGACCTGGTTTCGA	3	5.52087	0	7.34847
586	CAACTGTCGTCAGCAGCTGGC	4	6.23435	0	6.96504
587	TGGAGATCCCGAGAGTGACGA	6	6.54974	3.53553	7.60589
588	TGTCCGGCGTCGTTGAAACAC	3	5.79025	0	7.34847
589	ACACCACCACCAGGCAATGGG	4	6.56923	4.77297	7.79423
590	CACAGGCACCGAGCGAAAATC	6	6.78992	3.53553	7.60589
591	ACCAGTACCTCTTGACGCAGA	5	6.46133	4.07294	7.5598
592	TTTTCTGCCTGAGGTCCTTGA	221	7.63299	6.6758	7.78987
593	AGCGGAAACTGAGATTGCAGC	108	7.66031	6.79715	7.78354
594	GAACGCCCAGACAACCCACAA	2	6.06091	0	6.36396
595	ATGAGGACAGGAAACAAAAAA	2	4.54569	0	6.36396
596	ACGGCCCGCTCCAACACCAGG	2	4.84873	0	6.36396
597	ACAACCACTTGAGTTTCCTGT	7	6.83785	5.14202	7.69847
598	ACAACCGCATCATCGCCGCCT	5	6.38181	4.07294	7.5598
599	CGGAGCAACTCGCGCGCGATA	2	4.24264	0	6.36396
600	CCAATGACCCGAAACATATAA	3	5.8708	0	7.34847
601	ACCCAAAGACAAAGAAGCATC	2	4.84873	0	6.36396
602	CCGACACCGGGAGCTGGTAAA	2	4.24264	0	6.36396
603	CGACAAAGCAGAACAAAGCGC	2	5.15178	0	6.36396
604	CCCAGGAACCCCGGGGCACAG	3	5.79025	0	7.34847
605	AACCACAACTCAAAAAAAAAG	2	5.75787	0	6.36396
606	AAGAATAACACTCTGGAACAC	3	6.62349	5.65685	7.34847
607	ACATCAAACTCAGAGGGATGC	2	3.93959	0	6.36396
608	GACAACACCACGAAGCAAAGC	2	3.93959	0	6.36396
609	AACACAACGTCAAGGATGAAA	2	5.15178	0	6.36396
610	ACAAATCACGGGACATCAGAT	2	3.93959	0	6.36396
611	CAAACATCTTGAAACACTTGA	7	6.89431	6.23408	7.69847
612	GCACGCCGACGAAATACTAGA	4	6.3	4.77297	6.96504
613	GCCCGGGGGGGAGGACCAGCA	2	5.45482	0	6.36396
614	AACTCCGCCTCAGGGAGGTAC	6	6.75129	5.65685	7.60589
615	ATGAGCATTTCAGAAGCATGA	3	5.79025	0	7.34847
616	AACCAAAATTCAAGAAATCTA	8	6.99046	6.08738	7.79423
617	CCCCACATCTGAAGGAGAGAC	6	6.96066	5.65685	7.60589
618	AGGAAAAGCTCCGGGCGCCAA	2	3.63655	0	6.36396
619	CTTTTCTCTCGAAAATCCAGC	3	5.79025	0	7.34847
620	AAACACTGATCCCCCAGTCGG	3	5.76253	0	7.34847
621	TTCAGAGCAAAAAGGAGCCAC	3	5.68198	0	7.34847
622	CCGTGATCATCAGGTAGAAAG	3	4.174	0	7.34847
623	AAAACGCACGCAAGCCCGTTA	2	4.84873	0	6.36396
624	CTGAAATACTCATAAAATTCG	3	4.98212	0	7.34847
625	GCAACTAAAAGACCACGGACA	2	4.54569	0	6.36396
626	GGAGCACGCTCAGAAGGTCAG	2	3.93959	0	6.36396
627	CTGCCCTGCTCAGGGGCGGGA	35	7.48712	6.58032	7.79007
628	CTATGTCCCTGAGGTCCATGA	322	7.61381	6.63976	7.79403
629	CCCGGGCCCTCAGCTGCGGGG	185	7.61125	6.7083	7.78997
630	TGCTTAAGCAGAAAGGCCGAG	23	7.40123	4.79231	7.75745
631	CCACCAAGACCGACAACGACC	2	3.93959	0	6.36396
632	GCGCAATGAACCAGCAAAAAC	2	5.15178	0	6.36396
633	GCACCATATCCATCACCATGG	3	6.05962	5.65685	7.34847
634	TCGATATCACGAGGGCACAGA	5	6.72522	4.07294	7.5598
635	CCATCAACGCCACCCACAACG	2	4.84873	0	6.36396
636	CAGCTACGATCACACAACTCA	6	6.89471	5.65685	7.60589
637	TACTATATATCTTACATCCAT	8	7.00444	6.08738	7.79423
638	CATGAACATTCTAAGAAACTA	6	6.82091	3.53553	7.60589
639	CCTCGGGACAGATGCTGCGGT	6	6.62844	5.65685	7.60589
640	AGGAGATACAGAATTCACCTC	4	6.21584	0	6.96504
641	AACTCCTCCTCAGCAACAACA	5	6.73676	4.07294	7.5598
642	ACCCGAGGCTAACCCCGGCCC	5	6.91101	6.1094	7.5598
643	CGATGGGCATGATACACTCTG	3	4.90157	0	7.34847
644	GGCGGCGGCTCAACCCCGCCA	13	7.30421	6.70808	7.76193
645	AGCCACGAGGCCCACCTGGAG	4	6.21659	0	7.79423
646	ACCTACCACAGAAAACAGAAG	2	3.93959	0	6.36396
647	AGCCCAACATCATAAACGACC	2	4.54569	0	6.36396
648	AAAAACACACAGCCACACCGC	3	6.19301	0	7.34847
649	CCGGCAGCCTCACCCACCTGC	2	4.24264	0	6.36396
650	CCCCAGGCCTCGGATGACAAC	3	5.52087	0	7.34847
651	AGCAACCCCTCGCCTACTCCA	3	6.11246	0	7.34847
652	CCTCTGCCACGACCGTAAGGA	6	6.88458	5.65685	7.60589
653	CGAAAACCAACAACGAAAGAA	2	5.45482	0	6.36396
654	GAAAGAAGAAGAAAGACGGCA	2	4.24264	0	6.36396
655	TGACCAGCAGGAATCCCCTGT	5	6.41201	4.07294	7.5598
656	AGATGACCCAGAACATCAATC	2	3.63655	0	6.36396
657	GAATCCAGATCCAGGCAATCG	4	6.72075	4.77297	7.79423
658	AAAAAATGTTCATATCATCAA	6	6.66511	5.65685	7.60589
659	AGAAAAAAAACAAGGGAACAA	2	4.54569	0	6.36396
660	CAACAAACATCGCGCAGAGAA	2	2.72741	0	6.36396
661	AGGGAGAACCCCACCCCGCGC	2	5.45482	0	6.36396
662	AAGGCAACCCGCCATGAGATT	4	6.39674	4.77297	7.79423
663	GGGATCCTCACATCTGCATAG	3	5.17094	0	7.34847
664	ATCGATTACACTGGAAACAAA	5	7.06047	6.1094	7.5598
665	AATAATGCATCAGAAGAAGTG	3	5.76253	0	7.34847
666	CACACTGGAACAGCAGCAAAC	3	6.27356	0	7.34847
667	GACTACAACACAGTTCCAACT	3	5.97907	5.65685	7.34847
668	CCAAGAGAGCGAAGGCCAAAC	2	5.75787	0	6.36396
669	GTGTTAGCCACAAACAAAAAG	3	6.38183	5.65685	7.34847
670	CATGGCCGCCGACAAGCCCAA	2	4.54569	0	6.36396
671	CCATCAAAAAGAACGGCAGCC	3	5.4126	0	7.34847
672	GTCGATGCATCCGTTGAAATT	4	6.13317	0	7.79423
673	TGTTCTCATTCTTGAAACCGT	5	6.78156	6.1094	7.5598
674	AAGCACGCCTCTGCATTATAT	3	5.33205	0	7.34847
675	AAAGAATACAGAAGCCCAAGC	6	6.8194	3.53553	7.60589
676	ACAGCCGCTACAGCCAATCAA	2	4.54569	0	6.36396
677	CATCATAACTGATGCGGACGC	14	7.35239	6.40422	7.75902
678	CACGTACTCTGAATGACCCAA	13	7.29422	6.02505	7.68708
679	CAAACACCAGCCTCCGGGCAA	2	4.54569	0	6.36396
680	ATCCAGACCTCTTCACCCAGA	3	5.95135	0	7.34847
681	AACCTCCTAAGGGAAACTAAA	3	6.19301	0	7.34847
682	CCCAGAAACTCAGACACATAA	2	4.84873	0	6.36396
683	GAGATACCATCATAATCTTAA	4	5.68626	0	7.79423
684	CCGCTGGACAAACCACATATT	3	6.19301	0	7.34847
685	TGCGGAACCTGCTGGCCCTGA	6	6.67779	5.65685	7.60589
686	AACACCCCGAACACAAGCAAC	2	4.84873	0	6.36396
687	CCAAAACCAAGAGCAAACCAA	2	4.54569	0	6.36396
688	ACAAAGAGATCAAATGCAATG	2	3.63655	0	6.36396
689	AAGAAGATTTAAAGAGTTCAA	3	5.95135	0	7.34847
690	CGCAAGAAATCAGACCAACCA	2	3.93959	0	6.36396
691	ACAGTGAGTTATGTCATCCAA	3	4.90157	0	7.34847
692	CAGAGGCGGCCCACACAGCTA	2	5.15178	0	6.36396
693	GAAAACCAATGAGTATCGAAA	7	6.87861	5.14202	7.69847
694	AACCAGCCGCGAGCCGCAACG	3	6.05962	5.65685	7.34847
695	AAAGAATCCACCACGAACACT	2	4.54569	0	6.36396
696	TTGAGATGCTGAATACAATAA	3	6.14017	5.65685	7.34847
697	ACAGGCCAAAGAAATCACACC	2	4.24264	0	6.36396
698	CCAGAAACACCCCCGGACCAA	2	5.75787	0	6.36396
699	AAGAGTGACTCGATTACCTAC	5	6.44615	0	7.5598
700	GCGGAACAACCAGGACTACAG	2	5.15178	0	6.36396
701	AAGTTCTCATCAGAAGACACA	5	6.75313	6.1094	7.5598
702	TACAACTCATGAAACTGGAAA	8	7.03961	4.67496	7.57985
703	ACACCCCAAGCACACACCAGG	2	5.75787	0	6.36396
704	AGTCTGCTATCGTTACCGCAA	4	6.15859	0	6.96504
705	TAGGCAAGACCGGGCCCTATC	4	6.35281	0	7.79423
706	AAATTTTCCTCATCTCTGCTA	7	6.72996	5.14202	7.69847
707	AGTTGTAAATGAGCTATAAGC	27	7.28771	4.27624	7.76761
708	GGACGAGCTCAGACGCCCGCC	12	7.43475	6.45626	7.69842
709	CCTCAGAGATCAGCAGCAAAA	8	6.98692	4.67496	7.57985
710	GGCACAGCCTGAGCCCCGCCA	13	7.18174	5.40541	7.76193
711	TTCTGCTTCTCATGGTCAAAT	313	7.65723	6.98268	7.78597
712	TCCTCCACCTGAGGAAGAGGG	299	7.63207	6.78125	7.79309
713	AGTATGACATGAGAACTACCC	12	7.41179	5.68986	7.69842
714	GCCCCGCGCTCAATTTTACAT	15	7.40081	6.71944	7.70698
715	CCAAGCACCCCACATGAAAGA	2	5.15178	0	6.36396
716	CCAAAACGCGCAAAGCCAACC	2	5.75787	0	6.36396
717	AGCCCTGCCTCCGCCGGCAGT	4	5.83778	0	7.79423
718	ACCTCAGCCAGAGCAAAAAGA	3	5.33205	0	7.34847
719	CATGATATTTGACAAAAAAAT	3	5.68198	0	7.34847
720	TCTAGGAATTAAACTATAAAA	3	6.11246	0	7.34847
721	AAGGATGCCCGAGTTGTCAAA	5	6.60626	4.07294	7.5598
722	AACCCAGCCTCATTAAACCCC	7	6.97168	6.23408	7.69847
723	AGAAGAAAACGATGACCAAAC	7	6.43103	3.11704	7.69847
724	CAAAACGAAAGAACATCCGGC	3	6.03191	0	7.34847
725	CAATAAGGCCCCAAACGGAAA	3	5.22378	0	7.34847
726	CCAGATGGATCAAATGCCAGT	6	7.0677	5.68986	7.60589
727	CAAACCGAGTCCCCACAAAAC	2	5.45482	0	6.36396
728	CATATAACAAGAAAACACAGA	3	6.03191	0	7.34847
729	TGCCCAAGAACAAGAAAGAAA	2	4.54569	0	6.36396
730	GGCTACCAAGCACCCCAAACT	2	4.54569	0	6.36396
731	AATTACCCTTCAGCATTCTAC	3	5.62914	0	7.34847
732	CGCATCCGCTGAGAACCTTGC	6	6.87912	5.68986	7.60589
733	TGGTGCTACAGAGTGCCGAAA	3	5.60142	0	7.34847
734	TTCAACTGACGAAAGATGCAG	4	6.43622	4.77297	7.79423
735	AATCCCACCTCAGGGGCTTCT	6	6.90352	5.65685	7.60589
736	TTGCTCTGATCCGGCTATTGA	4	6.911	4.77297	7.79423
737	GCCAAGCGAAGACAACAGGAA	2	3.93959	0	6.36396
738	GCGGCCACCTCGCCCAACACG	2	4.84873	0	6.36396
739	GCACAAAAATCAGATACCACA	2	4.54569	0	6.36396
740	TGAAACGAGCCAGAAGAGCAC	2	5.45482	0	6.36396
741	ATGCCTCCCCGGACACCCGCA	2	4.54569	0	6.36396
742	AGGCAACAGCCAACCCGAACA	2	5.15178	0	6.36396
743	ACCCAGCGGCCATGAGCCTCC	2	4.84873	0	6.36396
744	CCTAGGCACTCCGGAATGGGG	4	6.25287	4.77297	6.96504
745	ACAAGACAAACATGGGACAAA	2	4.84873	0	6.36396
746	AGGGACAAATGATGAACTTGA	3	6.14017	5.65685	7.34847
747	GAAGCAGCCCCCGACAGCACG	2	5.45482	0	6.36396
748	AAAGAGACCAGAAAGCAAAGA	2	4.24264	0	6.36396
749	TACAGCTTAACTACTGCACCA	4	6.15169	0	7.79423
750	AGACGTTACTCATATGTGTCA	4	5.69391	0	6.96504
751	ATAAGTACAGGACAAAAAAAG	4	6.37897	0	7.79423
752	CTACTAACAGGATGGACCCAC	7	6.98154	5.14202	7.69847
753	AGGAGAACAACGCAACGAGGG	2	4.84873	0	6.36396
754	GTTACAGCCTCAGGATTTCTG	6	6.53377	5.65685	7.60589
755	AGCAAATCCCCACCCCACACT	3	5.95135	0	7.34847
756	ACTTGCTATTCACAAAAAGTA	4	6.39994	4.77297	7.79423
757	CCACGAACATCAGCAATATAT	2	4.54569	0	6.36396
758	AATATAGGGACACCACCCACC	3	5.49316	0	7.34847
759	GACAGAACCTCAAACGCCTCC	5	6.46164	4.07294	7.5598
760	AAAACACGTTGATTGACCAGG	3	6.05962	5.65685	7.34847
761	ATGATAAGATCACCAATATGC	3	4.36282	0	7.34847
762	GAATACGACTCCACAGACAAG	2	4.54569	0	6.36396
763	CACTCAGCAACGGATAAGAAA	3	6.22073	5.65685	7.34847
764	ACCTCACCCGCAAGACCAGGA	2	4.84873	0	6.36396
765	CAAAGCTACAGAAAAAGGAAC	2	5.15178	0	6.36396
766	CGACGAGAAGCACCCCGAAAT	2	3.93959	0	6.36396
767	AGGAAGAACACTGAACAAAGC	2	5.15178	0	6.36396
768	CGTCCGAGAACGACTAAACGA	4	6.37577	4.77297	6.96504
769	AACCTCAGCAGAGGAGATATC	2	4.54569	0	6.36396
770	GTGAACACCTATGGGCAAAAT	2	4.24264	0	6.36396
771	ACATCCAGTGAAGCAAAGGCA	4	6.64499	4.77297	7.79423
772	TCATGAACTGGAGGACCCGGT	6	6.51931	3.53553	7.60589
773	TGTCGGGTTTCGAGGTCCTAG	4	5.4876	0	7.79423
774	GGACACCTGTGAAAACCGGAA	5	6.81118	6.1094	7.5598
775	ACCCATGATTCACAAAGCAGC	4	6.54061	4.77297	7.79423
776	TCAAGGCCCTGAGGCCCCAGA	126	7.64814	6.74952	7.77918
777	TCGAGCGAAGCTTCCTAAAAT	4	6.42536	4.77297	7.79423
778	GGAGCCGCCCAACTCCCGACA	3	6.30128	5.65685	7.34847
779	TCTTCTTCCTCAGGTACAGCG	207	7.62589	6.71917	7.78717
780	TCAATGAAGTCAAGATACAGC	6	6.86852	3.53553	7.60589
781	CTCTGGCAAAGAAGAGACCGC	5	6.01423	0	7.5598
782	GCCCAAACCTCGGGAGCTCTA	3	6.03191	0	7.34847
783	AAATAGAGCCCCGGCCCATCA	4	6.58774	4.77297	7.79423
784	TTACCAATTTCTGCATTGAGG	4	6.3496	4.77297	7.79423
785	ACAAAACTCTCTGAAACCGGT	4	6.54826	4.77297	7.79423
786	ATAAAATATTCAACAAAAATA	3	6.62349	5.65685	7.34847
787	CCAGGGGGATGAGAACCATCT	3	5.54859	0	7.34847
788	AATTCAGACTCAGGGTAAATG	6	6.70764	5.65685	7.60589
789	CAACCAACATCCTGGCAGAAG	2	3.93959	0	6.36396
790	CCCAAAGGCTCACGAAAACGC	2	5.45482	0	6.36396
791	CTAGGAACAGCCGCAACAGGC	2	4.54569	0	6.36396
792	AGAAAACAGCGACCGAACGAA	2	5.15178	0	6.36396
793	GCAAAGACCTGAAAAAAGAAA	2	4.54569	0	6.36396
794	ATATCAAGATCCTCCGGAACT	4	6.38908	0	7.79423
795	AAAGAATAAAAATGTGCAAAA	4	6.42091	0	7.79423
796	TCCCCTCCTTCACCAATCGGA	11	6.84676	2.10379	7.75392
797	CAAAGCACCAAAGGAGCAAGC	3	5.76253	0	7.34847
798	TAAGACCATTGAAACGCACCA	3	5.76253	0	7.34847
799	GATCACACAACACAAAAACAA	2	4.54569	0	6.36396
800	ACGAAATCATCAGCCTGAAAG	4	6.17266	0	7.79423
801	CAATGGGCCCAAGAAACAAAA	2	4.54569	0	6.36396
802	TGGATGAGTTCATGGTACACC	73	7.66656	6.90864	7.79068
803	CCAAGGCCTTGAGGAGCAAAC	193	7.61361	6.72257	7.79114
804	AACAAAAGCAGAAAGCCAGGC	2	4.24264	0	6.36396
805	TCCCCCACAAGCAAGGAATGG	2	5.15178	0	6.36396
806	CACAACAGGACGCACCTCAGC	2	5.15178	0	6.36396
807	GCACCATAGAGAAGACCTGGC	2	4.54569	0	6.36396
808	CAAGAAAGACCCCAGCACACT	2	5.15178	0	6.36396
809	CAAACCACCGCACAGGGAAAT	2	5.45482	0	6.36396
810	TCCCCCCTGAAGACAAAAAGA	2	4.54569	0	6.36396
811	GGAATTTCAGGAGACAAAGCA	2	3.63655	0	6.36396
812	ACAACGCTATGGAAAGCACAG	2	4.54569	0	6.36396
813	GGAAGATATGCAAGTAAATCC	3	6.30128	5.65685	7.34847
814	CATCGAGCTTGATCACGTTAA	7	6.85606	5.14202	7.69847
815	CCCGCCAGCGGAATGCTGGTG	8	7.23056	6.81196	7.57985
816	GATTAGACTTGATCTCAAGAA	3	5.33205	0	7.34847
817	CAGCGCCGATCCCAACCACAC	2	4.24264	0	6.36396
818	AAGCGAGACAGAGCGCACCCA	2	4.24264	0	6.36396
819	CAATCTCACCCACCAGGTCAA	6	6.86813	3.53553	7.60589
820	GGGCGACCCTCAGCAGGCCCA	67	7.54756	6.67744	7.78388
821	CCGCGGCCCTCAGGGTGGGCG	395	7.62355	6.64137	7.78389
822	TTCTTTCATTCACAGAAAATT	3	6.38183	5.65685	7.34847
823	AGGACGAAATCAGACACTCCA	6	6.48393	3.53553	7.60589
824	CGCAAAAAGAGAAGCGCCAGA	2	4.24264	0	6.36396
825	AGATCATCTTCAGAAAAAGCG	7	6.99392	6.23408	7.69847
826	AACCAAAACCCAAGTGCGGGC	2	5.45482	0	6.36396
827	TGGCGGAAGTGTGCAATCACA	3	6.14017	5.65685	7.34847
828	AGCACCACATCAGGTAAAGAG	2	4.54569	0	6.36396
829	CAAAAGCGGTGAGACAGCAGT	4	6.74172	4.77297	7.79423
830	CCTCCAAGGTTCGCCAATCAT	5	6.65668	4.07294	7.5598
831	GCACCGAGCCCAAAAGACAGG	2	4.84873	0	6.36396
832	TGGGCAACCTCTGGGACGAGA	4	6.10134	0	6.96504
833	AATCCGCACACAAACCAAGCA	2	5.45482	0	6.36396
834	ATGCCACCGGGGAACCAGACG	3	6.03191	0	7.34847
835	CCGCCCACTGCACCCAGAAGC	2	4.54569	0	6.36396
836	CCACCGACCACATGCCCCAGC	3	5.8708	0	7.34847
837	GGGCACAAAAGAGGGGCAAAC	2	4.84873	0	6.36396
838	CAGTCCGGACGACATCGTCCC	3	5.2515	0	7.34847
839	CAAAGAAAAACAGATCGAAGT	2	4.84873	0	6.36396
840	ACAACCAAGACAGACACAAGC	2	5.75787	0	6.36396
841	AGGAACCCGTCTTCCGAGGGC	5	6.74466	4.07294	7.5598
842	TAAAGGGGTAGAGAGACTATT	4	6.06062	0	7.79423
843	CGGCGCAGCAGACAACTCAAC	2	5.75787	0	6.36396
844	AAACGACACACAAACACGCCT	2	4.84873	0	6.36396
845	AGGAAACCCACACAAACCCCA	2	4.24264	0	6.36396
846	AAAAGCCCAACCGGGGGCCCC	3	5.95135	0	7.34847
847	AGAGGACAGTGAGGATGTCCC	3	5.44032	0	7.34847
848	AGACACCACAGAGCCGAATGT	3	5.60142	0	7.34847
849	CGCACACAATCAAAATGGCAC	2	3.63655	0	6.36396
850	CATGCCATGTAATAACCCACG	4	6.47571	4.77297	7.79423
851	GGCCAACACTCAAGAACCCAA	2	4.84873	0	6.36396
852	AAAACAAGCGCCAAGGAACCA	2	4.84873	0	6.36396
853	AAGCACCCGAGACAAACAAAG	2	4.54569	0	6.36396
854	CAAAAGCACCACAGCCACGCA	2	3.93959	0	6.36396
855	CGGGTGAATTCAACGACCGTA	2	4.84873	0	6.36396
856	TTAACCAAATGATGGAGAAAC	3	6.46239	5.65685	7.34847
857	GACCACCAAACTGTTGGGACG	3	5.84308	0	7.34847
858	ACGCACCGCGCAAGGAACCCC	2	4.84873	0	6.36396
859	GCCCCAAGCTGACCCCCGCAA	10	7.19648	6.31674	7.72548
860	GAAAAAAGACCAACTTCAACA	4	6.74248	4.77297	7.79423
861	CCAGCGCCCTCAGGCACTTCC	277	7.61337	6.69676	7.79181
862	GGCGGGCCCTCAGCTCAGACC	236	7.60011	6.16602	7.78737
863	GGTTCCTCCTCAGCTACTTCT	16	7.20132	4.63885	7.74023
864	TCTGTATCCTCAGGAAAGAAG	4	6.58009	4.77297	7.79423
865	TACACCGCCTGCACACCCTGG	5	6.57774	4.07294	7.5598
866	GGAGGGCTTTCAGAAGAGGAG	4	5.58953	0	6.96504
867	CCCACCACACGGCCGACCAAA	5	7.03927	6.1094	7.5598
868	ACAAGAACTTCAGCCTCAAAC	2	4.24264	0	6.36396
869	GCAGCCAATTGAATTAGAGGG	4	6.36046	4.77297	7.79423
870	AAACACCGTTCGGCCCTCTAC	5	6.5967	4.07294	7.5598
871	CTAAGGAGTTCAGTAAAGCAG	7	6.78522	5.19507	7.38613
872	CTGCCTCCCTCAACAGTTTTA	9	7.08601	4.27784	7.72543
873	GGTATCTGATGAGGACGTGGT	11	6.97891	3.78682	7.63074
874	GGCGGAGGGTCAGCGCCCAGA	5	6.67502	4.07294	7.5598
875	TCACCACCTGCTGCAAGAGCA	2	3.93959	0	6.36396
876	GCGGCGAAATCCATGAACACA	4	6.62723	4.77297	7.79423
877	CTGCATTCCTCAGGTCTCCAG	3	5.52087	0	7.34847
878	CTGCTGCTGTCAGCCCAGCTT	8	7.0002	4.67496	7.79423
879	GGCAGACCTTCATCCCCCTGG	3	5.44032	0	7.34847
880	GTGGTCTGCCCAGACATTAAC	4	6.38587	4.77297	6.96504
881	ACACCAGCCACAGCCCCAAAA	2	5.45482	0	6.36396
882	TCAGATTCCCGAGGCCCCTCA	3	5.52087	0	7.34847
883	AAGTCGAAAAGACAAGGACAC	2	4.24264	0	6.36396
884	AGCAACGGGAGAAGAAGCACA	2	4.24264	0	6.36396
885	CCGGGTCCCAGAGAAGAGAAG	2	3.93959	0	6.36396
886	CACCAACCTAGACCCGCCACG	2	4.54569	0	6.36396
887	CCACAGGCAGGAAAACCATGT	3	6.03191	0	7.34847
888	AGAACCAAAGCAACAACAGCG	2	5.45482	0	6.36396
889	AGAGGAACATGAATTTCGGGC	3	4.7933	0	7.34847
890	AACCAACCCCCGCGCCGACCC	5	6.52052	4.07294	7.5598
891	CCAGAAAACCAAACGCTGAAG	3	5.54599	0	7.34847
892	TCCTGGAGCTCAGAGACGATC	4	6.14083	0	7.79423
893	CAGTACCAAACAAGCCTCAAG	2	5.15178	0	6.36396
894	AGGGGCTCTACAGATGGGAGA	5	6.80219	6.1094	7.5598
895	CAAAGCAGAAGAGCGCCCAGA	2	4.24264	0	6.36396
896	AAGTTGAACCGAGAGCTGATA	4	6.49347	0	7.79423
897	GAACACAGAAGAGAGAGAAGA	2	4.24264	0	6.36396
898	GCAGAAACTGCACCGCAACGG	2	5.15178	0	6.36396
899	AGGCCTGCGGGCCCCACCTGG	2	3.3335	0	6.36396
900	AGGGAAGAACAGCAGGACCGA	3	5.8708	0	7.34847
901	CGACATCTTCGAGAGAAGACA	3	4.98212	0	7.34847
902	CGGGCTCCGCGAGAACAGATG	3	5.68198	0	7.34847
903	CGCGACAACACACCAGACTCC	2	6.06091	0	6.36396
904	GCGTCCACAAGGGCACCAGAA	8	6.98659	4.77297	7.79423
905	AACAGCACTTCAACCGAACAG	5	6.68775	4.07294	7.5598
906	CACACCCAATCATCATAGACA	2	5.45482	0	6.36396
907	ACCCCCATGGAGGGAACCAGC	2	3.93959	0	6.36396
908	GGCCCACAAAGATCCCGAAGC	3	5.68198	0	7.34847
909	ACATAACGCTGATGCACCAGC	3	6.19301	0	7.34847
910	CTGAACCAATAAGCTCTACCT	3	5.8708	0	7.34847
911	GCCTGTCCCCGAACTGCCTGG	5	6.85203	4.07294	7.5598
912	TGACAGACATCAACAAGGACC	2	3.93959	0	6.36396
913	CTGCAGCCATCATGGCGCGCC	2	3.63655	0	6.36396
914	CGACTGCCCTCAAAAAGGAGC	3	5.76253	0	7.34847
915	AATGAACAATGAGCCCAAACC	3	5.68198	0	7.34847
916	CGGAGCACCTCAGCCAGAGGC	2	4.24264	0	6.36396
917	TTTTGAGGAAGAGTTTGTCAT	3	4.30998	0	5.65685
918	CCCAAGCCACGCCCCCCCACC	2	4.84873	0	6.36396
919	TAGCCCCCCCGAGTCTGCCTC	9	7.0808	4.39978	7.72543
920	AAACTACATTGAAACCAGGGA	3	5.33205	0	7.34847
921	TTAAAAACTTGATGAATCTAC	7	6.90923	5.14202	7.69847
922	CCGCCAGGCTCATCCCCAATG	6	6.58436	3.53553	7.60589
923	AGAAGCAAGAGATAAATCAGA	5	5.24322	0	7.15162
924	AAGCCCTGTTGAGGTCATGCA	45	7.51286	6.68469	7.77764
925	AGGAAACCTTGAGAAAGCCGA	64	7.45886	5.04927	7.77121
926	CAAAGACACACAGTACCCAGA	6	6.92433	5.68986	7.60589
927	ACATGCAAAAGAACATCACAC	3	6.00419	0	7.34847
928	TCAAAGGATACTGTTAATCAT	4	5.55325	0	7.79423
929	ACCAAGCCCAAAGACAGTTGG	2	5.75787	0	6.36396
930	ACAAAACCCCCAAGAAGACCA	2	4.54569	0	6.36396
931	AGAAGGCAAGCAGCAGGCAAG	6	6.76673	5.65685	7.60589
932	GCACAAACCAGAACACCCATG	2	4.24264	0	6.36396
933	TACACCAGAACAACGTGTCTG	3	5.79025	0	7.34847
934	GGCAATACAACAAACCAACGG	2	3.93959	0	6.36396
935	GCCGCGGCCTGAGGGCGCCGC	338	7.63529	6.89862	7.78624
936	TGTGCCCCCTCAGAGTGGTGC	201	7.65419	6.91545	7.79103
937	CACAGAGCGCGAAGCCGTTAG	3	5.33205	0	7.34847
938	GGCCGGCATCCTCCCCGAAGA	4	6.33184	4.77297	7.79423
939	GCCACAACGAGCGCGAGAAAG	2	3.63655	0	6.36396
940	GGACGCTCCTGACAAAGGTCC	5	6.76638	4.07294	7.5598
941	AGGGACGCACGAGAAGCTGGG	4	6.57244	4.77297	7.79423
942	CACACATCCTCGAAGCCGCAG	3	5.65426	0	7.34847
943	CATCCCCTCTGACATCCAACA	4	6.48657	4.77297	7.79423
944	ACAGCAAGTTGACCGCCCGCC	2	4.54569	0	6.36396
945	AGCACATCATCAACATGGAGA	3	5.44032	0	7.34847
946	CCCGGCCGGACCGGGGTCAAC	5	6.35874	0	7.5598
947	GCAAGGGCAAGAAGAAGCCGA	5	5.75179	0	7.5598
948	GCCACATAGCCAGCGAAGGCA	3	5.52087	0	7.34847
949	TCATCACAAAAATTGAATTAA	4	6.90411	4.77297	7.79423
950	CCAAACTCCACGCCAACATCC	3	6.11246	0	7.34847
951	CCAGGTTGGCGACGCAGACTC	4	6.27138	4.77297	6.96504
952	AGCCCCCTACGAAGGCACACA	4	5.97079	0	7.79423
953	AAGACAGACAGACAGACACCC	2	4.24264	0	6.36396
954	GAGAACAAGAGACACCCGGAA	4	6.11221	4.77297	7.79423
955	GGAACCCCAGCGCCGCGATCA	2	4.84873	0	6.36396
956	CACCACACACGAGAACTCACA	2	3.93959	0	6.36396
957	CGATCCGCCTCAGCCGCCAGC	4	6.19562	4.77297	6.96504
958	TAGCACGAGAGAGAAACCGTA	3	6.22073	5.65685	7.34847
959	AGCAGCAACTCTGCCGGCCAC	2	4.54569	0	6.36396
960	GGCCAGGCCCCGACGCGGACG	6	6.9229	5.65685	7.60589
961	CGCTGGAAAAGAAAACAACAG	7	6.75311	3.11704	7.69847
962	CCCCTGAACACGGTGATGAAC	2	3.63655	0	6.36396
963	CCACCCCAATCTGCACCTCGC	2	3.03046	0	6.36396
964	ACCCCAGAATACGCCGCACAC	2	4.54569	0	6.36396
965	AAACAAAAAGCCAAGGACACA	2	5.75787	0	6.36396
966	AAGAAGACCAGAAAAAGGAGA	3	6.03191	0	7.34847
967	GAAACAGCCTCAACGTAAAGC	3	5.4126	0	7.34847
968	CCAGCCCTAAAAGGCACCAAA	2	4.54569	0	6.36396
969	CAAAAGAGGACACGCTCAGCC	2	4.54569	0	6.36396
970	ACACACAAAGGGCCCCAACGA	2	4.24264	0	6.36396
971	CTCCGCCACGCCGTGAAGAAG	6	6.99272	5.65685	7.60589
972	ACATGGCAATGAAGAGCATGG	5	6.19634	4.07294	7.5598
973	GGGTGCACACGAACAGCGTGG	6	6.77833	3.53553	7.60589
974	AGCACAGCGGCAAACGACAAC	2	5.75787	0	6.36396
975	AATCAACATCAGAGAATTAAT	3	5.95135	0	7.34847
976	GCGACAGCACGAGATTTGAGC	4	6.16945	0	7.79423
977	ACTAGCAAAAGAGCCAGAAAG	2	3.3335	0	6.36396
978	AGGGGTAAATCAAGTATTAGT	7	6.93916	3.11704	7.69847
979	AAGAAGAAAAGACATACCAAA	7	6.90725	3.11704	7.69847
980	CCAGGAAGCTCTACAGCTGCC	4	5.8563	0	7.79423
981	TGTATATTCTCAACTTCATCT	12	7.14006	5.65685	7.69842
982	CCCTCCAGCTGAGAGAGGCCC	56	7.63587	6.65245	7.7854
983	TGGGGTGCCTCAGGCCCACGC	190	7.61	6.61979	7.79173
984	CCAGCGCATCACGAAGCACAA	5	6.69731	4.07294	7.5598
985	CGAGCCCGCGGACCGCAAGGG	2	5.45482	0	6.36396
986	CCCCCAGGGTCACCGCGCGGA	4	5.86395	0	6.96504
987	CGCCATCCACGATTATCCGGC	4	6.6055	4.77297	7.79423
988	AGCCAAAACACAAGCCAAAAG	2	3.93959	0	6.36396
989	ACAACCTAACCCACCGAGAAG	2	5.15178	0	6.36396
990	GGCTCTAACCGAAAGATCGAG	3	5.2515	0	7.34847
991	GGGGAATGCTGGTAAAGCGCC	4	5.93527	0	7.79423
992	CGAAAGACCCGACAACAATAG	3	6.11246	0	7.34847
993	CCAGTCAGAACAGCAGGTTAA	4	6.46164	4.77297	6.96504
994	ACCCGCCACTCGGGCCCACAG	3	5.95135	0	7.34847
995	GACCTCAGATCATCCATGAGC	3	5.33205	0	7.34847
996	CGGCCAAACAGACCGGCAGGA	2	4.24264	0	6.36396
997	ACCAACAACTCAGAGCAGAGA	3	5.30434	0	7.34847
998	GCCAAGGGCTCACCCTACCAA	2	4.84873	0	6.36396
999	GCCAACCCACCAAAGCAGCAG	2	5.45482	0	6.36396
1000	CCCAGCCGCCCAAGACGGCAC	2	4.84873	0	6.36396
1001	GGCGGGGAGCAAACAGGTTAA	3	6.22073	5.65685	7.34847
1002	AAAGAACCATCAGAAGCACCA	2	4.54569	0	6.36396
1003	ACCCCTCCTAGACGAACTCAA	3	5.8708	0	7.34847
1004	CACACCATATGAGCAAAGAAA	4	6.18031	0	7.79423
1005	CGTGCACTAGGAGCAAGCAGA	5	6.88201	6.1094	7.5598
1006	CGACAACAGGGAGCGGAAGCT	2	4.24264	0	6.36396
1007	AGACACCAGGCATGCCCCGGA	2	5.15178	0	6.36396
1008	CCTTCAGCTGCAGTTGGAGAA	4	5.56091	0	6.96504
1009	ACAGAGACAGCGGTCCCGGCG	7	6.91215	3.11704	7.69847
1010	CCCCGACGCTCAGGAGGCGGG	69	7.40563	5.98319	7.78166
1011	TCAGCACCCCCACGACCTCCA	2	4.24264	0	6.36396
1012	ACATCTGCCTCAGCCCGCCCG	137	7.58464	6.44376	7.77335
1013	GAAAGCCTCTCCACAAAGCAC	2	4.54569	0	6.36396
1014	GGGACAACAGCGACAGCCCAG	2	3.93959	0	6.36396
1015	TTGAGGACGTCAAGTAGCCGG	5	6.56708	4.07294	7.5598
1016	GCCTAACAACCACGGCCGAAG	4	6.06507	0	7.79423
1017	AGACACACCACAAGCACCCAA	3	5.73482	0	7.34847
1018	GGACGGCCGTCAGAGGGCCAT	4	6.30246	0	7.79423
1019	ACGCAAGCCTCCCCGAACACT	3	5.52087	0	7.34847
1020	AGGGCAACCACGACAAACAGC	2	4.24264	0	6.36396
1021	TCCCCACACCCCACCCAAATC	2	4.54569	0	6.36396
1022	AGGGGGCCACCAGCTAAGCCT	2	4.24264	0	6.36396
1023	CCCCACAGACCATTAACACCC	2	5.45482	0	6.36396
1024	GCCCAAGAAAAACCAGCCGGA	2	4.84873	0	6.36396
1025	CAGGAATGCGCAGACACAACA	2	3.63655	0	6.36396
1026	CCCGAAGTAACAGGATGCCAG	4	6.72396	4.77297	7.79423
1027	ACCAAAGACGCACCGAGACAG	2	4.24264	0	6.36396
1028	CTCTTCACCTCATTTTCCTCC	3	5.60142	0	7.34847
1029	GACACCAGATCCAGGCCCGAA	3	5.65426	0	7.34847
1030	GGCCCGCCCTCGTGCGGACCG	12	7.27389	5.65685	7.69842
1031	GGAGATCCCTGACCTCACTTA	10	7.08333	5.34573	7.72548
1032	GATAAAAACACTACAACCTCG	5	6.79398	4.07294	7.5598
1033	TTCTCCACCAGGCCTGAAGCC	5	6.62856	4.07294	7.5598
1034	CAACCTCGCTGAAGACCATGA	37	7.50896	6.8054	7.73686
1035	TCGCCTTCCTGAGCAGCTTGT	44	7.5454	6.9247	7.75856
1036	ATCGACCCTTGACCAAAGCCC	4	6.33184	4.77297	7.79423
1037	CCAACAGCCTCAGCCTATGCA	9	6.77726	2.51416	7.72543
1038	TTAGAAAAACCTGGAAGATAG	4	6.33184	4.77297	7.79423
1039	ATGGACAAAACAATCTTGAAA	3	5.49316	0	7.34847
1040	AGCAAAAATGCGAGAAAAGTA	3	5.4126	0	7.34847
1041	GGAGACCAAACAGCAGCCACC	2	5.75787	0	6.36396
1042	AAACAAGCAGCACTCAGGCAA	2	4.54569	0	6.36396
1043	ACGAGACCAAGAATGACTGAC	4	6.56923	4.77297	7.79423
1044	TCCACAAGTACAACCATGCTT	2	3.3335	0	6.36396
1045	CCAACAGCGTCACGAGCAAGA	2	3.63655	0	6.36396
1046	AAATGGACAACAGGAAACCCA	2	4.54569	0	6.36396
1047	AACCAGGCCAAGGAAAACACC	2	4.54569	0	6.36396
1048	AAACAGGCCCCGGCCAAAACC	2	6.06091	0	6.36396
1049	GCGACCCCAAGACAGTCATCT	2	4.54569	0	6.36396
1050	AAACACGTGCCGAAATCCCAA	2	3.3335	0	6.36396
1051	CTGTATCTACAAAAATGAAGC	3	5.52087	0	7.34847

## Sheet: BLCA_0.1_hESC
SCH_Class	ConsensusSeq	SCH_Size	ScoreMean	ScoreMin	ScoreMax
3	TGGCATCCATGACAACTTGCT	31	7.56209	6.74842	7.77408
4	GCACCTCGCTGAGCTCGTCGA	48	7.57557	6.97824	7.7757
5	AGTTTAGCCTCAGGATGTACT	34	7.52617	6.54759	7.76432
6	TGTCCCTCCTCAGGTCCAACA	75	7.5197	6.38524	7.78334
7	AAGTCTAAATCGAAACAACAG	7	7.04559	5.19507	7.69847
8	TCCACATCTTCATCTTGCAAT	21	7.42727	6.17026	7.71646
9	TGCCCTTCCTCAGGACATGCC	78	7.48623	6.07996	7.78854
10	AGCTATTGATGAGTGCCAATG	40	7.52582	5.86027	7.78557
11	TCAGCCCGCTCAGGGCGACCG	181	7.58235	6.54894	7.7891
12	ACACTAGTATCACCAGTTCAT	26	7.50535	6.16544	7.76508
13	GGGAGCGTCTGACCAAACAGT	10	7.2377	6.2676	7.72548
14	CGACGCCCATCAGGGCCAGGG	9	6.73073	4.39978	7.57694
15	TGCATCTTCTCAAGAACAAAA	68	7.57179	6.6114	7.77926
16	GGACCACGCTCAGCAGCTGCA	147	7.6257	6.80106	7.7861
17	GCTAATGACTGAAAGAAGCCT	14	7.41215	5.92953	7.75902
18	TTAATCCACAGAGACTAAAAT	19	7.40615	6.50829	7.78034
19	CGAACAGCCTGAGGACAAACG	173	7.59825	6.70682	7.78981
20	CCCTCCTCCTCAGAGAACAAC	11	7.02581	3.78682	7.75392
21	TATACTACTTCATATTCAACT	17	7.28609	5.8889	7.77555
22	GGGTTGGTCTCAGTATTCACC	69	7.57003	6.52172	7.78469
23	AGTCAACGCAGATCAAGTAAT	3	5.95135	0	7.34847
24	GGCGCGCGCTCGAGACTGACG	10	7.19837	6.36396	7.72548
25	GCGGGCGCCTCAGGACCAGGC	69	7.64704	6.89805	7.79026
26	ATAAAGTTATGATGTATAAAT	9	7.18118	5.65685	7.72543
27	CCTTCCACTTCAGAGCAGACG	54	7.55255	6.81962	7.77356
28	TGAATTGGATCAGATCACTAA	12	7.08641	5.67873	7.69842
29	GGCACTAGCTGACCCTAGCGT	52	7.55673	6.62587	7.78911
30	GCCTCCCCCTGAGGAAAGGGT	63	7.51379	5.84934	7.79293
31	GATGTTCACTGATGTCAGAAT	21	7.49799	6.17026	7.78207
32	GCCTCGCCCTCAGGGCGACGG	113	7.56062	6.54988	7.78069
33	ACGCGAGGCTCAACACCGACT	14	7.41276	6.50414	7.75902
34	GGCAGCACCTGAGCGAAGGTC	5	6.36009	4.07294	7.5598
35	GATGCCTGCAGAAGGTGTGGC	25	7.41888	6.63802	7.7857
36	AACAAAGCCTGAGGGCAGAAG	20	7.35068	5.85791	7.79423
37	TATTATGCATCAGGTTTGACC	16	7.29598	6.045	7.74023
38	AGGAGGAGCTGAGGGAGAGGG	46	7.45803	5.60366	7.76365
39	GCACAGAAGCGAGGCGGAGAC	6	6.8097	5.65685	7.60589
40	GCGGTATCCTCAGCGTCATAA	25	7.3129	5.1319	7.76447
41	ATTTGTAGATGAGGTATTCCA	27	7.44422	6.4054	7.78728
42	CCCCGGCCTTGAGGCTGCAGC	84	7.57372	6.42935	7.78442
43	TATTACTCATCAAAATAAAAT	11	7.22283	6.69649	7.75392
44	ATCTTATCTTCAATCACTCTA	19	7.48267	6.50829	7.74013
45	CAGCCAGCCTCAGCGGAGGGA	33	7.43331	6.29561	7.75098
46	TCAACCAACTCACCTTCAGGT	7	6.76985	3.11704	7.69847
47	ATGTTATCATCAAAAGCGGCC	5	6.67757	4.07294	7.5598
48	AGCATGCACTCAGCACCTAGT	23	7.53939	7.00975	7.75745
49	CCAGGACCATGAACGAAAAAT	10	7.08125	5.32094	7.72548
50	CCATGCACCTCAGGTCGGAGT	65	7.58872	6.84438	7.79299
51	AGTCATACTCGCGGCGGCCTC	8	7.03952	5.96621	7.57985
52	CGCATACAGGGATAGGGGAAT	5	6.95976	6.1094	7.5598
53	CCAAAATACGCCAAAGGAAAG	2	4.24264	0	6.36396
54	ATGGCATGTTGAAACCTCAAC	7	6.91935	5.19507	7.69847
55	CACAGGACCTCAGGGCTCAGC	77	7.56702	6.59397	7.77686
56	TTTGAGCTCTCAAATTAATAC	14	7.38164	5.93283	7.75902
57	CCGCGCCCCTCAGAGGCCCTC	63	7.61453	6.79259	7.77876
58	AATATCTGAACTAAAAACTTG	3	5.8708	0	7.34847
59	GGATAGGGATGAGCTGAGCCA	36	7.48357	6.28539	7.7729
60	AAAATATCCTCAAGATAGCAA	6	6.91668	5.65685	7.60589
61	TAAAACTTCTCATGAACAAAA	5	6.86226	6.1094	7.5598
62	CCACAGACCTCAGCCTGCGGC	33	7.49375	6.29307	7.77704
63	GGGGGCCCCACACGGCACCAG	2	3.93959	0	6.36396
64	CGACGAGGAAGAGGTAGAAAA	12	7.3205	6.45626	7.69842
65	GTCAGAAGCTGAGGGATGGTC	6	6.58034	3.53553	7.60589
66	GATTTATTCTGAAACAGTGTT	5	6.40156	4.07294	7.5598
67	ATGCAAATAAGAGGCAATGGA	8	6.99198	4.77297	7.57985
68	CTACCTCACTCAGGCGGCCTA	13	6.99952	4.4182	7.76193
69	TAGGCCAATACCAAACACCGT	3	5.14323	0	7.34847
70	GAACAAACCTGATCAGCAACT	19	7.47607	6.68705	7.78034
71	CCGCCCTACAGAATACATGAT	17	7.32481	4.42986	7.73071
72	GGCACGGCCTGAGGGCAGTGG	71	7.59663	6.64858	7.78779
73	TTCCTTCTAAGAGGTAAAGAA	7	7.12003	6.23408	7.69847
74	ATAAACACAAGAAGTAAACCA	3	5.79025	0	7.34847
75	CACAAAACTGGACCACCCAAA	2	3.93959	0	6.36396
76	GCCCACCGCAGAGACGGGCCC	6	6.90706	5.65685	7.60589
77	ACACAAAGATCACCCAAAATG	2	4.54569	0	6.36396
78	AGCTGGATATCAGCCAAGCCA	7	6.79464	5.14202	7.69847
79	ACCTAGCCGCGGGGCGCCGGG	12	7.26263	6.35698	7.79423
80	ACGAAACACTGAGACAAATAA	6	7.00892	3.53553	7.60589
81	GGATTACACTCAACCACGCCC	2	3.63655	0	6.36396
82	AGGCTACGATCAACTCCGCAA	12	7.16017	5.68986	7.69842
83	GGTGTCCCCTCAGGGCCACCA	72	7.52083	6.24419	7.78354
84	AAACCCTCCTCTGATAGCTGC	13	7.31474	6.13197	7.76193
85	GGCGCACCGAGACCGGGAGCA	15	7.30016	6.33661	7.77217
86	AAAAATCCCAGAGAATTAAGC	5	6.70688	4.07294	7.5598
87	AGGTCACACTCAGCCTAGCCA	19	7.29422	4.85692	7.74013
88	TCCGGAGCCTGAGCCCCCGAG	5	6.09905	4.07294	7.5598
89	CAAAGAACTCGATATACAAAT	3	5.84308	0	7.34847
90	CATTGCGTCTCAAGCCCCTCT	16	7.44759	7.03505	7.74023
91	CAACGGGGATCAGCATCAAGA	22	7.2344	6.31961	7.66725
92	ACACCACACAGATAGCCGACT	10	7.15457	5.34573	7.72548
93	GCTTCCTCTTCACCGCCACCC	36	7.4947	6.25396	7.72319
94	CCTGAGCCCCGAGGTGCTAGA	3	3.77124	0	5.65685
95	GATGATATCTCAAAGATTAAA	8	7.18449	6.11352	7.79423
96	CGGCACCCCTCAGTCAGGCAC	18	7.44018	6.89686	7.7729
97	CCTACCCCTTCGCACCGCCGT	4	6.167	4.77297	6.96504
98	GGAAGAAGGAGACTATCAAAC	3	6.11246	0	7.34847
99	GCACCACGTGCAGGAGGAGTG	2	5.15178	0	6.36396
100	CCCTCCCCATCAGCCAGAACC	6	6.73953	3.53553	7.60589
101	GAAAGAACCAGAACTAAGAAC	3	6.05962	5.65685	7.34847
102	CAATCTACTTCATTTCTTATT	33	7.52077	7.01202	7.77704
103	TTTTTTTTTTCATTCTTTTTT	214	7.61903	6.90453	7.78299
104	TTATTATCTTCTATATAGTCA	26	7.38785	6.20312	7.76193
105	ATATAGTTATGAGGACACTTT	41	7.47895	6.02058	7.76623
106	GTGTGACTGAGAGCAAGAATC	9	7.00707	4.27784	7.72543
107	TTTGTGTCATCATGATCAGTT	34	7.5254	6.87491	7.73757
108	GTAGCTGAATCAGGCTGAGAC	12	7.30721	6.35698	7.79423
109	AAAAGTCTCTCTGTACATTCC	10	6.84449	2.29103	7.72548
110	TCCCCTTCCTCAGCTTCGGTA	12	7.01269	4.68807	7.69842
111	AGACGGAGCTGAAGATCCATA	62	7.6251	6.94226	7.79243
112	AGTTGTCCTTGATTCCAAAGC	23	7.46	6.26943	7.75745
113	TCTCAGCGCTCAAAATGCAAG	7	6.65143	3.11704	7.69847
114	ACAATAACTTCAGCATTCCCT	60	7.54115	6.19194	7.78294
115	GGACGGTCCTGAGGAGGCCGC	8	6.68816	4.67496	7.57985
116	GGTACAAGATGAGGTTGTTAA	42	7.59187	6.77202	7.7903
117	GTCAAACATTCAACCAGAGGA	14	7.44188	6.57251	7.67837
118	ACAGAGATCCGACAGATGAAC	4	6.16945	0	7.79423
119	AGTAACAATTGAAGAGATACC	8	6.72762	4.67496	7.57985
120	AAAGGATCATGAGAATTCAAA	21	7.10805	6.14562	7.71646
121	AGAGATGCCTGATGACATTAA	42	7.58631	6.96466	7.7903
122	GAAACCTTAAGAAAACATGCA	8	6.9926	5.96621	7.57985
123	AGAAGTCTGTGAGACCATAAA	5	5.79097	0	7.5598
124	CAACATACGCCACACTGCAGA	9	7.40706	5.65685	7.72543
125	AACAACGAATGAGATATCTCA	22	7.27935	3.60398	7.77994
126	AATTCCTGCTCAGGGCCTGGG	5	6.56817	4.07294	7.5598
127	TCTACTTTCTGACTAACTTCT	49	7.56929	6.97715	7.79204
128	CAATAAGGCTCTTCGAACTCT	6	6.77403	5.65685	7.60589
129	GGCTATGGGTGAAACACCTTC	9	7.13307	5.65685	7.72543
130	AGAGCAACTTCACCTGGAAGC	6	6.84487	3.53553	7.60589
131	TCCTCCGGTTCTTCAACTGCA	6	6.38593	3.53553	7.60589
132	ATGGCTCCATCATCAATATCT	8	7.1586	6.08738	7.57985
133	CCCAATTCCTGAGAATGGCAC	27	7.50686	6.62553	7.78728
134	ATATACATTTCAACCTCAATT	9	7.0354	4.27784	7.72543
135	AAAAAATGATCACAAAGATAC	7	7.03269	5.19507	7.69847
136	TCAAGTATCTCTATCCCCGCA	15	7.40013	4.86637	7.77217
137	TGTTATGAATCCGTATGGAAG	4	6.69779	0	7.79423
138	AGGAACATGTCATTGGGGTAA	8	6.98212	6.08738	7.57985
139	GCATGCACATGAAGGACTAAG	3	5.95135	0	7.34847
140	CGAGCCAAGTGAAGCACTGTC	3	6.14017	5.65685	7.34847
141	GGAACGGGCTCAGGTTTGCTA	10	7.11299	6.1094	7.61474
142	AACACAAGGAGAGAAAAGACG	2	3.3335	0	6.36396
143	TACAACCTTTCAAGGTACCCC	6	6.99051	5.65685	7.60589
144	ACACTTTAAGCGAGCAGCGAG	3	5.95135	0	7.34847
145	ACAATATTTTGATATGCTAAA	12	7.19023	4.62659	7.69842
146	AGCCGGCCCACAAGCTGGCGG	28	7.56177	6.95788	7.77657
147	TCATTCGACTCAGGTTCCAGG	22	7.39729	6.36396	7.77994
148	TCAAAAACATGCTATACAACC	3	6.35412	0	7.34847
149	ACATGACCCAGAAAAGCAACC	3	5.95135	0	7.34847
150	CCGACCATTTCTTGAAGCCTA	3	5.54859	0	7.34847
151	TGATTTTCATCAGCAGTCATC	25	7.39107	5.53308	7.7857
152	TAATGAAAATCAAACGACAGA	3	6.30128	5.65685	7.34847
153	GGGAGAACGAGAGACACAGTC	5	6.28344	0	7.5598
154	CAGCACATCACAAACTCCGTC	4	6.73851	4.77297	7.79423
155	AACCAACAAACACAACTCCTT	2	4.84873	0	6.36396
156	CCCACCCTGAGCACCACACAA	2	4.24264	0	6.36396
157	GGAGGTGGATCAGATCAGAAT	4	6.4076	4.77297	7.79423
158	TTTAATGGATGACAACTAGAG	27	7.50823	6.67539	7.78728
159	GCAAAACGACAATCAAACTAA	7	7.1873	6.50414	7.69847
160	AAGAGAGAAAGAAAAAAACAG	4	6.3	4.77297	6.96504
161	AAAAACAAATGAAGGAGGAAA	15	7.23062	5.68278	7.77217
162	AAGCATGCCTCAACGGAGATT	14	7.27318	5.84445	7.75902
163	GAACAATCTTCATAAACCACA	2	4.54569	0	6.36396
164	AGAATGCGATGAACCGTGAGT	6	6.73665	5.68986	7.60589
165	TAAACCTTTCGAAACGCACCG	6	6.86149	3.53553	7.60589
166	TACACACCTTCACCGAAAACG	16	7.37899	5.96621	7.79423
167	TGACAACACTCACAGAAAACT	3	6.08474	0	7.34847
168	AAACAGGAGAGAAAAAACACA	2	4.24264	0	6.36396
169	GCGGCTGCCTGAACCGACTTG	9	7.13708	6.28539	7.72543
170	CAAAATATTCAACTTAACCAA	3	6.46239	5.65685	7.34847
171	ATAAACTACTGAGGGTAGAAA	32	7.28361	4.66473	7.78071
172	AGCACTCGCTCAGGTAGCGGA	45	7.49686	6.3264	7.77099
173	GCCCTCGACTCAAGGGCTCCC	31	7.37154	5.89482	7.72963
174	AGAAAAAACTGATTGGAAATA	23	7.27439	6.23036	7.78469
175	CACCTCTCCTCATGGTCTTCC	35	7.43058	4.72584	7.77845
176	CTCGAGGTTTCAGAAGAGGGA	51	7.55288	6.36719	7.78182
177	CCCAGCTGCTGAGAGCCCCCG	61	7.59726	7.0375	7.77818
178	TCCAGACCTTCAGGACCGAAC	7	6.84168	5.19507	7.69847
179	TATCTTTTCTCAGTTCTTTGC	8	6.77448	4.77297	7.57985
180	TCCACAAACTCAAAATATAAT	8	6.95479	5.96621	7.79423
181	CAGGCGCGCTCACACAGCCCC	63	7.51371	7.12845	7.73635
182	CGGCCAGCATCAAGGACGAGT	59	7.60669	7.07802	7.77361
183	TCCAGGTCTTCAGGATCTTTC	36	7.40948	5.97382	7.78354
184	AGCAGTGGCTGAGGAACACAT	46	7.58593	6.79228	7.76365
185	GAAATAACAAGACAATGGAAT	6	6.8139	3.53553	7.60589
186	ACGTCACTATCAGAAGTGGGG	3	5.35977	0	7.34847
187	AGCCGGACCTCCGCCGGCCCC	8	6.91281	4.77297	7.79423
188	ACACCACCATCAGGCTGGCCC	26	7.35616	4.94982	7.76508
189	ATCCACAAATGAAAGCGAGCT	8	6.91714	5.96621	7.79423
190	GGTTAACTCTCGGTTCCCACA	11	7.14028	5.97229	7.75392
191	AGTAGATTCTGAAAGGCCACA	40	7.55287	6.7519	7.78557
192	TCGGCTAGATGAGGACCCAGC	23	7.2383	6.23036	7.73472
193	GTCTTTCTCTCAGATATGAAA	20	7.2897	5.85923	7.75964
194	CAGGGCAGGAGAGACAGCGGG	27	7.54676	6.62553	7.76761
195	TCAATGTCCTGAAGAATGCGG	43	7.5442	6.3002	7.79146
196	GGCCTCCCCTCCACCTCCTGC	27	7.41517	6.0561	7.75074
197	TTAACTACCTGAGGTCTGAAA	19	7.38332	6.04721	7.78034
198	CTGACACCCGGAAGTCTATGA	3	4.28227	0	7.34847
199	CTGACGACCCGAGCTAGCATG	9	7.27461	6.28539	7.72543
200	GCCACCAAAAGAACAGGTAAG	8	7.12291	6.08738	7.57985
201	TCTTGATCTTCATTTGGTTTA	7	6.78536	5.14202	7.69847
202	CCACGCCGCTCAGCAGAGGAG	8	6.67664	2.78423	7.79423
203	CAATACAGATCAGCGGGACGA	23	7.50267	6.2651	7.75745
204	GGGTGTGCATCGAGACCCAAC	9	6.89305	4.39978	7.72543
205	TGGACGTAATCAGATTCAACG	11	7.37718	5.99731	7.75392
206	CCGAATTGCTCAACTCGCCCA	12	7.10081	4.62659	7.69842
207	CAAAACAGCAGAAGAAAGTCG	2	4.54569	0	6.36396
208	CTTACAGCATCAGCTTCGCCC	20	7.22507	3.12164	7.75964
209	AGGGAGAGATCAGGTAGAAAT	14	7.37961	6.57251	7.75902
210	ATAAAAAAAAGAAACAGAAAA	6	6.63886	3.53553	7.60589
211	AAGTCCACGTGACGCTGGCGC	19	7.50807	6.82052	7.74013
212	TGCGGGACCTGACACTCCAGG	12	7.26863	6.18718	7.79423
213	GACAGAAGTCCAGCTAACACA	3	6.11246	0	7.34847
214	TGGATAAATTGAGACCAACTA	25	7.39921	6.24529	7.76447
215	TTGCCGCAGTCAGGCACATGC	29	7.4375	6.49536	7.77203
216	GATACAACGTGAAATGGGTTA	8	7.07503	4.67496	7.79423
217	CCACGCAGAAGAGACGGCACC	8	6.87908	2.78423	7.79423
218	CCTCACCCCTCGGATAACCTG	2	3.03046	0	6.36396
219	TTACCTGATTCAGAATCAACA	5	6.74497	4.07294	7.5598
220	CTAACCAAATCAGGGAGCCAA	12	7.25604	6.35698	7.69842
221	CGCCAGCACCGGGCCACGACT	4	6.59785	4.77297	7.79423
222	AAGTGCAGCAGAACACCACGG	2	4.54569	0	6.36396
223	CCCACCTGCTCAGATCCCTAA	10	6.71032	2.29103	7.72548
224	TCTCAATCATCATCTTCTTTC	7	6.96747	5.14202	7.69847
225	GCGCTCAACTGAGGAACCGAC	6	6.82578	3.53553	7.60589
226	CACTATGTCTCATAACGAGAA	9	7.24585	6.5574	7.72543
227	AAGAAACCACGAGCTCATCCC	3	6.22073	5.65685	7.34847
228	ATGACAGACTCATGGCGAACG	34	7.53384	6.63119	7.77555
229	TCATGCAGGTGAGTAAAGCAG	18	7.34626	5.65685	7.7349
230	AAGACTCCTGGATAAATACCG	3	5.65426	0	7.34847
231	GATTTCCTCTGATTCAAAACA	7	6.68862	5.14202	7.69847
232	CCCCAGCTCTGAAGATACCCA	5	6.61671	4.07294	7.5598
233	TTCCTACTCTCTGTCCCCTCA	9	7.03504	5.68836	7.57694
234	CGCAGACTCTGATCTGGATTG	14	7.20295	5.1595	7.75902
235	TAACCCCGCTGAGGACAGACT	37	7.48817	5.5798	7.78053
236	GCTGGGCGCTGAGGGCCAGGG	16	7.30974	6.26452	7.74023
237	ATAAAAAAATGAAGTCAAAAC	3	6.27356	0	7.34847
238	AAGCATAATCGAACCCTTGCT	3	6.11246	0	7.34847
239	AGATACCATTCAAAGCAAACC	3	5.30434	0	7.34847
240	AAGAGTTAGTCAGAGCATTCC	12	7.19643	5.6856	7.79423
241	GAGAGCGTCTGAGACGAATCA	8	6.94688	2.78423	7.79423
242	AATACCTAATGACTAATCAAA	7	7.01178	5.14202	7.69847
243	TCAGAAAACTCAGAAGAAAGT	6	6.61213	3.53553	7.60589
244	ACAAGAAGGCCAGTATCCAGA	9	7.11688	5.6759	7.72543
245	GTGCCTACAAGAGAACCTCGT	8	6.96804	2.78423	7.79423
246	CTCATACAAACAAAGGAAATA	13	7.3032	4.51879	7.76193
247	AACAGCGACTCCCACAACCAC	2	4.54569	0	6.36396
248	ATCCTCATCTCGAGCTTGGCC	7	6.91839	5.19507	7.69847
249	ACCGCGCGCGCGGCCCCAACG	2	5.15178	0	6.36396
250	TCTTAAAGATCAAAGAACAAT	3	5.33205	0	7.34847
251	AGGCCAGAAAAAGAAGACAGA	2	4.54569	0	6.36396
252	AAACCTAGAAGAGCAGACAAA	2	4.54569	0	6.36396
253	CCAAGGACAAGAAAAAACGGT	10	7.03224	5.32094	7.72548
254	AGGGTGTACTCAGAAAAATGA	10	6.92434	5.32094	7.72548
255	CATCTCTCCTGAAGTAAAGAT	23	7.3058	5.38357	7.73472
256	ATAAAACTGTGAGGCTAGAAA	5	6.58564	4.07294	7.5598
257	ACAGAGCGCTCCCCGCACCGG	29	7.04347	6.14696	7.69957
258	ACCACTAAATGAAAATAAATA	5	6.66634	4.07294	7.5598
259	GAGGAAAACTCTACTAAACGC	7	6.87396	5.14202	7.69847
260	TCATACTCAAGAGAAGCAGAA	3	5.68198	0	7.34847
261	ACATTGAGATCTTCCATGAAC	7	7.06274	5.19507	7.69847
262	AAAACACTCACAACCAGCAAC	6	6.79068	3.53553	7.60589
263	TAATTTGAGTCAATTCTTTAA	3	5.70969	0	7.34847
264	CACATAAAGTCAAAAAGAAAC	3	5.4126	0	7.34847
265	TGGAGGCCATCTCACTCACAC	4	6.28791	0	7.79423
266	TTGAAAGCTAGAACCTGAAGA	3	4.71275	0	7.34847
267	TCGGGGACATCAGGGTAATCA	2	3.93959	0	6.36396
268	GAATATATCAGAAAGACAACA	6	6.2588	3.53553	7.60589
269	GAAACAACCAGAGACCGGAAA	2	5.15178	0	6.36396
270	ACCCACAGATCACATCTACTA	4	6.46484	0	7.79423
271	AGGGAGGTAGCAGAGAACTCT	4	6.58009	4.77297	7.79423
272	CCAACTGCATCACCAGCGGCA	4	5.85951	0	7.79423
273	CCAATGCCAGCAGAAAAAGAA	2	5.15178	0	6.36396
274	CATGTGAAGACATTTCAGAAC	5	6.75396	4.07294	7.5598
275	ACACAATAATCAAATTGTCAC	5	6.87214	6.1094	7.5598
276	AGCAATCAACGATATGGGGCT	4	6.68127	4.77297	7.79423
277	TCCAAAACAAGAACAAAAAAG	3	5.52087	0	7.34847
278	GGGCGGCCCCCGGGGAGGGGC	16	7.22917	5.43982	7.74023
279	AAGAAAAGTTCAAAGGCACAG	11	7.22555	4.988	7.75392
280	ATCTCTGGCTCATCCGCCCTG	15	7.26982	6.30242	7.70698
281	GTACAAAACTAAGGGATAATC	6	6.93201	5.65685	7.60589
282	CGAAACCAGAGGAATCCCGAA	2	5.15178	0	6.36396
283	GAAAAAAAATCAACCATGTAA	3	6.38183	5.65685	7.34847
284	GCATCACAAGAAAAAAGACCA	2	4.84873	0	6.36396
285	GAACAGCCATGAGAATCATAA	5	6.87037	6.1094	7.5598
286	CAACAAACCTCAACAACTGCT	3	5.92364	0	7.34847
287	AGCGGGCGGGGAAATCTTGAG	5	6.78473	4.07294	7.5598
288	AAAAACTCATCACAGCAAATC	2	5.15178	0	6.36396
289	AGGCATGCTCCAGGGAGCGCG	6	6.40881	3.53553	7.60589
290	AAGAGGAATTCAGCAGGAACG	3	5.49316	0	7.34847
291	CATGAAAAATCACCAGCCATG	6	6.90233	5.68986	7.60589
292	ACAGCTCCACAAGAAGACCAC	2	3.93959	0	6.36396
293	GCTAAGTGTTCAGCTACCTCC	5	6.22003	0	7.5598
294	ACAACCAAACACACACACGGA	2	5.15178	0	6.36396
295	TCCCCGCAGCGACACCAACGA	2	5.75787	0	6.36396
296	AAGCAGTCCTCAGATGGAAAA	2	4.54569	0	6.36396
297	CACGGGGATCCAGCAGAGGCC	6	6.43794	3.53553	7.60589
298	ACATATTCTTCAACCAGTCGC	4	6.40439	4.77297	6.96504
299	AAAAAGAGCTGAAATGCAAAC	16	7.17795	5.46864	7.74023
300	ACCACGATCACAGGCATGGCC	11	7.21722	6.56834	7.75392
301	GTTGTAAGCAGAAAACAGAAC	15	7.27422	6.30242	7.77217
302	GCGCGGGGCTCAGCTCCCGGG	19	7.37428	5.98472	7.74013
303	ATGAGCACATCAGTTAAGGAG	19	7.48801	6.91295	7.74013
304	CCCGGCCCCTGAGGCCGAACA	15	7.22843	5.65685	7.77217
305	AAGGGCAGCTGAGACCTAAAA	28	7.49778	5.9328	7.77657
306	GTTTAGGCTTGAGCTGTTCCA	41	7.60949	6.79726	7.79109
307	TCCATAGTATGAGACGGGTCG	22	7.23895	6.37322	7.77994
308	GCCCGACATGGAGCACGGAGA	5	6.68547	4.07294	7.5598
309	CTATGGAATTCACTCGGCTAC	3	5.60142	0	7.34847
310	CAAGGAAGCCCAAAAAAAAAC	2	5.15178	0	6.36396
311	GCACCGCGCGCACCCTCCGGG	19	7.37371	6.60362	7.78034
312	ATCTTTACCACAGAGGGGTGA	8	6.84707	4.67496	7.57985
313	AATGACGGAAGACTGCATCGC	5	6.48274	4.07294	7.5598
314	CAGGAAGGCAGAACAACAAAT	16	7.03939	2.65001	7.79423
315	TGTGGAAGATCAAGGGGATGA	29	7.5013	6.52245	7.7382
316	ACAATGCTATCAGAGATGACA	4	6.53295	4.77297	7.79423
317	CAATGTAGACGTACACGCAGC	3	6.22073	5.65685	7.34847
318	CCTGGTCCATCAAGTTCGCGT	14	7.23659	6.23408	7.75902
319	AACACGCCCTCATCGCAGCAG	13	7.28592	5.40541	7.76193
320	CAGCGAAAAGGAGCAGGGTGA	7	7.02635	3.11704	7.69847
321	AGACGAGCTTGAGCTCAAGGG	17	7.37703	6.28858	7.77555
322	CTGCAACCCACAGAACAGCCA	9	7.04012	5.68836	7.72543
323	TGCACGAGCTCAGCTCTCAGC	13	7.03994	4.35058	7.76193
324	GGAAGTAAGCAACTAAGGAGA	2	4.84873	0	6.36396
325	GACCTTACATGAACATGATGA	20	7.42495	6.98017	7.75964
326	CCCCACTGCCCAGCCCAAGCT	10	7.07498	5.32094	7.72548
327	ACAACAATTCCAACAACACCC	2	4.84873	0	6.36396
328	CCTCCACCTTGACAGAAACAC	13	7.17911	6.1872	7.68708
329	AACTCAGCCTCGCATGCCTCA	3	5.68198	0	7.34847
330	AGAAATCAAAGATCAACTAAA	3	5.92364	0	7.34847
331	ACTGCATCCTCAGGAAGTCAG	23	7.3428	5.83374	7.75745
332	CCAACAGTGACCAACAAAACA	2	4.84873	0	6.36396
333	CCAGTCCCTTCAGGCATGCAC	16	7.18163	6.53926	7.74023
334	AACAGACCCTGAGCATTCGTA	3	4.90157	0	7.34847
335	CAGGAAAAACAACGTACTGAA	2	4.84873	0	6.36396
336	CATCTCAAAGGACAAAGGCAT	5	6.63724	4.07294	7.5598
337	GAAGGAATGTGCTCAGCCATT	3	5.62914	0	7.34847
338	GGTCTCACATCAGAAAAAGAG	2	3.63655	0	6.36396
339	GCCTAAGACCGAAGGTAATGA	3	5.44032	0	7.34847
340	GCGAGGCGCTGAGAGAGAAGG	23	7.32914	4.79231	7.78469
341	TAGTCCCGGTCGGACCCAGTC	8	6.87307	2.78423	7.79423
342	AGCTCGTTCTCAGGGCTTACC	5	6.25641	4.07294	7.5598
343	GCAGGCAGCTGAGGGGGTCGT	14	7.15884	5.11433	7.75902
344	AACACCGCATCCCCCCAAGCA	2	4.54569	0	6.36396
345	CGCCCCGGCACAGGCAGGGCT	10	6.96249	5.32094	7.72548
346	GGAGAGGCCTGAGCAGGCCGG	18	7.21522	6.13849	7.7729
347	AATAGAACCTCAGACAGCTAA	3	6.05962	5.65685	7.34847
348	GCCTCAAAAATGCACAACGCC	2	4.54569	0	6.36396
349	CAGACAAGACGCAAGGAAACT	6	6.44299	3.53553	7.60589
350	TCCAGGGCCTCGGCCAGGCTT	8	6.55536	4.67496	7.57985
351	AAACAGCACTCTGATGCCCCA	3	6.03191	0	7.34847
352	GACCCCACCTCAAAGAATTAC	46	7.50143	6.26102	7.76365
353	TGTGCCAATTCAAGGACCCCG	23	7.40427	6.54044	7.73472
354	CGCCACAACTGGGCCGGTAGT	6	6.74152	5.68986	7.60589
355	CGTGGGGGCGGACCCCAGTGG	16	7.38543	6.62283	7.74023
356	CACACTTTATGAAGAACAAGT	11	7.22433	5.99731	7.63074
357	AACCCGGGTTCATGGGATCCG	7	6.93114	5.14202	7.69847
358	CCATCATGCTCAGACAGGGAC	11	6.92195	2.10379	7.75392
359	CCGGGGAGCACAGTTGAAGAG	8	6.78677	2.78423	7.79423
360	AAACAATGACCATCATACCAC	2	5.45482	0	6.36396
361	TCCGCAAGCTCTAGGCGCAGC	13	7.28094	6.1872	7.76193
362	GGTGGACAGCGAGCCCAGCAG	9	6.7729	5.65685	7.57694
363	AGGATAGCCAGAGCCCTGTGG	11	7.32472	6.78103	7.63074
364	TAACCGTAATGAGCGATGTAT	4	6.54061	4.77297	7.79423
365	TACAGGCTCTCTGGCCAGTGG	6	5.86472	0	7.60589
366	CGAAGAGTATCACAATGCAGG	6	6.86529	5.65685	7.60589
367	TCATCACCAACCGCGTAGAAA	4	6.70989	4.77297	7.79423
368	ACAGGCCACCGCACCTCGGCA	2	4.54569	0	6.36396
369	ATGCGTGTCTCAACTGGATTG	8	7.19169	6.08738	7.79423
370	CATGAAAAATCATCTCCATAT	3	5.62914	0	7.34847
371	AAGGTCTTGCGATGGCGAATG	3	4.98212	0	7.34847
372	AAATATCAATGAGCTCGGCTA	7	6.71277	5.14202	7.69847
373	AAACCAGGAAGAAGACCACCA	2	4.84873	0	6.36396
374	TCCAGGCAAACACGCCACTCC	2	4.54569	0	6.36396
375	GTGAAACCATAATTAAATTTG	3	5.4126	0	7.34847
376	CACCTGGCCTCGCGCCTACGA	3	5.60142	0	7.34847
377	CATCCTCCTTCAACATTTAGG	4	6.47571	4.77297	7.79423
378	CCACCGCACACGCCCATCATC	5	6.49209	4.07294	7.5598
379	CACGCTGCCTCGGGGGAAGCC	7	6.4433	3.11704	7.38613
380	CGAGCAACCTCAACCAAGAGG	2	4.54569	0	6.36396
381	ACAACTAATTCAGGACCAAGC	5	6.42048	4.07294	7.5598
382	ATGGAGCTTTCACTAACAAGA	7	6.76172	5.14202	7.69847
383	AAATTGACATCAACACCCAAG	4	6.18797	4.77297	7.79423
384	CCAACACGTTCAGACCTGTGA	5	6.72632	4.07294	7.5598
385	AAAGAAAGCACAGACCAAACA	2	4.54569	0	6.36396
386	AAAAACGGATCATGCAACCAT	3	6.30128	5.65685	7.34847
387	GATCACCGTGCGGGGCGGGTG	14	7.37631	6.53685	7.75902
388	GGAATGGTCTCATTCAAACCA	5	6.54281	4.07294	7.5598
389	CCGGTGACCTGATCGCCCTGC	12	7.03352	4.62659	7.69842
390	TCATCAGACTCAGCGTCTGCG	10	6.89192	4.07294	7.72548
391	AGAACTACCTCGAGAAGTGGC	11	7.28561	5.97229	7.75392
392	GACGCGGGCTCAAGACCCAGA	11	7.17492	4.93625	7.75392
393	AATAGATACAGAAAAAAAAGA	6	6.01394	3.53553	7.60589
394	CTTGGTGCCACTCCCAAACTG	9	7.26418	5.65685	7.72543
395	TGCCCAGGATCTGTGTCAGAG	12	7.13106	4.77297	7.79423
396	ATTAGACAATGAACTTAAGTA	5	6.03315	0	7.5598
397	CAATCAAACTCTAACAAAAAC	3	6.27356	0	7.34847
398	TTCAGGGTATCCGGGCGCCGC	3	5.70969	0	7.34847
399	AAAGGAAAAAAAAAAGCACCA	2	3.93959	0	6.36396
400	ACACAAGGCTCCAAAAGTAAA	2	4.24264	0	6.36396
401	GAAACTCACTCAAAACCATCC	2	4.84873	0	6.36396
402	TACAGTCAGTCAGGCCCAAAG	5	6.11178	0	7.5598
403	TAAGCTCATCCAGTCAAAACT	3	6.11246	0	7.34847
404	AGGCGAGCTCGAAGAGGCAGA	5	6.25838	4.07294	7.5598
405	CGTCCCCAATCAGAGACAGTA	4	6.33949	4.77297	7.79423
406	TTCTGCTGCTCCTGCTGATGC	24	7.24348	6.11118	7.61515
407	CCAGTCACCTCAGCAGGGGAG	22	7.49316	6.45576	7.77994
408	ACTGGGCCTTCAGATCCTACA	45	7.55478	6.67221	7.77217
409	CTTTATCCCTCAGAACCCTGG	64	7.54099	6.52606	7.79085
410	ATCAGACGATGAGTGAGTAAA	82	7.61099	6.57072	7.79119
411	TTCAGCTTTTCATCTTATTCT	15	7.1166	4.89898	7.77217
412	TGTCAAGCATGAGCACCAGTA	15	7.14458	4.92293	7.70698
413	ATGCACATGTCAAGGAACAAC	10	7.17743	6.3389	7.72548
414	ATCAAAAGCAGACTGACAGAA	5	6.61749	4.07294	7.5598
415	CGCAGATCCTGAGGAACGAGG	17	7.41636	6.40611	7.77555
416	AGTCCTTCCTCATACAACGAA	21	7.44241	6.45033	7.75228
417	GCTCTCACCTCAGGGAGTCCA	54	7.59829	6.92789	7.78236
418	ACAGGCGACTGAGGGGGTGGA	31	7.36128	5.23167	7.77408
419	TTAGTTCACTGAGGAAGAACT	21	7.49419	6.66288	7.75228
420	CTGTCGGAATGAGCGTGGGAT	6	6.94256	5.68986	7.60589
421	TCCTCCCCATCGGCAGGGAGA	37	7.5146	5.58698	7.76194
422	AGATGAACATCAGGAACATTG	30	7.47135	6.92812	7.75584
423	GAAGCCGACTCAGGGTTAGGA	10	7.28494	6.3389	7.72548
424	CAGAGGTCGCGAGGACAGTGA	26	7.60497	7.10863	7.78399
425	CCCTTGGCCTCAGCCTCATGG	24	7.53613	6.90822	7.7702
426	CATCCATTTTGAGAAAAGACG	24	7.51244	6.77798	7.7702
427	TCCTGACAATGAATCGGGCAC	12	7.27731	5.67873	7.69842
428	GCCAGACTTAGAGAGGAATGC	16	7.27145	5.43982	7.79423
429	ATCCCTAGATGAATAAAAAGA	8	6.9158	4.67496	7.79423
430	AAAAGCAAATCTTAGAAAAAA	4	6.52285	4.77297	7.79423
431	GGAAAAGCGTCAACGCCGCCT	6	6.66325	3.53553	7.60589
432	AGAGTAAACGGAACCGCAGCG	5	6.63615	4.07294	7.5598
433	TTTAGACCATGAGGGCCCTTT	50	7.60111	6.61617	7.78038
434	GACCCGTACACGGCTGAAACC	2	4.24264	0	6.36396
435	GGTTCACGTTCTGCATGGACA	20	7.43968	6.57642	7.79423
436	GTCACAGCCAGACAGCAAACA	8	7.17892	6.08738	7.57985
437	TAGTAATTCAGAACAATCGAG	5	6.45935	4.07294	7.5598
438	ACGTCGAGCTGAACAGCAGGA	4	6.20128	0	7.79423
439	CATCTGTCGTCAGCCAGTGGT	6	6.78228	5.65685	7.60589
440	CGGACGACAACCACCCAGCCC	6	6.96411	5.65685	7.60589
441	CGAAGTGGGCGGGTTCGGCAA	4	6.3496	4.77297	7.79423
442	ACACCACCGCCAGGAAGAGGA	8	7.04788	4.67496	7.57985
443	TTGAAGATGCCAAGCAAGCAG	4	6.29235	0	7.79423
444	ACCCACGCATCAGCCAAAGCC	2	4.84873	0	6.36396
445	CCAGACTCATCAGGCACCCCC	10	7.29054	6.2676	7.72548
446	ACCGTCCACTCACAACACACC	5	6.62965	4.07294	7.5598
447	CAAACAAACTCCACATTGCCG	8	7.10584	6.08738	7.79423
448	TCAGCTTGAGCGCCCACACAC	4	6.4177	0	7.79423
449	CTGATGTACTGAACTGAAAGG	5	6.6099	4.07294	7.5598
450	ATACCAAGGCGAGGGCGTCAA	3	5.49316	0	7.34847
451	AAAAGAGACAGAAAAAAGAGA	4	6.02879	0	7.79423
452	TGGATAGTGAAAAAAAAATTA	4	6.36811	4.77297	7.79423
453	CCAATACTGTCAGCAAAGGGT	6	6.61141	3.53553	7.60589
454	CACCACAACAGACACCAAGGC	2	5.15178	0	6.36396
455	TTACAAACCTCAAGAAACTTA	4	6.6055	4.77297	7.79423
456	AGCAGGACAGGAGATTAAAGA	4	6.29235	4.77297	7.79423
457	TAAGAGCAACGAGTTCTTCTC	4	5.15348	0	6.96504
458	TGCCTAGGAAGAAGCTAATTG	5	6.13179	4.07294	7.5598
459	ACACAAAAGACAGCCAGGCAC	3	6.38183	5.65685	7.34847
460	ATGTGCATTTGAAGATTCTGT	52	7.48992	6.52146	7.77375
461	TCGGAGATTTCAACTGATGAA	22	7.48172	6.40698	7.72301
462	CTTCCCCACGCAGCTACTGAT	13	7.22143	5.41387	7.76193
463	TGGGTCCATTGAGTTTGGGTA	15	7.09738	4.86637	7.70698
464	CCGCCCATATCAGGACATGGG	41	7.47507	6.24165	7.79109
465	TAAAGCACTTGAATAGCTCAG	20	7.30191	5.31529	7.75964
466	TACCTCATATCAATGATGTAT	8	6.65957	4.67496	7.79423
467	CTGCCACACTCATGGGCCGCC	47	7.54478	6.80021	7.75417
468	TCAGTATTCTGAAAACTCTAA	31	7.44024	6.5166	7.76107
469	ACAAGGCTCTGAGGCAAAGGG	20	7.46812	6.71869	7.79423
470	GTCAAACATTCAGAACAATGT	25	7.48621	6.74567	7.76447
471	AGAAGGCACTCAGGAAGACCA	8	6.77186	4.67496	7.57985
472	TCCTCCCCCTCAGCTGGTTAC	43	7.52709	6.22905	7.7838
473	TGAATATCTTCTACTCTCTGT	15	7.35393	6.33661	7.77217
474	ATACCATCCTGAAATAGTAAA	30	7.42092	6.03026	7.75584
475	GCATGCTTCTGACCCGCTGCT	11	7.10488	5.99476	7.63074
476	CCAGGGCCTTGAGCACCCAGA	36	7.50336	6.78511	7.76338
477	AAACCGTCCTCATCAGTATAT	16	7.37737	6.55018	7.74023
478	GATCTACCCTGAGGTGCTTCA	7	6.69292	3.11704	7.69847
479	GACAAAGTACCACCTGAGCAA	7	6.74142	5.14202	7.69847
480	CAAAAGAGCTGAAGCATTTCA	9	7.12467	5.6759	7.72543
481	CATGGCCCCTGAGGCCGACGG	33	7.37017	5.67916	7.76318
482	CCCGCGGCCTCAGCCGCACCA	5	6.37511	4.07294	7.5598
483	GGGCTTGGCTCAGCTGCACCC	20	7.43682	6.57642	7.75964
484	GGCCAGCCCTCGGCAGGACGG	12	7.2188	5.67873	7.69842
485	TACTTCCTATTGTCAAGTTTA	4	6.3496	0	7.79423
486	TATGAACGAGGAAAAGCCAAA	5	6.42385	0	7.5598
487	CGGACCGCAGGAAGCGGGGAA	6	6.52599	0	7.60589
488	GCCCTGCCCTGAGGTGTCTGA	23	7.53163	7.15821	7.75745
489	GAATCAAAATCAAATGAATGG	6	6.80467	5.65685	7.60589
490	AACGTCTTATCTGAGCCACTA	5	6.43342	4.07294	7.5598
491	TCTCCCGCCTCAGCAACAGGT	35	7.55581	7.1627	7.75659
492	CAGCGACAATCAAGCATCACG	5	6.79341	4.07294	7.5598
493	CTCAGGGGATCAGATGCACTT	5	6.14956	4.07294	7.5598
494	CTAGTAGGTTGAGCTGATTGA	19	7.46294	6.80959	7.78034
495	CCTCCGCACCCAGGTCAGAAC	12	7.11655	5.67873	7.69842
496	GATTACACTTCAGAGCAGACA	33	7.5947	6.8952	7.77704
497	AAATCCTCCTGAGTGTCCAGG	14	7.2771	5.14202	7.75902
498	TCTGGGCCCTCGGCCGCCGGA	4	5.68626	0	7.79423
499	ACATAGGCATGAGAGGCTCCA	8	7.0592	5.96621	7.57985
500	CACAAGAGGCCAAACACAGCC	2	5.15178	0	6.36396
501	TGCTTCCCTACTAATTGCTCG	6	6.82912	3.53553	7.60589
502	TCATTCTCCTCAGCGGCATCC	20	7.18279	5.85791	7.69768
503	CGAGTGAAAAGAAGGCAAGGA	6	6.88058	5.65685	7.60589
504	TCGTCATACACCAATCCCAGG	8	7.07649	6.08738	7.79423
505	GCCTTCTGATCATAAATCTAA	3	6.11246	0	7.34847
506	TTGCGATGATCATAGAATCTA	3	5.44032	0	7.34847
507	CTCGCAGCCTGATGCGCATCT	22	7.30227	5.50435	7.77994
508	ATGCAGGCCTCAGAGTTATAG	4	6.5374	4.77297	6.96504
509	AGCAGCTATTGACAACCCCCC	5	6.22091	0	7.5598
510	AACCTAGAATGAAATGCATAC	6	6.78014	3.53553	7.60589
511	GGGAAACAGTCATCACCACTC	6	6.97416	5.65685	7.60589
512	GAGTTCCAATCAAAATCTAAA	3	5.4126	0	7.34847
513	AAGACCCCTTGAAGGGCCCGG	10	6.78039	2.29103	7.72548
514	ACAGTAAAATGAGAATTGAGA	9	7.01508	5.65685	7.72543
515	TTAAAAGTGTCAGTGAAACAT	5	6.54115	4.07294	7.5598
516	TAAGCACACTCACCAAACGAT	2	4.84873	0	6.36396
517	AGTAAGGACTGAGAGCCCTGG	14	7.36763	6.23408	7.69847
518	AGAAGCTTATCAGCCACCAGA	12	7.24352	6.43863	7.79423
519	AGAACCCACAGGACCCAGCAG	10	7.31233	5.28445	7.72548
520	GGCGGGGCCTCAGCGCCGCGG	25	7.33348	6.63802	7.73969
521	GCTCCCAGCTCAAGTACGACT	4	6.02879	0	7.79423
522	TCATCATGGTCAAGGCTGGAA	9	6.79963	5.65685	7.57694
523	ATCGCAACATCGGCCCCTCTG	5	6.61838	4.07294	7.5598
524	GCACAGGAGTGCCACATTACA	6	6.68574	3.53553	7.60589
525	TGCATGTGCAGAGCGCCAATA	7	7.01188	6.23408	7.69847
526	ATACAGATATAAAATCCTTTT	3	5.60142	0	7.34847
527	GCCGTCCACTGACGGCGGCGA	22	7.42501	5.94054	7.77994
528	TACTATATATGATACATCCGG	13	7.33546	6.20312	7.68708
529	ACCAGCACCTCAGACCGCACA	4	6.51198	4.77297	7.79423
530	CCCATACCATCACCAGGCGTG	4	6.41525	4.77297	7.79423
531	ATTCACTCCAGAGAAAAACAG	6	6.24835	0	7.60589
532	GAACCTGAAAGAGCACAAAAT	3	5.76253	0	7.34847
533	TAGAGGCCATGACGAATGAGG	16	7.31157	6.045	7.74023
534	ACAACATCTTCAGGACCATCA	31	7.50045	6.56712	7.74637
535	CGATTATCCTCATAGCCTATC	10	6.84337	2.29103	7.72548
536	GGATGACTCTCAAGTCATATC	11	7.2342	5.99731	7.75392
537	CGGAAAACTTCAGGCCAACAA	10	7.1777	6.3389	7.72548
538	GTGGACAACCGACACCCCTCC	7	6.92714	5.19507	7.69847
539	AACAAGATCTCTTTCCCCCAA	3	6.11246	0	7.34847
540	CCAAAGGCAGGATCCAGCCCC	3	5.62914	0	7.34847
541	ACGACCTCCTCAAGGCCAACG	12	7.01929	4.68807	7.79423
542	AAGACCCAGTCCTCGACACCC	2	4.54569	0	6.36396
543	GATCGGACCCGAGCGCCACCC	26	7.40431	6.13301	7.78399
544	CACCACCTCTGAAGTCGTCAA	23	7.40269	6.51569	7.73472
545	AGGAGGCCCACATAGCAGGCA	5	6.53855	4.07294	7.5598
546	CTACAAAAAAGAGCAACTGGG	4	6.46484	4.77297	7.79423
547	GGCTAAATATGAGGAATAAAT	6	6.69341	3.53553	7.60589
548	ACATGTCCATGAGACCACACG	13	7.2337	6.73022	7.76193
549	AAGGCAAGCAGAAACGAGATT	3	6.14017	5.65685	7.34847
550	TAAGTCGCTGCATGTTGTTCT	16	7.37424	6.26452	7.74023
551	AGAACACCATCACACACGCAC	2	5.15178	0	6.36396
552	AGGTGGTACTCACACTTCAGG	8	7.27591	6.08738	7.57985
553	CGCCGAGCTTGAGGCCCTGAC	25	7.38238	5.05321	7.7857
554	GACCCATAAAAATAAATGCTA	4	6.33184	4.77297	7.79423
555	GAGATGATATCATTCTCCACG	7	6.71804	3.11704	7.69847
556	CCAATGCCATCAAAAACAAGA	3	5.60142	0	7.34847
557	AAACACAAGCCTGATAGGTCC	3	5.8708	0	7.34847
558	ACACCCCAAGCACACACCAGG	2	5.75787	0	6.36396
559	AAAAGAAAAAGAGAGGCCGCA	2	3.93959	0	6.36396
560	ATTTCCTGCTCGTGAATAAAA	13	7.20178	6.13197	7.76193
561	GGACAGTCATCAAACACATGT	5	6.45176	4.07294	7.5598
562	ATTCCCTACACAACCTTCACT	11	7.25651	5.04909	7.75392
563	AACTCCCGAAGAGAGAATAGG	14	7.34259	5.92795	7.75902
564	CCAGGGTGACGAGGAAGGATA	10	7.31472	6.31674	7.72548
565	CTCCGGCACTCACCAGTGCCC	16	7.18115	5.43982	7.74023
566	AACCGGAACTGAACTACAATC	16	7.13557	3.75658	7.74023
567	AGCTGGCCCTCAGCCGCAAGG	29	7.47052	6.46649	7.78791
568	CCTGACCCCTCATATCCCGAC	5	6.81316	4.07294	7.5598
569	ATTAAAAGAGGAAGCAGGATA	5	6.85467	4.07294	7.5598
570	AAAGCCACCTCAAGAGGTTGA	5	6.64769	4.07294	7.5598
571	GGAACCGGTTGACGGCCAAGC	16	7.22041	4.63885	7.74023
572	TGAAATATATGAGATTTAGAA	30	7.36411	6.30067	7.75584
573	TCGTCAATATGAAGGTCCTCG	31	7.47767	6.85104	7.77408
574	GAAACAATCTCAGGCAAAGAA	10	7.09005	5.32094	7.72548
575	AAAGAAGACTCAACCCTCACA	2	4.24264	0	6.36396
576	AACAGGAAGTCAAAGACAGAA	4	5.89578	0	7.79423
577	ACACCTTGACGACGAAGGCAA	3	5.8708	0	7.34847
578	TGATGCAAATGAGAAAATACA	5	6.677	4.07294	7.5598
579	GCAGGGATCAGACGAGCGACA	15	7.24859	5.68278	7.77217
580	CCCTCGCGCTGAGCGAGCAAC	9	6.80368	2.51416	7.72543
581	GGGTGGACCTCGGGAATCTGC	6	6.73775	3.53553	7.60589
582	ACTTCCTCTTCCGCCTCTTCC	4	5.89257	0	6.96504
583	CACCACTGCTGAATGAGCATT	22	7.51534	6.71781	7.77994
584	ACCAAAAATTCTACAACAAAC	4	6.48902	0	7.79423
585	TCGTTTCCCTCAGCCAAGGCA	16	7.33303	6.08937	7.74023
586	AAAGCAGTCTGAGATGCCTCT	4	5.63667	0	6.96504
587	CTGAGCACCTGACCCAATAGA	10	7.15468	5.32094	7.72548
588	CGCTCCCGCTCGCGCAACCCA	11	7.00856	4.93625	7.75392
589	TCATCATATTGAGAAGATAGA	9	6.98321	5.6759	7.72543
590	GGCGCGGCTTCGAGAGCCACG	5	6.49261	0	7.5598
591	ATCCGAGGGTCAGGAGCGAAT	8	7.11971	4.77297	7.79423
592	AAAACACGTACAGAGACCCGC	2	4.24264	0	6.36396
593	CACAGAACCTCAAAAGCCACC	2	3.93959	0	6.36396
594	GTCCAAAGCTGAACAATATAA	4	6.30567	0	7.79423
595	CCCCAGCACTCTACTGGCTAG	5	6.01086	0	7.5598
596	CACTGAGTTTCACCACTGACC	7	7.01737	6.23408	7.69847
597	GTCAGCAGCACAGAGATGTTC	6	6.8053	5.65685	7.60589
598	AGGTTAATCTGTAGTGACACG	7	7.20924	5.14202	7.69847
599	TAACTCCCCTGAGAACCCTCC	13	7.02846	3.31378	7.76193
600	CAGGGCAAATGAGTCAACTGG	10	7.03845	3.93858	7.72548
601	CCCCAAGCCTCTCCTTCATCT	9	6.93337	4.39978	7.72543
602	TCAGTTTCCGCGTGGATGCCA	4	6.25287	4.77297	6.96504
603	TAGCCACGCAGCCAAAAAAAT	4	6.69978	4.77297	7.79423
604	TGGAACAAACCAAAAATAAAG	2	5.15178	0	6.36396
605	TAGAAATGTTCGGTTGGTCTA	7	6.88992	5.14202	7.69847
606	GATTACCACTGACTCTCAACT	6	6.97535	5.65685	7.60589
607	CATGCCGAATCAGATCAGACT	7	7.1523	6.50414	7.69847
608	ATCACAAACTCATCCATAATC	2	4.84873	0	6.36396
609	TTGTGACCGTCAGGCTGTCGC	13	7.40106	6.18053	7.76193
610	CAAAGACAGTCACAATGAAAA	2	4.24264	0	6.36396
611	AAAATATCATCAGATTGCTTA	4	6.14083	0	7.79423
612	AAATCTTGCTCAGACTACAGA	4	5.56732	0	7.79423
613	GTGGCTACTTCTCTGTGTACG	4	6.06507	0	7.79423
614	GAAAAAACCGGAAGTGCAGCA	4	6.22055	4.77297	7.79423
615	ACCATGCAAACGTCATTCACC	3	6.03191	0	7.34847
616	GGACTGTTTTCAAGCTCTATT	9	6.85002	5.68836	7.57694
617	ACGAGGACATCACCAATAACC	2	3.63655	0	6.36396
618	GGCAGCACATCCGCTGATCTG	4	5.96834	4.77297	6.96504
619	TCCACAGCCCCACCCCTAGAG	6	6.78993	5.68986	7.60589
620	AACAAGAACTCAGAAACTGCG	9	6.90221	4.27784	7.57694
621	TCCATAAATTCATTTATTCGA	9	6.79251	4.27784	7.57694
622	CAAATCAGGTCATCACCGAGA	7	6.8083	5.14202	7.69847
623	TAAGAATCCACAAAAATATAA	3	6.43467	0	7.34847
624	GCGCACTCCTCCCGATGGCTG	5	6.48164	4.07294	7.5598
625	TCGCGGGGATCAGGGGCTCGG	11	7.2944	4.988	7.63074
626	AAGAGCACCAGAGACGCAAAG	4	6.0389	0	7.79423
627	ACACCATCATCATCCCCAAAC	2	5.15178	0	6.36396
628	GCAAACGGCGAAGAAGTCCAG	2	5.75787	0	6.36396
629	TCCTCTGGCTCCTCGCCGTCA	5	6.22653	4.07294	7.5598
630	CTATAAAACTCAAAATGCAAA	6	6.57863	3.53553	7.60589
631	TCTTGCCCATCAGAATGTCCA	6	6.68294	5.65685	7.60589
632	TGGCAATAAAAAAAAAAAAAC	3	6.27356	0	7.34847
633	ACAAACCAAGCAAGTGGAAGC	2	4.54569	0	6.36396
634	TCCACGTACTGTGGAAACCAA	9	7.13051	6.5574	7.57694
635	CAACGCCCAGGAAACCCGGAT	9	7.08582	4.39978	7.72543
636	AAAGACAAACCATCAAGTCGA	2	4.24264	0	6.36396
637	CAAACGCACTCACCGACCAAC	2	4.84873	0	6.36396
638	GTGAACACCTATGGGCAAAAT	2	4.24264	0	6.36396
639	GAAGGAGTGCGAAAAACCCAA	8	7.24916	6.08738	7.79423
640	TTGGGATCATGAATAGAAAGT	13	7.39092	6.13197	7.76193
641	GCTGCGCCCGCTGCCAGCACA	21	6.95765	6.07305	7.60959
642	AACAGCAAATCAAATAATCTA	8	7.21325	6.81196	7.79423
643	AACAAGTTCTCAGGCCACCAT	7	6.90432	5.14202	7.69847
644	CATTAACTCGCACGGCGCTAC	4	6.45474	4.77297	7.79423
645	AAGAAGGGCACAAGGAGCCAA	4	6.29556	4.77297	7.79423
646	GCCAGAAGCAGAGGCAGTAAG	5	6.67985	4.07294	7.5598
647	CATAAGGAACGAGGGCAGGGC	7	6.37681	3.11704	7.69847
648	AAAAGAACCAGAGATACGGTG	6	6.85941	3.53553	7.60589
649	ACATTACACTCAAGGAATATC	6	6.63324	0	7.60589
650	TCGGGGAGCCGAGCGGCAAAG	12	7.19996	4.68807	7.69842
651	ATGACCAAATGAGTAGATGAG	12	7.18988	4.68807	7.69842
652	TACTGAAAATCATAAAGAAGA	3	5.84308	0	7.34847
653	AAGAACAACTCATTGCACTCG	3	5.22378	0	7.34847
654	CAATGGGCCCAAGAAACAAAA	2	4.54569	0	6.36396
655	CGTCCCCACAAAACAGCCCCC	2	4.24264	0	6.36396
656	ACGGCAAGTCCAACGAGGACA	4	6.51964	4.77297	7.79423
657	AAACAGGGACCACCCCCAGCC	2	5.45482	0	6.36396
658	AAAACAGAGTCATATGCGCTA	3	5.06268	0	7.34847
659	CATTCCAGTTCAAATACACTA	10	6.95744	2.29103	7.72548
660	CAAGGCAAATCTAAAAAAAAT	3	5.79025	0	7.34847
661	GTCGGGACATCAGGAAGGGAG	4	5.92441	0	7.79423
662	GCTGCCCGCTCGGGGTCTGCG	5	6.30547	0	7.5598
663	ACAGAAGCCTCAAGTGCAAAC	4	5.68701	0	7.79423
664	TGAACGCACTCTGTCCAGGCC	7	6.49301	3.11704	7.69847
665	CCCGAACCATGAGACGCATAG	29	7.48418	6.08417	7.78791
666	GGGACTAGCTCAGGCCAGAGC	6	6.63905	5.65685	7.60589
667	TAAGACTGCTGGGGCGGTAGC	12	7.31663	6.45626	7.69842
668	GTACCCCATTCAGGTAAGTCA	11	7.00789	4.988	7.75392
669	CGCAGGCACACAAGAAGGACC	10	7.34709	6.74506	7.72548
670	ACATTGTCAAGATCGTACCGC	19	7.39824	6.86102	7.74013
671	GCCAGAGTATGAGGGCCCCCC	13	7.1446	5.38461	7.68708
672	AGTTCCCCTAGAGGAAGACCA	8	6.73138	2.78423	7.57985
673	AAAATCGAGTGAATAATAAAT	7	7.04365	5.14202	7.69847
674	CACACATTCACAACAAACAGG	6	7.13459	5.65685	7.60589
675	TCACCCCCTTCAGCCAGGTCC	5	5.9843	4.07294	7.5598
676	CCCACGCCCTGAGACATCAGC	18	7.47142	6.19714	7.7729
677	AAATACCTGTCAACCAGCCCC	7	7.13959	6.23408	7.69847
678	GATGCCATGTCAAGCGGCCCT	8	7.0013	4.77297	7.57985
679	GAAAGAAGACGATAAGGAGGG	6	6.7873	5.65685	7.60589
680	CAACAGCACTCAGCAGCAGGC	25	7.46792	6.24733	7.76447
681	AGGACCCTCTCAGACAAATAC	9	6.96767	2.51416	7.72543
682	GACCCCGCCTCGGGCCACAAT	11	7.2924	6.69649	7.75392
683	ACTTCCGGCTCATAGAGCCCC	4	5.80151	0	7.79423
684	CAATGATCCAGAGATAACAAC	8	6.8486	2.78423	7.79423
685	CCGTGGATGAGAGCGGGCCCC	6	6.34308	3.53553	7.60589
686	GGCGGACGTGCACCACCCGCC	11	7.32674	6.69649	7.75392
687	CCGCAGATTTCAGTTGCAAGT	4	6.05496	4.77297	7.79423
688	TGAAGCTCCTGAAGATCAAGT	7	6.86459	5.14202	7.69847
689	GAGTCGGCAAGAACGAGAAGA	5	6.59889	0	7.5598
690	GCCGTTTTATCAGCTAGTCTC	7	7.01852	5.14202	7.69847
691	AACATAACTTCACACATTCAA	3	6.54294	5.65685	7.34847
692	CGCTGTAATGCGTGGTGCGGT	4	6.35725	4.77297	6.96504
693	AAAACATAAAGAATGGACAAA	3	5.84308	0	7.34847
694	CCCGCATAACCCACCGACCTC	7	6.90651	3.11704	7.69847
695	GGTTCACGCTGAGTACGTGGA	17	7.27913	6.28858	7.77555
696	CCTGCACTTTCATCTCTGTCG	7	6.77771	5.14202	7.69847
697	GACGGAACTCGATCCCGAGCG	7	6.88994	5.19507	7.69847
698	TCGGGAAAAACAGCCAAAAGA	2	5.45482	0	6.36396
699	CCCGGCTCATCTCCCAGCGGT	7	6.73539	5.14202	7.38613
700	CCCCCTCCCAAATGAAAGACA	7	7.04443	5.19507	7.69847
701	GTACCGAACTGAAGAATCAAT	6	7.07996	5.65685	7.60589
702	GGATATCTTTCAAAGCTATGT	24	7.46263	6.81958	7.71829
703	ACCTTCCCGCCGTCCACGTCT	4	6.35725	4.77297	6.96504
704	CTCATGATTCGAAGAAGCAAA	3	5.68198	0	7.34847
705	TCGCTAACCAGAACAACCAAT	2	3.63655	0	6.36396
706	GCTTTGTCCTCCAAAGAGACT	4	6.28149	4.77297	6.96504
707	GCGCCGCCCTCAGCATGACAG	17	7.35984	5.8889	7.77555
708	CACCACACATCAAAACCGCAG	3	6.19301	0	7.34847
709	CAAGAACACTGAGGTTCGAAA	6	6.44495	0	7.60589
710	TAACGACAATCGACTAGAGCC	5	6.42245	4.07294	7.5598
711	TAACAGACTACAAAACAGGAA	5	6.82448	4.07294	7.5598
712	AGAAACATAAAGCAACAAATC	2	3.93959	0	6.36396
713	CAAACTTCTTCTCAAAGCCCG	3	5.95135	0	7.34847
714	AACAAAAGCAGAAAGCCAGGC	2	4.24264	0	6.36396
715	ATTACAAGCTCAAGTAAATAG	37	7.53332	6.38847	7.79036
716	AGGGGAATATGAAAGGGGTGG	20	7.33163	5.7912	7.75964
717	GCGTTCTCCTCAGAGCTCCTA	18	7.39196	6.68518	7.7729
718	GCCCCCGCCTCTTCGGACGAA	14	7.30284	4.17507	7.75902
719	CCAAACGTTTCAGACTCCACG	15	7.35315	6.34912	7.70698
720	GGCCGGCCCGCGACGCCGGCC	5	6.21577	4.07294	7.5598
721	GGCCCGGACTCACAGGATCCG	34	7.43825	6.28987	7.76432
722	TGAGGGAACTCAGATAGAGGA	8	6.98279	5.96621	7.79423
723	GGCACTCTGGCAGCGGCACCT	9	6.984	4.27784	7.72543
724	CACCGGAACACAGAGTCGACG	10	7.11478	5.32094	7.72548
725	CCAAGGCGATCAAGGCCAGGA	56	7.59627	6.65347	7.7813
726	GGAGCTTCCCGACCTCAGCAC	15	7.32266	5.65685	7.70698
727	TCAAGGCACTCAGCACGCGGG	64	7.53091	5.9185	7.7843
728	GGGCGACACGCTGTAGGACAC	4	6.18031	0	7.79423
729	TGGCAGAGCAGAGCCTCAAAC	2	3.63655	0	6.36396
730	AAAACCGCACCAGCAAAAGCC	2	4.84873	0	6.36396
731	CCCCCGCCCTGAGGACCCCCA	13	7.03637	4.4182	7.68708
732	CATCATGCATGAACACTACCA	12	7.33019	6.35698	7.79423
733	GGCCTGCGTAGACCACGGGCA	4	6.75703	4.77297	7.79423
734	CCGTATTTGTCAAAGACCCTG	9	7.25804	5.68836	7.72543
735	GCTGAACAAAGAGCAGAGACC	4	6.26373	4.77297	7.79423
736	TTTAATCTTTCAGCTTAATGT	4	5.67615	0	7.79423
737	AGAACACTCTGAAGGAAAATA	5	6.71675	4.07294	7.5598
738	TCAGGCTCCTCAGAACAGCCG	6	6.90496	3.53553	7.60589
739	CGGACCCACTCAAGAGCTCCG	6	6.7791	3.53553	7.60589
740	CTTACAAGCGCCGGCCACGCG	5	6.53917	4.07294	7.5598
741	ACGAGAGCGTGAGCTGCTCAA	7	6.55682	3.11704	7.69847
742	GCGCTACTCTGAGCACAACCA	11	7.09455	4.988	7.75392
743	GGCCAAAACTCAGGAACTCAA	3	6.27356	0	7.34847
744	CCCTGAACCTCAGCGAGCTAA	30	7.49415	6.56809	7.75584
745	TGCGACACCCCCAGACCGGCA	3	5.60142	0	7.34847
746	AGGCCGACCCGCCGGACCACC	2	4.24264	0	6.36396
747	CGGGGAAGCTCAGGGGCCGGC	12	6.96708	5.65685	7.60589
748	GAGCCAGCACCGGCAGACGGC	2	4.54569	0	6.36396
749	ACACAAAACTGCAGACAAGAG	7	6.93342	5.14202	7.69847
750	CCCAGGAGCTCAGCGCGGAGG	8	6.60563	4.67496	7.57985
751	CAGAGTACCTCAAGGGACTCG	4	5.80671	0	6.96504
752	ACCGCCACCTCTGCAGCCCCT	5	5.45998	0	7.5598
753	TGACGGCCCTGAGCCACGCCG	5	6.71338	6.1094	7.5598
754	GGAAGGCGCAGAAGACCAGCC	10	7.00252	2.29103	7.72548
755	AGGGACCACTCCGTCCGCACC	3	5.09039	0	7.34847
756	TGCCACGCCCCTGGCACTGGT	4	6.56602	4.77297	6.96504
757	GCAACCCGCAGACCCCAAAAC	2	5.15178	0	6.36396
758	AGTGGACCAAGACAAGCCCAG	5	6.31701	0	7.5598
759	CGGCGAGGCAGAGACGGACGG	10	7.14013	6.1094	7.72548
760	ACTTCAACTTCAGAAAAATAA	4	6.54826	4.77297	7.79423
761	GGGAGAATCTGAAGCAGCTGC	11	6.74213	2.10379	7.63074
762	GCGAGCCCCGCATCGACGGGC	21	7.3377	6.23408	7.71646
763	AGGCGCAGGCCTCCAGCAAGA	2	3.63655	0	6.36396
764	TAATGCTCATCAAATGTAAAA	6	6.72033	5.65685	7.60589
765	AGCAAAAAACCCACAGAGAAA	3	6.14017	5.65685	7.34847
766	CGCACCACATCGCGCCGCCCA	5	5.95166	4.07294	7.15162
767	CACTCCGAACGCCCTCCTGAC	3	5.52087	0	7.34847
768	GAGCCGCGCCCTGCCGCGCCG	7	6.80358	5.14202	7.38613
769	CAACCGATCAGAAAATGGGCG	6	6.22447	0	7.60589
770	TTGGCAACCTCATGGCGGGGC	12	7.16013	5.67873	7.79423
771	CGATAACCCAGATCACAAGGA	6	6.94316	5.68986	7.60589
772	GGGGCTCCATGATGAAGTAGT	4	6.17266	0	7.79423
773	GGCGGGCCCTCCCTGGGCCCC	6	6.70557	3.53553	7.60589
774	CGGCCGCATGCAGCATGACGC	10	7.28997	6.31674	7.72548
775	AAACCTCAATCACCTAGGACC	3	5.4126	0	7.34847
776	AGTCACTGGTCACGGACGGGG	11	7.29424	6.72877	7.75392
777	TACGGGGTCAAACAGGTGGTC	3	5.17094	0	7.34847
778	GCCCAACACAGAGTAGGGACT	6	6.74589	3.53553	7.60589
779	ATTTTGCATTCATGAACCTCT	48	7.44839	5.68041	7.75617
780	GCGAGGTCCTCAGGTCCAGCT	35	7.32359	5.78543	7.77845
781	GCCGGGCCCTCATCCAGACCC	12	7.14128	6.35698	7.69842
782	CCAGCTCAATGATGGCTGGGA	15	7.28157	5.68939	7.70698
783	ATCCCCCACTGAGCCCGCCTC	15	7.14661	5.67828	7.70698
784	GGCCGCACCAGAACCGGGGAG	11	7.21871	5.97229	7.63074
785	CCCGTCTCATCAGCTAGGGCG	15	7.22995	6.33661	7.70698
786	AGAGCTCCCTCAAAAAAAAAC	12	7.16706	5.65685	7.79423
787	TGGGCTATCTCAGCTATCTCA	25	7.40131	5.9615	7.76447
788	CGACAATTTTCAGACAGCACA	51	7.44862	5.68031	7.79226
789	GCTCGCAGCTGACCACCGCCT	9	6.84564	2.51416	7.57694
790	GGGACAGTCTCAGGTGCAAGG	11	7.16571	5.97229	7.75392
791	AGGACAATTACGATGAAGCCC	8	7.08932	6.08738	7.57985
792	AAAGCGTTCTGAGGGCGGCTC	51	7.57215	6.71705	7.77056
793	GGCAGCTCCTGAGAGCCCAGG	6	6.44834	3.53553	7.60589
794	TGAGGGCTCGGAGATCGGGGC	5	6.677	4.07294	7.5598
795	CAATGGACAACAGAAAGACAC	2	4.84873	0	6.36396
796	CCCCCACCTTCAGCCCCGGGC	8	6.76498	4.67496	7.79423
797	GGAACATCTTGAACAACCTCA	16	7.25996	6.045	7.74023
798	GTTACTTGCAGAGCAGATAAC	20	7.31177	5.29472	7.75964
799	CCCACACCATGAGGCCCAGCA	11	6.91847	4.988	7.75392
800	TTAAATATTACACCACGGCCC	5	7.02997	6.1094	7.5598
801	TCCAGCGACTCAGAAAGCACC	16	7.12689	3.75658	7.79423
802	ACAGAACACAGAACGCAGGCT	2	5.15178	0	6.36396
803	CAGCCTCCCTCACCCGCCCCC	6	6.91765	5.65685	7.60589
804	AGAGAAGCCTCAGGCCGAGCC	21	7.36313	5.68297	7.75228
805	CCGAGGGCATCAAGCACATGG	6	6.63253	3.53553	7.60589
806	ATGAGACGACGAGGGCCACCG	7	6.82282	5.14202	7.69847
807	TATGCCTTGCGAGATTTTCTC	4	6.19807	0	7.79423
808	GGAAGCATGGGACCTCGCTCT	3	5.30434	0	7.34847
809	CACTTACTCTCAGTCCGGCGG	4	5.83533	4.77297	6.96504
810	ATAAGCGCGTGAGCAACAAGA	26	7.25539	4.91373	7.76508
811	CATGTTTATTCAGTCACGTAT	10	7.24958	6.1094	7.72548
812	GCCCCGGGCTCAGGTCAGCGG	6	6.61223	3.53553	7.60589
813	CATAACGCAACATCTAAACGT	10	7.29617	6.2676	7.72548
814	CCTCGAGACCGACCGAGACCA	10	7.23327	6.3389	7.72548
815	GCGCGACGCTCACCCGATACA	5	6.92146	6.1094	7.5598
816	CTGACACTCTCACTGGGGCGA	11	7.01961	3.64663	7.63074
817	ACACTGAGATCTTTGCTGAGA	5	6.78415	4.07294	7.5598
818	GAAAACAAACCAGCCCCAACG	2	6.06091	0	6.36396
819	AAGCCTCGTACAACACAACAC	2	4.84873	0	6.36396
820	CAGCACCGCCGAGACCCTCTC	3	5.84308	0	7.34847
821	AGCCTAAAAGCACCAGAACCC	2	4.24264	0	6.36396
822	GGCCTCCGATGAGGCACCGGT	13	7.22607	5.42255	7.68708
823	AAAAGGGTTTAGGAGGACAGA	3	6.03191	0	7.34847
824	CCCCACGCCTCACCTACGACA	2	4.84873	0	6.36396
825	AAGAAAATCTCTCCGAAACAC	7	7.03792	5.14202	7.69847
826	ACCCCTCCTTCAAGGAGCACC	24	7.43455	6.69393	7.74638
827	CTGCTACCTGCAGCCAACCGG	6	6.96768	5.68986	7.60589
828	GCACAAAAGGCCTCCTGGCCA	2	4.84873	0	6.36396
829	GGGCCCCGCTCAGGGTCGGCC	6	6.3932	0	7.60589
830	AGGGCCACAACCCGAGAAGCC	2	5.75787	0	6.36396
831	ACGTCAGCAAGGGCACGAGAT	13	7.33983	6.56458	7.76193
832	GGCGCACTCTGAACAGGACGA	9	7.16498	6.28539	7.72543
833	GGAAATAATTCATTATACAGA	4	6.07593	4.77297	7.79423
834	CCCAGCACTCGACCGACCAAG	6	7.03474	5.68986	7.60589
835	CCTAGGACCTGAGCGTGGGGG	27	7.42878	6.06717	7.76761
836	GTGTGCGCAAGTTCTTGAAGG	7	7.18548	6.50414	7.69847
837	GCACCAGCATCCACCAACAGA	4	6.15169	0	7.79423
838	ACACAGGCCTCCAATAATAGA	6	6.75606	3.53553	7.60589
839	AACCCCAAATCAAATCCGACA	6	6.76082	5.65685	7.60589
840	TTCCCTCCTTCAACAATCTCC	8	6.96713	4.77297	7.57985
841	TTGCTTTCCTCAGCATTAAGC	23	7.21896	4.86582	7.78469
842	GTCAGCAAAGAAGATCACCCC	5	6.66691	4.07294	7.5598
843	CGAGCGCTCTCAAGGAGGCAG	14	7.22279	5.1595	7.75902
844	CGGCGACACCGGTCCTCCCCA	6	7.00869	5.68986	7.60589
845	GCACCCAGGCCGACAACGTGA	3	6.22073	5.65685	7.34847
846	CAGGTCACCAGAACAGATTTC	3	6.22073	5.65685	7.34847
847	TCAGAGCCTTGATGTAGGACC	5	6.84304	4.07294	7.5598
848	TGGTCTGCATCCAACACCCGC	3	5.44032	0	7.34847
849	CAATGGTTCTCACCCCAGGTC	7	6.98528	5.14202	7.69847
850	GCATGAGACACAATGAAAGCA	3	6.03191	0	7.34847
851	GCCAAATATTCATTGCAAACA	6	6.75188	3.53553	7.60589
852	CAGCTTGGATCAAGGCTGTGC	5	6.0529	0	7.5598
853	GAACAGCAATGAACATCTGAA	15	7.26636	4.89898	7.65796
854	TTCTAGAATTCAGATAAATAA	4	6.10531	0	7.79423
855	TTACACAAATCACAAAGAACA	4	6.07593	0	7.79423
856	GGCATCATTTGAGGAAATGTA	8	6.5048	0	7.57985
857	TAAAAATCACGAAGAAGCCAA	3	5.76253	0	7.34847
858	TTCATCTCTTGATAAAATTCA	6	6.64617	3.53553	7.60589
859	GAAGCAAACTCAACACAACGT	2	5.75787	0	6.36396
860	GCGGCGGCCTCAGCCTGAAGG	133	7.60009	6.86776	7.78078
861	ACCTGGAGCTGAGGAGGCGGC	21	7.10607	4.46578	7.69847
862	GTAGCCCCTTCAACGCGGAAG	34	7.53714	6.96427	7.76432
863	TGCCCCGCCTCAGCCTGACCA	28	7.42581	6.32803	7.70654
864	AGACGGACTTCATACTGACAA	25	7.44626	6.55576	7.7857
865	CCCCGCTCCGCATGGCAGGGG	16	7.31115	6.43009	7.68728
866	GGCAGCCGCTCAGCCAACCGC	76	7.58849	6.74759	7.77293
867	TCTGTTTCCTCAAGAGGGTGG	66	7.60875	7.19741	7.77954
868	TGAGCGAACTGAAGTGCCACA	6	6.57911	3.53553	7.60589
869	GCCGCTCCCTCAGCTTGAGCT	73	7.62952	6.82672	7.79068
870	CCGCGGACACGAGGATGCCCG	18	7.25028	5.0459	7.7729
871	GGCGCCCCCTCAGATTCGACT	22	7.44308	6.31137	7.72301
872	AGCCCCGCCTGAGGCGGCGGG	16	7.12371	6.045	7.79423
873	CCCTGTTCATCTGGGGGGCGG	11	7.27215	6.69649	7.75392
874	TTATAAAAATGAGTTTTTCTC	38	7.45308	6.51676	7.77933
875	GCCCACGCCCCAGGACCATCG	6	6.52522	3.53553	7.60589
876	ACACCCGCCTCAGGGGCGTGA	47	7.49286	6.17643	7.78551
877	TCGAGAGCCTGAGCAACACCA	15	7.3126	6.77728	7.65796
878	AGGGACCTAGCATAGGTCGCG	13	7.38797	6.70808	7.76193
879	CACAGGCTCACCAACACGGCC	5	6.83514	4.07294	7.5598
880	CACAGACCCTGAGGGTCGCCT	4	6.08358	4.77297	7.79423
881	GGAGCCACCTGAGCGGGGCGG	47	7.4919	6.53192	7.78551
882	CGGTAGACCTCCCCCGCAAGC	6	6.62605	3.53553	7.60589
883	CCCGATCGCTGAACACTACTT	4	6.60871	4.77297	7.79423
884	CGAGAGCCTTCAAGGACCAGA	11	7.29739	5.99476	7.75392
885	CCCAAGAAACTGGGAGTAATC	4	6.8429	4.77297	7.79423
886	CGCTGCATCTCAGCAGGGGGG	43	7.5134	6.30375	7.76921
887	CAGAGGAGGACACGCTGAGCA	2	4.54569	0	6.36396
888	AGCCAGCCCTCAGGCGGCAGG	32	7.50286	6.90532	7.76725
889	AGAACAGCAACCACATGACCA	2	3.93959	0	6.36396
890	AACATAACATCAAGGCGCAGA	3	6.19301	0	7.34847
891	GAGCACCGCTGAGGCCCAGCG	36	7.48825	6.62369	7.78354
892	ACTAGGCAATGACGCAAGCAT	7	6.85442	5.14202	7.69847
893	TCCACAAGCAGAGGCAGAAAA	11	6.95666	4.988	7.63074
894	CAACCCCTCTGAAGTTAAGGA	33	7.59048	6.85545	7.77704
895	TACCACAGCTCAGACCGCGCA	9	6.8702	4.27784	7.72543
896	CCCAACGCCTCAGCTAAAGCC	8	6.89992	4.67496	7.79423
897	CATTACACTTGAAGACCTTCA	5	5.66271	0	7.5598
898	CCCTCCTGCTCAGAAGGGCAG	5	6.677	4.07294	7.5598
899	CTCTGGTCCTCACTCACATCT	49	7.59278	6.66215	7.78639
900	CCCCGACCCTGAGCACCCGCC	5	6.50165	4.07294	7.5598
901	TCCTACCCTTCCCGGCGATCG	5	6.5676	4.07294	7.5598
902	CTCCTTCCATCAGGCCCGCTA	5	6.72465	4.07294	7.5598
903	CCAGGCAGCAGAAACATACTA	3	6.38183	5.65685	7.34847
904	TCAAAAACTTGAAGAAAATCC	3	4.87386	0	7.34847
905	CCTCGCGCGTGAGACGCTGAC	39	7.4545	6.72413	7.78154
906	AAGGGTGAACCAGGCCCTCGG	16	7.41034	6.92043	7.74023
907	CCTGAGAACTCTCCGGCGGGA	6	6.65529	3.53553	7.60589
908	AAACCACACTCAAAAGTATGC	3	6.19301	0	7.34847
909	GGCGCCAACCGAGGCCGACGT	8	6.97202	6.08738	7.57985
910	GGGAGGTGCTGAGGGTGGACT	14	7.05101	5.1595	7.69847
911	CCCGCCTCCTCTCCCAGGCGA	13	7.10474	4.4182	7.76193
912	ACACAGGACCGGATGCTTTAG	11	7.35106	6.56834	7.75392
913	AAACACCGCTCCAGCCAACAA	2	5.15178	0	6.36396
914	TTACCATTATGAAATTAAAAA	3	5.8708	0	7.34847
915	GGAGGAGGATGAAGATGTCAG	18	7.25445	6.13849	7.6881
916	GACATCTCCTCCGCCTAAAGC	12	7.26223	6.43863	7.79423
917	CCGGCCCGCTCTGGCTGCCAC	13	7.07573	4.4182	7.76193
918	AGGCCTGGAACAGAACGGCAA	8	6.96873	6.08738	7.57985
919	TAGATCAACTGAGCTACAGAA	9	7.22934	6.28539	7.72543
920	GAGAGACATCGAGACCCCCAG	7	6.966	5.19507	7.69847
921	CCATCGACCTGAGCAAGCGGG	9	6.95735	5.6759	7.72543
922	GTAGGGGCAACGGTTCCGGCT	12	7.16752	4.77297	7.69842
923	CTCCCGTGCTCACGCCCCCGC	14	7.16508	5.19507	7.75902
924	GAAAACCTCTCACAAGAAGCT	3	5.76253	0	7.34847
925	CCCCTGGCCTCATCCAAGCCA	7	6.57476	5.14202	7.38613
926	GAACAAAATACAAACTAGAAG	6	6.91578	3.53553	7.60589
927	ACGGCGCATGCGTGGCCACCT	8	7.0524	6.08738	7.57985
928	AAACAGACATGAGGCTGAGCC	9	6.94981	4.39978	7.72543
929	CATAATCCAGGAGAACCCCAG	3	5.76253	0	7.34847
930	ATAGTTTAAAGACCTAGGAAC	5	6.76352	4.07294	7.5598
931	GGACGTCCAGGAAAATCCGCC	3	4.98212	0	7.34847
932	CACCCAAAAACAAAACAATGA	6	6.65633	3.53553	7.60589
933	ATCACTGGCTCGCAGCACCAG	2	3.3335	0	6.36396
934	TGTCGGGACGCGGACGCGCCA	13	7.39573	6.56458	7.68708
935	ACACCACCACCAGGAACACAG	2	4.54569	0	6.36396
936	TCAACGAAGACCCCAACCAGA	2	5.15178	0	6.36396
937	CCACCCCGCAGACCGCCAGGG	2	4.54569	0	6.36396
938	CCTCACATCTGAGATCACTGG	4	5.93131	0	6.96504
939	GGACCTCGTTGACCAGGGGAA	4	6.24842	0	7.79423
940	ACAGCGAGCCGAAGAGAACGT	4	6.26373	4.77297	7.79423
941	CAGGGAAGCTGAAGAAGAAAA	6	7.06014	5.65685	7.60589
942	CTGGCAGCCTCCCTAAGTCTT	4	6.43622	4.77297	7.79423
943	CACTTTGAGACGAGCCCCGTC	3	5.97907	5.65685	7.34847
944	ATGCACTGCTGAAGGCCAGGA	11	7.33211	5.99476	7.75392
945	CCCGAAACAAGAATTCTGACA	3	6.27356	0	7.34847
946	CCAACAACACCACCCAAAAAA	2	5.15178	0	6.36396
947	CCCCTACCCAGAATCGAGCAA	4	6.24521	0	7.79423
948	ACTACCAGGTGAGCGGAAGAG	10	7.10864	6.31674	7.72548
949	CGGGCACAGCCCCCCGCCTAA	4	6.4725	4.77297	7.79423
950	ACATGCCACCCACGGGGCGCG	17	7.1765	5.8822	7.77555
951	TGAGCACGCACACGAGCTACA	3	5.33205	0	7.34847
952	CCAACTACACGACCAAGGGGA	4	6.52729	4.77297	6.96504
953	GGTGCCACCTCCTCGCGGGCC	2	4.24264	0	6.36396
954	TCCCATCCCTCAGCCGCCAGA	4	6.15859	0	6.96504
955	ACGCCGATCTCAGCCCCGGCA	5	5.96518	0	7.5598
956	AGGCCCCGCGGATCCCCCCGC	8	6.95431	4.77297	7.57985
957	ACCACAGAATCAAAAGCGCAC	3	5.65426	0	7.34847
958	AGCTGAGCCTGAAGGGCTAGG	4	5.89503	0	7.79423
959	AACAGCAAAAAAGCTCCCAGT	3	5.68198	0	7.34847
960	AGATCTGCCTGAGAGCTCCCC	36	7.43994	5.97361	7.76101
961	GCTCGAGGCTCAGCACCAGCA	26	7.39456	6.56871	7.78399
962	GTTGCCGCACCAGGCGTGTGA	16	7.43336	7.03505	7.74023
963	TCACCTTCCTCAGCCTCTCCC	20	7.32758	5.8607	7.75964
964	GAACCGACTTCAACTTCGCAA	17	7.39108	5.86126	7.73071
965	GCGTCACTATGAGCCTCATGG	22	7.34124	5.51018	7.77994
966	CAGACACCCTCGACCCAGAGG	4	6.24597	4.77297	7.79423
967	ATACCTATTTCTTTTGGTCAG	15	6.95445	5.68156	7.70698
968	CGGAAGGCCTCAAGCGCGAGG	20	7.22762	5.29472	7.72548
969	GAGGAACGCTCAGACACTAAA	11	6.96532	3.78682	7.75392
970	CCGACGGGTGCAGGGCGCCGG	9	7.23333	6.28539	7.72543
971	GGATGAGCCTGCTCCAACAAA	5	6.58709	4.07294	7.5598
972	CAAGCCCGATCAGCCCACGCT	10	6.87683	5.32094	7.72548
973	CCACACCGAGCACGGGCCCAA	2	6.06091	0	6.36396
974	GCGAACACCCCACCGTACAGA	6	6.992	5.65685	7.60589
975	ATCAGAACCTGAAGTCTCCCG	17	7.21016	5.8822	7.77555
976	GGCCGCCACTGAAGGAGCCAA	15	7.29948	4.97803	7.77217
977	GCTGAACGACCAGTACAGCGA	12	7.07972	5.6856	7.69842
978	ATTAAAAAATGCAGGACACAC	3	6.19301	0	7.34847
979	ACTCAGCGACCAAAACAAGCC	4	6.00092	4.77297	7.79423
980	CAGGGACGGAGATACCCCGAG	12	7.27589	6.18718	7.69842
981	CGGGGTCCACCGGCTAAGCAG	4	6.43622	4.77297	7.79423
982	GGCTGCACCTGAGGTCGGGTG	18	7.32321	6.22904	7.7729
983	GCCGCATCCTCAGCAGCCACT	8	6.89624	4.67496	7.79423
984	CTCTTCACCTCATTTTCCTCC	3	5.60142	0	7.34847
985	GCGAAATCTGCGAAATCGGAG	3	6.22073	5.65685	7.34847
986	GCATCAGATTCAAGACACGAG	11	7.21271	5.99731	7.75392
987	GGACGGCCGTCAGAGGGCCAT	4	6.30246	0	7.79423
988	GACACCAGATCCAGGCCCGAA	3	5.65426	0	7.34847
989	GGGCACCAGTGAGGCACCTCC	6	6.25221	3.53553	7.60589
990	CATGCCATTTCGATACTTCAA	15	7.10495	5.67828	7.70698
991	ACAGAAAACTCAGAACAGACT	2	4.24264	0	6.36396
992	AGTTGGCACACAAAAACAAAA	5	6.68635	4.07294	7.5598
993	ATGACAAGCTCAGGACCAGTG	4	6.05741	0	7.79423
994	CACATTCAGCACCAGAAGCGG	3	5.60142	0	7.34847
995	GCTACATACTGAACCGCAGCA	4	6.63809	4.77297	7.79423
996	AGACAAAAAGGAAACACGCCA	3	6.43467	0	7.34847
997	TAACAGGTTGGATAGACCAGA	5	6.55014	0	7.5598
998	AGGACCGCAACAAACAGCGGG	2	4.84873	0	6.36396

## Sheet: HNSC_0.2_IMR90
SCH_Class	ConsensusSeq	SCH_Size	ScoreMean	ScoreMin	ScoreMax
3	CCCCCCACCAGAGGAACTCTC	16	7.37242	6.62283	7.74023
4	GGAACCCTAGGAAGACAAGAA	16	7.46486	6.59312	7.74023
5	GCTGTGTCCTCGGTCGCCCCG	20	7.37821	5.85791	7.75964
6	CAGAGAAACCGAGGAGGAAAT	13	7.20336	6.13197	7.58687
7	CATTCAGTCTCAAAGTCACGC	15	7.23247	5.68278	7.70698
8	TCCACTCCCTCGTGTTGACGG	20	7.43112	6.8891	7.75964
9	CTACTAAACTCGTAATAACAG	20	7.43664	5.85791	7.75964
10	GCGGCGCGCCCAGGAGGGCAC	5	6.63584	4.07294	7.5598
11	TTCCAGGACTCCGCTTTGGAG	13	7.32711	6.20312	7.76193
12	AGCGTCATAAGGAGTTCACAG	16	7.40512	4.63885	7.74023
13	TGACCGAGCTCGGCGGCCGGG	12	7.15631	6.18718	7.69842
14	GAGAAAAAGTCGAGTACGGAA	14	7.46771	6.99368	7.75902
15	GAATCGCGCACGGAACCCGCC	5	6.50898	4.07294	7.5598
16	TCCCCCAAAAGAGAGGCAAAG	11	7.19941	4.988	7.75392
17	AAGACGGAGTGTGAGAGAGCC	11	7.29388	5.99731	7.75392
18	TGTAGACAAAGATGGCGCAAA	17	7.46666	6.44905	7.77555
19	TAGTAACACAATGGCCAAGAG	17	7.47051	6.80948	7.73071
20	CACACAACCTCCAAGATGTCA	14	7.31733	5.14202	7.75902
21	GCCTGAAGCTCAATGACCCTC	18	7.46565	6.23901	7.7729
22	TTACTAGCTCCACACCATTAG	15	7.52346	7.0576	7.77217
23	GGGAGCGGGGGAGGCCGAGAT	10	7.24944	6.74506	7.61474
24	CGACGGGAATCACAGCAGCCC	11	7.28982	5.99731	7.75392
25	AATAGGTTCTCAGAAGGCTCA	10	7.14308	6.1094	7.72548
26	AACTATCCCTCGTCTAAAACA	10	7.34991	6.74506	7.72548
27	ACACCACCAAGAAACTAAAAG	18	7.48511	7.00883	7.7729
28	AAAGCTTTTTCATATTTTTCA	9	6.99088	5.68836	7.72543
29	TGCTAATACGGAACCCAAACC	9	7.0009	5.68836	7.57694
30	GGGCTCCGTTCACTCGCCGCC	15	7.45213	7.0576	7.77217
31	AAAAAAAAAAGAAAAGAAAAA	10	6.86681	4.07294	7.72548
32	AAGTATGAAAGAAGGACAGTT	11	7.23993	6.56834	7.63074
33	ACACCAACTTCAGACGGTACT	8	7.30702	6.11352	7.79423
34	CAACCCTCACCGGCTCTTTTT	10	7.28206	6.2676	7.72548
35	AAATGAACACCAACGATGGCA	6	6.92666	5.65685	7.60589
36	CGCACCCACCCGCCGCACCCC	15	7.14628	6.33661	7.65796
37	CAGAACAATACAAACATAGCC	6	6.88168	5.68986	7.60589
38	TTCCACAGGTCGCATGTGAGT	4	6.00017	0	7.79423
39	ACGGAAGCCCGTGGCAGACAT	5	6.46023	4.07294	7.5598
40	ATGTGTTCATGAGAAACAAGA	13	7.24793	6.20312	7.76193
41	CTGGCATGCGGCCTGAACCCG	9	7.19618	6.28539	7.72543
42	AGGAAGCGTTGAGCCCCCCCG	10	7.25747	6.3389	7.72548
43	TGCTTCCATGGAGAGTGACCT	7	6.82997	3.11704	7.38613
44	TCCCTCAGATCACACGGCCAA	10	7.33692	6.31674	7.72548
45	ACAGATATCTGAGCGAGGAGT	5	6.55071	4.07294	7.5598
46	TCTTACTTGCCCTGGTATAAC	10	7.08212	5.32094	7.72548
47	ATTGATCTGTGGGCCACAGAC	8	7.10204	6.08738	7.57985
48	CCATACTATTCTAAAATCCAT	4	6.65585	4.77297	7.79423
49	ACTCAGGGCTCAATTGCGGCA	8	6.95215	4.77297	7.79423
50	TGGCCCAGACCCAAGACCCGG	3	5.62914	0	7.34847
51	AGAACTGCAAGAACAAAGTTC	6	6.4294	0	7.60589
52	CTGATGGCCTCAAAGACAACA	6	6.58702	0	7.60589
53	CCAACACAGAGATTCATAAAT	8	7.03694	5.96621	7.57985
54	CCGTGACCCTGGGAGGCGTCC	8	7.02365	5.96621	7.57985
55	CGCCATCCGACCCAGCTCGGC	12	7.17484	6.35698	7.79423
56	ACTGGAGCAAAAACAAAACCA	2	4.84873	0	6.36396
57	CCCCGAGCCCGAGCCAAGACA	6	6.20181	0	7.60589
58	GCCCCATGCCCCCGATCATCT	14	7.3812	6.57251	7.75902
59	GCTAGTAACTGACACGGACAT	6	6.48177	0	7.60589
60	ACCAATGGCGCCAACAACGAG	3	5.49316	0	7.34847
61	CAGCAAACATCAATGAGGGCT	3	5.44032	0	7.34847
62	ATGCTCTAATGATGAGACCCA	7	6.98644	5.19507	7.69847
63	TGGAATTTCTGAGGAGGACCA	8	7.05256	4.77297	7.79423
64	TAAGAAGAATGCAGAAAGTGC	7	7.09522	5.19507	7.69847
65	TGCAGACAGTGAGGCTGAGTC	9	6.85623	4.27784	7.72543
66	CAAAACTACTCAAGGAGAGGT	11	7.27788	6.72877	7.75392
67	AGTACGCCCCCCCGGGGGAAG	7	6.96007	5.19507	7.69847
68	GCAGATAACCGGATCTTAAGT	7	7.08279	5.14202	7.69847
69	CCCCCACCACCGGAGACACAC	6	6.85481	3.53553	7.60589
70	GGGGCTTCTCCGGAAGAAAAA	7	7.04256	6.50414	7.69847
71	GACATAAAAACAGAGAACTAA	7	6.64463	0	7.69847
72	ATAGGCCCATCAACCATAATT	7	6.76504	5.14202	7.38613
73	AAAAGTGCCTAAAGAATAGAA	5	6.34808	0	7.5598
74	CCCGGTCCCCGGAATACAAAG	8	7.09786	5.96621	7.79423
75	TCCAAAACCACCGGTATTGAC	7	7.0579	5.14202	7.69847
76	GAGTGAAGCTCCCCAAGGCAC	6	6.56877	0	7.60589
77	ATTCTGATCCGAGAAAGCCGC	6	6.41811	0	7.60589
78	TACAAACATCAAAAACAAAAA	2	5.75787	0	6.36396
79	GTGCGACTAAATTAGGAACGC	6	7.02248	5.68986	7.60589
80	AAGCTACAATGAGGATGGTCT	4	6.14083	0	7.79423
81	GCCAATAACTATTGCTGACTA	5	6.87037	6.1094	7.5598
82	AGAGCATCCCCGAGACCGGCG	7	6.99754	5.19507	7.69847
83	ACCTCCCGCCGCCGCTTCGCG	7	6.84791	5.14202	7.69847
84	AAAAGAAACCCTATGACATGA	6	6.4971	3.53553	7.60589
85	CAGGCTCCGTGAGGTACAGGT	5	5.98492	0	7.5598
86	CACAGCATCCCTGGTCCAGAC	5	6.78384	4.07294	7.5598
87	ATTTAATCTCCCTACACACGA	8	7.1486	5.96621	7.79423
88	CCACAAAAGTCAGCAGTCTTC	6	6.89748	5.65685	7.60589
89	GCCAACAGTAGAATGCAAAGA	5	6.39257	4.07294	7.5598
90	AAAAATGGTAGAAGCCCGAGC	9	7.18703	5.68836	7.72543
91	CCCATGGGCTCAGACATAACA	6	6.98637	5.68986	7.60589
92	AGCCGAATATCAGACCAGGCT	7	6.86795	5.14202	7.69847
93	ACACAGTGAAGATTCCCATTA	9	7.28159	6.64688	7.72543
94	AGCACGGCTTCGCAGCATGTG	8	7.17732	4.67496	7.57985
95	TAATTAAAAGGCTCCACTGCG	6	6.59403	3.53553	7.60589
96	ATCAGACCAGGAGGGCCCGGG	6	6.58704	3.53553	7.60589
97	CTGAATTTTACGAACACACTT	4	6.56923	4.77297	7.79423
98	CCACATCGAGGAATCCAAATG	9	7.30335	6.5574	7.72543
99	AAGGATACCCGGCCTGCTGAA	10	7.11583	5.32094	7.61474
100	AGCCTCGCCTCGCCTCCACTC	6	6.59485	5.65685	7.60589
101	CCCCCCCGAACGGGCACGGCC	9	6.57465	4.27784	7.72543
102	CCCCTGGGCCGAATGTAGCAT	4	6.16945	0	7.79423
103	CCGTCTCCACGGTGAGCCAAT	6	6.86938	5.65685	7.60589
104	AGATGATATTGAACTTCGCCC	6	6.98651	5.68986	7.60589
105	TTGCACAGATGAGAGAATCCA	15	7.45232	6.92868	7.70698
106	TTCCAGAAGCCTATGTAGAAT	4	6.60871	4.77297	7.79423
107	CCCAAGCCCAATACCCTGCAG	4	6.21659	0	7.79423
108	CCTAACCCGCCGGTGACTATA	6	6.84091	3.53553	7.60589
109	TAACAAACCTCTACTCTCGGG	8	7.32122	5.96621	7.79423
110	CTCTGGACGACGCGTTGGGTC	7	7.16727	6.23408	7.69847
111	TGAAATGTTAGACTACAGTAT	6	6.68932	5.65685	7.60589
112	ACAGAATTTCCTAATACAGGA	4	6.44387	4.77297	7.79423
113	GAGACACCCTCAAAGCCCCCA	6	6.74627	3.53553	7.60589
114	AACAATTATACTGAACTCAAC	5	6.16702	4.07294	7.5598
115	GCTGCCAGCTGGCCAGCCCTG	5	6.60564	4.07294	7.5598
116	GAACTGTCTTCCGAGAGGAAA	6	6.88315	3.53553	7.60589
117	AGAGTTTCTAATCCTTGATGG	4	6.06431	0	6.96504
118	CAGAAGCCTTCTCAACCAAAA	5	6.69446	4.07294	7.5598
119	CCAGGAAAGAGAAAAGGATCG	5	6.59748	4.07294	7.5598
120	AAACAATGAACAACAAACAGT	5	6.95274	4.07294	7.5598
121	AGCAGGACGACAACGATGAAA	5	6.75484	4.07294	7.5598
122	CCTGCAAGCACGTCAAGAACA	6	6.96938	5.68986	7.60589
123	AAAGGCCCCTCGGGCACTCCC	6	6.69896	5.65685	7.60589
124	GCCCCTGGCTCTAAAGAACTC	7	6.91433	5.14202	7.69847
125	AGAAACTGCCATAAAGCTAAT	5	6.76331	6.1094	7.5598
126	CAGATGGGCAGAACTGAGGGA	5	6.86138	6.1094	7.5598
127	CATCCCCCCAGCACTCACTAC	4	6.38908	4.77297	7.79423
128	TGTTTCCTGTACTAAACTTGT	4	6.18031	4.77297	7.79423
129	ATTAATAACTCAACTAAAGGA	2	4.54569	0	6.36396
130	GTATGCTGATCGGGGACAAGT	4	6.29556	4.77297	7.79423
131	GCGCAGACTGCTTGAGCCCTG	4	6.18797	4.77297	7.79423
132	CCTCCGTCCTCAACGCAGCCA	5	6.77397	4.07294	7.5598
133	AACGCTTTGGGAAGATCCCAT	4	6.2847	4.77297	7.79423
134	GGAAACCATTCGTTGTGTTTA	6	6.8038	5.65685	7.60589
135	TGCCCTAAACCCACTTCCCCA	3	6.46239	5.65685	7.34847
136	CAACTGACATCATGATAAGGT	7	6.93649	5.19507	7.69847
137	CCGAGGTGCTGAAGAAGCCCG	12	6.98657	4.77297	7.69842
138	ATCTGTCCCCCACCTGTAAAC	4	6.50877	4.77297	6.96504
139	ATTTGGAGATGAATACAATGC	4	6.32097	4.77297	7.79423
140	GAGTCATACTCACAACATAAA	4	6.43943	4.77297	7.79423
141	CACCCAAATTCACTCCAAAGA	4	6.55912	4.77297	7.79423
142	CTCATCCTATCTTCTTAGCAA	4	6.08358	4.77297	7.79423
143	ACGCAAACTACTCGCAGACAA	6	7.00678	5.65685	7.60589
144	GCCCCATGCTCAGGCACACAC	7	6.96291	5.19507	7.69847
145	GCGCCCCCCCCCCCCGCCCGC	2	5.15178	0	6.36396
146	CGCCGATGGTCAATGGCAAGC	5	6.75453	4.07294	7.5598
147	TGGCATCTACGCCTTCATTGG	4	5.58953	0	6.96504
148	ACCACCGCCAGACGGCGAAAA	2	4.84873	0	6.36396
149	CAGAACCAGGCGGCACAACCC	2	4.84873	0	6.36396
150	ACGCACCCACCTGTCAACCAT	4	6.43622	4.77297	7.79423
151	CCAGAAAGGAGACGAAAACAA	2	5.15178	0	6.36396
152	TTCGTCCCAACTCCGGATATA	4	5.89578	0	7.79423
153	CGGAACCCCCCGATCGCGTGG	9	7.14545	6.5574	7.72543
154	GAAGGCAACCGATACCCAGCA	2	5.15178	0	6.36396
155	AAAAAAAAGAGGAGCATGCAC	4	6.91421	4.77297	7.79423
156	GCCCAAGTCCAGTGAGTGAAG	4	6.31011	4.77297	6.96504
157	TAGACCCATCCTGAGCAGTGA	5	7.01084	6.1094	7.5598
158	GTACCAGGCTCATCAGAGAAC	4	5.84865	0	7.79423
159	AGATGCCAGTCCGCGAAAACA	2	4.84873	0	6.36396
160	CCCCCCCCGCGCACGCGAACA	2	5.45482	0	6.36396
161	GTAATCCTTTGAAACTTGTTC	4	5.88492	0	7.79423
162	GGATACACACCAGACACATCA	6	7.1437	5.65685	7.60589
163	CCTCAAAGACGCCAGGATCCA	2	4.24264	0	6.36396
164	ACCCCTAGATCAGATCCTACC	3	6.03191	0	7.34847
165	CATGTCAGAGATAAAGAGTAT	3	5.2515	0	7.34847
166	CACTGACACTCACCCAACGCC	2	4.24264	0	6.36396
167	CGGAAGATCCCAGCGAACCCA	2	5.45482	0	6.36396
168	TCCTCAACCACATATAACAGA	3	6.03191	0	7.34847
169	ATCAAAAGAACACAGAAGAGA	2	4.24264	0	6.36396
170	CAAGCAAAGGGACACTGCCCG	6	6.98752	5.68986	7.60589
171	CCAAAAAAGTCAACTGAGCCT	3	6.05962	5.65685	7.34847
172	CCAACGCAAAAACTGTAAAAA	2	3.93959	0	6.36396
173	AAACAGCCATCAACTCAAAGC	2	4.24264	0	6.36396
174	AACCCCAGCACGCGCCACCGG	6	6.8008	5.65685	7.60589
175	TCCTTAGCCACAAATGGGGCA	7	6.45216	5.14202	7.69847
176	AGAAAACAAACCCGTAACAAA	4	6.65264	4.77297	7.79423
177	TGCGCCCACACGGCCAAAACC	2	4.84873	0	6.36396
178	CTCCTGCTCTCGATCTTTCAG	8	6.86958	4.77297	7.57985
179	CCCACAGACTCAGCCGCCGCA	2	4.24264	0	6.36396
180	GAAGACCACCGAGGAGCAATA	3	5.68198	0	7.34847
181	AGGAGCTCCTGAATGGCCAGA	3	5.79025	0	7.34847
182	TCGACGGGAACGCCGCAGGAT	2	4.54569	0	6.36396
183	CACAAACAAAAGCAGCCCTCA	2	4.54569	0	6.36396
184	CCAACCCCCCGGACAGGAAAA	2	4.54569	0	6.36396
185	AGTCCCAGGCGAAGCCACGAC	2	4.54569	0	6.36396
186	CACACAGACGGAGCCGCCAAT	5	6.6178	4.07294	7.5598
187	TCAACGACCACTTGCCAAACC	4	6.8461	4.77297	7.79423
188	CAAGACTTCAAAAAACCAAGA	3	6.27356	0	7.34847
189	GCAGCCACGCGACGAACAAAA	2	4.84873	0	6.36396
190	TATGCTCAAGGAGTAAGAGTC	4	6.12552	0	7.79423
191	ACGAGCTTCCCAAGACACACA	3	6.03191	0	7.34847
192	AGAACGGCAACAGAGTCCAAA	2	4.24264	0	6.36396
193	TAAAAGAGACCAGAGCTCCCA	4	6.82069	4.77297	7.79423
194	CACCAATATTCAGCCACGACA	6	6.9033	5.68986	7.60589
195	CAAGCACAGTCACCCTAAAGA	2	4.84873	0	6.36396
196	ACGATGAGGACAAAGACATAG	3	5.95135	0	7.34847
197	CAAAAAATCCAAAAGCGAAAC	2	4.84873	0	6.36396
198	ACGCCAAACACGCACCTCACC	2	5.15178	0	6.36396
199	GGAAGACGAAGAACAAAAAAA	2	5.15178	0	6.36396
200	ACACCTGCCTCAGAGAACAAC	2	4.84873	0	6.36396
201	CTGCCTCCATGGTCCGGAGTC	4	5.86395	4.77297	6.96504
202	GAACAAAAAACATGTGACACA	2	5.15178	0	6.36396
203	CTAAAAGCCACAATAAACTAC	3	6.14017	5.65685	7.34847
204	GCCGAAGAATCGCGCAGACAT	2	4.84873	0	6.36396
205	GATCCCCCACGACTCAAAAAC	3	6.19301	0	7.34847
206	TCCCGCCATCCACAAAACTAC	3	5.76253	0	7.34847
207	CAGGAGAGAACACAAGGATGC	2	5.15178	0	6.36396
208	ACACCAACAAACAACAACCAC	2	5.15178	0	6.36396
209	CAACAGCATCCAGTACCAGCT	2	3.93959	0	6.36396
210	TCCCTGAGCAGATGATCTATA	4	6.33184	4.77297	7.79423
211	CACACCTCCCGGCAGAGCGCG	2	5.45482	0	6.36396
212	CAAGAAGAAACAAGAAAAAAA	2	3.93959	0	6.36396
213	GTGCCTGAAACAACAATAACA	3	6.11246	0	7.34847
214	CCACCAAACGGAACTGCAGGG	2	4.84873	0	6.36396
215	ACCGACTAGACGGCGCCCGAA	2	4.54569	0	6.36396
216	CTCCCTGCTTCAAACAGAAGG	3	5.70969	0	7.34847
217	CCAAAAACACTCAGGCCCGGA	3	5.65426	0	7.34847
218	GGAGCCACATCACTGGAGACA	2	3.03046	0	6.36396
219	CCTCAACTAGCATCCAGCCCA	3	6.11246	0	7.34847
220	CCCAACACCCCCTCCCGCACC	2	5.45482	0	6.36396
221	GAAACCAAAGCAAACATGAAC	2	4.84873	0	6.36396
222	ACGAGAACGACACACCAAAAC	2	5.75787	0	6.36396
223	AGAACAAAAAAAAGGAGACGG	2	4.54569	0	6.36396
224	ATACCTAAGCCGCCGCGCCCC	6	6.97526	5.68986	7.60589
225	GTTATATGATGATCAATAAGC	75	7.70656	7.4729	7.78596
226	AAACGTGACACAAGAGACCAA	72	7.68389	7.1397	7.78088
227	TAAACATGATCAGCATTTCAC	27	7.65759	7.38715	7.78728
228	ACCACGACCCCGCCGCCTCGC	5	6.70548	4.07294	7.5598
229	GTGCCGGGCTGAAAGCCCCCC	9	7.16512	6.28539	7.57694
230	ATGGGGACCTCTGGAACCCAT	16	7.43469	7.05822	7.79423
231	CTATAATAACGAACATAATAT	9	7.12044	5.68836	7.72543
232	ATACTAAACTGAAGGCCGAGG	9	7.29049	6.5574	7.72543
233	AGCAGTTCCTGACACTGCTTC	8	6.81769	2.78423	7.57985
234	TTGTACAGCCCAGTGGCCAAG	19	7.49062	7.09841	7.78034
235	TAGACTCCCCGAACCTCGAGA	18	7.31487	6.23901	7.7729
236	GACAGTCTTCGGGCCCACCCC	15	7.44802	6.30242	7.70698
237	CAAAGCATTAGACAAAACAGA	7	6.59478	3.11704	7.69847
238	TTCCTTCGTCGAGTTCAAGCC	7	6.92192	5.14202	7.69847
239	ACCGAAATACGAGGAAGAAAG	4	5.88813	0	7.79423
240	CAACACTATGAAGAACATTAC	3	5.57371	0	7.34847
241	CTTCTTTAAGCGAGTTGCCTC	7	7.08524	6.23408	7.69847
242	AAGAGAAGACGTCACCCGCAA	10	7.27367	5.32094	7.72548
243	CCCAGTGCACCAAAGATTTCA	4	6.2847	0	7.79423
244	AGCAAACAATGTGGGACCGCA	3	5.95135	0	7.34847
245	CAAGATTAAGCAGATCAAATA	2	4.54569	0	6.36396
246	AACGAGAGAACTGCGTCATGG	5	6.45176	4.07294	7.5598
247	TATTGATAAACGTAGATAAAC	6	6.92791	5.65685	7.60589
248	ATTCGTCCCAGAAATCCAAAC	3	5.68198	0	7.34847
249	AAAGCATATTGCCGAAGATAA	3	6.22073	5.65685	7.34847
250	AAACGCAGAGAAGAGCGACAG	3	5.4126	0	7.34847
251	AAGAAGGCATGAACGCCAGAC	3	5.95135	0	7.34847
252	GACAACACCAGTACTGCAAAC	5	6.93133	6.1094	7.5598
253	TGCTAGGGCTGGTAGGACCAG	4	6.21414	4.77297	6.96504
254	TCAGCAACACGGAAAATGATG	9	7.17967	5.68836	7.57694
255	AGCGGCTCTTCGTGCATATCC	7	6.86636	5.14202	7.69847
256	CATACCCAGTAGCAGCCGCAC	2	5.15178	0	6.36396
257	CAAAATATCAGATAACTCCCA	3	6.22073	5.65685	7.34847
258	TGTGACAGAAGAAGGAACTAT	4	6.19807	0	7.79423
259	AGATGACGTGCACCCTCAGGG	4	6.50112	4.77297	7.79423
260	ACAACCCCACGAGAAGCTGCA	2	4.24264	0	6.36396
261	AGCATGTGTACAGGAACACCA	9	7.26207	5.68836	7.72543
262	TCAATCAAAAAAAGAACTCAC	3	6.35412	0	7.34847
263	CAATTAAGATCTGCCTCTTCT	4	6.92187	4.77297	7.79423
264	GGACCCCAACCTCAGGAGCAC	4	6.35602	0	7.79423
265	TAAGTCTTTCCGAAACACAAG	7	6.95628	3.11704	7.69847
266	AGCCAGCTAAGACTAAACTTC	6	6.97016	5.65685	7.60589
267	TTCCTCCTCCGTTTGCCAGTG	6	6.87219	5.65685	7.60589
268	AGCAGAAACACATCATCACAG	5	6.90114	6.1094	7.5598
269	CGGCCAAATGCATGGCGTCCA	7	6.93726	5.14202	7.69847
270	GCAGTAGCCCGAGGCAGGCAC	6	7.01737	5.65685	7.60589
271	ATACAAAGTACAGACAATTAC	6	6.84461	5.65685	7.60589
272	AACCTCGGCTCAGCACCGGCA	4	6.16945	0	7.79423
273	GGGAACAAGCGAGGAAGGTTA	4	6.46484	4.77297	7.79423
274	AAAGCAGACCCAAAAACTACA	5	6.77449	4.07294	7.5598
275	GAATATCTCCAATGTATGTAC	5	6.14166	0	7.5598
276	CCCTGGTCCCCCGGAGTGTCC	10	7.18916	5.32094	7.72548
277	AGATCACCCCCAGGGCCCCTG	5	6.24763	4.07294	7.5598
278	TAGTAAGGCTCGCGCTGGTCC	4	6.10134	0	6.96504
279	CCCATACACGCCAAAATACAC	2	3.93959	0	6.36396
280	CAAAAGAACGCAACCACCAAA	2	5.15178	0	6.36396
281	TCAACCCAAACGGCATTCAAT	3	6.22073	5.65685	7.34847
282	GCATCTCCACCCCCCAAGTCG	2	4.54569	0	6.36396
283	CGGCCCCGAAGATGCGGAAGA	9	6.6252	4.27784	7.57694
284	GCCTTATCTGGAAATGATTAT	4	6.70989	4.77297	7.79423
285	CACTAGACCCGCCAACACGAG	2	4.24264	0	6.36396
286	GAGAGTTGCCGAAAAGCAAAC	4	6.86462	4.77297	7.79423
287	GAACCCAAAAACACCGCCACG	2	4.84873	0	6.36396
288	AGGCGCACCCGAAGGGAACAC	2	3.63655	0	6.36396
289	TTAACACTGACTGCTCACATG	3	5.17094	0	7.34847
290	CTGACAAACTACTAAAAACAG	2	5.45482	0	6.36396
291	AAAGGGGGGTCCGCAAAAACA	3	5.95135	0	7.34847
292	GCTTGGTGACGGGCTGCGCTT	7	6.88233	5.19507	7.38613
293	CCTGAACTATCTTCCCTGTAA	4	6.29235	4.77297	7.79423
294	GGGCTGCAAAAGGCCCCAGCC	2	4.84873	0	6.36396
295	CCACCATCAACGGACTCACAG	3	6.11246	0	7.34847
296	CAAAAACACACACTAAAAAAC	2	4.84873	0	6.36396
297	AGATAACAAGGAGGAGAATAT	4	6.07149	0	7.79423
298	AAGCCAAAACAACAAAGATAA	2	5.45482	0	6.36396
299	CACCCAACCGGAAATCAAGCA	2	4.54569	0	6.36396
300	TCACCGGTCCCTGGGCCGAGA	4	6.1618	0	7.79423
301	CCACGGCGTAAACGCGAACCG	2	4.54569	0	6.36396
302	TTGTGAGGTGCTCTGAAAACC	4	6.7131	4.77297	7.79423
303	AGCAATAGCCCCCCGGAAAGC	6	6.69582	5.65685	7.60589
304	ACATAGACACCGGAGAAAAGA	3	6.11246	0	7.34847
305	ATATGAGACATCTGCAAACAT	2	4.24264	0	6.36396
306	CGACAAGGTACAAAAAGCCTG	3	6.30128	5.65685	7.34847
307	ACAGCAAAAGCCAAAAGCCAC	2	6.06091	0	6.36396
308	TCATTTACAGCGCAGTTCTAA	6	6.67936	5.65685	7.60589
309	CCCCCAAGAAGAACAAGATAA	2	4.54569	0	6.36396
310	CAGCCCCAAAGAACAGAACAA	6	6.75594	3.53553	7.60589
311	AACAGTTACTCCATCGGAGAC	5	6.61671	4.07294	7.5598
312	TGAGACCCTAGAGGTCGACAG	7	6.97168	5.19507	7.69847
313	GCATCATCCGCAACCAGCAGA	2	4.54569	0	6.36396
314	ATAGAGCTCTCAAGGTAATCC	21	7.48075	6.55523	7.75228
315	GAGTATGTTTCGATGAAGCAA	16	7.26741	6.59312	7.74023
316	GTAGCACCCGCAGTCTGAAAT	14	7.38712	6.50414	7.75902
317	CGAGCCGGTCCTCCGGCAGGC	16	7.22216	4.67496	7.74023
318	CCTTCACCTTCAGATGCCGAA	11	7.13715	5.04909	7.63074
319	AAAAAATCTCGCTTAAAAACA	13	7.36296	6.13197	7.68708
320	ACCCATGTCCCGAGGCCGAGG	8	7.06581	6.08738	7.57985
321	GACGACGTCACAGGCGCATCC	7	6.86019	5.14202	7.69847
322	ACAACTAGATCACCAGAATCA	6	6.65475	5.65685	7.60589
323	TTGTGCTACTGCATCTAAGAA	7	6.96504	6.23408	7.69847
324	GTAGGTTGGTGATGCACGCTG	5	6.87292	4.07294	7.5598
325	TAAATATATTGTGGAAAATTT	7	7.21421	6.50414	7.69847
326	AAATTGAACACAAAGACAGAC	4	6.85007	4.77297	7.79423
327	AAATTACTTTCAGCCATACCA	4	5.90344	4.77297	7.79423
328	GCAATCAAAAAACAGAACAAC	2	5.15178	0	6.36396
329	AAGCATAAACGAAAATCAGGA	66	7.60801	6.63147	7.77994
330	TTTCAAGCATCATCGTCATCA	15	7.28667	5.67828	7.77217
331	AAGAAGCCGTGAGAAGCTAAT	6	6.89461	3.53553	7.60589
332	GGAATCTGCAGATGCAAACCG	20	7.43133	6.56576	7.75964
333	AATGGCCCTTGACCAGAACAA	11	7.25296	5.97229	7.75392
334	GATCTCCACGGGGGAAAAGTG	18	7.40974	6.13849	7.7729
335	CGGAACCTTAGAAGGATACCG	4	6.39674	4.77297	7.79423
336	GTCAGTAATCGAGGATGTGCA	10	7.07794	6.2676	7.72548
337	ACAGCTCTACCCCGGCGGCAC	6	6.9221	3.53553	7.60589
338	ACCATCCTTCGAAGTACAAAA	5	6.41289	0	7.5598
339	CATGAAGGAGCCACGAAAAAG	4	6.6482	4.77297	7.79423
340	CCACAAAATTCACAAAAAGAG	8	7.09361	5.96621	7.79423
341	CCATACGAACCCTGGAAGACT	2	4.84873	0	6.36396
342	ATCCAGATATGAAAACAATGT	19	7.45846	6.46508	7.78034
343	CTTACCATGACATCTCATCTT	7	6.98262	5.14202	7.69847
344	AGTCTGTGGCCCGATTCACCA	4	6.3496	0	7.79423
345	CAATCAACCTGAGGAACTCAG	2	3.93959	0	6.36396
346	TCCTTCAACCGCACACCTCCA	12	7.12122	5.6856	7.69842
347	CCGATGGGGTCACTTAGTGCG	11	7.13418	5.99731	7.63074
348	CAGGGCCCCCACGGGCACCCC	2	5.45482	0	6.36396
349	ATTCAATACAATCAACATTAG	3	6.62349	5.65685	7.34847
350	GCTCAAAACTCATTTAAAAGG	11	7.3075	6.56834	7.75392
351	TAAAAATTTTCAACTCTCATG	7	6.71	3.11704	7.69847
352	TCATAGTAATGAACTATTTAG	15	7.3189	6.71944	7.70698
353	ATGGATCTGGCCAACGGCCAG	4	6.48336	4.77297	7.79423
354	ACAGTGTATCCGAGCTATAGT	4	6.50112	4.77297	7.79423
355	GAAACAACCGCAAAGCCACCG	2	5.75787	0	6.36396
356	CCCTGTCACCGGGGCGACGGT	23	7.43281	6.46983	7.75745
357	AAGAAGGTCTGCTCGACCACC	3	6.27356	0	7.34847
358	ATTCGGCCCACAGCAGAATCC	4	6.19118	4.77297	7.79423
359	ACAAAAACACCATGAAAGAAC	5	6.58652	4.07294	7.5598
360	CACAACAACACACAAGCTCGG	2	4.24264	0	6.36396
361	GACACACCATCCCCAAGCCAC	2	4.84873	0	6.36396
362	AGATAGGCCACAAACTGTAAA	4	6.73161	4.77297	7.79423
363	CCGCAGGGAACACCTGTCAAC	6	6.94841	5.65685	7.60589
364	GTGACTCTCTCAACCAGCTCC	12	7.26522	5.65685	7.79423
365	CACTAATTTCGATGAAACATA	3	5.44032	0	7.34847
366	TTCAACACCTCAGGGCGGTCG	4	6.21584	0	6.96504
367	ACAACTAAATGAGCAAGGAAA	3	6.46239	5.65685	7.34847
368	AGATAATTCCGAACGTAACTA	7	7.02144	5.14202	7.69847
369	CAACAAAGATCAAGCACTTGC	6	6.61001	3.53553	7.60589
370	AACATAAAACCATACAAGGTA	10	7.28231	6.31674	7.72548
371	GCTTTACGCTGAGACTGGCCG	4	5.84544	0	6.96504
372	AGCCCAGTCGCGCGGCTACAC	5	7.00009	6.1094	7.5598
373	CAAATCATACCAATTTTAAAA	6	6.61131	3.53553	7.60589
374	AGACCTAATTGAGGACTCAGA	4	6.58009	4.77297	7.79423
375	TTCCCCAGCAGAGGCACAGGG	4	6.22745	4.77297	7.79423
376	TGGCGGTCAACACAGACCATC	3	6.22073	5.65685	7.34847
377	CCAAACAAGGGAAAACATAGA	4	6.92187	4.77297	7.79423
378	GGTCCAGCCTCAATGCAACAC	5	6.5583	4.07294	7.5598
379	ACATAGTTCTCAAACACTGTG	6	4.04847	0	5.68986
380	GGTGCTCCATCATGGGGGGGG	8	7.16191	5.96621	7.57985
381	ACTACAGCCTCTCTCCTCAAA	7	6.71654	3.11704	7.69847
382	ACACAACCTTCACCTAGGACA	2	4.54569	0	6.36396
383	CGGAATCACATCCTTTGCCTC	2	4.24264	0	6.36396
384	GAATTAAGCTCACGGGCACAG	4	6.61958	4.77297	7.79423
385	TCGCGACCATCAAAGAAATCC	2	4.54569	0	6.36396
386	CAAGGACTGGGAGGCCCAGCG	4	6.57688	4.77297	7.79423
387	AAAAAAACCCCGGCGTGAAAG	2	4.54569	0	6.36396
388	CACGACCTCAGAGATCACAGC	2	4.54569	0	6.36396
389	CCGCAAAAAACAGCAAAAAGG	2	6.06091	0	6.36396
390	TGGACGAAGGCAGCGTGCAGA	4	5.87727	0	7.79423
391	CTAACAAAATAACGAAGCCAA	3	6.51522	0	7.34847
392	CCCAAAACAAACGCCCTAACC	3	6.54294	5.65685	7.34847
393	AGAGGGAACGCAAGAGAACCC	2	5.15178	0	6.36396
394	TCTAGCCATCCATGTAACATG	3	6.14017	5.65685	7.34847
395	GAAGCCAAACGAGCCCACCAC	2	5.75787	0	6.36396
396	ACCACAAACCACAAGTACCCC	2	4.24264	0	6.36396
397	CAGGGACGACGTCCAGCCTGC	6	6.97412	5.68986	7.60589
398	AGAGGATAATCAAAAGGTGTC	7	6.74033	3.11704	7.69847
399	GCTACAGAATCAGACACACCA	3	6.22073	5.65685	7.34847
400	GGAACATAATCACAACAGACG	2	4.84873	0	6.36396
401	AGTACGAAAACCAATCTAGGA	6	6.97292	5.65685	7.60589
402	CGCAGACAGCGCACACCCGGT	2	3.63655	0	6.36396
403	CACCACAAACGCCAGCAGCCG	2	5.45482	0	6.36396
404	ACACACTGCCGGGAAGTACGC	7	6.7325	3.11704	7.69847
405	GGCCAGGTCAAAAATGCCCAA	3	6.30128	5.65685	7.34847
406	ACACTGCATTCCCTTGCACCA	4	6.83279	6.36396	7.79423
407	AGCTACCTCCCGAACCCCCCA	2	3.63655	0	6.36396
408	AAGTGCTTCTCCCAAAAGGAA	3	5.95135	0	7.34847
409	AAGGAACAGCATACCTCCAGA	2	4.84873	0	6.36396
410	CACACAACCCGCACCCGCCAC	2	4.54569	0	6.36396
411	AGGAAAGACTCAACACAGCGC	2	4.24264	0	6.36396
412	AATCTGGGAACGATACCTTCA	3	5.52087	0	7.34847
413	GCATACGACAGAGAGCAGAGC	5	6.86367	4.07294	7.5598
414	GAGCACCACACACCCCACGCC	2	5.15178	0	6.36396
415	AGAACTGCTAGATGACCTGTT	8	7.03592	6.08738	7.57985
416	ACAGCGGCCTGCGGGCGATGG	10	7.34985	6.3389	7.72548
417	GAGCCGCGCCCGCGAAGACCA	10	7.09944	5.32094	7.72548
418	TGCCAGTCAGCAGGACCCCCG	14	7.38825	5.90506	7.75902
419	AGAGAAAGGTCCAGGCAGGAC	10	7.24608	6.3389	7.72548
420	AAAACAAAAGGAACTCATTCA	5	6.89376	4.07294	7.5598
421	TAAATCCAAACAGGCTGAAGC	6	7.18581	5.68986	7.60589
422	CCAAAACAACGCAACTGAAGA	6	6.96018	5.65685	7.60589
423	AATCCCGCCTCTACTCATCTG	5	6.52842	4.07294	7.5598
424	GACCCAGACAGAATGCTTCCC	5	6.62825	4.07294	7.5598
425	ACAAGGCCCCCACACGAACCC	2	4.54569	0	6.36396
426	TCTGATTATTGAGTATGATTA	77	7.60132	6.67477	7.77941
427	ACGGCCTCCTCAGCCTCCGAT	6	6.92949	5.65685	7.60589
428	CGAAGGAAGAAGCCTTCAGAA	6	7.21611	5.65685	7.60589
429	TCTTCCACAACCTGTTCATAT	8	6.98802	6.08738	7.79423
430	AACCCCGGTTGGGGTAGGGTA	8	7.32082	4.67496	7.79423
431	CATCGAACGTCAACCACGAAC	2	5.45482	0	6.36396
432	CACCATGTTTAAGTATAGAAA	6	6.92804	3.53553	7.60589
433	AGAGAGTCGGGCAGTAAACAG	4	6.65585	4.77297	7.79423
434	AGCTTAAAAAAAATAATCAGA	4	6.77875	4.77297	7.79423
435	GCGCCCCCCTCCACGGCCGAC	5	6.78582	4.07294	7.5598
436	AATGAAAGCACGACAAAGTAG	13	7.2836	6.1872	7.68708
437	TAAACTAACCCCTTTGACCAG	3	5.76253	0	7.34847
438	AACAAAGAGACCCAACATCAA	10	7.3246	6.3389	7.72548
439	CATGCCAAAAGGCACAGCAGC	3	6.05962	5.65685	7.34847
440	ATAGAAAACGGCTCTGGACGG	8	7.11866	5.96621	7.57985
441	GCTCCAGAATGAGTTTCACAT	5	6.74575	4.07294	7.5598
442	AAACAATCCGCAGCTACGCTA	2	4.24264	0	6.36396
443	GGTCAGAGAGCACACCCACCA	5	6.75453	4.07294	7.5598
444	AGAACAGAATATGAACAACAA	2	5.45482	0	6.36396
445	CTGGCTCAATCATGACACACG	3	5.60142	0	7.34847
446	CAGGCCACTCCAAACTACACA	3	6.03191	0	7.34847
447	TCACAGCCACGAAAATACACT	2	3.03046	0	6.36396
448	TTCTCAAAGTCGCCAGCGAAG	4	6.09765	4.77297	7.79423
449	CAAAAACTCTCTGAGAACAAC	7	6.96083	5.14202	7.69847
450	AAACCATAATCCACAAAGCAA	6	6.95275	5.65685	7.60589
451	AGCCCTTTCTGCACCTGCTCC	15	7.36811	6.55567	7.77217
452	ATAAATATCAGGAAAGTGGAT	7	6.79214	5.14202	7.69847
453	TTAACACTATGGATATTTTGG	53	7.6489	7.1055	7.77302
454	ACAGCCCCCTCGGATCGAGGG	13	7.0534	4.4182	7.68708
455	ACACCGCAGGGAATAAGACCC	3	6.00419	0	7.34847
456	AGACATCACTCGGCCAAGAAT	10	7.20714	6.2676	7.72548
457	CAGAGAACAAGAAAAAAAGCA	2	3.63655	0	6.36396
458	GAGAAAAATCCAGAAGCTCTT	4	6.33108	0	7.79423
459	ACAGGCCCGCGGCACAGCTAG	2	5.15178	0	6.36396
460	ACAAAAACCCCCAGTACAGGG	2	3.93959	0	6.36396
461	AACAACACAACAATATGGAGC	7	7.05842	6.23408	7.69847
462	ACCGTGGCCTCAGCAGAAACG	6	6.45869	3.53553	7.34847
463	GAGGACGGCACGCCGCCTGCC	14	7.37491	6.40422	7.67837
464	AATACATGAAGATAAGATGAT	4	6.06261	0	6.96504
465	TCAGCACCCAGGGCTCGCTGA	4	6.20894	0	7.79423
466	TCGCTGCTCCCACAGCGCCCG	14	7.30818	6.40422	7.67837
467	AAAGTCAAGCAAAACTCCAAG	7	7.16977	5.14202	7.69847
468	GCATTAGCCACCACTGCCTCG	12	7.35203	5.6856	7.79423
469	CCTTGCCTCTTGACTATGACA	4	6.46164	4.77297	6.96504
470	AGATCGAGATCATTTATCCTT	7	6.80279	5.14202	7.69847
471	TGAAACACACCTAACTGCTGG	3	5.57371	0	7.34847
472	CAGGATAGTGGACACATTATA	7	6.82705	3.11704	7.69847
473	GCAACAGCATCAGCACCCCAT	4	6.44708	4.77297	7.79423
474	GCAGGCATATGCTCCAGAAAT	2	4.84873	0	6.36396
475	GCACACACCAGAACGCATCCA	6	6.61277	5.65685	7.60589
476	AAACCAGAAAAAAAAAAACGG	2	5.15178	0	6.36396
477	TTTCAGCACACAAACAGTTGA	4	6.1618	0	7.79423
478	GGAAAACAATCCACGACAGAA	2	5.15178	0	6.36396
479	CTCATCCATAGACAACACGAA	2	4.84873	0	6.36396
480	AATCCAAGAAGATGAGAAATG	3	5.84308	0	7.34847
481	ATCCCTAAACGAATTGAAAAA	3	5.54599	0	7.34847
482	AAACAACAAAAAAGCAAAGGC	2	5.75787	0	6.36396
483	AAGCTCACCTCCAACAAACAG	2	3.03046	0	6.36396
484	CGACCATAAGAAACCGCTCTA	2	4.24264	0	6.36396
485	TCCAGGTGGCCCCCCATCTCC	3	5.60142	0	7.34847
486	TTGTCCTTTAAAATAAGAATT	4	5.87282	0	7.79423
487	CAACTCCATTGTGAGATAAAA	11	7.19762	5.97229	7.75392
488	ACAAAAGAATGGGAATTCCTA	7	7.15209	6.23408	7.69847
489	CAGCCCCGCCCACAAAATTAC	11	7.38904	6.69649	7.75392
490	TTTGACCACTGAGGGCTCAGC	38	7.61155	7.30575	7.78034
491	ACTCAATGATCAAAACACAAA	35	7.50644	6.99697	7.77845
492	CGAAAAAACTCAGTGAATTTT	63	7.65027	7.00935	7.76882
493	TTGGCGCCCTGAAATGGTCAA	61	7.64142	6.93326	7.78525
494	TCCCTCTCCTCCTTGGCGGGG	8	7.06792	6.08738	7.57985
495	AACGACGAGGGCGTGGCACCA	10	7.36449	6.94047	7.72548
496	CTGTTAAAATCAACTCGTAGT	5	6.57893	4.07294	7.5598
497	CACCGTAGAACTTTGGAAAGC	9	7.29534	6.64688	7.72543
498	CAGAAATCAGGAAGTCAATAA	9	7.17562	5.6759	7.72543
499	TAGTTCGTACGTAATACAGCA	10	7.26747	6.3389	7.61474
500	AGTTATCATTCTGGAGTTTGG	10	7.12973	5.32094	7.72548
501	GCCAGCCCCTGAGAAGGAGGT	10	6.94348	6.2676	7.72548
502	CGGAAGTCAGGCCGCACACGT	13	7.3036	6.70808	7.68708
503	GCCAAACTCCGGCACACTGCG	10	7.21998	6.1094	7.72548
504	AGTATAAATCGTGGTTCCTGA	13	7.35872	6.81188	7.68708
505	CAAAGGTCTCCAAGGGCCACA	7	7.07103	6.50414	7.69847
506	GACCAGGAATATCCCGACGAG	4	5.77288	0	7.79423
507	TCCGCAGGGAGAAGCAGGAAT	6	6.81898	3.53553	7.60589
508	AAGGTGCAATCATCTGAACAC	6	6.86943	5.65685	7.60589
509	CAACGTGTCACCACCCCCAGA	5	7.11878	6.1094	7.5598
510	GCTAACAGCAGACAAACACTG	3	6.30128	5.65685	7.34847
511	AGGTCACAAGCAAAGCCCCCC	2	5.45482	0	6.36396
512	TCCGGTGTCTGAGCGATGTCC	13	7.36465	6.02505	7.76193
513	ATGGGCCCTTCCAAGCCAGGA	9	7.11514	5.65685	7.72543
514	AGCCAATTATCACACCGCACC	7	7.14524	6.23408	7.69847
515	TCCTATAGCTCTTCGCTAACA	11	7.1947	5.97229	7.75392
516	TCATTTTAATGAAGCAGCTGA	3	5.2515	0	7.34847
517	CGTTTAACAAGGTCAGGCCCG	5	6.76212	6.1094	7.5598
518	CCATCAAGCGACTAAAGCACA	2	3.93959	0	6.36396
519	ACGTCGCACTGAACGACGACG	3	5.52087	0	7.34847
520	AACTACCAATCATGATGAAAA	3	5.84308	0	7.34847
521	CCAGGTACCACCAAAGCGCAG	2	4.24264	0	6.36396
522	AATAAGCAACAAACTGGCAAG	4	6.36046	4.77297	7.79423
523	ACCAGGCAAACATCACCCACA	2	5.15178	0	6.36396
524	CAACCCTCAAGATCCCACACT	6	6.71941	3.53553	7.60589
525	CGGTAAAAGAGATCTATCGCC	5	6.9702	6.1094	7.5598
526	ACGCAAGATAGAGAAGTAGAT	4	6.28791	0	7.79423
527	AGCAAGCAATCTGGGAGCAAA	4	6.62278	4.77297	7.79423
528	CACAGGTAATCTTATCAACAA	4	6.57244	4.77297	7.79423
529	GCCCAAGGGCCAAAGGAGGGA	9	7.04527	5.6759	7.72543
530	CTATCTACACAAAAAAAATAC	4	6.3427	4.77297	7.79423
531	GGCTGAGCCTCACGACCAGCA	12	7.28427	6.35698	7.69842
532	TTCCACACCCCAACCTCCACG	8	7.28155	6.08738	7.79423
533	CAAGCCTAGCCTACTAAATTC	4	6.54061	4.77297	7.79423
534	ACAAAAAAAGGATCCAAGATT	3	5.70969	0	7.34847
535	ACTCAGCTCTCAAGGTCTCCG	4	6.4725	4.77297	7.79423
536	AAAGAAGCAGCACGAAAAAAA	6	6.76797	5.65685	7.60589
537	ACACTAGAAACAATGCCTATG	3	5.57371	0	7.34847
538	AGCAAGAAAGGAAACTAAGAA	2	4.54569	0	6.36396
539	CAACAAAGACATTACTATGCA	5	6.63615	4.07294	7.5598
540	CCGAGCAATCCAGGGCCGAAA	10	7.26813	5.32094	7.72548
541	GAAGACTAGGCCATACGTAAC	2	5.45482	0	6.36396
542	GACGTGCCTCGAGGAGCAAGA	3	4.98212	0	7.34847
543	CAAAAAAGGGGCAAAAAACCC	3	5.4126	0	7.34847
544	CGAGATAAGACCCAGACCCTG	3	5.76253	0	7.34847
545	CAGCAGGAGCGACCCAGGAGA	4	5.70723	0	7.79423
546	CAATGCAGATCAGAGAAACAA	2	3.93959	0	6.36396
547	AGCTGACACAGAGAAAACAAG	3	6.19301	0	7.34847
548	GAGATAACAAGAAGTGCAGAG	3	5.4126	0	7.34847
549	CCTTGACCAGCCCCATGGGGA	3	5.2515	0	7.34847
550	TCATTCATTCCAAAAAAGGAC	3	5.95135	0	7.34847
551	ACCACAGAAGCAAAGGAAAAC	2	5.75787	0	6.36396
552	AAGAACCCCAGAAGCAAAAGA	2	4.84873	0	6.36396
553	ACCATACCATCACCACCGCAG	2	4.84873	0	6.36396
554	AAGCGCTAGAGAGACTGCACG	2	4.24264	0	6.36396
555	GAAGGAAAATCACAGCATGAC	2	4.84873	0	6.36396
556	ACAGCTAACAGAAGTTGGACC	5	6.76441	4.07294	7.5598
557	GAGTGACCCCAGCCCGGCAGA	6	6.51002	3.53553	7.60589
558	CCGTGGAGGAAAAAAAAAGAA	2	5.45482	0	6.36396
559	TAATAATTCTGAAAGAATCAA	3	6.03191	0	7.34847
560	ACCCAAATATCAGCCTGCGCA	3	6.46239	5.65685	7.34847
561	TTTTGCGCATGCAAGTCTATC	10	7.1792	6.74506	7.5598
562	ATCTGAAAATCAGCCCCCAGG	3	6.38183	5.65685	7.34847
563	GAACCCACCTCAAAAGGAACT	2	4.84873	0	6.36396
564	AAAAGAAAATCATGCAGCCAA	2	4.84873	0	6.36396
565	CCAGCTACAAGAAAACACAAG	2	4.24264	0	6.36396
566	AAGTGAGGCGCGAAAGCCTCA	5	6.81206	6.1094	7.5598
567	CGCAAGATAAGAAATGAAGAA	6	6.82935	3.53553	7.60589
568	CCCAACCATGCCGCCATAGAG	2	4.84873	0	6.36396
569	GCACAATCACCAATTGCTGCA	2	4.24264	0	6.36396
570	TCACACACATCAGAGGGAACA	3	5.52087	0	7.34847
571	TCCGCGACGCCAGCCTTGGGA	2	3.93959	0	6.36396
572	TGAAATGATGCGCCATGGGAT	4	6.68447	4.77297	7.79423
573	ACATCCACCTCCTGGATTGAG	13	7.30541	6.70901	7.76193
574	ACTCGGCAACGATGGCTACTG	4	6.50433	4.77297	7.79423
575	TTCCCACGGCGAAGCCCCAAG	4	5.58188	0	7.79423
576	AATCCTTTCTAAGGTATGAGC	4	6.4725	4.77297	7.79423
577	AAGTAGTCATGAGGCAGTGAC	17	7.3757	6.69192	7.77555
578	AGGACACTATCAACCTTGTGA	11	7.23132	5.97229	7.75392
579	AAAACATGTGTATAAACAAAA	10	7.30603	6.31674	7.72548
580	GAAAACAACTCTAACATCCTA	7	7.11305	5.14202	7.69847
581	CGAGGAACCTGAAACACCAGA	74	7.69243	7.40145	7.78053
582	AAGTAGTCCCGGCCCCAGAGA	6	6.93171	5.68986	7.60589
583	GAAGCGAGATGATAAGAACAG	7	6.83508	5.14202	7.69847
584	ACATAGACAACAAGCATGATG	7	7.06044	5.14202	7.69847
585	TAAAGTTACGGAAGATCAGTT	13	7.24132	5.41387	7.76193
586	CCTTAATAATAAGAACTGCCA	9	6.8896	4.27784	7.57694
587	TTCTCACTCGCGAGAGGGCGA	6	7.05762	3.53553	7.60589
588	ATATTTAATACTTCAGGGATG	7	7.06091	5.14202	7.69847
589	AGCCCCTCCTGGAGAGCCTCC	7	6.88608	5.14202	7.69847
590	TCAGATAGGCGCCAAAGGTCG	4	6.64499	4.77297	7.79423
591	AGGCCATCAATGATACCGTAT	9	7.10929	5.68836	7.72543
592	GACGGAGCACGCAGAGCTTCG	3	6.14017	5.65685	7.34847
593	TGGGAATCTCCAGGCTGCTCT	4	5.92441	0	7.79423
594	TGTTTTAATTCCGCAGATCTT	22	7.43189	7.0296	7.72301
595	ATCCCCTGCTCCATCTGAACA	7	6.98345	6.23408	7.69847
596	TTCAAAAAAACCGATGAGTTG	8	7.12649	5.96621	7.79423
597	TAGCAACTAACTAAGGCAACT	4	6.4145	4.77297	6.96504
598	ACACGGAAAGGGAAGCCTACC	3	5.68198	0	7.34847
599	TACAACCTTTGAGCCAGAAAC	4	5.39162	0	7.79423
600	GAAATACACACCACAAGGTGA	7	6.67012	5.14202	7.69847
601	AGAACAACCTGAGAGTCCGTG	3	5.68198	0	7.34847
602	GAAGAATGAACCGCGGAAGCC	4	6.72075	4.77297	7.79423
603	CAGGCAGGAGCGGAAGGAGAA	5	6.49744	4.07294	7.5598
604	CGTCAGCCACCCAGAAGGGCA	11	7.06434	4.988	7.75392
605	AAGATCTCACGAAGACAGACC	3	5.79025	0	7.34847
606	CACCTTAGGCCAGACCAGCCA	3	5.44032	0	7.34847
607	CCTACAACGTACGCAAAGCAT	3	5.84308	0	7.34847
608	ATTAATTCTTCAGCAATCATC	7	6.93924	5.14202	7.69847
609	AATAGAAGGAGGACATATGTT	7	6.86625	5.14202	7.69847
610	ACGGGGACCTAAAGGGCACCT	9	7.19493	4.27784	7.72543
611	ACGACACAATCACAGTCCAAA	2	5.15178	0	6.36396
612	TGACAGACTCGAGGATCCGCT	10	7.22143	5.32094	7.72548
613	GTGTCTAAAAGAAGAAACTAA	6	6.85574	3.53553	7.60589
614	GATTCGCGTACGACACCCAAC	5	6.7867	4.07294	7.5598
615	TCATGGACAACATGATCACTG	3	5.60142	0	7.34847
616	CAATACATCAGAGAGTAACCC	3	6.11246	0	7.34847
617	ACCCAAGCAACAAGAATCCCT	2	5.45482	0	6.36396
618	ACGCACACACCGGAAACCAAA	2	5.45482	0	6.36396
619	GAATAACATTCACAAAACACA	4	6.24077	0	7.79423
620	GCGAACCAGAGACAAAAAACA	3	5.68198	0	7.34847
621	AAACTTTACGGGGAGATCATC	8	6.83739	4.77297	7.79423
622	AAGACAACATCGTAAAACCTT	4	6.50433	4.77297	7.79423
623	TGCGGGTCAGCACAGACAAAA	2	4.84873	0	6.36396
624	CAAACACGAACGACAGTAAAA	2	5.15178	0	6.36396
625	GACCGCGACACGGCCGAGCAC	2	4.54569	0	6.36396
626	TAGCCGCACACCCAACTCCAA	2	4.24264	0	6.36396
627	CTGGCCAGCCCCAAGATCAGC	5	6.24596	0	7.5598
628	AATAAATTTAAGAACCTACAA	3	6.03191	0	7.34847
629	GCCACGCGCCCCGCGATCCAA	6	6.93068	5.65685	7.60589
630	AAAGGGCAATCAACACCAGCC	2	4.24264	0	6.36396
631	CACCCCACCCCCCCAACCTCG	2	5.15178	0	6.36396
632	TGGTAGAAGCGAACACAGGTC	3	6.05962	5.65685	7.34847
633	ATCTTGGATTCAGTGATTGAG	7	6.70332	5.14202	7.69847
634	ACATTAGATTGAAGATATAAA	6	6.82664	5.65685	7.60589
635	TAACAAACAACAAGAACAACA	2	5.15178	0	6.36396
636	ACAGCAGAACGGGACCACAAG	2	4.84873	0	6.36396
637	ACACCAGAACCGAAGAACGGG	2	4.84873	0	6.36396
638	CACGCAACAGGAAACAAACCA	2	5.75787	0	6.36396
639	ACGCACATGCCGCACCTGGAC	2	4.24264	0	6.36396
640	CATAGCCACACAACCCAGCCC	15	7.5673	7.20598	7.77217
641	GGAGTCCCTTCAAACTCAACC	12	7.25037	6.48731	7.69842
642	CAGCTGCCCTCGGCGGCCCGG	13	7.13842	6.13197	7.68708
643	CTCACGGGTTGAAACTAACTA	7	7.0791	6.23408	7.69847
644	TGAAGAAGAACGCGTTCTGCA	7	7.11779	5.14202	7.69847
645	TGACACCCCTCATGGTCACTA	9	7.02914	6.5574	7.72543
646	ATAGGAGGCTCAGCACTGACC	5	6.85063	6.1094	7.5598
647	ACCTTATCATCAAGGCCTTCT	10	7.02097	3.93858	7.72548
648	GTGGAAAACTCGCAAGTGTAA	4	6.74937	4.77297	7.79423
649	GAGTGAACTAGCCTTATCATC	15	7.44822	6.817	7.77217
650	TTGGTACATAGAATTTTTGAA	11	7.19458	5.97229	7.75392
651	ACGTGGCTCAGGGGACCGAGA	9	7.3871	6.6976	7.72543
652	TTTGTTTTTTCCCAATTTATA	15	7.3451	6.70345	7.70698
653	CTCCTGAGCCGAAAGATAAAA	10	6.96266	5.32094	7.72548
654	CCCCGGCGACATGGTCCAGCC	7	6.91474	5.14202	7.69847
655	AAAGGAGAGGGTAGAGATAAA	15	7.27738	6.1094	7.77217
656	TCATCAGCTTGAATGCCCAGA	13	7.36384	6.70808	7.68708
657	GATAAGGCATGAAACTATTTG	5	6.5518	0	7.5598
658	AACACTGTCCGAGTACTTGGG	120	7.71925	7.07231	7.79137
659	AGATAAAAATGAAGAAATAAT	28	7.50052	7.05633	7.77657
660	ACACACACACGTGAGCACCGC	2	5.15178	0	6.36396
661	ACTCGGCTAAGAGAGGTAGAC	5	6.55602	4.07294	7.5598
662	CCAAATATGTCAATTGCAATA	6	6.75668	5.65685	7.60589
663	AAAACAGCATCAACTGATTAA	16	7.4612	6.6203	7.79423
664	CAAGGTTGCTGGGAGGTGTCA	7	6.93941	5.14202	7.38613
665	AAAAAACACCAAGCCAACACC	2	4.24264	0	6.36396
666	GCACCACAATCAGCGGTCGGA	5	6.76389	6.1094	7.5598
667	CGTATGCCATCAGTGGCGATT	4	6.26373	4.77297	7.79423
668	TCGCGTGCCAGCAGAACAGTA	5	6.51065	0	7.5598
669	TATGACACTAACACAAGGATG	4	6.54381	0	7.79423
670	GCCAAAGCGCGAGCAACTGCG	6	7.03298	5.65685	7.60589
671	TCAAAATTACGAAAGTGGAAA	7	6.99363	6.23408	7.69847
672	AAATAGCAGAGAATGAAGCTG	4	6.46805	4.77297	7.79423
673	CGCACCCGCGGAAGCAAGGGA	2	4.84873	0	6.36396
674	GTTCCAAACAACAGATAAAAC	3	6.38183	5.65685	7.34847
675	GAAAACGCCACGCAGACCCAA	2	5.15178	0	6.36396
676	AAAACACACACCGAAAGCATG	3	6.00419	0	7.34847
677	GACCTCCAACCGCACAACACA	2	4.24264	0	6.36396
678	CATGAGCATCCACAGCCTCTG	2	4.84873	0	6.36396
679	AATAATAGTGCAAGAAAAAAA	3	6.27356	0	7.34847
680	AGAATCGGACAACACCGCGGA	2	3.63655	0	6.36396
681	ACGTCCACCACAACGCAGCCC	2	4.84873	0	6.36396
682	TATAAGGTGCCGGGTAGCACA	4	6.50112	4.77297	7.79423
683	CAGACAACATGAAGACGAAAA	6	7.1018	5.68986	7.60589
684	GGACGGAACGGAACAGAAAGA	2	5.45482	0	6.36396
685	CACCAAGGTTCAGGGAAGAAC	7	7.06302	5.19507	7.69847
686	ACCAAGCTCCCTCTCTCTCCT	5	6.63693	4.07294	7.5598
687	AAAGACAAAAGAAAAATAAAA	10	7.27849	6.3389	7.72548
688	TTAAGGACATCCCATCGCACA	7	7.10521	5.14202	7.69847
689	TGCACCGGTCGGGCGAGGGCG	67	7.12798	6.09034	7.70731
690	TTGCCAATCTGATTTTCTTCA	26	7.56438	6.9962	7.78399
691	AAGAGGGGCTGAATTGAAGAT	19	7.35333	6.04004	7.74013
692	TCGTCAACATCCTATTACTTT	8	6.7948	4.67496	7.57985
693	ACCACCCACCCAGACCGACAC	8	7.24183	6.36396	7.57985
694	GGTTCTGATGGGCGTAATTGT	8	6.8368	4.77297	7.57985
695	ACACCATTCTCAGCACCCTCA	11	7.13772	5.97229	7.75392
696	GACTCCCCCGAGAGAACGAAG	2	4.24264	0	6.36396
697	AGACAGAACAGAGTCCGGAGA	3	6.22073	5.65685	7.34847
698	AAGAACCGACCCGAAAAACCC	6	7.15922	6.36396	7.60589
699	CCCGCCACCCGCAGGGCTCGA	5	6.33763	0	7.5598
700	GCACCAATATCGCGAAACACA	2	4.54569	0	6.36396
701	CCAGCTCCTCGTGTGTAAACA	13	7.49646	6.97432	7.76193
702	GGAAAAACTCGGAAGGAGAAG	2	4.54569	0	6.36396
703	ACAACCATAACATGAACACGG	4	6.1021	4.77297	7.79423
704	ACCATGATCTCAGCTTCGTTG	4	6.45398	4.77297	7.79423
705	CCGGAACCATCGTGACATACC	5	6.53917	4.07294	7.5598
706	CACCAACACCGACCACCTGAA	3	6.30128	5.65685	7.34847
707	CTAGACTTAAGACTCGTCGAC	6	6.72488	5.65685	7.60589
708	AGAAGTCAAGATACTGCAGCA	7	6.70453	5.19507	7.38613
709	TAAACAAAATTCAAGACACGA	3	6.11246	0	7.34847
710	CGAAAATGGTGAAAGAAGGCC	2	4.84873	0	6.36396
711	AACGCCAGGCCAAAAAAAAAA	3	6.30128	5.65685	7.34847
712	AAGAAGTCACCTTAATATCAG	5	6.50955	4.07294	7.5598
713	ACGACAACAAGAACAGAGGGC	2	4.84873	0	6.36396
714	CAAAACAGAACACCACAAACA	2	5.15178	0	6.36396
715	GAAGGCCAAGAAGGCACTAAA	5	6.59135	4.07294	7.5598
716	TAATGCGGCTGCATAACGTAA	4	6.68447	4.77297	7.79423
717	CCTGGCAATACATGGCAAAGA	2	3.63655	0	6.36396
718	AGAAAACAGGCACAAAAAAAC	2	6.06091	0	6.36396
719	CACAAAATCCCTCTCACCATG	3	6.11246	0	7.34847
720	AGAACAGAGCCGGCGAGCCCT	2	3.63655	0	6.36396
721	CTACAGAAAGGAACAACAAAC	3	6.11246	0	7.34847
722	TACTCAATCTATAAACAGTGA	3	5.95135	0	7.34847
723	CCTTATCACCAAACCCAGTCT	3	6.14017	5.65685	7.34847
724	ATCAGAACTTCCCACACTCCG	6	6.93225	5.68986	7.60589
725	AACAAAACCAACAAACCTGCT	2	5.45482	0	6.36396
726	CAAATCTAAAGACATAAAGAA	3	5.95135	0	7.34847
727	ATTAACTTCTCAAAAAAATTC	3	4.82102	0	7.34847
728	GCCAATATTTGGAAGAAGGAA	13	7.35029	6.81188	7.68708
729	TAACATAGACCGGAAGAAAGC	9	7.11521	5.68836	7.72543
730	CGGAGGGTACGAGGAGGAAAG	13	7.27841	6.73022	7.68708
731	TCTCAAGGCACGACAGACCCG	5	6.78473	4.07294	7.5598
732	ACTGTGGGTTGCAACTTAAAC	15	7.29224	6.22792	7.77217
733	TACGGACTTTCGGGTTGTAAC	39	7.65491	7.19467	7.78154
734	CCTCTAACATGACCATGGCGT	18	7.22985	5.68281	7.7729
735	GGTCTGGACACCTTGAGCCGG	11	7.32372	6.56834	7.63074
736	TATGCAAAAAGAGATAAAAAG	7	6.9963	5.14202	7.69847
737	AACAGTGGGTCTTAATGCGAT	8	7.31104	6.08738	7.79423
738	ACGGAAAAAACGCAAAGAACC	2	5.15178	0	6.36396
739	CCAAAAGCAGCAAACAACATA	2	5.45482	0	6.36396
740	GCAGCCAAAGCACCAAACAAC	3	5.38489	0	7.34847
741	GCCACCACAGGAAGGTAATCA	2	4.84873	0	6.36396
742	CAAAGAACCTCTAAAGCATCC	4	6.30321	4.77297	7.79423
743	TCAAAGCCAACAATGTCAGCC	4	5.93206	0	7.79423
744	AAGTCTTAAACGTCGCAGTGC	8	6.99585	5.96621	7.57985
745	ACGGACCCGTCCCTCCCAAAA	6	6.71581	0	7.60589
746	TCAGCACGTTGAACCGACCTT	3	6.14017	5.65685	7.34847
747	GGATTATTAAGAGCTCCAACT	8	6.82217	4.67496	7.57985
748	CCACCGCCCAGGCAAGCCCCG	2	4.24264	0	6.36396
749	CGGCGACAGACCATCAGGCCC	2	3.93959	0	6.36396
750	ACCAATGGGTCAGAAGACACC	2	4.24264	0	6.36396
751	CGAAAAACAGCCACTGCAACA	2	5.45482	0	6.36396
752	CCAGGGCCAAACCAAAGCGAA	2	5.75787	0	6.36396
753	TTCAAAACAGCAGCGGGAAAA	9	7.28405	6.5574	7.72543
754	CAAAGAGGACCAGGCGCTCCT	2	3.93959	0	6.36396
755	AAGGACGCCTGAAGGACAACA	2	5.15178	0	6.36396
756	CAAGCAAACACAAATAACAGC	2	4.84873	0	6.36396
757	GCAGGACAAGACAAGTGGCCC	2	4.24264	0	6.36396
758	ATGAATTTATTAAAAATAAAA	4	6.53371	4.77297	7.79423
759	CAAATCAATTCCACATGTGAC	3	5.84308	0	7.34847
760	GCAGCTGCCGCCTGTCTCGCC	4	5.92195	4.77297	7.79423
761	CACAGAAAAAGCGACAAAGAA	2	5.45482	0	6.36396
762	ACAGCAGATCGAGGGCAGACA	2	3.93959	0	6.36396
763	ACCGCGAAAGGACGAGACCCG	2	4.84873	0	6.36396
764	CACAAACGAGCGGTCAGAGAA	2	3.93959	0	6.36396
765	ACAACTTCCCGAAGAGCTTGT	2	3.3335	0	6.36396
766	GCCAATCCAACCCACAAACCC	2	4.54569	0	6.36396
767	TCCCCTTCATCAGCCCAACAA	2	4.84873	0	6.36396
768	GCGAAAACAAGAAGCCCCAGG	2	4.54569	0	6.36396
769	AGCAGATCTGGAGATGTCTGA	21	7.57751	7.19154	7.75228
770	AGATGGCCCCGAGGCCCCGCC	5	6.07431	0	7.5598
771	AACCCTAGATGAAGTTCACCG	20	7.49412	6.20331	7.75964
772	CGGCCTCTTCCCGCCCAACGG	21	7.44435	6.17026	7.75228
773	CCCCCCCCCCCGACACCCCCC	63	7.55862	6.80385	7.76746
774	ATATAGAGTAGGAATACACAA	10	7.10443	5.28445	7.72548
775	GCGTGAACCCGAGAGTACTTC	7	7.0133	5.14202	7.69847
776	CATCTTCATGCTGAAGCAGAG	4	6.42536	4.77297	7.79423
777	ACAATAAATAGTATTTCTGGT	11	7.32625	5.99731	7.75392
778	CCCATCTCCAGCCCATCCTAA	6	6.72005	3.53553	7.60589
779	TCGATAGACCGGGAGTCGTAC	6	7.14735	6.89686	7.60589
780	AAGCAGGCGGGAAAAATTGGG	6	6.82995	5.65685	7.60589
781	GAGAGGAACAGAACAGAGCAG	10	7.14045	5.32094	7.72548
782	AGCTACTTGTCAAATAGAACG	9	7.27681	5.6759	7.72543
783	TGATATTAGGCCATAGATATG	8	7.07189	6.08738	7.57985
784	AGGCCAAATCCAGAGGTGCAG	5	6.79143	6.1094	7.5598
785	AGACGCTGCTGAGGGCCGTGT	11	7.1911	5.89061	7.75392
786	ACAACCTTGCAGCAACCAGAA	3	6.19301	0	7.34847
787	CCCCTACGCGGAGTGGGCAAG	5	6.7433	6.1094	7.5598
788	TCCATATCATCCAATATGACC	9	7.12469	5.6759	7.72543
789	CTGCTACGTGGAGGAGGGGAG	5	6.78244	6.1094	7.5598
790	AATAAAATGAAAGTCTTAGCG	3	5.76253	0	7.34847
791	ACATCAAGGCGGAGGACCCGA	2	3.63655	0	6.36396
792	CTACCTTGAACGGAATCCCTA	7	7.16945	6.50414	7.69847
793	AGCTCACAGACACCCACTCAA	2	4.84873	0	6.36396
794	CCCCCCCCCGCCGCCCCCCCC	15	6.3062	3.95549	7.5136
795	CACTCTCAACCACCTCAACCG	2	5.15178	0	6.36396
796	CTCCATAATCGCATACACAAT	8	7.37418	6.11352	7.57985
797	ACGAAACTCACGGGAGACCAA	6	7.00755	5.65685	7.60589
798	CACCATCGCGCACTTCACGCA	4	6.38587	4.77297	6.96504
799	TAAACGAAATGGAAGAAGAAC	6	6.49398	3.53553	7.60589
800	TACGAAACACAGGCACCCAGG	3	6.03191	0	7.34847
801	TTCAGCGCCAATACAGCAAGC	6	6.83285	5.65685	7.60589
802	GTCCCCGGGCGAGGCACGCGG	4	6.17711	0	6.96504
803	CGACAGAAACCCGCTGCAACC	5	6.83436	4.07294	7.5598
804	TGCTTACCAAGAGCAAATTGC	3	5.8708	0	7.34847
805	TGAAGAAGAGCTCCTGGCAGC	4	5.95823	4.77297	6.96504
806	CCACCACTGTAACACCCGACG	4	5.43801	0	6.96504
807	AAGACAAGGCCATGAACTATG	4	6.48336	4.77297	7.79423
808	TAAGGGCTTTCACTAGCGCCA	4	6.55147	4.77297	7.79423
809	AACCCGCCGCGCCCTCGTCGA	6	6.86285	5.68986	7.60589
810	CGGAGCCACAGCCCCCAAAGC	4	5.06761	0	6.96504
811	GACCAGATCCGATGGGAGAAC	5	6.29528	0	7.5598
812	ACGCGGAGAAGAAAACATAGG	3	5.79025	0	7.34847
813	CTGTCTAAAAGAGGAGATTCA	11	6.9642	2.10379	7.75392
814	GAATGAAAAGGGAATGAATAA	3	5.68198	0	7.34847
815	ACCCAGTGGCGCGCCATCAAC	5	6.69731	4.07294	7.5598
816	ACCCACGTGTGAAGCAACCAA	10	7.01411	5.28445	7.72548
817	CGGTCATCTTGATGTCGCAGA	4	5.71243	0	6.96504
818	ACTATATACTGAAGATTGTAT	25	7.50074	6.64816	7.7857
819	CAGGCCCACAGAACACAACGA	2	4.24264	0	6.36396
820	GCACAGCCACGAACAGAAGCA	3	6.11246	0	7.34847
821	AAAGCACCGTAGCAGACGAAG	2	5.15178	0	6.36396
822	GAAGCGAGCGGTAGAAAAAAA	2	5.75787	0	6.36396
823	ACTAAGCTGTCGCAAAAGATA	5	6.99951	6.1094	7.5598
824	AGGCACAAGTCGGACGGGGAC	5	6.55357	4.07294	7.5598
825	AGCAGCTACACCTTGAGGGCC	3	6.22073	5.65685	7.34847
826	GCAAGAAAAACACATGAAGTA	2	5.15178	0	6.36396
827	GCACGGGCCTGGTGCTCGAAA	9	7.15001	4.39978	7.72543
828	CTGCAGAGGGCCGACACGCAC	4	6.25608	4.77297	7.79423
829	CACACGGACCAGAGAACTGCC	2	5.45482	0	6.36396
830	TTACCTAAGTCGGCTCCACAA	5	6.62539	4.07294	7.5598
831	GACCGTCCCCGAGAGGTCCAG	5	6.66515	4.07294	7.5598
832	CACCACCGCCGAAGCCAAACC	2	3.3335	0	6.36396
833	GCAAGAGCAGCGCGGGAAGAA	2	4.24264	0	6.36396
834	TCCTATAGATCACAGATGACA	4	6.72075	4.77297	7.79423
835	ACAAATATGCGCATCCGAATA	3	5.68198	0	7.34847
836	AGTGGGGCGGCAGCACCGGCC	2	3.93959	0	6.36396
837	TTATATCGACCAATGTATAAT	4	6.85376	4.77297	7.79423
838	CCCAGAGACACAGCCAACAAG	2	5.15178	0	6.36396
839	GAAAGAGAACCAACTCCAGAA	2	4.84873	0	6.36396
840	CGTAACTGCCCACTGGCGGAG	5	6.91158	6.1094	7.5598
841	AGCATTTGTCCAAGATGAATC	3	5.8708	0	7.34847
842	CACACGGCTCTATCTGCCACT	2	3.03046	0	6.36396
843	GAAACCAACACCACGCCAGAG	2	5.75787	0	6.36396
844	AACAGAACGGCAAGGAACAAA	2	5.75787	0	6.36396
845	TCGGACGAAACTACTCCTTTT	12	7.48146	7.04794	7.69842
846	CCGCACACCGGAAGTAGTGCC	2	5.45482	0	6.36396
847	CAAAACAGCCAAGGAAGAAGC	2	4.54569	0	6.36396
848	GGAGCAAAACCCAAGGCAGAA	2	5.15178	0	6.36396
849	AAAAAACACACCGCCCACGAC	2	5.75787	0	6.36396
850	ACGACGCCCTGAAGCTCGCCC	5	6.76529	4.07294	7.5598
851	ACCCACACCTCAGAAAAAAGG	2	5.15178	0	6.36396
852	CAAAGGCCACAGACAAGCGCC	2	5.15178	0	6.36396
853	GAAAAAGCACCACCACCAGAC	2	5.15178	0	6.36396
854	CTAAGAGGCGCAAAGGCGCCA	2	4.24264	0	6.36396
855	AACCCGCCACGAACCGCCACT	2	5.15178	0	6.36396
856	CATTACATAAGAAACAAAAAA	3	5.68198	0	7.34847
857	GGCACACCCTCAAAAGGCCCA	2	4.54569	0	6.36396
858	TGTTGACTTTGATAAAAATTA	14	7.37357	6.87449	7.75902
859	ACCCTCCATGCTCCGCCACAG	10	7.24253	6.2676	7.72548
860	AGGGGGAAATCAGGCAGAGGA	13	7.27701	6.02505	7.76193
861	GGCATGAACTCAGACAGTCAC	14	7.42457	5.93283	7.75902
862	CTAACAGCAAGATTGCATGTA	12	7.27349	4.62659	7.79423
863	ATACTAGGCACAACAACACGG	8	7.37477	6.81196	7.79423
864	AAACTTCTATCAGACAGAAAA	6	7.04312	5.68986	7.60589
865	ACACGAACATCAAGCCCGACA	8	7.01563	4.67496	7.79423
866	CACCCATTCTGCCCACACTTA	3	5.4126	0	7.34847
867	CCCACACCGCCACACCGTCTG	2	4.24264	0	6.36396
868	GGCTAAACTTCACTAGAGGTG	6	7.03078	5.65685	7.60589
869	CCAAAAACATCTTCATTGCAT	5	6.41227	4.07294	7.5598
870	AAGGTGGCAACCCTGCAGCGG	19	7.51099	7.19167	7.78034
871	TCACGTTGGGCGAAAATCAGC	14	7.37691	6.85245	7.75902
872	ACTTAAGTTCCATTCACCATA	9	7.20069	6.5574	7.72543
873	TTTTCATACTCAATATAGCTT	20	7.30673	6.2676	7.75964
874	ACTTTCTCTAGAGAGTAACTA	35	7.6569	7.29952	7.76812
875	ATGAAACTTTGTTCAGACAGT	10	7.11222	5.32094	7.72548
876	ACACAGTGAAGATACCACGCC	6	6.89428	5.68986	7.60589
877	GGGTACGACTCACAGAACCGC	8	7.25677	6.08738	7.79423
878	GTCATAAACTGATGATTAGAG	7	6.91197	5.19507	7.69847
879	TAAATAACTAGAAACAATGTC	8	7.30218	6.08738	7.79423
880	CGCCCAGCACCGTGGTCTTGA	2	3.63655	0	6.36396
881	CAAATAAGCAGCTACTTGACA	2	3.63655	0	6.36396
882	CGGCCAAATCGATTTCAGCAT	6	7.08954	5.65685	7.60589
883	AATTTCTCGAGAGGCAAGTAC	3	5.95135	0	7.34847
884	CACCGCGCTTCGAACGCAACA	2	4.54569	0	6.36396
885	GATACGCGGGCACCACCTGAC	12	7.31527	5.6856	7.79423
886	AACAAGAGCCCAAGGAGATCC	3	4.90157	0	7.34847
887	CATACACCATCAGAAAATCTA	5	6.69337	6.1094	7.5598
888	GAGGAACACGGAAGGAGAAAA	2	4.24264	0	6.36396
889	CAGAACCAGTGAAAATAAGCT	4	6.27384	0	7.79423
890	GACGGCCCTACGTATAGAGCG	3	5.8708	0	7.34847
891	ACCAACAGACGGAGCAGTAAC	2	4.24264	0	6.36396
892	TCAGCAAGCAGAGAGACCGAG	2	5.45482	0	6.36396
893	CAGGCAGGCTGCAAATGACAC	10	7.16371	5.32094	7.72548
894	AAGAAGAAAACAACAGAGACA	4	5.59964	0	6.96504
895	CGAAGCCACTGATGCTGAAAA	4	6.18797	4.77297	7.79423
896	CATACACCAAGGAAAAGAACA	3	6.19301	0	7.34847
897	AAAATTCTTTGCACACTCCCT	5	6.60595	4.07294	7.5598
898	AGTTGATGCTGACCCAGCACA	5	6.79232	6.1094	7.5598
899	TCCTGTACCTCATACACATAC	16	7.49885	6.90309	7.79423
900	AGATAATCCTCAACTGCTTGA	4	5.88492	0	7.79423
901	CCTACTTGTTCATGCCCGGTC	5	6.41289	4.07294	7.5598
902	ATAAGCCAAGGAACTGAGAAC	8	7.19392	4.67496	7.79423
903	ACACAGTTACTAGATGTCGTA	7	6.98186	5.14202	7.69847
904	CCCACGAGACCACTTGCACCG	4	6.27459	4.77297	7.79423
905	CCTACCCGGCAGAACATCGCC	4	6.12307	4.77297	7.79423
906	CTGAGGAGCTCTAGCACCTGT	8	6.80765	4.67496	7.57985
907	GTGAAGGCCCGGGAAAGGGAA	5	6.87214	6.1094	7.5598
908	AAAGGTAGAGCAGCTGCCCTT	4	6.4177	4.77297	7.79423
909	ACAACTTGTCGAGAGACCAGG	8	7.02281	4.67496	7.57985
910	TCGACACGGCGGACGACCGCG	20	7.50759	6.74845	7.75964
911	GACAACCAAGGCGCCGGCCGC	2	4.84873	0	6.36396
912	GCAGGGAACACCTTCGATAGG	3	5.60142	0	7.34847
913	ACACCGGTCCCTTCCCCCACG	10	7.16832	6.2676	7.72548
914	TACACAACCCGGCGGAGAAAG	6	7.07421	5.68986	7.60589
915	ACGCCTGTCCCTGGATCTTGA	12	7.13745	4.62659	7.69842
916	TTACAAGTACGGGAGAGACTG	5	6.94199	4.07294	7.5598
917	GATACCCCACGGAGTAGCTAA	4	6.30567	0	7.79423
918	GCCCAAGGATCTCGTGAAAAA	6	6.74513	5.65685	7.60589
919	ATCCAACAGCGGCACCAACTA	4	5.62136	0	7.79423
920	AGACAAAACCCGAACAACAAA	2	5.45482	0	6.36396
921	ACCACCGGGCGAACAGCAACA	2	6.06091	0	6.36396
922	ATTTAATAAGCCTCACAAAAG	5	6.64857	4.07294	7.5598
923	CCCAGGCACCGAAACCACACT	2	4.54569	0	6.36396
924	ATAAAAGACCCACACCGACCA	3	6.46239	5.65685	7.34847
925	AGCAAACTCTACCTCAAAAGA	2	4.54569	0	6.36396
926	CCCACCACCACAGGCCGCAGA	6	6.63644	3.53553	7.60589
927	TACCCCAGTTGTTGTAAACAC	3	4.98212	0	7.34847
928	TATTAGATGTCTAAGCTAAAA	7	6.56046	0	7.69847
929	AAGTAAAACTCAATGAAATCA	3	5.57371	0	7.34847
930	GGGCGGGGCCCCCCCGGCGAG	4	6.38587	4.77297	6.96504
931	CAGGACAAGCGAAACCATAAA	2	4.24264	0	6.36396
932	GCCCAAAAATCCAGAGTAGAC	2	5.45482	0	6.36396
933	AGAAACCACACGATGCTATCG	4	6.49667	4.77297	7.79423
934	AATCTCCTGTCTCCCCAACAA	3	6.03191	0	7.34847
935	CCAGCAGCTGCCACTCCAGGT	2	3.93959	0	6.36396
936	CAAGCAAACAGACACCAACAG	2	5.45482	0	6.36396
937	AAAAAACCTGCAAAGGCAGCA	2	4.54569	0	6.36396
938	ACCACGAAGAGACGCCTTAGC	2	5.15178	0	6.36396
939	ACCAGCCAGCCGACAAGCCAG	2	5.45482	0	6.36396
940	CGAACCCCCAGATAAGTCAGA	2	4.84873	0	6.36396
941	GCTATATACTCATATCACAAA	4	6.50112	4.77297	7.79423
942	AGGAGCCCTAGATGGACGCAC	5	6.16791	4.07294	7.15162
943	ACTCCACAACAACAAGGACCA	2	4.54569	0	6.36396
944	TTTCGGAGCTCTCTGGCCAGG	4	6.20573	0	6.96504
945	GGAGAACAACGAAGTCGACAA	3	5.8708	0	7.34847
946	TCCGCAAGCTGGCCAGAATCG	4	6.27459	4.77297	7.79423
947	ACCGATACCCGAAAGGGTCTC	4	6.08604	0	7.79423
948	AGAACATCCAGATGAACCTGA	11	7.47425	6.69649	7.75392
949	CAGAAGGTATCACAAGCAACA	15	7.45675	6.817	7.77217
950	GACGCAGTAAGACGAGAAGCC	11	7.31171	6.56834	7.75392
951	ATCCTTACATGACATTCTCTT	14	7.34208	6.50414	7.75902
952	TCTCTAAGATCCACGCGTTAA	7	7.25202	6.23408	7.69847
953	CGAGCCCTGGCATGATAACAA	8	7.19906	6.08738	7.57985
954	CCCGGTAGCCCCCCGGGCCGA	5	6.3446	4.07294	7.5598
955	TCTTTCGAGTCAAGAAACCCA	17	7.43063	6.44905	7.77555
956	TGCAGTTCCTGAAGCAATACA	18	7.40545	6.44436	7.7349
957	AAATCCAAAATACAAAATGAA	3	6.35412	0	7.34847
958	GCCATACAGAATCCAGAAGAA	2	4.84873	0	6.36396
959	CAGCACAGGACGCCGAGATGC	2	3.3335	0	6.36396
960	AAAACAATATCAACTTCAATT	10	7.2293	6.31674	7.72548
961	GCGGCCCCCTGGGGCGCGTCC	83	7.66342	7.13657	7.78156
962	CGGAAGTTCACACAGAGCAAA	10	7.32319	6.94047	7.72548
963	CGCCAACATCCATGAGGAAAA	5	6.51943	4.07294	7.5598
964	AACACCAAATAAAAAGGCATC	3	6.11246	0	7.34847
965	GCAACGGAGTCAAAGAACCGC	8	7.03519	6.08738	7.57985
966	CCGCACAGGCCCCGGCAGCCC	2	5.15178	0	6.36396
967	TCAGCTACCTCAACGTGATGG	4	6.5374	4.77297	6.96504
968	CAACATGAGTGAGTAAAGGAA	4	6.31408	4.77297	7.79423
969	CAGCAACACAGCCGCCCCCAG	8	7.01172	6.08738	7.79423
970	TCTGCAGCTATAAACACTATG	4	6.45474	4.77297	7.79423
971	ATCCGAAGCTGAATAAGTGAG	6	6.70246	3.53553	7.60589
972	TGTTATCTTTCTGTGTTGTTA	11	7.29979	6.56834	7.63074
973	GTCGGTAAACGTTCAGGGGTG	8	7.09203	5.96621	7.79423
974	CCCCGTCCACCAACCCCTGGA	11	7.12281	5.97229	7.75392
975	CTAAAAACCCGATGCTGCCCC	3	5.76253	0	7.34847
976	GCAATGGTAAGAACAGGACGA	2	4.24264	0	6.36396
977	CAAATTGGCACTCTCACTTCA	4	6.54826	4.77297	7.79423
978	AGAGAAGAAACACACCGGCAA	2	5.15178	0	6.36396
979	ATCAGGAACCCGAACAAAGGA	2	4.24264	0	6.36396
980	GACAGATAAACAAGAAGCAAA	4	5.58509	0	7.79423
981	CACCCACCACGAGAACAACGG	2	4.24264	0	6.36396
982	GACACCGGAAGAAGAAAAGCC	2	4.24264	0	6.36396
983	CACACCGCCAGAGGACCAACA	2	6.06091	0	6.36396
984	ACAAAGCCAAAAGAGGAAAGT	2	5.75787	0	6.36396
985	CCACCCAACAGAAATAGACAA	3	6.51522	0	7.34847
986	CGATGCAGACCAAACAAATGC	2	3.93959	0	6.36396
987	TCACATGCACCGTCCACCTTG	5	6.55159	4.07294	7.5598
988	ACACTCTGTCCACCTGGCAAT	21	7.55504	6.99095	7.75228
989	AGTGGGTGCTGATCATAGCAC	6	6.60896	3.53553	7.60589
990	AGGGCGAAAACAGAAAACAGA	6	6.5577	3.53553	7.60589
991	GTACTAGTATCAGAACGTTTT	9	7.26378	6.64688	7.72543
992	AAGACAACTAGAAGGTAAAGC	7	6.85918	3.11704	7.69847
993	CCGAGATAATCAACAGCAACC	11	7.31367	6.31137	7.75392
994	AGAAACTCAAGAATTATATCA	5	6.12196	0	7.5598
995	TCAGCCCCGTGGCAAAGGCGC	28	7.56131	6.40422	7.77657
996	TAGAACCCCCAACAAACAAAC	6	7.02229	3.53553	7.60589
997	GCTCACATTACAAGAAGAAGA	6	7.07899	5.65685	7.60589
998	ACAGTCCACAAGACAGCCAAA	2	5.45482	0	6.36396
999	TAACGCATCCGAAGGCAGGAA	8	7.05199	4.77297	7.57985
1000	GAGCCACGCACCAGAGCCTCA	9	7.2734	6.5574	7.72543
1001	GCAACAAAAGAAGAAACAGCA	2	4.54569	0	6.36396
1002	AAAAGTTCATCTCCATCTAAC	5	6.52052	4.07294	7.5598
1003	GAGGAATAACGAAACTTCAAA	4	6.0969	0	7.79423
1004	ATGGCCATCTCAGTCAACAAA	4	5.94982	0	6.96504
1005	ACACACCCCATGCAGACACCA	2	5.15178	0	6.36396
1006	TACAAGAAAGGCTTCAGAGAT	11	7.32644	6.72877	7.75392
1007	ACTGGTCACCGCAGCCTACCA	2	4.54569	0	6.36396
1008	GCAAGGCGTCGAACAACAGAG	4	6.51198	4.77297	7.79423
1009	AAGACGAACACAACCTAGAAG	3	6.11246	0	7.34847
1010	ACTAATGCAACAACCTGGAAA	3	5.95135	0	7.34847
1011	ACACCGCCTCCATCTCAACCA	3	6.14017	5.65685	7.34847
1012	CCAAAACAACCAAGACGGTAA	2	5.75787	0	6.36396
1013	AAACCCAGCAAGAAAGCCAAC	2	4.84873	0	6.36396
1014	GCCACACACAGACCAAAACAT	2	4.84873	0	6.36396
1015	ATACTGTCCTCTACAGAATCT	8	7.03638	6.08738	7.57985
1016	ATCGGGGCCAGAAAGAAGAAA	11	6.86772	4.988	7.75392
1017	TCGCATGGCTCGGGCAAAGAC	9	7.30726	6.5574	7.72543
1018	ACGGTTCCTTGGTGGAGCCCA	32	7.53529	6.78083	7.78071
1019	TCACCCCCCTCTGAAGCGCAC	8	6.83868	4.67496	7.57985
1020	CGCCTGGCAGCGGACACCCGG	8	7.06543	5.96621	7.57985
1021	CCATGTTCGTCACCCGGAAAT	6	6.93872	3.53553	7.60589
1022	CGCACCCCACCAGCCCCCGCA	2	4.84873	0	6.36396
1023	GGAAAGTTCACAGCGCAAGTC	7	7.05523	5.14202	7.69847
1024	GCCGACCTCTCAGCCACACAA	2	4.24264	0	6.36396
1025	TGACCAGCACCCCACGGAAGG	2	5.45482	0	6.36396
1026	TGAGCTCTCAGGGGACGGTGG	5	6.93352	4.07294	7.5598
1027	TGGACCCCCCAGAGGGCCTAC	7	6.96906	3.11704	7.69847
1028	AGCTTATTACCATCAGAGACC	7	6.79077	3.11704	7.69847
1029	AGGACACCGCCCCTCGCAAAC	3	5.60142	0	7.34847
1030	ACGAACTACTGATGGAGCTCC	3	5.62914	0	7.34847
1031	ACATGAACCTCAGCCGCGGGA	9	6.84667	2.51416	7.72543
1032	CCCCACAGCTCGGGGACGCGC	4	5.74105	0	6.96504
1033	GAGATCACATCCAGAGGAATA	4	6.032	0	7.79423
1034	ACTGGCACTCCCCAATACAAC	3	6.11246	0	7.34847
1035	GAAGTGACGCCTGAAAACTCA	6	6.94675	3.53553	7.60589
1036	CGACCTACGCGGACATCACCA	5	6.72522	4.07294	7.5598
1037	GCGCAGGTGTGAGCGGACTGC	4	6.27384	4.77297	7.79423
1038	AGACTGTGATCCCGACAACTC	4	6.70989	4.77297	7.79423
1039	AACCCGGGAGCCCATCGCGCG	5	6.45233	0	7.5598
1040	AAATCCACATCACAAGGAACC	5	6.76726	4.07294	7.5598
1041	TGCGCCCCAACCACACCCACC	2	4.84873	0	6.36396
1042	CGCGCAGCCCGCAGCGGAACA	10	7.1331	6.2676	7.72548
1043	TCGAGGACCGCGGGGTGCGCC	13	6.95185	4.4182	7.76193
1044	GCCACTACCCCCGCAAAAAAA	4	6.37132	4.77297	7.79423
1045	CGTAGCACCCCAGGCAGGCAG	8	6.98246	5.96621	7.57985
1046	CAACCACCATGATCTACACCC	10	7.33292	5.28445	7.72548
1047	CCGACGCCAAGAACTGACCCA	2	4.84873	0	6.36396
1048	AACCCTCCCGAAAGCAACGGC	2	4.84873	0	6.36396
1049	AACACATGGTGAACAACTCTG	3	6.38183	5.65685	7.34847
1050	GAACCCCAAAGACCAGGCTCA	2	5.75787	0	6.36396
1051	TCATCCGCTTCGGCAACCGGG	6	6.95131	5.65685	7.60589
1052	CCCACGACAGAGTCACCGGAC	2	3.93959	0	6.36396
1053	ACAAACCTCACGAAGTAGCCA	2	4.84873	0	6.36396
1054	AACGGAGCGCCCCCCCAACAC	2	4.84873	0	6.36396
1055	AGTTCCAGGGAAAAACTCCAA	2	4.54569	0	6.36396
1056	GACGGTCCTCCCAGACTGACA	4	6.1038	0	7.79423
1057	CGAACACCATCAGGCATACAC	3	6.03191	0	7.34847
1058	AAGGGACAGAGCCTGAAACTG	6	6.63693	3.53553	7.60589
1059	AACCCCACATCAACATCTCCG	5	6.85467	4.07294	7.5598
1060	AAGAAAGGACCAACAGCAGAC	2	5.15178	0	6.36396
1061	CGAGTCTCCGCAGAAGACCAT	2	5.15178	0	6.36396
1062	AGCCCGAGGACCTCAACCTGC	5	6.88113	6.1094	7.5598
1063	AGGCCAGGAACGACCAGGGAA	3	5.52087	0	7.34847
1064	CCCCCGCCACGCCCCCGCCAA	2	3.63655	0	6.36396
1065	ACCACTGGTGGCCAAAAAAGG	2	3.63655	0	6.36396
1066	AACCCCTCCCCCCATACATTA	3	5.49316	0	7.34847
1067	CGCTGAGCAAAAAATGAGCAT	2	4.84873	0	6.36396
1068	CGCCCCCGGGCCGCGCGCACC	15	7.35913	6.70345	7.70698
1069	AACAACGGCTCACAGTAAAGA	6	6.57497	5.65685	7.60589
1070	CAACCATAATCTGACATCCCA	4	6.28791	0	7.79423
1071	GAAGTACAAGGAGAGATCTAG	10	7.0829	5.28445	7.45612
1072	AAGGGGGGCCGCACGCAGCAC	19	7.381	6.50829	7.78034
1073	ACTGGTCGCTCAACGGCTAGA	32	7.53762	6.3867	7.78071
1074	ACGCTGCCACGAGAAAGAGGA	8	6.94252	4.67496	7.79423
1075	TCGGGCTCGTGAGGACCGTCT	6	6.85123	5.65685	7.60589
1076	GACAGCTACTCAGGAGGAAAA	6	6.91582	5.65685	7.60589
1077	CACGAGGCCCCGCGGACCTCG	10	7.03946	6.1094	7.72548
1078	CTACCGAGGCCAGATTTCACA	7	6.82757	5.14202	7.69847
1079	CAAGCAAAAGCAGCAGGACAA	2	6.06091	0	6.36396
1080	ACCAAACAAGCGGCGCTGGCA	2	5.15178	0	6.36396
1081	CCCTGCACCTCCGGGCGGGAG	6	6.61389	5.65685	7.60589
1082	ACAAGAACCGGATGAACTTGC	4	6.6055	4.77297	7.79423
1083	CCGGAACCTTCACAGCCTCGA	6	7.19618	5.68986	7.60589
1084	CAAGAAGAGGGAGATCCCCAC	9	7.05216	4.27784	7.72543
1085	GGACGGCCCAGGCAACAGCAG	7	7.06581	5.19507	7.69847
1086	ACAGGAGCAAGACGGGACACA	2	3.93959	0	6.36396
1087	CCGTCCAAATCATCTATGAAC	5	7.01105	4.07294	7.5598
1088	CGCACGGAATAAACACTCACG	2	5.15178	0	6.36396
1089	CCCCCCCCGTGAACCCGAGGC	10	6.92733	3.93858	7.72548
1090	CGCAACTAAACAAGTGAATAT	3	6.19301	0	7.34847
1091	AGCGCACATAGAAATAGAAGC	3	5.60142	0	7.34847
1092	GCCCAGAACCGAGGGCACCGG	2	2.72741	0	6.36396
1093	CGAGAAGAGCCTAAAACAAAG	3	6.19301	0	7.34847
1094	GCAGCCGGGAGGCATGGCAGG	5	6.44189	4.07294	7.5598
1095	GCAGAACACAAAGGGGTTTCT	4	5.88492	0	7.79423
1096	AAGGCAAAATGAGGTGGATCT	4	6.18031	0	7.79423
1097	ATAGGACTACCATAAACCCCA	3	5.95135	0	7.34847
1098	ACGAGGGCCTCAACATACGGA	4	6.35281	0	7.79423
1099	TAATAAACCACACACAGACAA	6	6.66343	3.53553	7.60589
1100	CCATAAGATCGACATCACACA	3	5.65426	0	7.34847
1101	CCACACTACCCCAGCTGCGCA	2	5.15178	0	6.36396
1102	CATTCACACTCGACGCCCACC	4	6.56923	4.77297	7.79423
1103	CCAAGACCACCAAGACATGCC	2	4.24264	0	6.36396
1104	CAACTGATCCGAGATGAGCCG	3	5.52087	0	7.34847
1105	CCCTCAAAGACAACCGCCAAG	2	4.24264	0	6.36396
1106	GGAGCTGAGGCACGAGGCACC	9	7.04574	5.68836	7.57694
1107	CCAAAACCGGCAGGCGGAACA	2	4.84873	0	6.36396
1108	GGTGGTCGGGCTGGGCGTCGG	4	6.38587	4.77297	6.96504
1109	TGGCCGAAAAAAAGGTGGAAG	4	6.38908	0	7.79423
1110	AAACACACCGCACCCCCGACC	2	5.75787	0	6.36396
1111	CCTCAACACAGAAAAGACACG	5	6.47208	4.07294	7.5598
1112	ATACCAAATACTAAAAGGAGA	3	6.46239	5.65685	7.34847
1113	CGCAACCGCAGCGTACCTTGG	5	6.73193	6.1094	7.5598
1114	GTACAAATCGGAGAGAAAACT	5	6.71566	4.07294	7.5598
1115	TTGAAAAGCACAACGAACATG	2	5.15178	0	6.36396
1116	CAGAGGGCCAGCCGGGAGCGA	4	6.30567	0	7.79423
1117	CAGCCCCGGTCGTGATAATTG	4	6.43301	4.77297	6.96504
1118	AACAAATCGCGCCCCGCGAAC	2	5.15178	0	6.36396
1119	AACGCGAAAAGAACACAAAAC	2	4.84873	0	6.36396
1120	GCACCGACCCCCAGACCCAGG	2	4.24264	0	6.36396
1121	CCTCGGCCATAAAAACAAGGT	2	4.84873	0	6.36396
1122	CAACCAGGCCACGGACGGGAA	2	5.75787	0	6.36396
1123	CGAGCAACATGAAAGCAAAGG	2	5.15178	0	6.36396
1124	AGTGCCCAAGCGCTTCTCATA	4	6.66275	4.77297	7.79423
1125	AAACCCCAGCGCCGCCAGGAC	2	5.15178	0	6.36396
1126	ACAGACCGCAGCACACCAGCC	2	5.75787	0	6.36396
1127	AAGTATCGTACAACTCTAGAT	4	6.4177	0	7.79423
1128	AAATACAACAGATCCACCCCC	3	5.60142	0	7.34847
1129	CCTCCTGGCCCATGCGGAGAC	5	6.07935	0	7.5598
1130	GAAACCAGCAGATGACAAACC	2	4.54569	0	6.36396
1131	ACGTCCCACCCCAGAGCACAC	3	5.60142	0	7.34847
1132	AGAACGGCAGGACCGGCGGCG	2	3.93959	0	6.36396
1133	AACAAGAGTGCCAAGGACCCT	2	5.15178	0	6.36396
1134	AATAACAGGTCAAATATTATC	5	6.55949	4.07294	7.5598
1135	CACCAACGCAGAGAAAAAACG	3	5.84308	0	7.34847
1136	AAGCAGGATCCGGCAACGCCA	3	6.22073	5.65685	7.34847
1137	CCACACAACCCGCGAACAACA	2	6.06091	0	6.36396
1138	CCCCACGGAATGCAACCAGCT	2	4.84873	0	6.36396
1139	ACTCCAGCATCCTGAACAAGA	3	5.79025	0	7.34847
1140	ACGAGGGAACAGAACTGCCCG	2	3.93959	0	6.36396
1141	ACCCCAAGCCCCAACAGACAG	2	4.84873	0	6.36396
1142	GGGCAGAGGCCTCAGCCCCCG	5	6.43373	0	7.5598
1143	AGCCTGTGCTCGAAGAGCCAA	5	6.56905	4.07294	7.5598
1144	TAAATAAATTCACCCCGGCCT	3	6.19301	0	7.34847
1145	CTGGCTCTTTCTTGATCCCTA	28	7.4118	5.9198	7.74385
1146	AAACGTGAATGGTTTACAGGT	16	7.46408	6.81196	7.74023
1147	CGAAGGAGCAAAGTAAGTGCC	4	6.52285	4.77297	7.79423
1148	AATGGAGCGGCGGCAATGCTG	5	6.83347	4.07294	7.5598
1149	TCGACCTCATCAGACTCAGAG	6	6.87858	5.65685	7.60589
1150	GCGGGCCCCCCGGTGGTGCAG	200	7.6525	7.15594	7.77851
1151	TGTCCCGCGTCACCCCACCTG	22	7.47042	6.74976	7.77994
1152	CCGAAAAATAGAAAAGATAGT	7	7.04866	5.14202	7.69847
1153	TTGGTCTGCTCCTGGGCGCCT	26	7.53471	6.64834	7.74317
1154	CCCCCCCGAGGAGCCGAAGAG	51	7.64657	7.16984	7.78683
1155	GGAATAAAACCAGGAATACCT	4	5.88813	0	7.79423
1156	GCGACACCAGCAAATGCACAC	2	4.84873	0	6.36396
1157	TTAGATTAAACTGAGGGAATT	5	6.69534	4.07294	7.5598
1158	GACGCCGGCAGAAGACCCACC	2	4.54569	0	6.36396
1159	AAACAGGCACCCAACGTGATG	2	4.54569	0	6.36396
1160	ATGATCTAGCCGAACATAAAG	3	5.68198	0	7.34847
1161	GGGGGGAGTTGAGGAACGGGG	174	7.69949	7.16593	7.79173
1162	GAATTTTTTTGATTCCTTTGT	60	7.69748	7.49499	7.78243
1163	CCCCCGCCCCGGGCCCAGCCG	9	6.86836	4.27784	7.72543
1164	GAGAAAAGGCGTACTCCACAG	8	7.19715	6.08738	7.79423
1165	AGAATCACACCCTGCCCAATA	6	6.96113	5.68986	7.60589
1166	AAGACATAAAGAAGTAAAACA	6	6.90281	5.65685	7.60589
1167	TCTAACACAGCAAAGACATGA	7	6.69957	3.11704	7.69847
1168	CGGAGATACTCTCCAGGACCC	6	6.91774	5.65685	7.60589
1169	ACCGGCCCTCCGCGAGCGCGA	9	7.37603	6.64688	7.72543
1170	AGGCTAAGACCCACCCAACAG	3	5.92364	0	7.34847
1171	ACAAGCTGCAACGCGCCCGCC	2	3.93959	0	6.36396
1172	CAACCACAATGAGCACCACAA	2	4.54569	0	6.36396
1173	GAACCAGGAAACAAGCACAAA	2	4.54569	0	6.36396
1174	GTTCCGGCTCGAGAATCCCCG	4	6.64499	4.77297	7.79423
1175	CAAGTACAAAATCTTAAGTAG	3	6.03191	0	7.34847
1176	ACACCATCCTCTCGCGCGTCA	5	6.54084	4.07294	7.5598
1177	CCCCAGTACTACACCCCAACG	4	6.60182	4.77297	7.79423
1178	TCATGAAACACAAAAAACAAA	3	6.27356	0	7.34847
1179	GGTCACCAAAGAAGACCCACA	6	6.9793	3.53553	7.60589
1180	CACGTGCACGGCCGACCCTGG	4	6.23756	0	7.79423
1181	AGCAGCCTAACCAGAGCTTCA	4	6.37897	4.77297	7.79423
1182	CATCCTTGATGTGGGCGGGCG	6	6.82838	5.65685	7.60589
1183	TCCCGAAACTAAGGACATACA	3	6.46239	5.65685	7.34847
1184	GATCCTCTAAGAAAGCAAGAA	5	6.36326	4.07294	7.5598
1185	CCCAACCAAAGAGCCGCAACC	2	4.84873	0	6.36396
1186	AGTAAGACCAGAGGAATAGAG	4	5.82768	0	7.79423
1187	CCCCCCTCACCACAGCGCCAG	2	4.24264	0	6.36396
1188	CGCCAGCACAAGAAAAGCAGG	2	4.84873	0	6.36396
1189	AATCAGATGGCTCCACAGCAC	6	6.91853	3.53553	7.60589
1190	CCTGCAACACGAGACCAAACC	5	6.77485	4.07294	7.5598
1191	CAAACCACAACAACGACACCC	2	5.75787	0	6.36396
1192	CCCCGGAAATCAGCAACACAA	2	5.45482	0	6.36396
1193	CAGCAAAGATCACATAAAACA	2	3.93959	0	6.36396
1194	CAGACGCACCCGAACACAGGA	2	5.15178	0	6.36396
1195	TCACAGGGAAGCACACGACAG	3	6.30128	5.65685	7.34847
1196	CGACTGGGACCACTAAGACAC	2	4.24264	0	6.36396
1197	CAGCAAAACCAGCACACATGA	2	4.24264	0	6.36396
1198	CACAACACCACAACCTCAAGA	2	5.75787	0	6.36396
1199	CCTCCCCGCAGGTCGCCCAGG	5	6.19405	4.07294	7.5598
1200	CCCGTGCCCCGACGGCGCGAG	3	5.44032	0	7.34847
1201	AAGGCACCGCCACACAACCGG	2	5.45482	0	6.36396
1202	AGCGAATCCCCGAGATCTGCC	2	3.93959	0	6.36396
1203	AGAGCACAATCGAAACGCTGG	2	4.24264	0	6.36396
1204	TCCCGCTCCCCGCCTTCCTGA	15	7.44213	6.817	7.77217
1205	CGGCGACGGCCAGCGAGCAGC	4	6.74172	4.77297	7.79423
1206	GGGGGCTCTCCGCGTGCTGGA	5	6.44917	4.07294	7.5598
1207	AGCTCAAAGTAAATAGAACCC	5	6.76638	4.07294	7.5598
1208	GGGTGCTCCTGCACGTGGCGG	10	7.20233	6.31674	7.72548
1209	AGCCGGGACTGGCAGTGCCCC	5	6.49095	4.07294	7.5598
1210	CCACAACCGTCTCCAACAGCA	16	7.45873	6.81196	7.79423
1211	CCCGTTCACTCAGGACCGGCA	30	7.52716	6.41906	7.78654
1212	TGAAGAGCCGGAACGCCAGGA	11	7.12378	4.93625	7.75392
1213	AGCCCGCGGACCAAGCACCAG	7	6.83541	3.11704	7.69847
1214	ACACCCCTACGACCAGCAAAG	17	7.32949	6.40611	7.73071
1215	AGAGGGCCCCCGGAGGAACGA	5	6.5293	4.07294	7.5598
1216	AAAACACACAGGAAACTGCAA	3	6.70404	5.65685	7.34847
1217	CAATAACCAGGAACTGCAAGG	6	6.6806	5.65685	7.60589
1218	GAGCACGCGAAAGCCAAGCAC	2	4.84873	0	6.36396
1219	ACGGACTAAACAAAAACCCCA	2	4.24264	0	6.36396
1220	ACGGAGTCATCAACAGACAGA	4	6.54061	4.77297	7.79423
1221	CCAGGGACACGCAGTCCAAGG	5	6.27725	0	7.5598
1222	AGGTGAGAAACATTAAAATCC	4	6.20894	0	7.79423
1223	TCCCCTTGATGTGGGCGCTCC	5	6.70548	4.07294	7.5598
1224	ACAGCCTAAACAAGTACATCC	3	6.03191	0	7.34847
1225	ACCTCCGCCTAGGACAGGGGG	4	6.70223	4.77297	7.79423
1226	TTGTGTTTCACACAGAGGAAC	4	6.73851	4.77297	7.79423
1227	GAAAAACGCTCAATGCAGGGC	2	5.75787	0	6.36396
1228	AGAAAACCCCGAACAAAACCC	3	6.51522	0	7.34847
1229	TCGAGATGGAGGATGGGCAAC	3	5.70969	0	7.34847
1230	CAGTAGAACTGACGTACACAT	3	5.95135	0	7.34847
1231	CCACGGCGAGCGCCTACAAAG	3	5.2515	0	7.34847
1232	CCCAGAAACACGCCTCCAAGA	2	5.75787	0	6.36396
1233	CCCAAATACCCCACCCACCAG	3	6.11246	0	7.34847
1234	AGAGCAGACCGGCCCGCAAGC	8	7.03333	4.67496	7.79423
1235	CACCATCCCTGAGCCACCTGC	9	6.88797	5.65685	7.57694
1236	ACCAAAAACACAAGCAGCACC	2	5.15178	0	6.36396
1237	CGCTAGCCTTGAGGGGGTTAG	83	7.62726	6.9923	7.78534
1238	ATAAGCAGGCGAGTCCCGCCC	5	7.00996	6.1094	7.5598
1239	CAAAATGAATCAAAGAAAAAG	3	6.30128	5.65685	7.34847
1240	CGAACAAACTCCAGCACACCC	2	4.84873	0	6.36396
1241	CACCAGTCTGGGAAGCTAACG	6	6.93187	5.65685	7.60589
1242	TCCCCGACTACAAATCGCCCG	4	6.82834	4.77297	7.79423
1243	TCCAGGAGTGCAAGGACCAAC	3	6.05962	5.65685	7.34847
1244	GCAAAATCACCCGCCGCACCA	4	6.36811	4.77297	7.79423
1245	GCATGAACTCGACCAGATATT	3	5.95135	0	7.34847
1246	AACAACGACACAGGACCCTCT	2	4.54569	0	6.36396
1247	GCAGGAGCACCAAGCAGCACT	3	5.70969	0	7.34847
1248	ATACCAGCACGAACAGATCAA	4	6.61637	4.77297	7.79423
1249	GGGCCTGAGCCACCGATAGGG	8	7.16451	4.77297	7.79423
1250	AGTTTTTTTTCAGCTTGGGTC	42	7.5944	7.25212	7.7903
1251	ACAATAAAGCGGAAATACAGG	8	6.96834	4.67496	7.57985
1252	GTTGAGTGGCGAAGGATGACA	3	5.60142	0	7.34847
1253	CTTCTGGAGGGCATGAGCTCC	3	4.92929	0	7.34847
1254	CAAGAAAGGACGACAAAAGGC	2	5.45482	0	6.36396
1255	ACAAACCAATCAGACCAGACA	2	5.15178	0	6.36396
1256	CAATCATCTGGAAACCCAGTA	3	5.65426	0	7.34847
1257	AATACTCGACATAAAAATAGA	2	4.24264	0	6.36396
1258	ACACAACGAAGGAAGCATAGG	4	6.42536	4.77297	7.79423
1259	CTCAACAGGAAAAACACTACC	2	4.84873	0	6.36396
1260	CGGCCCACAACAAGGCCAACA	2	4.54569	0	6.36396
1261	CTATGACATTGAAGTTCAACA	4	6.55071	0	7.79423
1262	AAGGCTGAACATCTCCTAAAA	12	7.37801	6.45626	7.79423
1263	GGTCGCGCCCCGACGCAAACC	16	7.28019	5.96621	7.74023

## Sheet: HNSC_0.2_hESC
SCH_Class	ConsensusSeq	SCH_Size	ScoreMean	ScoreMin	ScoreMax
3	TACCCCAGCCCACCTTGCAGT	56	7.66433	7.05342	7.78981
4	CCCCCCACCAGAGGAACTCTC	16	7.37242	6.62283	7.74023
5	CGCCGGGCGGCGGCCAGGGGA	21	7.44323	6.58464	7.78207
6	TTAATGAGCTGACTATACTTC	17	7.43164	6.86904	7.77555
7	GGTGCCAAGAGAGAAAGAACC	16	7.4375	6.53926	7.74023
8	CAGAGAAAACGGGGCCGAAAC	18	7.47956	6.44436	7.7729
9	CATTCAGTCTCAAAGTCACGC	15	7.23247	5.68278	7.70698
10	TCCCCTTCCCCGTGTAGACGG	11	7.01538	5.04909	7.75392
11	AACGCCAGAGCACTCGCAGAG	4	6.32739	0	7.79423
12	TTGCAGCACCCAGGTTGGGAC	18	7.39903	6.22904	7.7729
13	CCGACACCTTGACAGGGGTGC	11	6.96385	3.78682	7.75392
14	ATTTCCGTACGTGGCTCCCAG	8	7.09309	5.96621	7.79423
15	TGACCGAGCTCGGCGGCCGGG	12	7.15631	6.18718	7.69842
16	GAATCGCGCACGGAACCCGCC	5	6.50898	4.07294	7.5598
17	ATTTGACTTTCATGGCGCTTG	17	7.30917	5.86126	7.77555
18	CCCATCCCCACCTGCACCGGG	5	6.71478	4.07294	7.5598
19	CAAGCATTCGCTGAGTCGGCT	11	7.29368	5.97229	7.75392
20	GCCTGTTGTCCAATGACATTC	20	7.55235	7.14289	7.75964
21	GGGAGCGGGGGAGGCCGAGAT	10	7.24944	6.74506	7.61474
22	AATAGGTTCTCAGAAGGCTCA	10	7.14308	6.1094	7.72548
23	AAAGCTTTTTCATATTTTTCA	9	6.99088	5.68836	7.72543
24	ACCATCTGTTCTAAAAAAGAA	9	7.16604	5.6759	7.72543
25	TTACACTCTTGACCTCAAACA	9	6.93917	4.27784	7.57694
26	GGGCTCCGTTCACTCGCCGCC	15	7.45213	7.0576	7.77217
27	ACACCTCCCAGAGGGGGCCAC	8	6.97184	4.67496	7.79423
28	GGAACAGCCAGAGAAGAGAAT	17	7.3869	5.88441	7.77555
29	AAGTATGAAAGAAGGACAGTT	11	7.23993	6.56834	7.63074
30	AAATGAACACCAACGATGGCA	6	6.92666	5.65685	7.60589
31	TGATGGTGAACAACTCCTCCA	7	6.76963	3.11704	7.69847
32	CGCAGCCACCCGCGCCAACCC	10	6.8422	5.34573	7.72548
33	CAGAACAATACAAACATAGCC	6	6.88168	5.68986	7.60589
34	TTCCACAGGTCGCATGTGAGT	4	6.00017	0	7.79423
35	ACGGAAGCCCGTGGCAGACAT	5	6.46023	4.07294	7.5598
36	CAACTCCCCCCAGCGGGGCAG	8	6.97747	6.08738	7.57985
37	GGAGCAGCGTCAAGAAAAAAA	9	7.11599	5.68836	7.72543
38	CTGGCATGCGGCCTGAACCCG	9	7.19618	6.28539	7.72543
39	AGGAAGCGTTGAGCCCCCCCG	10	7.25747	6.3389	7.72548
40	TGCTTCCATGGAGAGTGACCT	7	6.82997	3.11704	7.38613
41	AAAAACAAATAACGGCAAAGA	2	4.54569	0	6.36396
42	TCAGTTACGTCACCCAGGCTG	11	7.16921	5.99731	7.75392
43	TCTTACTTGCCCTGGTATAAC	10	7.08212	5.32094	7.72548
44	GGGCCTTCAACTTCAGGGCAC	9	7.25141	5.65685	7.72543
45	ACAGCCAATGGAGCGCAACTA	9	7.30575	5.68836	7.72543
46	ATCCGGACAACAAAAAAGCGA	2	4.54569	0	6.36396
47	ACTGCTGCGTGAATGGCGCCA	12	7.03273	3.53553	7.69842
48	CCACCACAGGGACTATAGAAG	5	6.7139	4.07294	7.5598
49	AGGCAGGCATGATGACAACAG	8	7.19113	6.08738	7.79423
50	ACAGCGACCTCCACAGCGGGC	9	7.18309	5.68836	7.72543
51	TGCTGGCCTTCCCAACACTGC	12	7.25398	6.35698	7.79423
52	GCCCAATGCCGGCGAACGTCT	18	7.33452	6.13849	7.7729
53	ACTGGAGCAAAAACAAAACCA	2	4.84873	0	6.36396
54	GCTAGTAACTGACACGGACAT	6	6.48177	0	7.60589
55	CCGAAAACCTCAATCAAGGCG	4	5.76278	0	7.79423
56	GACACTACCAGAGACGGGCAC	7	6.85202	5.14202	7.69847
57	CGCCTCCTCGGGGGAGGGGAT	8	7.07174	4.77297	7.57985
58	TGAGGACAAAGAGGCAGGTGG	8	6.73295	4.67496	7.79423
59	TATAGAGAGTCCACAGCACTC	8	6.81828	4.67496	7.57985
60	CAAAACTACTCAAGGAGAGGT	11	7.27788	6.72877	7.75392
61	CCTACACCCCCCCGCGGGCCC	9	7.10607	5.68836	7.72543
62	GGAGATAACCGAATGATGAGT	8	7.11448	5.96621	7.79423
63	AGAGGCCCATCAGCAGCTATG	9	7.08476	5.65685	7.72543
64	CCCCACACCCGGAAGACAAGG	7	6.95876	5.19507	7.69847
65	ACAGCCCAAACTTTTTGTACA	4	6.59095	4.77297	7.79423
66	ACAGACAGTGCAACACCGGAG	2	4.24264	0	6.36396
67	GCATGAAGCTCACCAAGACAA	2	3.93959	0	6.36396
68	CATGAGACCCGTGAAAGACTC	7	7.01561	5.14202	7.69847
69	TCATAACCCCCGGAACACACG	7	6.92759	5.14202	7.69847
70	AAGCTACAATGAGGATGGTCT	4	6.14083	0	7.79423
71	GAGTAAAAAGAGTGATAAAAA	4	6.60871	4.77297	7.79423
72	AAACTCACCACCTTAACGGCA	6	6.71157	3.53553	7.60589
73	AAGGTATCAACGAGCTCGACG	4	6.55147	4.77297	7.79423
74	ACCTCCCGCCGCCGCTTCGCG	7	6.84791	5.14202	7.69847
75	AAAAGAAACCCTATGACATGA	6	6.4971	3.53553	7.60589
76	CAGGCTCCGTGAGGTACAGGT	5	5.98492	0	7.5598
77	CACAGCATCCCTGGTCCAGAC	5	6.78384	4.07294	7.5598
78	CACTTGCCCTCACCATCCGTA	4	6.14083	4.77297	7.79423
79	CCACAAAAGTCAGCAGTCTTC	6	6.89748	5.65685	7.60589
80	CCCCTCCCCTCAGCACCAACA	11	7.20629	5.97229	7.75392
81	GCCTTGCTTACAAATCTCAAC	6	6.39267	3.53553	7.60589
82	AGATTGGGCTCACAGTAAGCG	10	7.32924	6.94047	7.72548
83	CCTCCTATCTCTCCCCTCAGA	5	6.62461	6.1094	7.5598
84	ATCAGACCAGGAGGGCCCGGG	6	6.58704	3.53553	7.60589
85	ACGAACATCCCCAACACCCTA	9	7.31818	6.5574	7.72543
86	GAACCACAAGCAGTACAAATG	5	6.71338	6.1094	7.5598
87	ACCGACACCCCGCCTACAGGG	11	7.10276	5.97229	7.75392
88	CCCCCCCGAACGGGCACGGCC	9	6.57465	4.27784	7.72543
89	CCGTCTCCACGGTGAGCCAAT	6	6.86938	5.65685	7.60589
90	AAATAATTTTGAAATTCTTTT	4	6.26618	0	7.79423
91	AGTAGCCGACGAGCCAAGCGG	12	7.43515	6.89686	7.79423
92	CCCAAGCCCAATACCCTGCAG	4	6.21659	0	7.79423
93	CCCTGCCCCCCTACGTCCTGC	5	6.4619	4.07294	7.5598
94	CTCGCCCCGAGGATGACCGTA	5	6.30635	4.07294	7.5598
95	CAGCAACGCGCCCCTTGTGGG	8	7.20431	4.77297	7.79423
96	CACTGGATGACCCACCAGGAG	5	6.62825	4.07294	7.5598
97	TGTGATGTTAGACAACAGTAT	4	6.11466	0	7.79423
98	CCTCCAAAGCGACGGACCGGC	5	6.81461	4.07294	7.5598
99	GAGACACCCTCAAAGCCCCCA	6	6.74627	3.53553	7.60589
100	CGGGGGCAACGCCCTCCATCC	6	6.66266	3.53553	7.60589
101	CTGCGCAGTACCCACGTGGAG	9	7.20756	5.68836	7.72543
102	CACAACGCTTCTCAATAATAA	5	6.41596	4.07294	7.5598
103	CCACTCTGCCCACCGAAGGAT	5	6.77397	4.07294	7.5598
104	AAACAATGAACAACAAACAGT	5	6.95274	4.07294	7.5598
105	AGCAGGACGACAACGATGAAA	5	6.75484	4.07294	7.5598
106	CATGACATGAGGTCTGCAGGA	4	6.56158	4.77297	7.79423
107	GCCACCGGCCCTAACGAACTC	5	6.53948	4.07294	7.5598
108	AGAAACTGCCATAAAGCTAAT	5	6.76331	6.1094	7.5598
109	CAGATGGGCAGAACTGAGGGA	5	6.86138	6.1094	7.5598
110	TGTTTCCTGTACTAAACTTGT	4	6.18031	4.77297	7.79423
111	GTATGCTGATCGGGGACAAGT	4	6.29556	4.77297	7.79423
112	GCGCATACTGCTGATGCCCTG	5	6.46023	4.07294	7.5598
113	TGTGGCCTGTCGCCAACGAAG	4	5.54315	0	7.79423
114	GGAAGCCATTCGTCGTGATTA	4	6.01793	0	7.79423
115	CCGGCTTCCCCGACATCCACC	3	6.30128	5.65685	7.34847
116	TAATGAGGATGGCGCAGGCCC	5	6.63812	4.07294	7.5598
117	CCCAGGCGCTGACGAAAACCG	17	7.34239	6.54527	7.77555
118	ATTTGGAGATGAATACAATGC	4	6.32097	4.77297	7.79423
119	GAGTCATACTCACAACATAAA	4	6.43943	4.77297	7.79423
120	TAGGCGAATGCAACGACATCC	4	6.61637	4.77297	7.79423
121	ACGCCACCCTCAGGCATACAC	12	7.20825	6.45626	7.69842
122	GCGCCCCCCCCCCCCGCCCGC	2	5.15178	0	6.36396
123	CGCCGATGGTCAATGGCAAGC	5	6.75453	4.07294	7.5598
124	TGGCATCTACGCCTTCATTGG	4	5.58953	0	6.96504
125	CAGAACCCCCCCCCACAAACA	3	6.35412	0	7.34847
126	GCGCACCCACGAGTCAGACAT	5	6.40016	4.07294	7.5598
127	TTCGTCCCAACTCCGGATATA	4	5.89578	0	7.79423
128	GGAAAACCCCCGATCCCGGGG	10	7.16418	5.28445	7.72548
129	GATAAGACACACATATGCATC	4	6.6482	4.77297	7.79423
130	GAAGGCAACCGATACCCAGCA	2	5.15178	0	6.36396
131	CACCCGAAAACTCCCACTCCA	3	6.11246	0	7.34847
132	AAAAAAAAAAGAACCAAAAAA	3	6.54294	5.65685	7.34847
133	GCCCAAGTCCAGTGAGTGAAG	4	6.31011	4.77297	6.96504
134	TAACCCAAAGGTTATAGATAA	3	6.54294	5.65685	7.34847
135	GTTCCAGGCTCAGCACAGCGA	6	6.78927	5.65685	7.60589
136	AGATCGTGCTCTGCAAGAACA	2	3.93959	0	6.36396
137	CCCGCCATAAGCACACTAGAA	3	6.19301	0	7.34847
138	TTACTCATCGCAAACTCATCC	8	7.09792	5.96621	7.57985
139	CCTCCAAGATCAGAGCATACC	6	6.84049	3.53553	7.60589
140	GAGATCGACTCGAAAAGACCC	3	5.95135	0	7.34847
141	CGTTGGGCATCAGTCGAGGCA	5	6.67897	4.07294	7.5598
142	CTGTCAATCACAGGGATCAGA	4	6.58774	4.77297	7.79423
143	CACACAAAAGGACACCGTGGG	7	7.11601	6.50414	7.69847
144	CCAAAAACGCCAACGCAGCCT	2	5.75787	0	6.36396
145	CCAACGCAAAAACTGTAAAAA	2	3.93959	0	6.36396
146	AAACACTCATGAGCTCTAAGC	3	5.14323	0	7.34847
147	ACCTTAGCCACGAGTGGGCCG	11	7.00901	5.89061	7.63074
148	AAGAAACAAACACGTAACAAA	5	6.82251	6.1094	7.5598
149	TGCGCCCACACGGCCAAAACC	2	4.84873	0	6.36396
150	CTCCTCCTCTCGATGTTTAAG	8	6.60127	2.78423	7.57985
151	GAAGACCACCGAGGAGCAATA	3	5.68198	0	7.34847
152	AAGGAGCCCTCAATGGCGACC	3	6.30128	5.65685	7.34847
153	TCGACGGGAACGCCGCAGGAT	2	4.54569	0	6.36396
154	CCAAATCATAGGAGACTTACA	4	6.85376	4.77297	7.79423
155	ACTCGCAGACGAGGCCAAGAT	3	5.14323	0	7.34847
156	AGCAAAAAAGCCAAGACAACT	2	5.45482	0	6.36396
157	CACACAACCAGAGTCCCCAAC	7	7.02023	5.14202	7.69847
158	CCAAAATCCAACAAACCACGA	2	5.45482	0	6.36396
159	GAAGCTCCAGGAGTAAGAAAA	3	5.35977	0	7.34847
160	GCAACGTCAACAAAATAGAAA	3	6.11246	0	7.34847
161	TAATGGTGCTCAGCGCCAACG	4	6.61316	4.77297	6.96504
162	TCCAACAAAACAAAAAGAAAA	2	5.45482	0	6.36396
163	AACAAAAACGCCCAAGCACAC	2	5.15178	0	6.36396
164	CACCAGCATTCAGCTAGGACA	4	6.35725	4.77297	6.96504
165	ACGCCAAACACGCACCTCACC	2	5.15178	0	6.36396
166	TGATTTGGAACAAATAAAAAC	4	6.81748	4.77297	7.79423
167	CTGCCTTAATGCTCCGTCCCC	5	6.7049	4.07294	7.5598
168	GCCGAAGAATCGCGCAGACAT	2	4.84873	0	6.36396
169	GATCCCCCACGACTCAAAAAC	3	6.19301	0	7.34847
170	TCCCGCCTTCCTCACCACTTG	4	6.16945	0	7.79423
171	ACACAAAGACGAGAAAAAACA	2	5.15178	0	6.36396
172	CAACAGCATCCAGTACCAGCT	2	3.93959	0	6.36396
173	GAAACCTACGGGCACAAAAGC	3	5.95135	0	7.34847
174	AACTAACTTAGAAGAAGAAAA	2	3.63655	0	6.36396
175	CACACCTCCCGGCAGAGCGCG	2	5.45482	0	6.36396
176	CCACCAAACGGAACTGCAGGG	2	4.84873	0	6.36396
177	CGACACACAACAAGGCGAGGG	6	6.82645	3.53553	7.60589
178	CCTCAACTAGCATCCAGCCCA	3	6.11246	0	7.34847
179	CCCAACACCCCCTCCCGCACC	2	5.45482	0	6.36396
180	AGCAGAAAACCAAGCCCAGAC	2	5.45482	0	6.36396
181	ACGAGAACGACACACCAAAAC	2	5.75787	0	6.36396
182	ACACCTAAGCCGCCGCGGCCC	5	6.76529	4.07294	7.5598
183	CCACCGCAGGGACGCTCCCAG	2	5.15178	0	6.36396
184	AAAATCAAAAGAAGATAAAAA	55	7.63617	7.40993	7.78354
185	TTTTGATGATCATACATTAGC	32	7.62361	7.35323	7.78071
186	GACAGTCTTCGGGCCCACCCC	15	7.44802	6.30242	7.70698
187	CCCACTGGTCCCACACATCCA	2	5.15178	0	6.36396
188	CGGGGACCAACACGCACAGAC	2	4.84873	0	6.36396
189	CGACGGGAGAAGCGGTGCCCG	2	5.15178	0	6.36396
190	AGGCCTCGACCACCCACCGCA	2	4.54569	0	6.36396
191	CAAGATTAAGCAGATCAAATA	2	4.54569	0	6.36396
192	TATTGATAAACGTAGATAAAC	6	6.92791	5.65685	7.60589
193	AACGCAAACAGCCAAGGATCA	2	5.15178	0	6.36396
194	AGGGGGAGAGGAGAGCACGCG	3	5.70969	0	7.34847
195	AACCACACGCCGATGAGACAC	2	5.45482	0	6.36396
196	TGAAAAACTAGGAAAAAGATG	6	6.91845	3.53553	7.60589
197	AGCGGCTCTTCGTGCATATCC	7	6.86636	5.14202	7.69847
198	AGACCGTCCAGAGGCAAACCA	6	6.942	3.53553	7.60589
199	AGCCAGCTAAGACTAAACTTC	6	6.97016	5.65685	7.60589
200	GGCCTCCTCCGTCTACTCCTG	4	6.6055	4.77297	7.79423
201	ATACAAAGTACAGACAATTAC	6	6.84461	5.65685	7.60589
202	AAAGCAGACCCAAAAACTACA	5	6.77449	4.07294	7.5598
203	ACAACTTCAACAAGTAAGCCG	5	6.88368	4.07294	7.5598
204	ACACAACTCTCAGGGCTGCCG	5	6.8222	6.1094	7.5598
205	AGGTGAAGATCATGTACATTG	4	6.60871	4.77297	7.79423
206	ACAACAAAAGCAATCAACCAC	2	5.45482	0	6.36396
207	TCAACCCAAACGGCATTCAAT	3	6.22073	5.65685	7.34847
208	AGCCAGCGCACAGGTGAAAAA	2	5.15178	0	6.36396
209	TCAACAAGCACGCCTCACATA	2	3.93959	0	6.36396
210	AGATCACAATGATAAAAATAT	3	5.76253	0	7.34847
211	TCCCCGACCCCAGCGCCGAGA	3	5.06268	0	7.34847
212	GAAGACATCACTAATGGATCA	3	5.84308	0	7.34847
213	CCAAAGTGGACAGGGAAAAGA	2	5.15178	0	6.36396
214	CTCCCGACAGACCTAAACACC	2	5.45482	0	6.36396
215	ATCCCGAGCCCCCACGCCAAC	5	6.63615	4.07294	7.5598
216	TAGCTCTCCGCAGAATTCTAC	6	6.86289	3.53553	7.60589
217	CAGTAAGCCTCACTTGGAGGC	2	3.63655	0	6.36396
218	CAGACGCACCCAAAAGAAAAC	2	4.84873	0	6.36396
219	AACAGTTACTCCATCGGAGAC	5	6.61671	4.07294	7.5598
220	GCACGGGACGCCAAGCAAAAA	2	4.24264	0	6.36396
221	GAGTATGTTTCGATGAAGCAA	16	7.26741	6.59312	7.74023
222	GTAGCACCCGCAGTCTGAAAT	14	7.38712	6.50414	7.75902
223	ACAACTAGATCACCAGAATCA	6	6.65475	5.65685	7.60589
224	GAACATAAATGAAAATATCGA	37	7.59248	6.56288	7.78053
225	GGGAGCACAGGAAAGTACCGC	6	6.64043	3.53553	7.60589
226	AGTTGCGAGGGAAGAGGCTGC	11	7.25793	5.97229	7.63074
227	GATCTCCCCCGGGCAATACTG	7	6.37737	5.14202	7.69847
228	CCCAACCGTTCATCCGCACAG	17	7.47096	7.00642	7.73071
229	ACAGCTCTACCCCGGCGGCAC	6	6.9221	3.53553	7.60589
230	CAGGACAATACACAAAAACAG	12	7.20412	5.6856	7.69842
231	AGTCTGTGGCCCGATTCACCA	4	6.3496	0	7.79423
232	CCGATGGGGTCACTTAGTGCG	11	7.13418	5.99731	7.63074
233	AACGGCGCCCAGGGACACTCC	2	4.24264	0	6.36396
234	TCAACAAAATGGAACTCAAGA	3	6.30128	5.65685	7.34847
235	AAGAAGGGCCGCTCGACCAGC	2	4.54569	0	6.36396
236	ATGAAGACACGAAGAAAGACT	6	6.54586	5.65685	7.60589
237	GACACACCATCCCCAAGCCAC	2	4.84873	0	6.36396
238	AAGGCGGTCTCAGCAGTCACA	4	6.42536	0	7.79423
239	TTAAAATTCTCAGGACTGAGA	4	6.12997	0	6.96504
240	ACAACTAAATGAGCAAGGAAA	3	6.46239	5.65685	7.34847
241	AATAAAACTAGACATACAAAA	4	6.37132	4.77297	7.79423
242	AGATAATTCCGAACGTAACTA	7	7.02144	5.14202	7.69847
243	ACTGCCACCCCAGCACAGCCC	5	6.48897	4.07294	7.5598
244	CAACCAGGAACGAGCACCTGC	3	5.79025	0	7.34847
245	CAAATCATACCAATTTTAAAA	6	6.61131	3.53553	7.60589
246	GCGATAGGGCGGGAGAATGCA	3	5.33205	0	7.34847
247	AATGACTGAGCAAGAAAGTGC	4	6.6055	4.77297	7.79423
248	TTCCCCAGCAGAGGCACAGGG	4	6.22745	4.77297	7.79423
249	TCAGCGCCATCGACGAAAGCT	4	6.35035	4.77297	7.79423
250	GGTCAAAAACGATAGTGGGAG	4	6.75258	4.77297	7.79423
251	AGATGACCAAGAAAAAAACAA	3	6.03191	0	7.34847
252	GATTCAATCACACATGCTAAG	10	7.08525	3.93858	7.72548
253	CCCGGGCCAGCAAGCCCCCAA	2	3.93959	0	6.36396
254	CACGACCTCAGAGATCACAGC	2	4.54569	0	6.36396
255	CCGCAAAAAACAGCAAAAAGG	2	6.06091	0	6.36396
256	TAGCAATGGGGACGGCCGGGG	14	7.27818	6.57251	7.75902
257	CTAACAAAATAACGAAGCCAA	3	6.51522	0	7.34847
258	AGAGGGAACGCAAGAGAACCC	2	5.15178	0	6.36396
259	ACAGCACCTGCCGCCAACATA	2	5.15178	0	6.36396
260	ACTACTAAAACCAAGATAGGA	3	6.30128	5.65685	7.34847
261	ACGAACTGCAGAGGGCTGGGG	4	6.32863	4.77297	6.96504
262	AGCTACCTCCCGAACCCCCCA	2	3.63655	0	6.36396
263	AGAACTGCTAGATGACCTGTT	8	7.03592	6.08738	7.57985
264	ACAGCGGCCTGCGGGCGATGG	10	7.34985	6.3389	7.72548
265	GGCAAATGAGGAAAACGGCCT	6	6.6445	0	7.60589
266	GAACAAAAATCAACCACCATG	7	6.50434	0	7.69847
267	TGCAAGTCATCAGGACCCACA	12	7.28714	4.77297	7.79423
268	GCCCACAGTTGAACTCCATGA	12	7.22941	6.48731	7.69842
269	CAGAGAAAAAGACTTGTTACG	6	7.1025	3.53553	7.60589
270	CCTGTGCATGGGAGTCGCAGC	9	6.85305	4.27784	7.72543
271	AATCCCGCCTCTACTCATCTG	5	6.52842	4.07294	7.5598
272	CTGTGTTAAGGTCAGAAGTAA	6	6.91913	5.68986	7.60589
273	CCAACGGGCGCAAAACAACAG	2	6.36396	6.36396	6.36396
274	GCAAAACGACCCCCGCCAAAA	2	4.54569	0	6.36396
275	CGGTAGAATTGATAGCAGTGG	50	7.63435	6.81185	7.76314
276	TTCCTGACCTCCGGGGCCGGG	16	7.24407	6.10805	7.74023
277	ACAGCCGTGTCCTAACAAAAA	5	6.73619	4.07294	7.5598
278	GGGGAGGCAAGTAAGCCGAAT	6	6.85965	3.53553	7.60589
279	GAAGACAGCCGGCTCACACGC	2	3.63655	0	6.36396
280	AAATTTTCCACTTATGGAGCA	7	6.96111	5.14202	7.69847
281	TCCAAGAGTTCACCAGCAACA	12	7.20635	4.68807	7.69842
282	CCGTCGCACGCACCGAGGACC	4	6.29235	4.77297	7.79423
283	AAAAGCCAGGATGGCAAGCCC	2	3.93959	0	6.36396
284	CTAAAATAGACTTCTAGCGCC	9	7.33476	6.64688	7.57694
285	GGGAGGCAGGCGGGATATCCA	5	6.79262	6.1094	7.5598
286	GAAAGAGGTTCAGTCTGGTCA	4	6.50112	4.77297	7.79423
287	CCCCGGCCCGCAGGTACCTCA	4	5.80916	0	7.79423
288	GGCTGAGCCTCACGACCAGCA	12	7.28427	6.35698	7.69842
289	ACTCAACTCGCAAGGCATATG	5	6.79517	4.07294	7.5598
290	TCTAGTTAGCGAGTAGCTGGA	8	7.20801	6.08738	7.57985
291	CTCAACACAATAATCATAATA	4	6.10455	0	7.79423
292	ACAATAATACATATATACCTC	7	6.87487	3.11704	7.69847
293	CCTTGACCAGCCCCATGGGGA	3	5.2515	0	7.34847
294	CCACAAAGCACAATGCGGGAA	2	5.15178	0	6.36396
295	ACCACTCAAGCCAAACCCCAC	2	4.84873	0	6.36396
296	AAGGGAAAGAGAGAGCAGACG	2	4.84873	0	6.36396
297	GCCCGGACAAAGGAGGGGACA	2	3.3335	0	6.36396
298	CAAACAAAAACAAGCTCAAGC	2	4.84873	0	6.36396
299	TTCAAAAGATCATATGATCAC	3	5.79025	0	7.34847
300	TTGAGCGCATCCAAGTCTATG	8	7.00629	6.08738	7.57985
301	GAACCCACCTCAAAAGGAACT	2	4.84873	0	6.36396
302	CCAAAGACCGCAAGCAGACCG	2	4.84873	0	6.36396
303	GCAGGGAGGCGCAAAAGGTGG	2	4.84873	0	6.36396
304	GGCCAAACCCGCAAAGCGACC	2	6.06091	0	6.36396
305	AAACAACAAAGAAAGACAACT	3	5.84308	0	7.34847
306	ACGACACAATCACAGTCCAAA	2	5.15178	0	6.36396
307	GGACACCTTAGAACACGAACA	2	5.45482	0	6.36396
308	GACCCTGCCGGAGGCCCTGGG	32	7.537	6.30727	7.78071
309	TTCTGCAGTTCGGAAAAGTTG	5	6.07961	4.07294	7.5598
310	CGCTCCCGCAGAACCAACGCA	2	4.54569	0	6.36396
311	TGCACCGGTCGGGCGAGAGCG	71	7.2316	6.41386	7.73597
312	TTGCCAATCTGATTTTCTTCA	26	7.56438	6.9962	7.78399
313	AGCATGAGATCGGGACAGAAC	5	6.44979	4.07294	7.5598
314	AAGAGGGGCTGAATTGAAGAT	19	7.35333	6.04004	7.74013
315	GGCAGTTAAACAAATCGGAAT	7	6.8245	5.14202	7.69847
316	ACCACCCACCCAGACCGACAC	8	7.24183	6.36396	7.57985
317	GGTTCTGATGGGCGTAATTGT	8	6.8368	4.77297	7.57985
318	CCCTGTCGTCCAATACCCACT	5	6.36663	0	7.5598
319	ACACCATTCTCAGCACCCTCA	11	7.13772	5.97229	7.75392
320	GACTCCCCCGAGAGAACGAAG	2	4.24264	0	6.36396
321	AGACAGAACAGAGTCCGGAGA	3	6.22073	5.65685	7.34847
322	AAGAACCGACCCGAAAAACCC	6	7.15922	6.36396	7.60589
323	CCCGCCACCCGCAGGGCTCGA	5	6.33763	0	7.5598
324	GCACCAATATCGCGAAACACA	2	4.54569	0	6.36396
325	CCAGCTCCTCGTGTGTAAACA	13	7.49646	6.97432	7.76193
326	GGGAAAACTCGGAAGAATGAA	3	5.57371	0	7.34847
327	AATCTGCCCGCAGGTGGCACA	5	6.3249	0	7.5598
328	ACAACCATAACATGAACACGG	4	6.1021	4.77297	7.79423
329	ACCAAGACCTCGGCACCGTTG	3	5.19866	0	7.34847
330	CACCAACACCGACCACCTGAA	3	6.30128	5.65685	7.34847
331	CTAGACTTAAGACTCGTCGAC	6	6.72488	5.65685	7.60589
332	AGAAGGCAAGAACCCGCAGCA	8	6.85431	4.77297	7.57985
333	TAAACAAAATTCAAGACACGA	3	6.11246	0	7.34847
334	CGAAAATGGTGAAAGAAGGCC	2	4.84873	0	6.36396
335	AACGCCAGGCCAAAAAAAAAA	3	6.30128	5.65685	7.34847
336	AAGAAGTCACCTTAATATCAG	5	6.50955	4.07294	7.5598
337	ACGACAACAAGAACAGAGGGC	2	4.84873	0	6.36396
338	CAAAACAGAACACCACAAACA	2	5.15178	0	6.36396
339	GAAGGCCAAGAAGGCACTAAA	5	6.59135	4.07294	7.5598
340	TAATGCGGCTGCATAACGTAA	4	6.68447	4.77297	7.79423
341	CCTGGCAATACATGGCAAAGA	2	3.63655	0	6.36396
342	AGAAAACAGGCACAAAAAAAC	2	6.06091	0	6.36396
343	CACAAAATCCCTCTCACCATG	3	6.11246	0	7.34847
344	AGAACAGAGCCGGCGAGCCCT	2	3.63655	0	6.36396
345	CCACAAAAACCACCAGCAAAC	2	6.06091	0	6.36396
346	TACTCAATCTATAAACAGTGA	3	5.95135	0	7.34847
347	CCTTATCACCAAACCCAGTCT	3	6.14017	5.65685	7.34847
348	CCCCCACTGGCACTGAAAAGG	2	5.15178	0	6.36396
349	CCTTACCACAGAAATGTGCAA	4	6.29556	4.77297	7.79423
350	ATCAGAACTTCCCACACTCCG	6	6.93225	5.68986	7.60589
351	AAAAAGCAATAAAACCGAACG	2	5.45482	0	6.36396
352	ATTAACTTCTCAAAAAAATTC	3	4.82102	0	7.34847
353	GCCAATATTTGGAAGAAGGAA	13	7.35029	6.81188	7.68708
354	TAACATAGACCGGAAGAAAGC	9	7.11521	5.68836	7.72543
355	CGGAGGGTACGAGGAGGAAAG	13	7.27841	6.73022	7.68708
356	TCTCAAGGCACGACAGACCCG	5	6.78473	4.07294	7.5598
357	ACTGTGGGTTGCAACTTAAAC	15	7.29224	6.22792	7.77217
358	TACTGATTTTCACGATGTAGC	34	7.60251	7.00452	7.76432
359	ATCAACTACCCCCGTCAACCC	6	6.76516	5.65685	7.60589
360	ACCCCCCCGCCGACACCCCCC	47	7.48568	6.74468	7.73443
361	GAGCCGCATCCGGGCCAAGGG	9	6.95701	4.27784	7.72543
362	TTTACCAAACGGAATCTATCC	7	6.84884	3.11704	7.69847
363	ACCAGACACAGCAGACGCAGC	21	7.30904	6.86283	7.75228
364	ATATAGAGTAGGAATACACAA	10	7.10443	5.28445	7.72548
365	CATCTTCATGCTGAAGCAGAG	4	6.42536	4.77297	7.79423
366	CCCATCTCCAGCCCATCCTAA	6	6.72005	3.53553	7.60589
367	CACGAAGTCTGAGGCTGCGCT	11	7.29328	5.97229	7.63074
368	GACCACAAACCGAAGGACCTG	2	3.93959	0	6.36396
369	ACAAGTGGAACAGAGATGCAA	3	5.76253	0	7.34847
370	AGACGCTGCTGAGGGCCGTGT	11	7.1911	5.89061	7.75392
371	CCACTATACTCATTCCCCAAA	3	6.11246	0	7.34847
372	TCCATATCATCCAATATGACC	9	7.12469	5.6759	7.72543
373	ATGTTAATTGGAGACATGGAG	3	5.97907	5.65685	7.34847
374	CACAGACGCCGAGAAGAAGGA	2	4.84873	0	6.36396
375	CCAGCTAAACCCAAGCAGCCA	2	4.24264	0	6.36396
376	CCCCCCCCCCCCGCCGCCCCC	12	5.76381	3.39339	7.05078
377	TGCTACAGAGGAGGGCCTGCC	4	6.50433	4.77297	7.79423
378	ACGAAACTCACGGGAGACCAA	6	7.00755	5.65685	7.60589
379	CACCATCGCGCACTTCACGCA	4	6.38587	4.77297	6.96504
380	AGGGAAACACACCCCCCGCGA	6	7.07379	5.65685	7.60589
381	AATTGCGGGCCAGAGCAACAA	2	3.93959	0	6.36396
382	CTCCAGAAGGCCGGTGCAAGA	4	6.69137	4.77297	7.79423
383	TGAAGAAGAGCTCCTGGCAGC	4	5.95823	4.77297	6.96504
384	AAGACACGGTAACAGCCGGCG	6	6.65265	3.53553	7.60589
385	TGGGAATCAGGCATGGTATAG	4	5.85875	0	7.79423
386	GCTGATGACTGACCAAATTGT	11	7.09531	5.97229	7.75392
387	CTGGCGATGACAACTCATTGA	9	7.11045	5.68836	7.72543
388	CTCAATACAAGAAGTGAAACA	7	6.94428	3.11704	7.69847
389	GATAGAAAAGGAAATGAATAA	4	6.50433	0	7.79423
390	ACCCACGTGTGAAGCAACCAA	10	7.01411	5.28445	7.72548
391	CAGACCCAGGGCAGAAAAAAC	2	5.15178	0	6.36396
392	ACTATATCCTGAACATTGTAT	22	7.48379	6.74976	7.77994
393	CCACAGCGCCCAGGCAACCAA	2	5.45482	0	6.36396
394	GCACCACCACCAACACCAGAA	2	5.45482	0	6.36396
395	GGATACGAGTCAGGCGCGAAC	7	6.92668	5.19507	7.69847
396	AGCAGCTACACCTTGAGGGCC	3	6.22073	5.65685	7.34847
397	CTGCAAAGAGCGCCCAGAAAC	6	6.78039	5.65685	7.60589
398	TGACGGGCCTGCTGCATGTAA	5	6.5067	4.07294	7.5598
399	CACTGGATGAGGTAGCACAGC	2	4.54569	0	6.36396
400	GTCCCACAGTCAGACCCCCAA	7	7.02977	5.19507	7.69847
401	CTCACTCACTAGGCAGCTGAC	3	6.00419	0	7.34847
402	CCCCCGGGAGCAAGGATAGAA	2	4.84873	0	6.36396
403	ACCGCTGGATCACACAAAACA	2	4.84873	0	6.36396
404	AGTGGGGCGGCAGCACCGGCC	2	3.93959	0	6.36396
405	ACAAATATCCGCATGCAAATA	2	3.63655	0	6.36396
406	GAAGGCGACGCAGCTCCACCG	3	6.22073	5.65685	7.34847
407	CCCCACAACACTCCAAGTAAA	2	4.84873	0	6.36396
408	CCGCACACCGGAAGTAGTGCC	2	5.45482	0	6.36396
409	CAAAACAGCCAAGGAAGAAGC	2	4.54569	0	6.36396
410	ACGACCCCATAAAGCTACCAC	3	6.62349	5.65685	7.34847
411	GAAAAAGCACCACCACCAGAC	2	5.15178	0	6.36396
412	CTAAGAGGCGCAAAGGCGCCA	2	4.24264	0	6.36396
413	TGTTGACTTTGATAAAAATTA	14	7.37357	6.87449	7.75902
414	AAAAGAAGGCCCTGCACAAGT	8	6.79582	2.78423	7.57985
415	AGACGTACATCAAGCCCGACA	5	6.33702	0	7.5598
416	AAGGTGGCAACCCTGCAGCGG	19	7.51099	7.19167	7.78034
417	ACTTAAGTTCCATTCACCATA	9	7.20069	6.5574	7.72543
418	CTCTCATAGTGAAATTACCAT	6	6.79765	5.65685	7.60589
419	CCAGGCTCCACAGCCCCCCGC	7	7.07355	6.50414	7.69847
420	CCCCCTCGGAGAGGGCAGCGC	8	6.95125	5.96621	7.57985
421	CAAAGCCCCTCATGAAGAAAA	3	6.05962	5.65685	7.34847
422	CTGCACGCCTAGGAGTGGGAC	4	6.49026	4.77297	6.96504
423	AAAATACCATCAACAGAACCA	3	5.60142	0	7.34847
424	AGAAAATACTCTACTGCATGA	3	5.06268	0	7.34847
425	ACACAGTTACTAGATGTCGTA	7	6.98186	5.14202	7.69847
426	TCCACACGTCGGGCGACGGTG	10	7.15613	5.32094	7.72548
427	TCCCCCCAAGGCACCCCCCCA	2	4.54569	0	6.36396
428	ATAACTGACCCCGCCACCAGG	4	6.36046	4.77297	7.79423
429	AGGACTGAACAAAGTGCTGGC	4	6.50112	4.77297	7.79423
430	GATACCCCACGGAGTAGCTAA	4	6.30567	0	7.79423
431	AGCACAGACCCCCCCCGACGA	2	5.15178	0	6.36396
432	ACCTAAAGCTCAGTCAAAAAC	2	4.54569	0	6.36396
433	ACGGGGGGGCCAAACCGCTCA	2	4.24264	0	6.36396
434	GCTATATACTCATATCACAAA	4	6.50112	4.77297	7.79423
435	CAAAAGGAAAAAGAAGTACAA	5	6.70412	6.1094	7.5598
436	GCGGCGCCCTGGGCCGCGGCC	32	7.43868	6.36802	7.78071
437	CAGCAACACAGCCGCCCCCAG	8	7.01172	6.08738	7.79423
438	GTCGGTAAATGCTTCGGGGCG	5	6.79429	4.07294	7.5598
439	GCAGACACATGAAATACGTGA	13	7.28329	6.56458	7.76193
440	TCGGCCCATCGGCCCCGGCAG	20	7.49608	6.57285	7.79423
441	ACAGTCCACAAGACAGCCAAA	2	5.45482	0	6.36396
442	GAGCCACGCACCAGAGCCTCA	9	7.2734	6.5574	7.72543
443	GCAACAGAAAGACAATCAACA	3	6.11246	0	7.34847
444	CCGACGAGTACGATAATGCCA	6	6.87464	3.53553	7.60589
445	GAGGAATAACGAAACTTCAAA	4	6.0969	0	7.79423
446	TACAAGAAAGGCTTCAGAGAT	11	7.32644	6.72877	7.75392
447	ACATCATCAGCAACCGCGCGA	2	5.45482	0	6.36396
448	GCAAGGCGTCGAACAACAGAG	4	6.51198	4.77297	7.79423
449	GCCGCGCCTTCGCCTACACCA	4	5.95823	4.77297	6.96504
450	CCCAGGGTTCCCATCCAGAAG	4	5.86641	0	7.79423
451	ACACCACCACCATCTCCCCCA	3	4.44338	0	7.34847
452	AAAGTTGCGGCCGGCAAGAAG	8	7.25783	4.77297	7.79423
453	TGGACAAATGCGATGCACATG	9	7.02401	4.27784	7.72543
454	GGAAAGTTCACAGCGCAAGTC	7	7.05523	5.14202	7.69847
455	AAACGATTCTCAGCAGCAAGC	4	6.38908	4.77297	7.79423
456	CACAAGGCGCCCGGCAGAGAG	4	6.44387	4.77297	7.79423
457	GAAGTGATGCCTAAAAACTCA	4	6.80662	4.77297	7.79423
458	CACACGGTGTCCAGCACAACA	3	5.4126	0	7.34847
459	AAACCCGGAGCGCATGGACCC	10	7.1329	5.32094	7.72548
460	TCCTGGGCATCAGAAAGCACT	7	6.85892	5.14202	7.69847
461	TACTCACTCAGCCGAGAAACA	6	6.71234	3.53553	7.60589
462	AGGGCAGCTCCAAGGGGAACG	2	3.63655	0	6.36396
463	TAGAGTACCCCCCCAATAAAA	4	6.41846	4.77297	7.79423
464	CGTAGCACCCCAGGCAGGCAG	8	6.98246	5.96621	7.57985
465	CACGATCCGTCGAAGTCTTCC	6	7.00365	5.68986	7.60589
466	TCATCCGCTTCGGCAACCGGG	6	6.95131	5.65685	7.60589
467	ACCAATCTAACGTAGTAGGCG	3	5.95135	0	7.34847
468	GACGGTCTGGCAAAACTCACA	4	6.50433	4.77297	7.79423
469	ACCAGACAGGACCACACACAG	2	4.84873	0	6.36396
470	AACCCAACAAGAACATGAAGG	3	6.11246	0	7.34847
471	ATGACACCAACAAGAGTACAC	3	6.19301	0	7.34847
472	TGCCAGTACAGCTCAACGAAA	5	6.69565	4.07294	7.5598
473	CAGCCCCTGGCCCCGGGCCGG	11	7.08191	5.89061	7.75392
474	CAGGACGGCAGAGGCTGGTGA	12	7.31256	5.65685	7.79423
475	AACAACGGCTCACAGTAAAGA	6	6.57497	5.65685	7.60589
476	AATTGTGGCCGAACTCCTTCT	60	7.63869	7.02944	7.78294
477	ACGACTGTCTCCCTACCGACC	6	6.63549	3.53553	7.60589
478	GCGCCGCTTCGCGAAAGGGGG	6	6.71405	3.53553	7.60589
479	CCCTGCACCTCCGGGCGGGAG	6	6.61389	5.65685	7.60589
480	ACGAAAAAGCGAAGAAAGACC	2	5.45482	0	6.36396
481	CCGGAACCTTCACAGCCTCGA	6	7.19618	5.68986	7.60589
482	GGAAACTGAACAAGGCCAGGT	2	4.54569	0	6.36396
483	GCAATACTCAGAAGGGTTTCC	5	6.45145	4.07294	7.5598
484	ACAGAAATGGGAGACCTGTCT	4	6.29235	4.77297	7.79423
485	GAGTGAACAACACACAAATAA	4	6.33184	4.77297	7.79423
486	CATTCACACTCGACGCCCACC	4	6.56923	4.77297	7.79423
487	CCAAGACCACCAAGACATGCC	2	4.24264	0	6.36396
488	GGCAAGAGGGCGCGGCGCCAG	2	3.93959	0	6.36396
489	CAACCAGGGGCAGGAGGGGCA	2	4.84873	0	6.36396
490	TGGCCGAAAAAAAGGTGGAAG	4	6.38908	0	7.79423
491	CGCAACCGCAGCGCACCATCA	6	7.01047	5.65685	7.60589
492	CAAGGGGCCCGCCCAGACCGA	2	3.93959	0	6.36396
493	GCACCGACCCCCAGACCCAGG	2	4.24264	0	6.36396
494	CCTCGGCCATAAAAACAAGGT	2	4.84873	0	6.36396
495	CGAGCAACATGAAAGCAAAGG	2	5.15178	0	6.36396
496	ACAGCAGGGAGAAAACCAGGT	2	5.15178	0	6.36396
497	CACGCGCAGCCACGTAAAGCC	2	4.84873	0	6.36396
498	CCTCATAGCACAGTCGGAGAA	2	3.3335	0	6.36396
499	AACAAGAGTGCCAAGGACCCT	2	5.15178	0	6.36396
500	AAGCAAGAGGCGGCAAGGCGA	2	4.24264	0	6.36396
501	ACGAGGGAACAGAACTGCCCG	2	3.93959	0	6.36396
502	ACCCAAAGTCGCAACATACAG	3	5.4126	0	7.34847
503	CGCGCTGTTTCATGATTTCTC	18	7.23556	5.07071	7.7349
504	TGTCCCGCGTCACCCCACCTG	22	7.47042	6.74976	7.77994
505	CCGAAAAATAGAAAAGATAGT	7	7.04866	5.14202	7.69847
506	AACACAAAAGCAAGAAGAGCA	2	4.54569	0	6.36396
507	CACTCTGCTCCACTCACCAGC	6	6.38333	3.53553	7.60589
508	GGGGGGAGTTGAGGTAGGGGG	215	7.71948	7.3044	7.78987
509	ACACCACATAGTACCTGGAAC	6	6.8928	5.65685	7.60589
510	ACAAGCGAACCAACCTAGCCG	4	6.70941	4.77297	7.79423
511	CCCCCGCCCCGGGCCCAGCCG	9	6.86836	4.27784	7.72543
512	GACAAGATGCGTCATCGGCAG	5	6.5307	4.07294	7.5598
513	TCAATCACTACATTTCAACTC	6	6.94474	5.65685	7.60589
514	ACACTTAAGTCAGCATCGTAG	8	7.02812	5.96621	7.57985
515	AAGACATAAAGAAGTAAAACA	6	6.90281	5.65685	7.60589
516	TCTAACACAGCAAAGACATGA	7	6.69957	3.11704	7.69847
517	CGAACAAAATCGGCAGGGCCA	5	6.83207	6.1094	7.5598
518	ATTCGCGTATCGCCTAGACGC	8	7.11562	4.77297	7.57985
519	ACCAAACCAAGCACCAAACTG	2	3.93959	0	6.36396
520	CCAATCTGCAATGCTCCCGCC	3	5.35977	0	7.34847
521	AGAGCCACACCCACCACACAG	2	4.54569	0	6.36396
522	CAACCACAATGAGCACCACAA	2	4.54569	0	6.36396
523	GCCACCCCCCGTTCGCAGCCC	10	7.17409	5.34573	7.72548
524	GCACGAAACAGCCCGACAGCA	2	6.36396	6.36396	6.36396
525	GAACCAGGAAACAAGCACAAA	2	4.54569	0	6.36396
526	ACCTCCAACCCCGAGGCAAAC	2	3.93959	0	6.36396
527	GTTCCGGCTCGAGAATCCCCG	4	6.64499	4.77297	7.79423
528	CAAGCGCTAACCCTTCAGTGG	4	6.67361	4.77297	7.79423
529	ACACCATCCTCTCGCGCGTCA	5	6.54084	4.07294	7.5598
530	CCCCAGTACTACACCCCAACG	4	6.60182	4.77297	7.79423
531	GGTCACCAAAGAAGACCCACA	6	6.9793	3.53553	7.60589
532	AGGAGACTCACAAGGGCATCA	6	7.14863	5.68986	7.60589
533	TCCGCCTGGTGAGACTTGACA	10	7.27503	5.32094	7.72548
534	CGGCCATGGAGCCAGAGGCGG	8	7.03894	6.08738	7.79423
535	TCGCCACCCTCTGGGCAGGCG	8	7.03952	6.08738	7.57985
536	GATCCTCTAAGAAAGCAAGAA	5	6.36326	4.07294	7.5598
537	GCACAGCATTCGTGACGGACT	4	6.68447	4.77297	7.79423
538	AGTAAGACCAGAGGAATAGAG	4	5.82768	0	7.79423
539	AGGAACACGCCAGAGGTCAAG	2	5.45482	0	6.36396
540	CTGCAGGCCAAAAACCGCTAC	2	3.63655	0	6.36396
541	AATCAGATGGCTCCACAGCAC	6	6.91853	3.53553	7.60589
542	CGTGCAACACCAGAACAAAAT	2	3.93959	0	6.36396
543	CAGCAAAGATCACATAAAACA	2	3.93959	0	6.36396
544	CAGACGCACCCGAACACAGGA	2	5.15178	0	6.36396
545	CGGGGGGACAGAAGGGGCACC	2	3.63655	0	6.36396
546	TCACAGGGAAGCACACGACAG	3	6.30128	5.65685	7.34847
547	CGACTGGGACCACTAAGACAC	2	4.24264	0	6.36396
548	CAGCAAAACCAGCACACATGA	2	4.24264	0	6.36396
549	CGCCAGACCACGGCTACAAGG	2	3.3335	0	6.36396
550	ACACGCTGAGCCGGACCACAG	2	4.24264	0	6.36396
551	AGGAAGGGCCCCAAGGCTCCC	2	3.03046	0	6.36396
552	CCTCCCCCCAGATCGCCCAGG	4	5.74105	0	6.96504
553	AGAGCACAATCGAAACGCTGG	2	4.24264	0	6.36396
554	TGCCCCTCCTCAGCCACCGCC	11	7.33141	5.99476	7.75392
555	CGGCGACGGCCAGCGAGCAGC	4	6.74172	4.77297	7.79423
556	GCACCCCCTCCCCTCCTCTGC	5	6.28344	4.07294	7.5598
557	GGAGAAAGTCCTCACCGGCAG	6	6.98786	5.68986	7.60589
558	TAGTAGCTAGTGATAACTCGT	14	7.34413	5.92953	7.75902
559	ATATCAAAAGGATCAGGACAG	4	6.10134	0	6.96504
560	CGGCCGCCCACGTCACCCTCG	7	7.04044	5.14202	7.38613
561	AGCTCAAAGTAAATAGAACCC	5	6.76638	4.07294	7.5598
562	GGGTGCTCCTGCACGTGGCGG	10	7.20233	6.31674	7.72548
563	AGCCGGGACTGGCAGTGCCCC	5	6.49095	4.07294	7.5598
564	CCCTAGTCATCTCCATCAATT	6	6.90763	3.53553	7.60589
565	AAAAAAACCTCCGAGGGACGA	3	5.95135	0	7.34847
566	AAAAAACAAGAAACACCAAGC	2	4.54569	0	6.36396
567	ATATTAAAACCAAAAACGTAA	3	6.46239	5.65685	7.34847
568	ACACCCAAAACAAGTAACCCC	2	5.45482	0	6.36396
569	ACAAAAACCAGAAGAGCAGGC	2	4.54569	0	6.36396
570	TGACAACGTTGAAATACCCGC	3	6.11246	0	7.34847
571	ACCAAAAACACAAGCAGCACC	2	5.15178	0	6.36396
572	CGCTAGCCTTGAGGGAGTTAG	80	7.6254	6.98898	7.77876
573	ATAAGCAGGCGAGTCCCGCCC	5	7.00996	6.1094	7.5598
574	CAAAATGAATCAAAGAAAAAG	3	6.30128	5.65685	7.34847
575	CGAACAAACTCCAGCACACCC	2	4.84873	0	6.36396
576	CACCAGTCTGGGAAGCTAACG	6	6.93187	5.65685	7.60589
577	TCCCCGACTACAAATCGCCCG	4	6.82834	4.77297	7.79423
578	GCAAAATCACCCGCCGCACCA	4	6.36811	4.77297	7.79423
579	GCATGAACTCGACCAGATATT	3	5.95135	0	7.34847
580	AACAACGACACAGGACCCTCT	2	4.54569	0	6.36396
581	GCAGGAGCACCAAGCAGCACT	3	5.70969	0	7.34847
582	ATACCAGCACGAACAGATCAA	4	6.61637	4.77297	7.79423
583	ACGCAAAAGACAAAAGCGCAA	2	5.45482	0	6.36396
584	CCGGCGCAGCCACCACAAACG	2	5.75787	0	6.36396
585	GCCGCGACAAAAGAGACATAA	2	4.54569	0	6.36396
586	CACTACCCGGGATCGATATTT	3	5.60142	0	7.34847

## Sheet: KIRP_0.8_IMR90
SCH_Class	ConsensusSeq	SCH_Size	ScoreMean	ScoreMin	ScoreMax
3	CACCAATAAAGGCAGGACAAA	4	6.59095	4.77297	7.79423
4	ACCAACGGTCGATAAACTGGT	273	7.75063	7.59689	7.79192
5	TCACCCAGGGGAGCGCACTGA	35	7.50607	6.96066	7.77845
6	CCGGGAAGCCCAGGAGTGCGG	376	7.75371	7.58502	7.7865
7	CCCTCTGTAAGAATAAACTGA	8	7.07498	6.08738	7.57985
8	GCACCGCCCTTGGAAAAATAT	17	7.36088	6.80941	7.77555
9	TTCAACAAACTTCAAGTAAAA	3	6.38183	5.65685	7.34847
10	ACAACAAGAGCCGCACCGCAA	6	6.35502	3.53553	7.60589
11	GCCTTACCATCAGATTCTCGA	6	6.56205	3.53553	7.60589
12	AGATGAGCCCGCAAACAAAAC	4	4.54569	0	6.36396
13	TGGCAGGGTGGAGGAGGGGCC	6	6.74643	3.53553	7.60589
14	ATGCAAAAAAGACCTTGTCCC	3	5.60142	0	7.34847
15	CTATACTGCATAGGTCAAATC	6	6.52402	5.65685	7.60589
16	CACTCTAGAAGTAAGAAAGAA	8	6.93293	6.08738	7.38175
17	GCCCACCAATAAATGCAGGGG	4	6.56923	4.77297	7.79423
18	CAGCCCACCGGCAAACCCCAA	8	7.02502	4.77297	7.79423
19	AACAACACAGCAGATATAGTG	4	6.87548	4.77297	7.79423
20	ACAAAAATTTCTCAAGGAGCC	3	4.84873	0	5.65685
21	GCGCAGACACCAACACGCAAC	2	5.15178	0	6.36396
22	ACAGAAGGTCGACCTGCCAGG	4	5.76968	0	6.96504
23	AGCTTAAGCGCCAAAATGTCC	4	6.96135	4.77297	7.79423
24	TTGCCCAAAGCCCAGTTTTCT	6	6.68006	3.53553	7.60589
25	ACTCGACCAGGGAGAGAAAAA	2	4.24264	0	6.36396
26	ACTCACACCAAGCGAAGAGGA	2	5.15178	0	6.36396
27	GAGCAGCCTGGAACAGGGGGT	4	6.34194	0	7.79423
28	TACACAATCCATGAGAGCATC	2	3.93959	0	6.36396
29	CATCTCTACGAAGTCAGCCTG	4	6.21659	4.77297	7.79423
30	CAAGTCCAGCACCGACAAGCT	4	6.39674	0	7.79423
31	AACGAACTCCGCACCGCAAAC	2	5.15178	0	6.36396
32	AAACACAAAATCCACATCATC	2	4.84873	0	6.36396
33	TACAGATCTACGTGGTGCTCA	4	5.4279	0	6.96504
34	TCAGGAGGGAGGGGCCAAGAC	5	6.60626	4.07294	7.5598
35	CCCACCACCCCCACCAGCCCA	3	5.44032	0	7.34847
36	AAACTTTGGCAGGGGGACAAA	2	4.24264	0	6.36396
37	ACAACTGACCAACTTCACAGA	3	5.92364	0	7.34847
38	AAACACAGCCGAAGCCCAGTT	4	6.63734	4.77297	7.79423
39	AAAAAGGACGCCAAATAAATA	3	6.19301	0	7.34847
40	TTAAAGCTCCCAGTGCCTCTG	4	6.42857	4.77297	7.79423
41	CTCCAGCATGCCACCGCCAAG	3	5.60142	0	7.34847
42	GAAGAACTAAAACCAGACTAT	3	6.27356	0	7.34847
43	TCGGACAGCTCGGGCACGCCA	5	7.06068	4.07294	7.5598
44	GCCCCGCGAAAATGCAGCCAG	2	4.84873	0	6.36396
45	GGGAATGCAAAGAGAAGCGTC	2	4.54569	0	6.36396
46	AGTGCAGCCAGAGCCAGCCTC	4	6.6482	4.77297	7.79423
47	GGAACAAGCGCAACCCCCCGA	2	5.45482	0	6.36396
48	CCCCGACATAGTGAGAATAAC	4	6.34515	0	7.79423
49	AGAAACAAAAAGCGGGAACCC	2	4.24264	0	6.36396
50	ACATCAGGGTACAAACAAACA	2	5.15178	0	6.36396
51	CAACACAATAACCAGGCTCAT	3	5.84308	0	7.34847
52	GGCTAGGAAATCCCACACAAA	4	6.78886	4.77297	7.79423
53	AGGACCACGGCCGAACGGAAC	2	4.54569	0	6.36396
54	CAAAGGCCACATCTGACAGAG	4	6.72075	4.77297	7.79423
55	CGGGCGCCTGGGCCTCCACAA	2	4.24264	0	6.36396
56	ACGCACAGACCCTCAGAACAA	2	4.84873	0	6.36396
57	GCCTTTACATCTCCCACGGAG	4	6.57688	4.77297	7.79423
58	CCAAAAACCCCAGAAACAACC	2	6.06091	0	6.36396
59	ACAGCCTCACCCAAAGCCACC	5	6.74435	4.07294	7.5598
60	AATTCCACCACCCATGTGACA	5	6.85094	6.1094	7.5598
61	CCACAAGCTTAATTACATACA	4	6.60871	4.77297	7.79423
62	TCACAGCACGGACGCTAGACA	4	6.44387	4.77297	7.79423
63	TCGACGGGAAGCCGACAACTG	2	3.63655	0	6.36396
64	CCCCAATACCCGGGACACCCT	2	3.63655	0	6.36396
65	AGATCGCCGACAGGATTCAGA	2	4.24264	0	6.36396
66	AGCACACTCAGCCTGTAATCT	2	3.63655	0	6.36396
67	CCCCCAGCCACCACCCCAATC	3	4.49621	0	7.34847
68	AGAGAAATGACAAACAAACAC	2	4.84873	0	6.36396
69	AGAAAACACACAGAGAGGGCT	7	6.99997	5.14202	7.69847
70	GATCAAACAAGCAAATTTAAG	3	5.60142	0	7.34847
71	CCACGTCGTCAAAAACCAGCT	2	4.24264	0	6.36396
72	CACGAAAAAGAAGAACCAGCA	2	4.54569	0	6.36396
73	AACAGCTTCAAGAACGGATAA	2	4.54569	0	6.36396
74	CCACCAAGACATCTACTAGGA	3	5.76253	0	7.34847
75	AGAAAGGACCAGGAGCCCGCA	2	4.84873	0	6.36396
76	AGAAACACATAGACCTGGAAA	4	6.9009	6.36396	7.79423
77	GACCCGGGAGGATGGGGGCAA	2	5.15178	0	6.36396
78	CAGCGGCGTCAAAGAACACAG	2	4.54569	0	6.36396
79	TGCACCTGCACCTGGCATGTC	3	5.60142	0	7.34847
80	ACAACACCATTACAAAGTCCT	4	6.29556	0	7.79423
81	CCTCCCAGGTCCTCGCGCCAG	5	6.73391	4.07294	7.5598
82	AATAAGAGGCAGAAACAGAAT	4	6.38143	0	7.79423
83	AGGAAAACAGCATCCTCCCAG	4	6.98997	4.77297	7.79423
84	AAAATTAGAAAAAACACACAA	3	6.27356	0	7.34847
85	TGAAGAAAAAACGGACAAAGG	2	4.24264	0	6.36396
86	ACCTCAACAGAGTATACCAGA	3	6.22073	5.65685	7.34847
87	CAAACAAGATAGAACTACTAC	3	6.30128	5.65685	7.34847
88	CGGGACAACAACCACACGCAC	2	4.54569	0	6.36396
89	CGAGCAGGACCGAGAACACAC	2	4.54569	0	6.36396
90	ACACCCAGACGATGCGAGAGT	3	5.8708	0	7.34847
91	AACCAGCTCAGAAAAGAAATA	3	5.60142	0	7.34847
92	AGCTTAAGAAAATGCAAACCA	3	5.52087	0	7.34847
93	TGCGACCAGGGCAGGAGCGGA	2	4.84873	0	6.36396
94	GCCTCCCAAAGCAGCCCCCAA	2	5.45482	0	6.36396
95	CACTCACCAGACCCACAAGGT	3	4.71275	0	7.34847
96	AAACGAACCACGGGGAAGAAG	2	3.93959	0	6.36396
97	CCATCCTTAAGATTAGATCGA	3	6.03191	0	7.34847
98	ACAGGAACGGCTATACTAGAA	2	4.84873	0	6.36396
99	AAGTAGCAGGCCAGGGCAGCG	2	4.24264	0	6.36396
100	GACCAGAAACCAGACGATTGC	6	6.9451	3.53553	7.60589
101	CCAAGAAGAGCACCAGAAAAT	2	4.24264	0	6.36396
102	ACCCCCATAAGAGGAAAAAAA	2	5.75787	0	6.36396
103	TCCAACAACGAACCAACAAAC	2	5.15178	0	6.36396
104	AAATGCAGCCATTCAGCGATT	2	3.93959	0	6.36396
105	AACACAATCAATGAACTGGAT	4	6.17266	0	7.79423
106	AAAAGTTGTGCTCCAAGAAAC	2	4.54569	0	6.36396
107	TGCCTCAATCCCGCAGGAACG	2	3.93959	0	6.36396
108	CTTTAGGGACCGATGAAAAAG	5	5.96408	0	7.15162
109	CAGAAAGAACCACAGGCCCAC	2	4.54569	0	6.36396
110	GACTGGCCTCCTACCAAAGAA	3	6.30128	5.65685	7.34847
111	ACAACAGAAACACAGCCCCTG	2	4.24264	0	6.36396
112	CACCAACACCCGGTAGACCCG	2	5.45482	0	6.36396
113	AGCGGAGGACAGCAGACCCAA	2	4.24264	0	6.36396
114	CCAGAACGCCAGCGGGATAGG	2	4.24264	0	6.36396
115	AGGCCGGTCACAGGCCAACAA	2	4.24264	0	6.36396
116	CAATGCCAACACAGACAAGCA	2	5.45482	0	6.36396
117	AAACAAGGACCCGTGCAAGAA	2	5.15178	0	6.36396
118	AAGAAGCAAAGAAAGGGAAAA	2	3.93959	0	6.36396
119	CGACAACACCCGCCTGGAGCA	2	3.63655	0	6.36396
120	GCTACACCATCACACAAAACG	2	4.54569	0	6.36396
121	GAGGCACGGGTGGCACAGCTC	7	6.59893	5.14202	7.69847
122	AGCGGTAACCAGCTTTCCCCT	204	7.75867	7.70641	7.78834
123	ATTGTATGTTGTAAAACAAAG	263	7.75744	7.64385	7.79274
124	AATCGAGGAGAGGAAAGATGA	8	5.61309	0	6.96504
125	TTGCCTGCTTCAACGCTGTGG	16	6.72549	4.67496	7.79423
126	CACCGGTGCTCGCTTGCCGTT	5	6.41819	4.07294	7.5598
127	ATACTTCAGAAATAACGAAAT	4	6.46484	4.77297	7.79423
128	CAAAATAGGCGAGCGACAAGA	4	7.04798	6.36396	7.79423
129	ATCACTTACGAACAGTACTTT	4	6.79207	4.77297	7.79423
130	CTAAATGAAAACCGTTGAATG	4	6.39674	4.77297	7.79423
131	CTGTTCAACAGATTCAGAGGA	6	6.14725	3.53553	7.60589
132	AAACTTCGCCATCGTCTTTGC	4	5.45652	0	6.96504
133	CCACCTCGAACACACGGGGCT	5	6.27356	4.07294	7.5598
134	TGGCATGAATCACAAAACACC	4	4.24264	0	6.36396
135	GGCGTCCGAAGCCCTGGGAGG	5	6.50337	4.07294	7.5598
136	GATGTGAGACGGGGATCCTTC	4	6.40684	0	7.79423
137	AAAAGACAAAGAAAGAACAGA	3	6.27356	0	7.34847
138	CAATCAGCGACCCACCAAAAA	2	5.15178	0	6.36396
139	GGAGGCCAACACACAAGGATG	2	4.24264	0	6.36396
140	ATGAAACACGCCATCAGGAAA	2	5.15178	0	6.36396
141	AGAACGCCAGCAAGAAGCAGG	2	6.06091	0	6.36396
142	TTCCAAACACAAATTCTGATA	3	5.8708	0	7.34847
143	CAAACCAACTGTAAAAAACCG	2	4.84873	0	6.36396
144	TACCCGAGCAGAAACAAAGAA	2	5.15178	0	6.36396
145	CCAGGCAACCTCCAGGATTCA	2	4.24264	0	6.36396
146	GAGCACAGGACGGGAGATACA	4	6.65264	4.77297	7.79423
147	GGAACGAGCTCACAAGACAAG	2	4.54569	0	6.36396
148	CAAGGAAGGCGTGCAGGAGGT	13	6.85622	5.41387	7.68708
149	AGCCACAGACGAAACCAGCAA	2	5.75787	0	6.36396
150	AAGCGCTAGACAAGCAGCCGC	3	6.46239	5.65685	7.34847
151	GTTGTACCAAACATTGGAGAA	3	6.14017	5.65685	7.34847
152	CAGGCGAACGAGGTCAACAAG	2	4.24264	0	6.36396
153	CAGAAAAACTCACAAAAGCCC	2	4.24264	0	6.36396
154	AAAGAGTACACGAATAAGGAA	2	3.93959	0	6.36396
155	AAAGCCAAAAAAACGAAAACA	2	5.75787	0	6.36396
156	CCCCCCTCCGCACTGAGGCCC	2	4.24264	0	6.36396
157	AACGCCCACAACAGCCCCGAG	2	5.45482	0	6.36396
158	AAAACGTATCTAAAATAACCA	3	5.60142	0	7.34847
159	TGATAAAAGAAAACAAAAAGG	3	5.84308	0	7.34847
160	AAGAAAGCTACAGCACAGTCA	2	3.03046	0	6.36396
161	AACACAGACAAGAAGCCCAAG	2	5.15178	0	6.36396
162	CAAGAGACACGCGAACCACGA	2	3.63655	0	6.36396
163	ACAGCACCATGAAAAACAAGG	3	5.79025	0	7.34847
164	CGTCAGTGCCGCAAACCCCAA	4	5.25786	0	6.96504
165	ACGAGACACAGACTCCCACAT	2	4.84873	0	6.36396
166	AACCCGACGTGGAAGACCTCC	2	4.84873	0	6.36396
167	GAAACGAAGTAAAAAGCAGCA	2	4.24264	0	6.36396
168	AACAACATAAAGGCCCCGCAG	2	4.84873	0	6.36396
169	GGTTTACCACCACTCCCAGAA	3	5.52087	0	7.34847
170	TGCAACCGATCAAGTTAAACC	4	6.38143	0	7.79423
171	AACACAACGGGCTCCTCAAAC	2	4.84873	0	6.36396
172	AGCGACTCACGTGACCCCTGA	4	6.41081	4.77297	7.79423
173	AAACACACAGAACAGACCCAG	2	4.54569	0	6.36396
174	GTGTAAAAAAGAGGTATAAAA	3	5.70969	0	7.34847
175	CGTTAGCAAGCTCAACGAAGA	2	4.54569	0	6.36396
176	AATCTGTGACAGAAACACACC	2	4.84873	0	6.36396
177	AAGAAATTCCAAAGGAACTCT	3	6.38183	5.65685	7.34847
178	AGGACCCCAGCCGCCATGACA	2	5.15178	0	6.36396
179	ATTTCCCCCCGCCCCCGTGCA	3	4.57936	0	5.65685
180	AAGGAGAAGCCACGCCAGAGC	2	4.24264	0	6.36396
181	CTCTTCACAGCCATACCGTCA	3	5.79025	0	7.34847
182	TTCAACTCCAAGATAGAATAC	3	5.49316	0	7.34847
183	TCCCAACGCCCAGCATGGAAT	4	6.63413	4.77297	7.79423
184	AGGCACCACACCACGCCCCGG	2	5.45482	0	6.36396
185	GAGTCAAAACACAACGAGTGA	4	6.48336	4.77297	7.79423
186	TCCAACGCACCCTCGAGAAAT	2	4.84873	0	6.36396
187	TGAGGACCCGAAACAGGCCCA	2	3.93959	0	6.36396
188	CTACCCAGAGATCAAAGAGCT	2	4.24264	0	6.36396
189	GCCACACAGCACAAAAGACCC	2	5.45482	0	6.36396
190	CGAAAAGCACGAAAAAGCACC	2	5.75787	0	6.36396
191	CATCCTCTGGTGTTTCTTAGC	4	5.84619	4.77297	7.79423
192	ATTATAAACGAAGGACGTCCA	6	6.61007	3.53553	7.60589
193	CTCCCTATCTACCTTTATCTT	4	5.35214	0	6.96504
194	AGTCCAAACGGGGGTCAGAGG	2	5.15178	0	6.36396
195	GCAGAGGGCTACCATGCAAAC	7	6.88177	3.11704	7.69847
196	GTCGATCACACTTCTCCCCCT	5	5.90339	4.07294	7.5598
197	CCCGGGTTCCCTCAGTCACGC	227	7.75223	7.67649	7.78834
198	TGTTCTACACCGTTTCCCTGG	107	7.68324	7.42441	7.78198
199	AGTTGTGTGTGAGCTCATCAC	6	4.86602	3.53553	5.68986
200	TGTTCACCCGGAGTTCGGATC	8	6.99386	4.77297	7.79423
201	GTTGGGCAAAAGAAAAACCGT	6	6.51482	3.53553	7.60589
202	GCACGTACCTCAGTAGCCTGC	4	6.06261	4.77297	6.96504
203	GACCGCAAGAGGAATCGCTAG	5	6.23666	0	7.5598
204	CTGCTGGCCCACTGACAATGA	4	5.11475	0	6.96504
205	AAAAGCAATAGCCACTATCAG	4	5.53228	0	6.96504
206	TCATGGCACCCAGCAACTAAC	7	6.95698	6.50414	7.69847
207	AGGGCAGGGGAGCAGGAATGC	5	6.80504	4.07294	7.5598
208	AGATACTGCTGAACTTCACTA	6	6.22947	3.53553	7.60589
209	ACAATGAAGCACAAGACTTCG	3	5.76253	0	7.34847
210	CTGCGCCACGGCCAGCAGCAC	2	4.24264	0	6.36396
211	CTCAATAGGTGAAAGTCGTAA	3	5.44032	0	7.34847
212	CAGAGGCAGGAATTCAAAGAA	4	6.85697	4.77297	7.79423
213	ACACACAGGCCAGAAGCCCCT	2	4.84873	0	6.36396
214	CGAACATAGCAGGGCATCACC	3	6.38183	5.65685	7.34847
215	GCAGCAACACCACCAACCCAG	2	5.75787	0	6.36396
216	AAGCCAGGGGACACCAAAAGA	2	5.75787	0	6.36396
217	CAAATCTAGCAGCCATTAAAA	2	3.63655	0	6.36396
218	ACCAGTGAGAGCAAATGCCTC	4	6.68127	4.77297	7.79423
219	CCACACCCTCACCCAACAGGC	2	4.54569	0	6.36396
220	AAGGAGGATACCCAGGATGAG	3	4.98212	0	7.34847
221	ACAAGACAAAGACAAGGCACA	2	5.75787	0	6.36396
222	TGCTGAACCCGGAAACCACGA	3	5.06268	0	7.34847
223	CAAAAAAAGAGAAGAGTCTCA	2	4.54569	0	6.36396
224	TCCGAACAAACGAGCCAACAA	2	5.75787	0	6.36396
225	CACAATGAACACAGAAAAAAA	2	5.45482	0	6.36396
226	AATCAAAACAGAGACCTGCTA	3	6.03191	0	7.34847
227	ATGCAACAAAACATGCGCACT	2	4.54569	0	6.36396
228	ACGACGGTCACCAAACCAGAT	2	4.54569	0	6.36396
229	CCATAAGACAGATGGACCAGA	3	5.52087	0	7.34847
230	CAGACCAACCCTCAGAAACCC	2	4.24264	0	6.36396
231	TACCAAAACAAAGAAAACTTT	3	6.46239	5.65685	7.34847
232	CAAGGACCCATTGTGGCCACT	5	6.59639	4.07294	7.5598
233	GCAGGCAGCCAGCGAAGAAAT	2	5.45482	0	6.36396
234	CTATCAGTGTATATGGACAAG	3	5.8708	0	7.34847
235	GAACGCAGTGCAAGAAACTAC	2	4.24264	0	6.36396
236	CTTACACCCCCCAAAGAGACG	2	4.54569	0	6.36396
237	AAAGAAAAGCGCAAATTCTAA	3	6.30128	5.65685	7.34847
238	CGAAACACCAGCAAAAATCAC	2	4.24264	0	6.36396
239	GGGGATACCCCGAACAGCAAC	3	5.95135	0	7.34847
240	AAAAACAGAATAGCCAACCCG	2	5.45482	0	6.36396
241	CCCAAAGCATCCAGCCACAAC	2	3.93959	0	6.36396
242	GGCCAGATATCAATGAGAAAA	2	4.24264	0	6.36396
243	AAACTCCCGGAAGCTCAGGGC	2	3.93959	0	6.36396
244	AATCCCCTACAACCACCGCCC	7	6.89917	3.11704	7.69847
245	CACACACACACCAGACCCCGG	2	3.93959	0	6.36396
246	AAAAAAAAACATCTACAGCAC	2	4.54569	0	6.36396
247	CAAACTAAAACCAAAAAAAAA	2	4.24264	0	6.36396
248	GACTGGACCGCATGCCACAGG	2	4.54569	0	6.36396
249	AGTGAGGCACGACAAAAAAGC	2	4.24264	0	6.36396
250	AAGATGGACCTGGCTGTACAT	4	6.24276	4.77297	6.96504
251	GCCAACAAGAGGAGCAGGAGG	2	3.93959	0	6.36396
252	AAAAAGAGAGAGTCGAATTAA	5	6.58937	4.07294	7.5598
253	TAAAATTGAAGATGTTCAGAA	12	7.2709	6.89686	7.79423
254	GCTGTAACTGAGAAAGAAGTC	10	5.8825	0	7.21277
255	CAGCAAATGACACAACAACCC	4	5.17199	0	6.96504
256	ACCGGTCCACCCTGCACACGC	45	7.56467	7.1607	7.78494
257	CGGTTGCAGCAGTAACCGGTA	5	6.43201	4.07294	7.5598
258	TGTCACTTATGTATAATAACA	110	7.6661	7.21282	7.76851
259	ACAGCATTCCTAATTGGAAAA	4	6.50433	4.77297	7.79423
260	AGAGTTGTGGAAGTGAAAAAA	9	6.85715	5.65685	7.57694
261	ACACTACTCTCAAAATGCTCA	4	6.56923	4.77297	7.79423
262	AAGCATTCTTTTCCTCATGCA	7	6.54102	5.14202	7.69847
263	TACAAAAAACAAAAGACACAC	4	5.15178	0	6.36396
264	AGGCGGCGCTCTGCGGAGGCG	3	4.04061	0	5.65685
265	AGAACTAATCAATTTAACACT	3	5.84308	0	7.34847
266	GTCTCAAAATCTTAAACAACC	2	4.24264	0	6.36396
267	CAGGCTTCTCCAAGTCACCAC	2	4.24264	0	6.36396
268	CAAAAACTAACAAAGAAAGAC	2	5.45482	0	6.36396
269	CCTCCAGAGCGTGGCCAGAGC	4	4.86895	0	6.96504
270	GGAACACACACAAGAGAGAAA	2	5.75787	0	6.36396
271	AGGTGAAATCATGGGCTGAAA	7	6.69705	5.14202	7.69847
272	AGAAAACCTTAAAGGGCAAAA	2	4.24264	0	6.36396
273	GAAAGCCACCCTAGAGACAGA	165	7.73096	7.59539	7.78303
274	GCATGGGTAAAGCCATACACC	79	7.72329	7.58363	7.78678
275	CGTGGGAACGTCCATCATTGG	7	6.34563	3.11704	7.69847
276	ATTATCTAGAAAAACAACGAG	6	7.00097	5.68986	7.60589
277	CCAATCAATGTGCGACAGAGG	5	5.43743	0	7.15162
278	CTTCGGAGAGCGCACCACTCA	7	6.94165	5.19507	7.38613
279	TCCGGGGCCAAAGGCACATCT	5	6.42333	4.07294	7.5598
280	AATCCACCCCCGCGGGGTGGG	6	6.45993	3.53553	7.60589
281	CTACAATAGACACTACGAAAA	2	4.24264	0	6.36396
282	ACCCGGAAAAGTCAAATCACC	2	4.84873	0	6.36396
283	AAAACCAACTGAGAAAAAGAA	2	5.15178	0	6.36396
284	ACGAGGGAGCACCGAGCCAAA	2	3.63655	0	6.36396
285	CGGCCCCAGCCAGGCCCTCGC	2	4.54569	0	6.36396
286	GAAACGACCACAAACAATAAA	2	5.15178	0	6.36396
287	TCCCAAAACAAGTTCCGGCCG	2	4.24264	0	6.36396
288	TGGAAAATGGGGATGGTGATG	3	5.97907	5.65685	7.34847
289	AGGCAAAAACCTATAACCTCC	2	5.15178	0	6.36396
290	CAGAAATAACGATGCTCTCCC	3	6.00419	0	7.34847
291	CCGCTCCAGGAAAAAGAATAA	2	4.84873	0	6.36396
292	CCCAAACACACTCAGTACACA	2	4.24264	0	6.36396
293	CAAAACCAAAACAGCCAGATC	2	4.84873	0	6.36396
294	AAAAACAGAGCCCCCCTCACT	2	4.54569	0	6.36396
295	AAAGGACCGGAGAAAACAAAA	2	4.24264	0	6.36396
296	TCCAACTGCACTGAATCCAGT	4	5.24775	0	6.96504
297	CAGCAGCAGCAGCTGCGTCGC	7	6.51748	3.11704	7.38613
298	ATTACACAAATGGAACACAAT	8	6.0935	2.78423	7.05822
299	GAATGCTGAAGACTAGCATGC	7	5.98915	3.11704	7.38613
300	CGAAGACCAGACTATAATGAT	5	6.11968	0	7.5598
301	CGATGCCACTGCTGCAGCTAG	156	7.7248	7.37675	7.79138
302	AATCAAAGCTCAGAGGCAGAA	117	7.71377	7.50527	7.79284
303	TGTTCACCCAGAGCGCCAAAC	9	7.2169	6.5574	7.72543
304	ACTGTGCCAACTACCACCTCG	4	6.51198	4.77297	7.79423
305	TGAACGCAGCCTCAGGAAAGC	5	6.12784	4.07294	7.5598
306	AGGGTCGCCCCATCAAGTCGT	5	6.65558	4.07294	7.5598
307	GCTGCCGGGGGAGCATGCCAA	6	5.954	0	7.60589
308	GTATTACGAGCAGCTAAAGAA	6	5.88813	0	7.60589
309	CCTCCAATGCTGATCGAGACG	3	6.03191	0	7.34847
310	AAAATACGGCTGAACAGGAAG	2	5.15178	0	6.36396
311	TAGCACCAAATTTGGCAGCCG	2	3.93959	0	6.36396
312	GGCCACAGAACAAGTAATAGA	3	5.68198	0	7.34847
313	ACAACCCACCCTCAAAACGAA	2	5.45482	0	6.36396
314	CACCTGCAACAACTCTGAAAC	2	3.93959	0	6.36396
315	ACGAAGCGGCAATGATAAAAA	2	4.24264	0	6.36396
316	AGCAGCGCGGACACAGGACAC	2	4.54569	0	6.36396
317	CAGGCAAAACTAACAGAGAAA	2	4.24264	0	6.36396
318	CCACAGCAAGGCGACAGGGAG	2	5.15178	0	6.36396
319	TCAAGCCTTCCAACGGCAAAA	2	4.24264	0	6.36396
320	CACGTCCATGAGGAGCCAAAA	2	4.84873	0	6.36396
321	AAGCTTACCTCAGCCTCAAAG	2	3.03046	0	6.36396
322	CACAGCACTGGTGGACACCGC	4	6.22424	4.77297	6.96504
323	GCAAGATGACCACACCTTCCT	6	7.04666	5.68986	7.60589
324	TGACAAGAAACAACGAACGGC	2	5.75787	0	6.36396
325	AGGGCCTGAAGGAGGAAGCCG	2	3.93959	0	6.36396
326	CCGAAGACAAAATCAACAAGA	3	6.54294	5.65685	7.34847
327	GCATATTGGACAGGTAATCGT	4	6.81748	4.77297	7.79423
328	CAAAGCAAGAAAAAACAAAGA	2	4.54569	0	6.36396
329	GAGCTAAAAGAGAGCCTGACA	2	4.54569	0	6.36396
330	AAAGGAGAAAAAGTAGACACT	2	4.84873	0	6.36396
331	GAAAGCCACAGTGTCCCAAGG	4	6.4177	0	7.79423
332	AAGCGCTCATAGCCCCACCAC	3	6.22073	5.65685	7.34847
333	AAATAGTGACATCACTGCATT	3	5.95135	0	7.34847
334	ACCCACAGGATCGAGAAGAAA	2	4.24264	0	6.36396
335	ACCTAGCAGTCGAGCTCATAT	4	6.48336	4.77297	7.79423
336	GACGCATCGCAAACTGAAAAA	2	4.84873	0	6.36396
337	TAAAAACCAGAAAGATAGCAG	2	5.15178	0	6.36396
338	TCAGCTCATTCTCTCGAATTA	4	6.07272	4.77297	6.96504
339	ACATGTCTAACCGCACACAGA	4	6.51764	0	7.79423
340	ACCAACCTTGGCTTCACAATA	2	4.24264	0	6.36396
341	GAGCACTGGAACCAAAACACA	2	5.45482	0	6.36396
342	TGTCAGAAACCAACACCAAAA	2	3.93959	0	6.36396
343	GCACAATCGGCATCTCCATCA	4	6.27138	4.77297	6.96504
344	CTACTGACGGGACAAAGGGCT	2	4.54569	0	6.36396
345	AATAGTCAGATCCACATGGGC	4	6.74937	4.77297	7.79423
346	AGTATCCACCGCAAAACAACG	2	4.54569	0	6.36396
347	GCAGGAAACGCGAGCAGGCCA	2	4.54569	0	6.36396
348	CTCAAATCACAGGTATTATCC	5	6.39028	4.07294	7.5598
349	CCAAGGCAACGGAACCCGAAA	142	7.71955	7.53822	7.78839
350	GTTCGGGCATGGTGCTCCCGA	220	7.75021	7.49049	7.79103
351	TTCATTCACATCAGACACAGC	8	5.61316	0	7.05822
352	CGATAAACAAAATGTACTAAA	6	5.84308	0	7.34847
353	CACAGATCCCGGAGCGAGGCC	4	5.44642	4.77297	6.96504
354	CGGTGTCTTCTAAGTAGAGCC	3	4.30998	0	5.65685
355	GAATTTTGTATGCGTGGAACA	4	6.38587	4.77297	6.96504
356	GAAGCCACTGACAAAGAGCTA	3	5.33205	0	7.34847
357	CCACGACCGCCACAGCAAGCC	2	3.93959	0	6.36396
358	GGCACAAAAAGGTCTTCCCGA	3	5.76253	0	7.34847
359	GCCCACCAACGTCCGCAGGAA	4	5.39928	0	6.96504
360	CCACAGGGCCCCCATCCAGAC	2	4.54569	0	6.36396
361	CCGCGTCTCCGCCACCGCCCC	2	4.84873	0	6.36396
362	GAGTGTAACACGCGAAGAACA	3	5.76253	0	7.34847
363	GGCACTCGGGCCCCTGGCTGT	11	5.85469	0	7.26913
364	AACGCCTAAACCAAGGACGTG	2	3.93959	0	6.36396
365	ACCAAATACACTCCAAACAGA	2	4.24264	0	6.36396
366	GCACGTCTCACTAAATCGATT	4	6.69213	4.77297	7.79423
367	AAACTAAGTTTGTAAGTAAAA	3	6.30128	5.65685	7.34847
368	GACACCAGAACTAAGGCACAA	3	5.92364	0	7.34847
369	ACCATGATCAGAAAGATGGAT	2	3.93959	0	6.36396
370	GGACGACAGTCGCAGCACCAC	3	5.44032	0	7.34847
371	AAAAGCCCGGCCAACAGCAAT	2	5.15178	0	6.36396
372	AGAGACCGCCCACAACAGCGC	2	4.54569	0	6.36396
373	CTGCAATCAGAGCAGAACACA	2	4.84873	0	6.36396
374	AGACATGGGACCCATGACGCT	2	4.54569	0	6.36396
375	AGGTCAGCAACCACGGTGGCA	3	6.11246	0	7.34847
376	AAGGGGCATCCCCAGAAACCC	2	4.84873	0	6.36396
377	AAGATCCAAATCCCTATCCTT	3	6.22073	5.65685	7.34847
378	TAAACATAATGTTATGGGAGG	3	4.98212	0	7.34847
379	CCCAGCACCATAGACACGGCC	2	4.84873	0	6.36396
380	TAACTAACTCCACACCGCCGC	2	4.54569	0	6.36396
381	AAGGGGCGCCGTCGCAAACGC	5	6.47317	0	7.5598
382	TACAAGTGACCGTGAAGAGGA	2	4.54569	0	6.36396
383	ACAGAAGGCCATCTTCATAAC	3	6.03191	0	7.34847
384	AAAACACCGCGACCACGGGCT	2	4.54569	0	6.36396
385	CAATGCAAAACAAGTAAACAA	3	6.35412	0	7.34847
386	GACAACCAACCCCACCGAAGA	2	4.54569	0	6.36396
387	ACCTTCGAGGGTCAGCATCCT	3	6.05962	5.65685	7.34847
388	CAGCACCACACCGCCAAAACA	2	4.54569	0	6.36396
389	AATCAGACACGGCAACGGAAA	3	6.03191	0	7.34847
390	TCCCACAAGGCCAAACCACGC	2	4.24264	0	6.36396
391	CAAGACGACGAAAAACATGAA	2	4.84873	0	6.36396
392	AGAAGCTCACGAGGAACACGT	2	4.24264	0	6.36396
393	CGCAAAACAAAGGGCAGCAAG	2	5.75787	0	6.36396
394	ACTAAATGAATCTCAGCAAGA	5	7.15766	6.1094	7.5598
395	CCGAGAACGAGGAAGAACAGC	2	3.93959	0	6.36396
396	AGGATGTAAGCAATGCAGGCG	2	4.54569	0	6.36396
397	AACAACAAAAAAGCACCTCCC	2	5.15178	0	6.36396
398	AAGCCAAAAAGACATCGACCA	2	5.45482	0	6.36396
399	TGTGTAAATTATAACCCGGCC	9	6.94563	5.6759	7.72543
400	TTCCTTTTCGCCCGGAGCCAT	8	5.77188	2.78423	7.05822
401	GGCTTGACCGCTACCCCCTGC	100	7.64804	7.06682	7.79423
402	TGCATACTTTCATTGCTCTTT	36	7.4111	6.24318	7.76338
403	AACCACACGCACCAGAACAAC	4	5.15178	0	6.36396
404	CAAAGACGGACATCACGAAAC	2	5.15178	0	6.36396
405	GAGATCTACGCGATCGAACAA	2	4.54569	0	6.36396
406	ACACCACCAAAAGGGCAAAAA	2	5.45482	0	6.36396
407	GCCGTACCAAAGATCACAGAT	2	3.93959	0	6.36396
408	CTGCGGCAACAGAAGACGGAC	2	4.24264	0	6.36396
409	CAGTAAAATACACAGCAAATC	3	6.19301	0	7.34847
410	AGAAACCACACCTACACAAAA	2	5.75787	0	6.36396
411	CGACTCCAACCACACCTCAAA	2	4.54569	0	6.36396
412	AAAAAAGCAACAAAACGAGAA	2	4.84873	0	6.36396
413	ACACCCACAAGAGAAAACAAA	2	3.3335	0	6.36396
414	ATCCACCGACGCCAGAATAGA	2	4.84873	0	6.36396
415	CACAAGTGAGCAGACAAAGCC	2	5.15178	0	6.36396
416	GGCTACCCCCACGGCCCCAGC	2	4.24264	0	6.36396
417	CAAACGGCCGGAACACTCCAA	2	4.84873	0	6.36396
418	GTATAAGGAAAGAGTTTCTCA	19	7.40969	6.41454	7.78034
419	TGCTGCTGCCGCTAGGGTTGC	128	7.70737	7.58893	7.78657
420	CCCTGACCCACGTGTTGCCGC	4	5.32352	0	6.96504
421	CACTAGGAACCAGAATCACGG	6	6.46989	3.53553	7.60589
422	TGATCATAACAGATACAGAAG	3	6.11246	0	7.34847
423	TCAGGCCTTCGTCTGCCCAGA	3	3.77124	0	5.65685
424	TACGGTCTCCGAGTAGACAAA	4	6.80662	4.77297	7.79423
425	AACAACAAATCGCGGACCAGA	2	4.84873	0	6.36396
426	AGAACAACCAACAGAAAGGAC	2	4.54569	0	6.36396
427	AAAGCAAGAATCTCACACAAG	2	4.24264	0	6.36396
428	GTGGACCCGCAAAGACAAAAA	2	4.54569	0	6.36396
429	GCACGAGCTGGACCCCAACAA	2	4.54569	0	6.36396
430	AAATAATGACACCAAGTGTCT	4	5.53228	0	6.96504
431	AAAAAATAAACCAGGCATATT	3	6.03191	0	7.34847
432	AATAACTCTATACATATGCAA	3	6.19301	0	7.34847
433	GATAGGAAACGCGCCCGACTC	3	6.22073	5.65685	7.34847
434	AAGGGCGGAGCAGAAATCAGA	2	4.84873	0	6.36396
435	ACCAACTGCACGCCCCACCCA	2	4.84873	0	6.36396
436	CCCACAGCACCCAAGGCCCTA	2	5.45482	0	6.36396
437	CAGATCCCAAAAAGCATGAGG	2	3.93959	0	6.36396
438	CTCCTACAACATCAGGAAGAC	2	3.63655	0	6.36396
439	TACAAAAAGAAGAGAACCAAC	2	4.84873	0	6.36396
440	CCTCACAGTCTATGGAGTGAA	3	4.7933	0	7.34847
441	AAGCTGCACAGACGGCTACTG	4	5.4279	0	6.96504
442	CAAGCAGAAAGAACCTCCCGT	2	5.15178	0	6.36396
443	CTCAACAGACTGAGCTAGGCT	4	6.93963	4.77297	7.79423
444	AAGTCAAAAGACACAAAGAAC	2	4.54569	0	6.36396
445	CCACCACCACAACAAGCCACA	2	5.45482	0	6.36396
446	AAGGAAGGGCAGACCCTGCCA	2	4.84873	0	6.36396
447	TTTGCTTCTCGTCAAATGTCT	110	7.7134	7.49543	7.78787
448	GAGTGTTCCGGATTTTTTGAA	99	7.6754	7.46352	7.79227
449	GATGTACACAGACTCCCCACA	13	7.01363	6.1872	7.68708
450	CCAATTACAAACTTCTGACAT	4	6.31332	0	7.79423
451	GAAGACCAAAAGAAATCAAGG	5	6.64721	4.07294	7.15162
452	CCAGCCGCAAATGTGACACTC	4	6.2847	4.77297	7.79423
453	TGGACATTCTCTGGACGATGC	5	6.80271	4.07294	7.5598
454	ACAACGGGCCCCAGAGGTACA	2	4.24264	0	6.36396
455	AAATTGAACCCAGACTCTCAG	2	3.3335	0	6.36396
456	ACGACCGCAGCCACAGCAAAG	2	4.54569	0	6.36396
457	CAACACGCCCCGGCCGCCAAA	2	3.93959	0	6.36396
458	CAAAAAAAATTCAAAAAGAAA	3	6.19301	0	7.34847
459	ATGTAAACAACAGCGCCAAAA	2	4.54569	0	6.36396
460	ACCCACCACCCCAGGCGGCAC	2	4.84873	0	6.36396
461	AACAAGAAAGCCCCAAACAAA	2	5.75787	0	6.36396
462	CAAAAACACCAACAGCGACGG	2	5.75787	0	6.36396
463	CCCGCCCCAGCCACCACCGCC	2	5.75787	0	6.36396
464	CAGATCACAGGCGAGCAGGTT	4	6.74937	4.77297	7.79423
465	ACAACAAGAACCAAAACGACA	2	4.54569	0	6.36396
466	ACCACGCCACCAAGGCCGGCC	2	5.15178	0	6.36396
467	CCCACAAAACAAAAAACAAGG	2	5.45482	0	6.36396
468	CTCGCCTACCCGGTGCAGAAC	13	7.29866	6.1872	7.76193
469	GCTTCCGCCACGGGCCCGCTG	135	7.7207	7.58275	7.78289
470	CCCCCGAGCCCGAGCCCCAGC	180	7.70691	7.56005	7.79296
471	AGCGCCAATCATGTAGGCGAC	17	7.40466	6.40611	7.77555
472	AGATGAGAATCTTTTCGGACA	4	6.32863	4.77297	6.96504
473	TCATAAATTTACCGAGGGAAA	4	6.25608	0	7.79423
474	TAGCCGCATACAGCTGCAAAA	6	6.88549	3.53553	7.60589
475	GTTTTAGGCAAGAGTAGCTGT	3	4.30998	0	5.65685
476	TATAGAAGCCCTCTTCGGTGT	4	5.65518	0	6.96504
477	TGGGGGAAAAGCGCACGGAAC	2	4.24264	0	6.36396
478	GCAGTATGATACCTGCAAAAT	4	6.38587	4.77297	6.96504
479	GAAGAAAAGTCATCAAACCAG	4	6.80293	4.77297	7.79423
480	AAACACAGAGGAGCCAGTACT	2	4.24264	0	6.36396
481	GCAAGCACAAAAACCGCATCC	2	5.15178	0	6.36396
482	TACCATCAAGATAGCACGAAC	3	6.35412	0	7.34847
483	TGGTGGTGGAGGTCACTGTGG	5	6.28203	4.07294	7.5598
484	ATCAACAAACCAAGCAATTAT	2	4.24264	0	6.36396
485	AACCCCCACCAGCTCACAGAC	2	5.15178	0	6.36396
486	AAATAGTATACAAGAAACAAC	4	6.13317	0	7.79423
487	GTACACCATCACACCACAAAG	2	4.54569	0	6.36396
488	GGAAACTGTCTACCTCTCAAG	3	3.50186	0	5.65685
489	TACCACGCACCACAGACGCGT	2	4.54569	0	6.36396
490	CACTGTAACCCGCAACGCGCC	2	4.24264	0	6.36396
491	ACAGCCCATACTGGGACCTGA	3	5.79025	0	7.34847
492	AAAAAACCTCCACAGAATCGG	3	5.84308	0	7.34847
493	AGCGACTCAGAAAACTCACCT	3	5.73482	0	7.34847
494	TAATCGCCACTACCAATAACA	3	5.84308	0	7.34847
495	CAGCTCAGGGCCGGAAACAAA	3	5.95135	0	7.34847
496	CAAAAAAGCCCGGAAGCCGTC	2	4.84873	0	6.36396
497	GAAAAAAAAAATTTTCAAAGA	3	6.00419	0	7.34847
498	AAAGACCGAAACCTCAAAAGA	2	4.84873	0	6.36396
499	ACAACTTACCAACCAGCACAA	2	3.63655	0	6.36396
500	TGTTCACCGCACTGCCCACAC	4	5.91109	0	6.96504
501	CAGCTACACACTAAGCAAGCC	2	4.84873	0	6.36396
502	CCACCCGACAGCTGCAACAGC	3	5.60142	0	7.34847
503	CAAAACCGTACGCACCACCAC	2	4.84873	0	6.36396
504	TTTCAAGAACAATTCCTTATG	4	6.10134	0	6.96504
505	ACCTGCGTCAACTCTATTGAA	4	6.46484	4.77297	7.79423
506	ACACGCCAGCCGCCTAAGGAG	2	4.54569	0	6.36396
507	GCAGCACACCGCGGACCGGAC	2	4.84873	0	6.36396
508	GAAGCCAGGAGGCCACACAAA	2	6.06091	0	6.36396
509	GTATTCTATACGACTGGCATT	4	6.11986	4.77297	6.96504
510	GAAAATACAACAACCCCAAGA	3	5.92364	0	7.34847
511	TCCAAAAACCACTGAAGCAGA	2	3.03046	0	6.36396
512	ACAAAATTGCTGCAGGGCACA	2	4.24264	0	6.36396
513	CAAACAAGAACCGAACGGCAA	2	5.45482	0	6.36396
514	AAACACACACAACAAAACCCC	2	5.45482	0	6.36396
515	AATAGCAACAACTCAAAGAAA	3	5.92364	0	7.34847
516	TGTGACAGTACGGCCAGAGCA	4	6.08358	0	7.79423
517	ATAATTACCACAATGTGGACA	3	5.76253	0	7.34847
518	AACGAATACCACTCACGATCC	3	5.79025	0	7.34847
519	AAAGGCTCAAATAAGAAAACC	2	5.15178	0	6.36396
520	ACCACACACAAAAACTCGCAG	2	4.24264	0	6.36396
521	AGCTCTTGACTCCAGAGTGGA	3	5.44032	0	7.34847
522	CTCCCATGGCAGGATCCTGAA	11	6.74691	4.988	7.75392
523	CCCTGAACCCCCCAAACCGGA	5	6.99073	4.07294	7.5598
524	TTGATGCATTCACACTGAGCC	182	7.72251	7.60865	7.78065
525	GCCCGGCGACGGGGGGGGAGG	149	7.72914	7.53808	7.78825
526	TGAGCAGAACGTCTTGCTAAC	15	7.35279	5.68156	7.77217
527	AAAACTCCGACGTTTCCAGCC	4	6.66671	4.77297	7.79423
528	CAAGAACCCCGGCTACGCAGG	5	6.22565	4.07294	7.5598
529	AAAACTGGACGGGCTACGGGC	3	5.60142	0	7.34847
530	GCAAAAGAGCTACACCCCTCA	4	5.59794	0	6.96504
531	CACTGACACGCACAGATGAAC	7	6.47657	3.11704	7.69847
532	AAGACCGATCCGCTTCTTCCT	4	6.70989	4.77297	7.79423
533	GAGAAAGCAGAATTGTCCTGA	3	4.87386	0	7.34847
534	ACCGCGCGCGCGCCAGGGCCC	2	5.45482	0	6.36396
535	AAGCACCCCACCCACCACGGC	2	5.15178	0	6.36396
536	CACATTAATCTCGCTAACAAT	3	6.11246	0	7.34847
537	TGAATACACCCCACGCACAAG	3	6.46239	5.65685	7.34847
538	ATGTGCACAACAACAACCACG	2	4.54569	0	6.36396
539	ACACAGGAAAAGTCAGAGCTG	2	5.15178	0	6.36396
540	ACACAACAAACCTTTTGAGCC	4	6.33184	4.77297	7.79423
541	ATCAACCACCCGCTCCCCCGT	2	3.93959	0	6.36396
542	TCCAAAACAACCAGATCGCAC	3	5.8708	0	7.34847
543	GAGGAAAAAACGAATTGGCCA	2	5.15178	0	6.36396
544	ATGTCTAGCAGAAACAACATT	3	6.27356	0	7.34847
545	AAACCACTCCAATCCAGCAAC	2	5.15178	0	6.36396
546	ACCCAAAGATAAGACAAACCC	2	4.84873	0	6.36396
547	CCCAGGCAACATTCAGGTCCT	4	6.58453	4.77297	6.96504
548	CAACACCACCGAAGAGCGAAC	3	6.03191	0	7.34847
549	AAGATAGCCGCGAAAACGCTG	2	4.54569	0	6.36396
550	CCCGGAACAACCAACCACAGT	2	5.45482	0	6.36396
551	CTCCGAGAACTTAAAAGCAGT	5	6.46361	0	7.5598
552	ACAGCAAAAGAAAGCCAAAAA	2	5.45482	0	6.36396
553	ACTGAAAGTTCAAGAACGACA	2	4.54569	0	6.36396
554	AGACATAAAAAAAATGAGCCC	2	5.45482	0	6.36396
555	AGCAGCAACGGGTACTACCAC	2	4.54569	0	6.36396
556	ACCCAAACAAGAGCATGGAGA	2	4.54569	0	6.36396
557	CAGAGGAGAGCGACAAAAGCA	2	4.24264	0	6.36396
558	CAACCCGCCCGACACCACCAG	2	5.45482	0	6.36396
559	CGGGACAGCAAGCCTTCGCGA	2	4.54569	0	6.36396
560	ACAGAGACCGAGCCAACCAAG	2	4.24264	0	6.36396
561	GCGCACAGGTAAAACTGCAAC	2	4.84873	0	6.36396
562	AGCCAAGACCCTAAAGCCATC	3	6.38183	5.65685	7.34847
563	TAAATTTCCACATCGAGGTAG	2	4.24264	0	6.36396
564	ACCAACAAGCGAAAGCACCAC	2	4.54569	0	6.36396
565	GCACCGGGGAGAGCAGAGAGA	2	4.84873	0	6.36396
566	TATCAGTATTCATCAGTACCC	3	5.52087	0	7.34847
567	GCCGCTCCCGCCGCCAGCAAT	54	7.47552	6.96807	7.78236
568	GCCCGACGACGATTTTTGACG	104	7.72423	7.55945	7.7797
569	AATCGAAAGACCCTAAAAACG	6	6.62878	3.53553	7.60589
570	CTGCCGTAATCAACCTGCTAG	8	6.99534	6.08738	7.57985
571	CCTCTTCCCACTCTTCTCCTG	6	5.02564	0	7.34847
572	CCATCGCTGAGACCGGCAGGA	4	5.95823	0	6.96504
573	GGAAGAAACTCAAGACAGGGA	4	6.55837	4.77297	7.79423
574	ACGCCAAGAAGGGCCGCTACA	2	5.45482	0	6.36396
575	AAACGCAACTCTACCTCCCCC	2	5.15178	0	6.36396
576	CACCCCAGAAAAAACAGCAGA	2	6.36396	6.36396	6.36396
577	CACCGCGGGGGACCTCTTAGA	2	4.24264	0	6.36396
578	ACAAATAAGCGCCAGGCGGCC	2	5.75787	0	6.36396
579	GCAGAAAACAAGAAACGCCCC	2	4.54569	0	6.36396
580	ACCCCACGACGAGGCACCAAC	2	4.54569	0	6.36396
581	AACCTCATCAGACACCATCAA	2	5.45482	0	6.36396
582	ACATTCAATAAACAGCCAAAA	3	5.95135	0	7.34847
583	TTGACCAATAAAGTCAAGGAC	2	3.93959	0	6.36396
584	CCAGCCCTCCCACAACGCCGA	2	4.24264	0	6.36396
585	TTCTCTTAATACCTCATCAAA	3	5.84308	0	7.34847
586	CACACCGATCGGATCAGACGC	2	4.84873	0	6.36396
587	GGAAGAAGGAGAACGACGAGA	2	6.06091	0	6.36396
588	GGGAGCTCCTCTCCAACGGCC	10	6.53273	2.29103	7.21277
589	CCCCTCCCTACTGCTCCCATG	67	7.68135	7.48998	7.78056
590	ATGCTGAAACGACGGGCAAGC	93	7.73567	7.5394	7.78543
591	TTCCAATATAGCTTCCTTTAA	8	5.95455	2.78423	7.05822
592	CCCATATCCGGCCAGACCATA	2	4.84873	0	6.36396
593	AGCACCAGGAGATCATCCTAG	4	6.32863	4.77297	6.96504
594	ACACTCACCATCCCCATGCTC	3	6.46239	5.65685	7.34847
595	AAGCATGACCCGAGCCAAAAT	2	3.63655	0	6.36396
596	TAAGCCACACCAATACCCCCG	2	5.45482	0	6.36396
597	GGCAATCACACACGGACCCAA	2	5.75787	0	6.36396
598	CAGCAAAACACCACAAAGGCA	2	5.45482	0	6.36396
599	CAGCGCCCCCCAAGGACACAG	2	5.15178	0	6.36396
600	CGGCCCCTGCCCCAGCACCCG	61	7.54318	6.67899	7.79282
601	CGAGCCGCTCGACCGTCGCGC	221	7.74606	7.5831	7.78883
602	ACAACCGGAACTGCCTCCCCG	9	7.1226	5.65685	7.72543
603	ACCCGCTCGTAGGGGGGACCC	4	6.45398	4.77297	7.79423
604	GCCTAGCACCGCAGGGGAACC	6	6.2827	3.53553	7.60589
605	CTAACCACATCGTAACCTGGA	4	6.65906	4.77297	7.79423
606	TGAAGCACAACGATTCACGGA	2	4.54569	0	6.36396
607	CCTAAAAAAAGAGACCATTTT	3	5.4126	0	7.34847
608	GAATGAGGCAGGAGATGAAAA	3	5.33205	0	7.34847
609	CGAAGCGCAGCCAACGAAGTG	2	4.24264	0	6.36396
610	ACGCCAAAAAGGGGCATCGGG	2	4.54569	0	6.36396
611	CCAGGGCGGGGCAACCAGACC	2	4.54569	0	6.36396
612	CACAACCCACCACAAACAGGG	2	5.75787	0	6.36396
613	TTGAAAAAAACGGAACTCCAG	3	6.30128	5.65685	7.34847
614	CCAACCACAAGCACGACCCCC	2	5.45482	0	6.36396
615	ACGCTCCAAAAAAAAACCAAA	2	5.75787	0	6.36396
616	CGAAACGCAACAGCTACACAG	2	5.75787	0	6.36396
617	ACCCAGACAGAGAGCAAAGCG	2	5.45482	0	6.36396
618	GAGAAGAAAAACAGGAACACC	2	4.24264	0	6.36396
619	GAGAAGCATCCGCGAGCCCCG	4	6.23832	4.77297	7.79423
620	ACCCCAACTGCGCAGTACACG	2	4.84873	0	6.36396
621	AAAGGAAGACGGAAGTGAGCC	3	6.03191	0	7.34847
622	ACGAACTCTCACCACAATCGG	3	6.11246	0	7.34847
623	CGGGGACAAAGCACAAAGAGA	2	5.45482	0	6.36396
624	CAGAAAGAGCCAGAACCACGA	2	5.45482	0	6.36396
625	GGCCTCAACCGGAACAACCAG	2	3.93959	0	6.36396
626	ACCCAGAACACGACAAAGACA	2	5.45482	0	6.36396
627	CCGGGCGCCCCGGGGTGGCCA	194	7.69063	7.59662	7.78649
628	CCCCCCCGGCCCGGCCGCCCG	119	7.71504	7.51671	7.78992
629	TCCACCTTCTACTTTGTCACC	25	7.55874	7.20806	7.7857
630	AACAAGAACCACCTGCTAGAA	3	5.57371	0	7.34847
631	CCTGGAAAAGAAACGAAGACT	4	4.24264	0	6.36396
632	CAGTGCATGAGCCTGTCCGCG	4	4.64166	0	6.96504
633	CGTCATCATCTTCTTCTTCCA	3	4.04061	0	5.65685
634	CGCTCTGTGGGCAGCCCTTGC	4	5.74105	0	6.96504
635	CATGAGCCGTGAGGAGGCAGA	6	4.30998	0	5.65685
636	ACTACGGCAGACCCTGCCCAG	4	5.74105	0	6.96504
637	AGCACAGCACGCGCCAGCACC	2	3.93959	0	6.36396
638	GTCGCCTCGTTGTTTTCATCA	4	5.52218	4.77297	6.96504
639	ACCAACCCAGACTGACCTAAA	4	6.44633	0	7.79423
640	GAACCCCCACCGGCCCCGACC	2	4.24264	0	6.36396
641	CGGCACCCCCACAACTGCCAC	4	5.45482	0	6.36396
642	CAGCATGACAGGCACGCAGCC	2	4.54569	0	6.36396
643	AAGGCAACCAGGCCCAAAAAA	2	5.15178	0	6.36396
644	TACCTTACCCCTCTCCCTGCT	3	5.8708	0	7.34847
645	AAACACCGGGCAACGCGAACC	2	5.45482	0	6.36396
646	CCACCTGAGGAAAGCGAAAAC	2	5.45482	0	6.36396
647	AAGAAGGACAACGACAAAAAA	2	3.93959	0	6.36396
648	GCCGCCAAGGACAGAGAAAAG	2	4.24264	0	6.36396
649	TAGCATCAGCACACAACCACT	2	4.24264	0	6.36396
650	GAGACGAATTACAAGGACAAA	3	6.70404	5.65685	7.34847
651	CCCGACGAAGCGGCGACACAT	2	3.63655	0	6.36396
652	CGCCACCGGCCAGAGGCTGCC	2	4.24264	0	6.36396
653	CCCACCCAGGCAACCGCGCAG	2	5.75787	0	6.36396
654	AAGAAGAAGCCCGCGACCACA	2	5.45482	0	6.36396
655	CACGCAACACCAGGAGAAACA	2	5.15178	0	6.36396
656	CAAGAGTGGCCAGCTCAGACA	2	4.24264	0	6.36396
657	ACTCAAATGGGACGACTCAGA	3	6.03191	0	7.34847
658	CACTCCAACAATGACCCGACC	2	4.54569	0	6.36396
659	CCACATTCCACCAAAAACAGT	3	6.1653	0	7.34847
660	CGGCGCCAACGCAAATCCCGG	2	5.45482	0	6.36396
661	AATCCAAAAACGACCATTCAA	2	4.24264	0	6.36396
662	CCGCAGCAAAGAAGAGAGACT	2	5.15178	0	6.36396
663	CAGAGGAAGGGCAAGAGAAGG	3	4.84873	0	5.65685
664	CCAAAGCGGAAGCTCGAAGCC	2	4.54569	0	6.36396
665	ACACAAAGAACAACAGCACCA	3	5.92364	0	7.34847
666	CCAACAAAATCGACTCAACCA	2	4.54569	0	6.36396
667	GCCAACACGCCGCGCCCCAAC	2	5.45482	0	6.36396
668	CGCAAGCCTCACATTCCCAGC	3	5.68198	0	7.34847
669	CACCACCTCACCCACGCAAGC	2	4.84873	0	6.36396
670	CCAGCCCACAGGGAGGGCAGA	2	3.93959	0	6.36396
671	AGGAGATCCCCTGGGCCAGGA	2	3.63655	0	6.36396
672	GCAAACAAAAAGTTAGAAAAT	5	7.07003	6.1094	7.5598
673	CCCCCCGCCGCAAAAAAACCA	2	5.15178	0	6.36396
674	CAACGGCACCGCCAACACAAA	2	5.75787	0	6.36396
675	AGCCCGGACCCCCAACCTGAC	2	4.84873	0	6.36396
676	TAAAGGAACCGAGAAGAAACC	2	4.24264	0	6.36396
677	CAAGCACAATTACAAACCCCA	2	4.84873	0	6.36396
678	AGAAGAGAAAAAACACACCGC	2	5.15178	0	6.36396
679	AACAAGCGACCCCAGGACCGC	2	5.45482	0	6.36396
680	CCGAAGCAAACCCATAACCGC	3	5.8708	0	7.34847
681	ATCTATAAAGGTGGTGTAACA	43	7.55567	6.85137	7.79146
682	TAATCATCCCGTCCATCAATG	39	7.52719	6.82088	7.73775
683	GCCATGCTGTCATAGAACTAC	4	6.778	4.77297	7.79423
684	CAGAAATGTCACACCACCTCG	2	5.45482	0	6.36396
685	ACTGCCCAATCGGGGCGGGAG	113	7.66585	7.4072	7.7853
686	TGGTCCTCAGGCAGGCGCACG	112	7.69503	7.47461	7.79312
687	GCTGCTGCCGCATGCCCACGT	12	6.72457	4.68807	7.47755
688	CCAGCGAAAGACTTTGGCCAA	4	6.74493	4.77297	7.79423
689	TCTATCCACACTAACCAGTAT	3	6.30128	5.65685	7.34847
690	CACACAAGAGAATTCATACTG	4	5.39928	0	6.96504
691	GCACAAGGCAGCGAAGAACGT	3	5.60142	0	7.34847
692	CCGAGGAAACCCCCTGAGGCA	5	7.08859	6.1094	7.5598
693	CCGCCATCCAGAAAAACCAAA	2	4.84873	0	6.36396
694	CATACACATACTCTACAAAAA	3	5.68198	0	7.34847
695	AAGGAGAAGGTAAGAAGCAGA	3	6.11246	0	7.34847
696	GAAAGACACAAACCCTGTGGC	3	6.14017	5.65685	7.34847
697	GCGGACCGATGACCAAGGACA	2	3.93959	0	6.36396
698	AACCCCCACGGCACAAGCACC	2	5.15178	0	6.36396
699	AAGGGGCACACAAACAACCGG	2	4.84873	0	6.36396
700	ACCTGGAAGTGCGAACACTGG	2	5.45482	0	6.36396
701	GCACCAGGAAACCGCAGAAGA	3	5.95135	0	7.34847
702	TCCCCAGCCAGCAAGACCCTC	2	3.93959	0	6.36396
703	GAAGGGACAAGAGCAAACAAA	2	4.54569	0	6.36396
704	CCAGAACCGCGCCCGCAGGCA	2	5.15178	0	6.36396
705	ACAACACAGACGGCACAGAAA	2	4.54569	0	6.36396
706	TCGCAACAGGACAATCTCCCA	2	3.93959	0	6.36396
707	ACACACAGAAAACCAAAGCTG	2	5.75787	0	6.36396
708	AAGCCGCACCACCCCCGCAGC	2	4.84873	0	6.36396
709	TCCCGCAGCCCCCGAAACACA	2	5.45482	0	6.36396
710	GAATACAAAGACCCACCCAAC	3	5.22378	0	7.34847
711	AGCGGCCACCCTGCTAAAATT	3	5.79025	0	7.34847
712	AAAAACAGCACAAAAAAGAAA	2	5.75787	0	6.36396
713	AACAATGGTAGAGACCCTCAA	3	5.68198	0	7.34847
714	CGAACCCATAAGCCTCACAGC	3	5.52087	0	7.34847
715	CAGAGCTCAAAAGAGCAGACA	2	5.15178	0	6.36396
716	GCCACGGATCAACGTGCTGAT	4	6.43622	4.77297	7.79423
717	CAGGAGGCCCACCGGCAAACG	2	4.54569	0	6.36396
718	CGGCCATGGCGGCCGTTCTGA	3	3.77124	0	5.65685
719	CACAGCCCGCAGCCCCCCCAA	2	4.54569	0	6.36396
720	ACCCAAGCGCGCATGAACCCA	4	6.43622	4.77297	7.79423
721	CCCAAAATAAAGCAACAAAAA	3	6.27356	0	7.34847
722	CACCCCAACCCCACCGCGCCC	2	5.15178	0	6.36396
723	CGACACAAATCCTAAGGAACA	2	3.63655	0	6.36396
724	TATGCCCCGCAGCTGGACAAG	4	5.81681	0	6.96504
725	GGAGAAACACGAACCAACCCC	2	5.15178	0	6.36396
726	GGCCCAAAACCTGAGCCAACA	2	5.45482	0	6.36396
727	GCAGCCCCCCCCGATAACCCC	34	7.42823	6.18106	7.7432
728	GCGGGGGCTGGAGCGGCAGGC	146	7.67667	7.5061	7.79
729	ACCGGGCACCGGGAACCCCCC	4	6.50433	4.77297	7.79423
730	TAGCACATTCATGGCCATTGG	4	5.21072	0	6.96504
731	CCACCCGGCAGCAGGCAAACA	4	4.84873	0	6.36396
732	ATACCAGCAACAACAGCCTAA	3	6.35412	0	7.34847
733	GGACCAGAACCAAGACCGGCT	2	4.24264	0	6.36396
734	AAATTGAGGAAGACGCAAGAG	3	5.76253	0	7.34847
735	AGTCTGAGAACTCAATCACTA	3	5.76253	0	7.34847
736	AAACAACACACAAGGGAGGAA	2	5.45482	0	6.36396
737	ACCATACCAAGACACAGCCCC	2	4.54569	0	6.36396
738	TCACAAACGAGGTCAAAAAAA	3	6.11246	0	7.34847
739	AAGGCAAAGCCCTGCACCACC	2	4.54569	0	6.36396
740	AGAGACACAGAAAAAAATCCA	3	5.84308	0	7.34847
741	CTCAGCAAAAAGAACGCAAAA	2	5.15178	0	6.36396
742	ACACAGCACAAAGAACGGGAG	2	3.03046	0	6.36396
743	TGATTTCCCCTGCTTAGAAAT	8	5.60937	2.78423	7.05822
744	CAGCAAACAGAGCACACGCCT	2	4.54569	0	6.36396
745	AGGTGGTTACTGAGCCCCGAA	3	6.14017	5.65685	7.34847
746	CGATCCCACGACTAAACCCAC	2	3.93959	0	6.36396
747	CCCCCCGGCCACCAAACCCGT	3	5.95135	0	7.34847
748	AGATCGCATGCCAGACGCCAT	2	5.15178	0	6.36396
749	CGCCACCACAGGGAAGGACGG	19	7.14846	6.02157	7.74013
750	CCCACGCCCCCGCCCCCGCAA	85	7.63419	7.19915	7.79161
751	CCGCATCAACCAGGGCGGACT	8	3.93959	0	6.36396
752	TCTAGCCCCGAACTTCCGCAT	3	6.30128	5.65685	7.34847
753	ACAACCTCTGAGTAACTGGAC	3	5.95135	0	7.34847
754	GCCAACACCGCCACCCACAGC	2	4.54569	0	6.36396
755	TAACACAGCCGAACGGAGAAC	2	4.54569	0	6.36396
756	TATAATCATAAACCCACTCAC	3	4.57936	0	5.65685
757	ACCAAGACGATGGCGTTGAAG	3	5.60142	0	7.34847
758	GGAAGACCCACGGTCAAATGT	6	6.53978	3.53553	7.60589
759	CTGGTTTTAGTTGGAGGTCCC	21	7.38018	6.91242	7.71646
760	GACGGAAACACCTTACACCAC	5	6.05201	0	7.5598
761	CTCAGTGGATCCATCCAGGAC	4	5.83533	4.77297	6.96504
762	CACTCTGCCCGCAGGGGAGAA	2	4.24264	0	6.36396
763	CCACAGAGGAAAAAGAGAAGG	3	6.38183	5.65685	7.34847
764	CCGCAGACAGCCACGAACACG	2	4.54569	0	6.36396
765	AGGAGAAACGGCACCAAGACT	2	5.15178	0	6.36396

## Sheet: KIRP_0.1_hESC
SCH_Class	ConsensusSeq	SCH_Size	ScoreMean	ScoreMin	ScoreMax
3	CCCAGAGGCTGTCCACGACGC	40	7.49094	6.32621	7.78557
4	TGGGGCAGATCCGCCACCTCC	27	7.55399	7.2743	7.75074
5	TCTTAGCCCCTTGCAAATGGC	21	7.36401	6.14562	7.69847
6	AGCACTACGCTCTGAGGTATG	11	7.35605	5.99731	7.63074
7	CGCGGGCAGTGACGCTTCCGC	38	7.43876	5.48066	7.77028
8	GAGTAACAGACGAACAGCAGG	4	5.93971	0	6.96504
9	AATGAATATATTTCAAGTTAT	21	7.30685	6.86283	7.71646
10	TCAGCCCACCGCGCCCCGGGG	27	7.51982	6.9606	7.76761
11	CCCCCACGATGGGGGGCCAGC	16	7.22239	6.10805	7.74023
12	AAAACGTGGGGTTCCCACGGC	9	7.26177	6.5574	7.72543
13	AACTTTTGGAGATAAAGAGAA	15	7.00004	5.68156	7.5136
14	CAGCCAGCCTGACAGCCCCAG	45	7.64683	7.35234	7.77764
15	GAAGGGCAGCAGCGAGCACCT	21	7.41285	6.58464	7.71646
16	CCTGTAAGACCGGCGCCGGGG	21	7.12298	4.55268	7.78207
17	TCAGCCGGACGCTGATGCCGG	14	7.13509	5.1595	7.75902
18	AGAGACCTACGAACTGCAACA	15	7.40831	6.33661	7.77217
19	GAGCAAGTGCCGTCCACTCCT	8	6.87865	2.78423	7.79423
20	GCTGTCCTTGGGAGGTGCGTA	7	6.58066	3.11704	7.69847
21	ACCGGAACGAATAAGTAGAAA	6	6.87367	5.65685	7.60589
22	ACCATACGTGGAGAAGATGAG	46	7.58615	6.61817	7.79096
23	AAATAAAAACCGGGCAAAAGA	2	5.45482	0	6.36396
24	CTGCCATAACTGCGTGTTTAA	20	7.33379	6.33369	7.69768
25	GTGCCCGCAGCCGAGTTTTCT	3	4.30998	0	5.65685
26	GTCTACCTCCCACAGTGTAGA	4	5.90344	4.77297	7.79423
27	AAAAACAAGGCGCTGCCCCGA	7	6.54422	3.11704	7.69847
28	TGTCCGGTCTGATCCCCGACC	42	7.62188	7.23131	7.78207
29	ACTGACCCTGAGCTATTTACA	4	6.7131	4.77297	7.79423
30	GGGCCGTCTGCAACACGAAGC	14	7.43208	6.65427	7.75902
31	ACACGAACAATACAAAAGAAA	3	5.76253	0	7.34847
32	TAGGTTTACTTTTTGAATTCG	5	6.56817	4.07294	7.5598
33	CACTCACCAGACCCACAAGGT	3	4.71275	0	7.34847
34	TTAACAAGAAGGGCGGACGGT	7	6.94991	6.23408	7.69847
35	TAGGTCACCCCACCGGGGCGG	30	7.52236	6.62069	7.75584
36	AAAAACTACGAAGAATTGATG	6	7.12598	5.68986	7.60589
37	GGCAGCCGCCCGACGGACCTG	54	7.53735	7.20338	7.7729
38	CCACTCCAGTCACAAAAAGAC	9	7.07413	5.68836	7.72543
39	GCATCAGCCTTATCAAAATAG	8	6.71584	4.67496	7.57985
40	CCTTAGGGACCTATTAAACGA	12	7.01157	5.6856	7.69842
41	AACATTAAAGGACAAGCCAAG	9	7.10015	6.5574	7.72543
42	CCTTGGACAGCCCAAGGGAAC	8	7.04159	6.08738	7.79423
43	ACGGTCCAAGGAAAGGTACAA	5	5.97194	4.07294	7.15162
44	GGCCAACGCACTGGAACGGGG	22	7.48178	6.64856	7.77994
45	ATTCGGTGATGGAGATCATGC	5	2.71529	0	4.07294
46	AAAGTTCACCACGACCGCCCT	9	7.1683	6.5574	7.72543
47	GACTCACGCAGCAGCCATAAA	14	7.53218	7.05234	7.75902
48	GAATTGGCCGGGAATCCCACC	4	5.47504	0	6.96504
49	AGTTCCTCTCGCACGAGGATC	5	6.82163	6.1094	7.5598
50	CATTCCTCAGCATAGATTTTA	7	5.94003	3.11704	6.59421
51	ATGAAGTCACCACCGTGGCCG	14	7.35227	6.53685	7.75902
52	TTCCGTTCAAAAGGAAGCACG	10	7.29177	6.31674	7.72548
53	ACAAAATGTAAGAAACAACTG	12	7.27232	5.67873	7.69842
54	CGCGCCAGCATGTGACATAGC	26	7.59561	6.97745	7.78399
55	GAAGACGAAAGAACTATAACG	3	5.68198	0	7.34847
56	CATCGATGATAGGAATCGGGA	3	4.57936	0	5.65685
57	TGATCCACAACATTAGCCAGC	10	7.24546	6.94047	7.72548
58	AGCGGCGACACAAAATTCACA	46	7.68126	7.45072	7.76365
59	GCCAAGAGTCTCTGGGGGGAC	4	6.10134	4.77297	6.96504
60	AGGCGAGGCGGGGGTGGTGGT	41	7.5562	7.22916	7.79109
61	CTCGAGGACAAAAGGAAACCA	4	6.6482	4.77297	7.79423
62	TGGAATGGGTGGAATGAGTTT	9	7.01448	4.27784	7.72543
63	AAACAAGGGAGACCAGCCAGC	5	6.26488	4.07294	7.15162
64	CGCCAGAAGGAGTTTCCCATC	4	5.45652	0	6.96504
65	CAACTCTACAAACTCAGACAG	3	6.38183	5.65685	7.34847
66	CTCCAGCATGCCACCGCCAAG	3	5.60142	0	7.34847
67	GCCTTTACATCTCCCACGGAG	4	6.57688	4.77297	7.79423
68	CACATGGATCAACTCAGCGAT	2	4.24264	0	6.36396
69	TAAACAAGATCGAACAAATAC	3	6.27356	0	7.34847
70	TATACCTCAAATACCAGGAGA	5	7.00939	6.31674	7.5598
71	CCACCTCTCAGACAACACCCC	2	4.54569	0	6.36396
72	GCCTTCGGAGGGAGTGCCCAA	2	4.24264	0	6.36396
73	AGGCCGGTCACAGGCCAACAA	2	4.24264	0	6.36396
74	TAGCACAGTGCTTAGAAAGAG	17	7.40328	6.40611	7.73071
75	GAGGCAAGGCTGGCACCGTCA	15	7.36014	6.33661	7.70698
76	TTACTTTTCTCAAACTTTTGA	50	7.58303	6.92029	7.79146
77	GATATCCCAGGGACTCCCGGA	4	4.84032	0	6.96504
78	ACGAAAAGAAGAACACAAGAA	16	7.46145	6.64323	7.74023
79	CTTCTAAAGCCTCACTCGCAC	6	6.53414	3.53553	7.60589
80	AGCCCTCCCCCCAGTCGCTGG	6	6.68357	3.53553	7.60589
81	GACGAAGGAAATTTTGGAGAC	6	6.42306	3.53553	7.60589
82	CTTCAAAGCCTGCTATCCTAT	8	6.09937	4.67496	7.05822
83	ATTGTTTAATATATGTTTTGC	30	7.54953	7.09007	7.78654
84	TGAGAAAAAAGAGCAAAAGAC	5	5.67644	0	7.15162
85	CCTGATAAAAGCCATAAAACA	3	6.19301	0	7.34847
86	ACACCGACACGCAACCCACAC	2	4.84873	0	6.36396
87	AAATTATCCTGCCTCCTTATC	10	6.6922	5.32094	7.61474
88	TTGCAGAACAGCATTTTCGCA	15	7.223	5.67828	7.70698
89	CTCCCATACCACAAAAAAACG	2	5.45482	0	6.36396
90	AGAAGCCAATCACGAAATTGG	2	5.15178	0	6.36396
91	GAACGGGAAGGATTTTCTTCC	9	6.20769	4.27784	7.35234
92	ATACTCGCAAGTGTTAGCCTG	6	6.42124	5.65685	7.34847
93	CGGAGAGGCGCCCGCAGCCCG	4	4.14836	0	6.96504
94	TGGGATTAGAGATGTTTCCAA	14	7.20554	6.50414	7.67837
95	CACTTCAAATACTTTGCAGAA	6	6.86923	3.53553	7.60589
96	CGTTACTGCCCCAAAACCAGG	18	7.28001	6.62462	7.7349
97	ATCGTAGGACGTTTATAACTG	10	7.05948	5.32094	7.72548
98	GTCAAAATACGAAAATTACCA	5	6.84304	4.07294	7.5598
99	ACAGAGTGGTTCCTATTCCCA	10	6.35211	4.07294	7.5598
100	GAAGCAGATGCGGCCCCAGAA	5	6.41574	4.07294	7.5598
101	AACATCATCTGCTACTAACTC	5	6.87292	4.07294	7.5598
102	GTCTCCACCAAGAGCCTCTCC	3	4.57936	0	5.65685
103	ATGTTATGGGAATGCTAACGC	4	6.52285	4.77297	7.79423
104	GGGCTACAAAGCAGCAAACAT	6	6.64341	3.53553	7.60589
105	ATGACATAATTTTGCTAAAAT	12	7.46074	7.04794	7.79423
106	ATAGAACAAAGAAAACAACTC	10	7.01499	5.32094	7.61474
107	CATAGGTTGCACAGGGTAAAC	7	6.52642	5.14202	7.69847
108	AAGTAACTCCCGCAGGCAGCG	13	7.20006	6.3263	7.68708
109	TGCGAGACGTGGATCCCAAGC	15	7.20641	5.68939	7.70698
110	ACACTGCACTGACAAAAGTTA	7	6.9309	5.14202	7.69847
111	ATCCTCCTATCATCCAAAAAA	6	6.47363	3.53553	7.60589
112	AACACTCGGGAGAGTTACAAG	4	6.73728	0	7.79423
113	CCTCCCCCCCACTGAACCTGA	5	6.57726	4.07294	7.5598
114	CCACCGCCGCCAGTGGGGCGG	5	6.35655	0	7.15162
115	TACAAATCACTGGCACTGCAT	4	6.4177	4.77297	7.79423
116	TGCGGCTAACTCCTAGGGCAA	10	7.35409	6.2676	7.72548
117	AAAAGCACTGACAAAAGGCAA	16	7.35249	6.53926	7.68728
118	ACCTCATTCCTGAAGGCCTGG	13	6.85437	4.4182	7.58687
119	GCTGTAGAACGGACCTAGATC	11	6.58505	4.988	7.43421
120	CAAACTCCAAAAACAGAAGAA	3	6.11246	0	7.34847
121	CTCTATAAAATTGTCTCAACA	8	7.06113	6.08738	7.57985
122	CGTTAATCCTGAACTTCTGAC	11	6.998	5.97229	7.75392
123	GCAAGAACCAGATTGTACTTC	4	5.58953	0	6.96504
124	AAAGACGCCAACAATTTCCAA	2	4.24264	0	6.36396
125	TTACAGAAACTCCAATTTTAA	3	5.17094	0	7.34847
126	ACAAGGAAGGACAAAACGTCA	2	4.24264	0	6.36396
127	CACGCTGGTCCCCAGCCCCAT	6	6.16768	0	7.60589
128	CACGTCTGCAAGAGTGAGAAA	6	7.1594	5.68986	7.60589
129	CGCCGTAGGTGAGGGGAGACC	7	6.67692	5.14202	7.69847
130	TCCTACTAGAACGTCCCCCAC	5	6.84361	4.07294	7.5598
131	TCACACTGAAAGTCTCGAAGT	14	7.45777	6.85245	7.75902
132	TCATACAAAAGCAAAAACAAC	3	6.27356	0	7.34847
133	CAAAGCAATAGAACAGCCTAA	2	4.84873	0	6.36396
134	ATACATAAAATAAACCCCCCC	4	6.76024	4.77297	7.79423
135	AGAAGAACAACAAAGCAACTC	11	7.18747	5.97229	7.75392
136	TCAACTTCAACTATAATTAAA	3	6.35412	0	7.34847
137	ACGGCTGTACCTCATAAAAGC	5	6.57664	4.07294	7.5598
138	GAGCACAAGTCCCAGCCGAGT	5	5.45889	0	7.5598
139	GCTTCCAGTCAATTAGTTCTG	11	7.17572	5.99731	7.75392
140	GAAGCGTCCGGCGAGTCTTTT	12	6.95398	5.67873	7.69842
141	CTGAGAGGCTCATCAATATGA	7	6.96645	5.19507	7.69847
142	GATGGGTAGCCACGAAGAGCT	14	7.12589	5.90506	7.75902
143	AAAGTCAGTCACTGGAGCACT	8	6.5163	4.77297	7.57985
144	CTAGTCAGGGGACATCAATAA	22	7.33432	6.40222	7.72301
145	CTCCGGCCCCCAGCAGGAGGA	12	7.16058	6.18718	7.69842
146	CTCACAAAATAAAACCTTGCC	3	5.76253	0	7.34847
147	GGACCCACGGCCATTCGTAAT	10	7.06568	5.34573	7.72548
148	ACGCGGACACGACCTGGCCCC	15	7.12156	5.67828	7.70698
149	GGAAAAAATCCAGTTAAGCCT	12	7.33087	5.67873	7.79423
150	CACAGAAAGCACACAGAATAG	5	6.48954	4.07294	7.5598
151	CCCGCAGCAATTGTGGCCCCT	4	5.66529	0	6.96504
152	ATTAGCTCAAAGATGAAAAAT	10	6.65688	2.29103	7.72548
153	TTTAATCATCAAGGCACCGGC	4	6.45398	4.77297	7.79423
154	ACCAATTGACCCGTGGGTTGG	22	7.313	5.99944	7.66725
155	GCTGCTGCCCGCCAAGCAGAA	14	7.2598	6.57251	7.75902
156	CGCAGTCCTGATCAATAAACA	6	6.43461	3.53553	7.60589
157	GCCTCCATAGCCTGTGGCCAA	12	7.10588	6.35698	7.60589
158	CCCCAGCAACACCCGCCGCCC	6	6.72523	3.53553	7.60589
159	AAGCACCACCAGGGACGGCAG	5	6.89157	6.1094	7.5598
160	TTTAAAAATCATTTAACATAA	8	6.87289	6.08738	7.57985
161	AACAGGAAAGCCCGGCACAGA	2	4.54569	0	6.36396
162	ACAAGACAAAGACAAGGCACA	2	5.75787	0	6.36396
163	CCAAGACTGTAAACGCACACG	2	5.15178	0	6.36396
164	CACACACACACCAGACCCCGG	2	3.93959	0	6.36396
165	AGCTCCCCCAAGCGCCAAAGG	2	4.24264	0	6.36396
166	CACAGACCGCACCCGCACCAA	2	4.24264	0	6.36396
167	TGAAGTATCTTGACGCTTTGG	3	3.23249	0	5.65685
168	AATCAAAGGCTACCTCAGCAA	6	6.64147	5.65685	7.60589
169	TAAAAACAAAAAAAGATCAAC	5	6.07119	0	7.15162
170	GGTAAGCCGGGCTGGACAGCC	4	5.73095	4.77297	6.96504
171	GCGGAGAGAGCGGCCGCTCCG	5	6.44979	4.07294	7.5598
172	ACAACAACAGAAGGAACACAC	2	4.54569	0	6.36396
173	ACCCGGAAAAGTCAAATCACC	2	4.84873	0	6.36396
174	CTATGACATACAAAAACAGCA	2	4.54569	0	6.36396
175	CCATTGCAACCGGACAGGGCA	8	6.9498	5.96621	7.57985
176	AGCCACCAACTCTGGGGCCAG	5	5.86456	0	7.15162
177	AATTTGACTTCAATGAGTGGA	8	5.8085	2.78423	7.05822
178	GCACAAGAGGGAGCTCGACCA	4	6.24521	0	7.79423
179	CCACAAAGACAACACCGACAG	3	6.54294	5.65685	7.34847
180	TAACAGAGAAGTCTAACTCTT	3	6.30128	5.65685	7.34847
181	TCCTCAGGGCACTCCGCGACG	5	5.97422	0	7.15162
182	GAATGCTGATGCCCAGCGTGC	12	6.80867	5.67873	7.60589
183	CGCAGAAGCTGAGACTTGGCA	4	5.76968	0	6.96504
184	GAACCACCGACGCGACCCGGC	5	6.9714	6.31674	7.5598
185	CAAAAAGAAAAAAGAGAGCAA	3	6.54294	5.65685	7.34847
186	GGGAGCAAGCTGCACAGGACC	4	5.68381	0	6.96504
187	GCCGTACGCTCCAAGATCAAA	10	7.24752	6.2676	7.72548
188	AAGCTGCAGCGGCAGCGGCCG	7	6.81643	5.14202	7.69847
189	TAGAACGATGCCACGCCCCTG	7	6.77833	3.11704	7.69847
190	AAACCGAGACAAGGGGGCAGC	2	5.75787	0	6.36396
191	CCCCCTATAACAGTGATGCAG	4	4.99185	0	6.96504
192	CTCGGCAGCCGTACGTGACAG	4	5.38076	0	6.96504
193	TCACAGTGGGCATGCCATTGA	5	6.52702	4.07294	7.5598
194	GCATTCACCACCATCCCCAGC	2	4.54569	0	6.36396
195	AAAATGAAAACCCACACAGAA	2	4.84873	0	6.36396
196	TGCCAGCCCAGGAGCAATATT	5	6.22907	4.07294	7.5598
197	GAACGATTAGCAACCATCATG	3	6.70404	5.65685	7.34847
198	AAGAATGCACGAAGACAGGAC	2	4.54569	0	6.36396
199	AGGGACTCACCGGCCACAAAG	4	5.71243	0	6.96504
200	AGCAGCAGCAACAGCAGCAGC	3	4.04061	0	5.65685
201	TCAGGCGTTTGAATTTAGTCC	9	7.42406	6.6976	7.72543
202	TCAAAGAGAAGCAACAAGAAA	2	4.24264	0	6.36396
203	ACCGTGCCCACTGCGGGCTCA	9	7.1065	5.68836	7.72543
204	AGTACGAGCCTACGCCCAGAA	8	6.74027	4.77297	7.57985
205	TCAGTATTATAGTACTCATCA	3	5.57371	0	7.34847
206	CTACGGCCAACGCCCATGGAT	13	6.90135	6.13197	7.58687
207	CATTACCAATCCGCCACAGCC	5	6.63053	4.07294	7.5598
208	GAAGGCACTCGCTAACACCGC	3	5.95135	0	7.34847
209	AACGCACTCTAATCAAAAAAA	3	6.03191	0	7.34847
210	AAGGAGCTCGCGACACCCTGG	2	4.24264	0	6.36396
211	ACCTGACACAACGCACAAACA	3	6.08474	0	7.34847
212	ATGACCCTACTGTACACGCCA	2	4.54569	0	6.36396
213	GCAGAACCTCTTCGACCACAT	5	6.06189	0	7.5598
214	TCTCTTCGCAGAATAACTCAT	4	6.7131	4.77297	7.79423
215	ACCACCAACACCAATTACGAA	20	7.34589	6.30468	7.75964
216	GAGAACACATAGGCACATTGT	4	6.81427	4.77297	7.79423
217	TCATCAAGCATGTGGACACCA	5	6.47348	0	7.5598
218	GCATAAGAACACCAACAGGAC	3	5.76253	0	7.34847
219	AAAGAGACTCCCCAATGCCAG	3	5.84308	0	7.34847
220	ACAACACAGCCATCAGCGAAG	8	6.78658	4.67496	7.79423
221	AGAGAAGTCAGGTCACAACAG	2	5.15178	0	6.36396
222	CCCGAGGACCCCTTCAATGGG	4	4.24264	0	6.36396
223	ACTCAACCAAAGGAAGATCGC	3	6.27356	0	7.34847
224	AAGGGACTTCTGCAGAACAAT	3	4.04061	0	5.65685
225	CAATGCAAAACAACGAAAGAA	2	5.45482	0	6.36396
226	CGGATATAATCGTGGACATCA	3	3.77124	0	5.65685
227	GTCCAGCACATGAGAAAACAA	2	4.84873	0	6.36396
228	CTCAAGAAAAAAACACCTCCC	3	6.11246	0	7.34847
229	CACCGGGACGGCCATAGGGTC	2	4.54569	0	6.36396
230	ATTCACCAACACAATCAGCGC	2	4.54569	0	6.36396
231	CATAAGTGGGCGTTTACTCCC	4	5.24775	0	6.96504
232	CACGAACGAGCCCGGCACCGC	2	5.45482	0	6.36396
233	CCTCGGCACCCCTGGAGGGCC	8	6.50368	4.67496	7.79423
234	CACATCCCAGGTCCCAACAAA	3	6.19301	0	7.34847
235	ATAAACAAACTAACAGAGGCC	6	7.04777	5.65685	7.60589
236	CGCTCATAGCCGAAACTGCAG	5	6.96901	6.1094	7.5598
237	GCAAGGGCCTTATGTTTTCAT	14	7.13444	5.84445	7.67837
238	CCCGCACGAGGTCCAGGTAGG	6	5.91976	0	7.60589
239	AATGCAAGCCGATTACAGCTG	17	7.46423	6.80948	7.77555
240	TTTGGGAGAAATTCAATTACA	5	6.27585	4.07294	7.5598
241	GCAGAACTCAGGCTACCCAAA	12	7.32575	5.6856	7.79423
242	CACTTTACCTATACTTATACC	7	6.76816	3.11704	7.69847
243	AGAACAGACACGAGCGGGGTA	4	6.53295	4.77297	7.79423
244	AGGTATATATAAGGGCTTGAA	4	5.82522	4.77297	6.96504
245	TTGGCTAGACAAAGGGGGAAC	9	7.13723	5.68836	7.72543
246	CGGTCGGGATGAGCCTTAACA	10	7.13112	6.1094	7.61474
247	TAGCCAGCCCCCAGGGTCCAG	9	6.98207	5.68836	7.72543
248	AATCACGGACACCGTTGCCCC	8	6.93417	4.77297	7.57985
249	AACAACAAATCGCGGACCAGA	2	4.84873	0	6.36396
250	GAAGATCGACTGGCGATTTTT	11	7.19443	5.99731	7.63074
251	TTCCACTTATCGTAGTTAAGA	15	7.1481	4.92293	7.77217
252	TCCACAATCCAAGACAACGTA	6	6.71453	5.65685	7.60589
253	GGACCCCCTCAAGTACTGCAC	3	5.84308	0	7.34847
254	CCCGGCTCCCCGTGTTGCCGC	16	7.38699	6.64323	7.74023
255	GAAAAAAGCCAAAGAACAAAC	6	6.59502	3.53553	7.60589
256	GGGGTCGTCCGCACCCTGTCC	12	7.09613	6.35698	7.79423
257	AACACTTTCTCCAGAGGAGTT	16	7.26365	6.43009	7.64644
258	TGCTGCTGCTGCTACTGCTGC	19	6.14202	4.8357	7.36041
259	GGGCGGTCCCGCCCGCCACAG	10	7.22007	6.2676	7.72548
260	CAGTGCTAAAGGACATTGAGG	8	6.97278	4.67496	7.57985
261	TCACACCAGCTCGTCTTTAGA	4	5.87727	0	7.79423
262	CACTTGTCTCGAAATGGCCGT	19	6.98277	5.47451	7.56458
263	AAGAAATTAGCTAGGCACATT	5	6.88368	4.07294	7.5598
264	CTCCTACAACATCAGGAAGAC	2	3.63655	0	6.36396
265	GCTACAGCAGCCACCTCCAAC	2	3.03046	0	6.36396
266	CACCCCCGGTCTTTCCCCGAT	5	6.05201	0	7.5598
267	CCCCCCAGCCACAGCCCTCGC	17	6.9448	5.26438	7.63134
268	CACGGCATTCAGAAATCTCAG	9	6.44703	4.39978	7.35234
269	CGTATAGTGAACCACTCGTCC	7	6.91496	5.14202	7.69847
270	GCTGCTGCTGCTGCTGCTGCT	19	5.50172	3.26009	7.61187
271	TGTGCCTGGCAGGTCGGAGAC	13	7.21763	5.38461	7.76193
272	CTCAATCAGCCTGACCACACG	11	7.1698	5.97229	7.75392
273	CCTGGAACATAGAAGGGCCAA	7	6.76573	5.14202	7.69847
274	CAGGGTGCTAGAGGCCAAGTT	7	4.91502	0	6.59421
275	ATCCGCCGCCGCATCCCCCGA	11	6.93559	4.988	7.63074
276	CTCATCACAGAAGCCCGCGCC	2	4.24264	0	6.36396
277	AGTAACCGGCATCGCAAAACA	2	4.24264	0	6.36396
278	CACACGCAAAAAGAATCCATA	5	6.07348	0	7.15162
279	TAAAAGCCACGGATACTCTCA	3	6.19301	0	7.34847
280	GAAGAACAGTACCCCCACCAA	7	7.24406	6.23408	7.69847
281	TAGCACAGGATACACAAGCAA	9	7.33111	5.68836	7.72543
282	AAAAGAGCACGTCCGAGGCCA	2	5.15178	0	6.36396
283	GAAAATATAAGGAAAGGAACA	5	6.14987	0	7.5598
284	CCCCCACCCCCACACGGGTCC	29	7.24211	6.43195	7.7382
285	AGGGCTACAAGGAGAGCGAGC	7	6.48853	3.11704	7.38613
286	TCATGGACTTCATGAACGAAC	11	7.4196	6.76767	7.75392
287	AAAGAGTAAACTGGTGGGTCC	5	6.87094	6.1094	7.5598
288	ACATGGACCAGAACTCCACTG	3	6.22073	5.65685	7.34847
289	GAGCGGGCTTAGGGGAAGATG	2	4.54569	0	6.36396
290	ACTATCGCCTCGCGGCCCCGC	6	6.55078	3.53553	7.60589
291	ACGAAAAAAAAAACACACCAG	3	6.08474	0	7.34847
292	AAGTCCACGAAGTACACACAG	14	7.21812	5.90506	7.75902
293	GCAACGCGTTCCACAAACCGC	7	7.15281	6.50414	7.69847
294	GTGTTAGCACGGCTGTGGCAA	7	5.93605	3.11704	7.69847
295	CCGCTGCAGCCACAAACCCAA	2	4.24264	0	6.36396
296	ACACAGCACAAAGCACCGCGC	2	5.15178	0	6.36396
297	TCATAACACTGCAGAACGGCG	4	6.55912	4.77297	7.79423
298	CCCCACCGGGAGGAGGGCCAG	5	6.46023	4.07294	7.5598
299	CCGCTGGCCTGTTGGACATAA	8	6.71047	4.67496	7.57985
300	GACATAAAAATGAAAACTAAA	3	5.33205	0	7.34847
301	GGACGGATCCGCATCGACGCG	5	6.14561	4.07294	7.15162
302	CACCTGCCCCCAGATGCCCCC	5	6.76441	4.07294	7.5598
303	AAACAGATACGAAAACCTCAC	3	6.22073	5.65685	7.34847
304	TCCCCTGCCGGCCCAGTGTCG	5	6.29757	0	7.5598
305	TGAAAAGAACAAAACACTCCC	3	6.30128	5.65685	7.34847
306	CACCAAAACACCGAGAAACAT	2	4.84873	0	6.36396
307	GTTCAAGATGCAAACCCCAAG	8	6.88977	4.77297	7.79423
308	CCGCGGGGGCGGGACCGCAGG	10	7.01726	6.1094	7.72548
309	GCCCCTCACCCGCCAGCAAAA	7	6.89673	5.14202	7.69847
310	ACCACAAGCACAAACAACAGC	2	4.84873	0	6.36396
311	AACTGATGTGATTTCCTCACC	4	6.4725	4.77297	7.79423
312	AATGACGACAACTCCAAGAAC	2	4.54569	0	6.36396
313	CAAAAATGCTGCACCCTCAGA	3	5.92364	0	7.34847
314	AGATGAAGAAATTTTCACACG	7	6.72078	3.11704	7.69847
315	CTCGGGACCGTCGGGAACAAA	8	6.61587	4.77297	7.79423
316	CCTTTGGGCACGGGGACCTTC	12	7.25749	6.43863	7.69842
317	ACAACCTGGCGTCTCCGAGAA	5	5.82704	4.07294	7.5598
318	TCAAAAGTCACAACGACGTTG	10	6.37934	5.28445	7.07519
319	CGGAGGGATCAACACTGGGGG	2	4.84873	0	6.36396
320	GGCCTGAGGCACTCGCGCGAG	6	6.75754	5.65685	7.60589
321	AGGTGGAAACCTGGCAACAAG	5	6.56994	4.07294	7.5598
322	GGGTGCGGTCGGCGTGGGTAG	14	7.24151	6.50414	7.67837
323	GCAATGTATCAAGAGAATATA	7	6.72148	3.11704	7.69847
324	AGCCAAAGGCCGTGCTACCTC	4	5.81681	0	6.96504
325	ACAACTAACCCGGCAGCAGAA	2	3.3335	0	6.36396
326	AACGACGCTCACAGACCCTAT	6	7.17934	5.65685	7.60589
327	TGAACGGAATCAAACAACCAA	2	4.54569	0	6.36396
328	GTACTCTCTACAACTGGCAGG	5	6.34549	4.07294	7.5598
329	TCAAGATAGGGAGAAAGAAAG	4	6.32739	0	7.79423
330	AGTGACGATCTGAAGTGAAGA	11	7.20497	5.97229	7.75392
331	GCCAGGCCGCGCACAGGGTGG	8	6.88371	2.78423	7.57985
332	TTCCAAAAACACCCCCTTAAA	3	6.03191	0	7.34847
333	AAACAACAAACTCACATCGGA	3	6.00419	0	7.34847
334	GCAGAAGCCTCACAATCTTTC	4	6.50112	4.77297	7.79423
335	GATTACATGCGACTGGATCGG	4	5.64508	4.77297	6.96504
336	TCGGCAGCTGAAAACTCTGGG	6	5.76552	0	7.60589
337	CCCCAGCGAACTGGGCACCGG	8	7.02398	5.96621	7.57985
338	TAGCTCTCAAGGCAAAGAAGC	5	3.10319	0	4.07294
339	ACCAGCCACTCTGAGCAGATC	4	5.7983	0	6.96504
340	TCAAAGAGCAGTAACTCCTCC	6	4.04847	0	5.68986
341	GAGACCCAGAGGCTGTGAGGT	7	7.06788	5.19507	7.69847
342	TCACTCCCAAGATCGCTATAT	3	5.8708	0	7.34847
343	AAGACTGATCCGATTCTTCAT	3	5.97907	5.65685	7.34847
344	CCAAAAAACGCTCCACAAGTA	2	5.15178	0	6.36396
345	CTAGAAATTCCTGAATTCCCA	3	6.46239	5.65685	7.34847
346	AGATGCTATTCCCCCAGGATC	7	6.90949	5.14202	7.69847
347	TGTGGTGCAGGACCTTCGCAG	3	3.23249	0	5.65685
348	TCGCCGGGAAAGCCAAGATCA	3	5.92364	0	7.34847
349	CCTCTGCAGCTACACACGCCA	4	5.75957	0	6.96504
350	GGGATCCCTCCAAAGTACCGC	5	6.63755	4.07294	7.5598
351	CACAAGAACACCGCCCAAAAC	2	5.45482	0	6.36396
352	ACATGGCAGGTCTGGAGAAGG	6	5.00928	0	6.89686
353	ACCACCAACCTGAGCGCCCAG	5	5.88369	0	7.5598
354	GGGTCAATAAGAAATGACAGG	5	6.18506	4.07294	7.5598
355	GCAAAGACTGAATAAAGTAAT	5	6.00067	4.07294	7.5598
356	TTTTCTCATTGGAAGAAGAGG	4	5.52218	4.77297	6.96504
357	CAAGGAACTCCAGATTCAAGC	3	5.76253	0	7.34847
358	GAGTTCGAAATTTCGGAAATC	6	6.73652	3.53553	7.60589
359	ACGAAACAACAAACAGGGAGA	2	5.15178	0	6.36396
360	CTGATGCGGGAACCGGGCCCA	4	3.86383	0	4.77297
361	CAAACACCCCCACGCACCGAA	2	4.84873	0	6.36396
362	CGCCAGCCCCAACCCCGCCAG	2	4.84873	0	6.36396
363	ATAACTCCAGCAGGTGAAGAG	3	5.97907	5.65685	7.34847
364	GCTACAGGTAACAGTAACACA	6	6.76759	5.65685	7.60589
365	CATGGAGAAGGAAAAACCACT	2	4.24264	0	6.36396
366	GCAGTAACCTTAATAGCATGA	3	6.22073	5.65685	7.34847
367	AAAAAAGCTGGAAAAGTAGCG	3	6.46239	5.65685	7.34847
368	CAAAAGGCACCGCAACCCATC	2	4.54569	0	6.36396
369	GTCATGCTTACGAACGCATGG	2	3.93959	0	6.36396
370	ACGAGCAGCAGACTGATGACC	5	6.55721	4.07294	7.5598
371	AGCCAAGGGGTACTCGTGGCC	4	5.92961	4.77297	6.96504
372	ACAAGCCGACAAGGACAACGA	2	5.15178	0	6.36396
373	GGGACATGCTGGATAAAGGGA	3	5.11811	0	5.65685
374	CCCTCGCTGAGACTGTTTTGA	3	3.77124	0	5.65685
375	ATACAGATACAGATCTTGTCA	6	6.51633	5.68986	7.60589
376	CACCGCGGGGGACCTCTTAGA	2	4.24264	0	6.36396
377	GTGCCGCCCACCAGCTGCTCG	2	4.84873	0	6.36396
378	ACTAAACGCAAAAGAAAAAAA	2	5.45482	0	6.36396
379	GCCCGTGCTGGCCGCGCGGTG	6	6.78967	5.65685	7.60589
380	CCCGGGGAAATTGACCAAATT	7	7.03174	6.23408	7.69847
381	GTACTGCCTCAAATGCTTTGC	9	6.62026	4.27784	7.72543
382	AATAAACACAGAACAATCCAA	3	6.62349	5.65685	7.34847
383	GGGCATCGGCTCCTCCCCGAG	12	6.71694	5.67873	7.54086
384	CAGCAAAAACCAACCGTAGCA	3	5.4126	0	7.34847
385	CGAGAACGAATGCGAACTACT	14	7.40533	6.87449	7.75902
386	TTCCCCTATGGCATCCGATAA	13	6.99657	5.38461	7.58687
387	GCTTTCCATCTTGCTTGTATG	10	6.34591	3.93858	7.45612
388	CACAGCCCCATAGAGACCATA	2	4.54569	0	6.36396
389	AGGAGGAGGTCGAAGATGTGA	7	6.33106	3.11704	7.69847
390	ACGAGCCGCTTAACATACCAG	6	6.95098	3.53553	7.60589
391	CCACACCAACAGAACACCGAG	2	4.84873	0	6.36396
392	ACACTGGCACCCGGGCAGTGT	7	4.8075	0	6.59421
393	CCCCTGCATAGGGCATTACAG	7	7.00181	5.14202	7.69847
394	TGGAATACGCAGGGTTGAAGG	3	5.46803	0	7.34847
395	CCCACCACCACTGCCCCGAAG	9	6.92474	5.6759	7.72543
396	AGGGATGAGGTGAGTCAAAAC	4	6.47495	0	7.79423
397	CAACGTAGCGCAAGCCCAAAA	2	4.54569	0	6.36396
398	GCTATGGCCCGACCCCCTGGG	12	7.35871	6.48731	7.79423
399	CACCAACGACGCCCCCCCCCC	2	5.75787	0	6.36396
400	TTACAGCACGCCGACCTCCAA	3	5.84308	0	7.34847
401	CAGAGAAACAGGAAGCCGGAA	4	6.56923	4.77297	7.79423
402	CCACCGGCACCACAACAGGGC	5	6.42333	4.07294	7.5598
403	CTATTAGCTCCGTCCCCGGTG	9	7.00703	4.39978	7.72543
404	AGGCCCATACACCCCCAGCCG	6	4.32099	0	5.68986
405	AAAGGCGGAGCAAGAGCAGCC	11	7.32228	5.97229	7.75392
406	GATTAATGGTGATCCGCAATC	7	7.03028	5.14202	7.69847
407	CTTACCGTCTCGTCGTTGCAT	6	4.48463	0	5.68986
408	GACAGAAACTGCTTGCGCAGA	11	6.61402	4.988	7.63074
409	CATCTGCCCAGATTGACCGCA	11	6.63333	4.988	7.63074
410	ACACCGGCAGCACCAAGGACC	2	5.45482	0	6.36396
411	TCTAAAATAATTAAGAACAAA	3	5.38489	0	7.34847
412	CCTGGCTGCCAGGCTACCCAC	4	6.74937	4.77297	7.79423
413	GCCGGCCATCGATGACTGACA	5	6.23609	4.07294	7.5598
414	GGACAGAGCCCCAGGACGACG	8	6.89503	2.78423	7.79423
415	GCCTAGCACGGCAGGTGACCC	4	4.89757	0	6.96504
416	GCAGCGACCCGGGGCATTGGG	5	7.04005	4.07294	7.5598
417	CGGGGACAAAGCACAAAGAGA	2	5.45482	0	6.36396
418	AACCATGAGAGTCGCCAGATC	3	3.23249	0	5.65685
419	TGCACCAGGCCGTCGTGCATG	15	7.23348	4.89898	7.70698
420	AGGCTCCAGCGGTCCCCGTAG	4	5.48515	0	6.96504
421	ACGACCGGGACTGTTTGACCC	18	7.29804	6.19714	7.7729
422	CCAGGGCGGGGCAACCAGACC	2	4.54569	0	6.36396
423	GAAGGCCACACAAATGCCCAT	5	6.49042	4.07294	7.5598
424	AGCCACCCGCCCCCCGAGACA	2	5.45482	0	6.36396
425	CACCTGTCAAGCGTATGCCTC	9	6.72567	4.39978	7.72543
426	CGCGATATCCCCATCAACACC	9	7.2932	6.5574	7.72543
427	GCTGCAGCGGACAAGCCAAGC	18	7.38445	6.23901	7.7729
428	ACACAATCCCAAGCGACACGG	3	6.27356	0	7.34847
429	CAACAAAGGCGGGAAAAACGC	7	6.88898	5.14202	7.69847
430	CCAACCACAAGCACGACCCCC	2	5.45482	0	6.36396
431	ACACTGCAAAAAGAAACTAAA	2	4.84873	0	6.36396
432	GCAATTTGACCAGACCCATGA	8	7.09771	6.08738	7.57985
433	CCGGAGAGTAGGCCGCAGACT	3	5.79025	0	7.34847
434	ACGACACGCAACCGCAGCACC	2	5.45482	0	6.36396
435	GAAAGCTATGGAAAGAAGAGG	4	5.71243	0	6.96504
436	CAGTGCCCCGGGTGAGTGCAG	3	4.84873	0	5.65685
437	GCAGCAGCTGCTCCTGCACAC	6	6.40705	0	7.60589
438	AAAAAATCCACTAGGCAAGAA	3	5.84308	0	7.34847
439	ACTGAAGCCAATCTGTGCCAG	5	2.71529	0	4.07294
440	CGCTCCCGTGCGATGAGTTGT	11	6.93766	4.988	7.54822
441	AGGCCAAATTCTACGAGCAGA	5	6.55861	4.07294	7.5598
442	GACATTCACCGCCGGCTGCCC	4	6.13837	4.77297	6.96504
443	CAATGGAAATGACATTGCCTT	8	6.64996	4.67496	7.57985
444	TCCCGGCACAGCAACGGATGC	3	5.92364	0	7.34847
445	AAACACAAACCGACAACACAA	2	4.24264	0	6.36396
446	GCAGGGTCGCTAGTTACCTCG	17	6.99726	5.26438	7.50737
447	CAGATGTTGTGAAACCTGAGC	16	7.41755	6.64323	7.74023
448	CGCAGCACCTGAGCCGGCAGA	4	5.75957	0	6.96504
449	CACAGGAGTTACCACAAAAAC	2	3.63655	0	6.36396
450	CAAAAGCGGAAACTATAATCC	3	6.03191	0	7.34847
451	TCTTATGAACACTATCTGCCC	7	6.48527	5.14202	7.38613
452	AATATACAGAAAAATAATACA	4	6.21659	4.77297	7.79423
453	ACTCAGCCCGAGTCCTGACCC	16	7.41432	6.59312	7.79423
454	GATCTGAGTTAAACACGAAGT	6	6.67903	5.65685	7.60589
455	TCATTCTGAAGTGGATATAGT	3	5.89851	5.65685	7.34847
456	GGAACCAGTCGGCCTCAAGAA	2	5.15178	0	6.36396
457	GGGGGCGGACGCGGGGGGGAA	5	6.017	4.07294	7.15162
458	CACGCAACACCAGGAGAAACA	2	5.15178	0	6.36396
459	GACACCTAAAGCCTTTCCGAC	7	6.59348	5.19507	7.69847
460	CGGCACCATCTTTGTCCTCCA	7	6.75026	3.11704	7.38613
461	TGCCCCCTGGGCAAAAGAGTC	8	7.05534	5.96621	7.57985
462	GGCAGACGTGGCTGGGTGGAG	9	7.13949	5.6759	7.72543
463	TTCCAGTGGGGCACAGTGCCA	5	6.51854	4.07294	7.5598
464	AAACAAACCTCAAAAACGGAC	2	4.24264	0	6.36396
465	AGCACAGCACGCGCCAGCACC	2	3.93959	0	6.36396
466	CACGCGCTGCCCGGAGACGCG	5	6.7641	4.07294	7.5598
467	CATGAGCCGTGAGGAGGCAGA	6	4.30998	0	5.65685
468	CCGACAGCAACCCACGCCCGC	17	7.25331	6.44905	7.77555
469	TAGTACGGATGCAGCCACAAC	5	7.02764	6.1094	7.5598
470	GCGTACAAAGCAACAAGAAAA	2	4.84873	0	6.36396
471	TAAACTAACCGTCAAGAATAC	6	7.211	6.36396	7.60589
472	ATGAAGCACGCTCACGGCCTG	4	6.88238	4.77297	7.79423
473	CCTGGCTCAGCTTCTCCTCCT	3	4.84873	0	5.65685
474	CTCGGCAGGGGACCTCTAGGC	5	6.7867	4.07294	7.5598
475	CCACAGCTTCACATGTCCAGC	5	6.30604	4.07294	7.5598
476	CACAGGAACGCCAAAAGAAGG	5	6.52228	4.07294	7.5598
477	CAGCATAAGAGCCGGTCTGCG	9	6.8977	5.65685	7.72543
478	AGCCCAAAGCCGGCAACGTAC	2	3.93959	0	6.36396
479	CAACGACAGGCGCAACCAATA	2	4.54569	0	6.36396
480	TTCCCTCCTCAACTCCAGGCC	9	6.25196	4.27784	7.35234
481	CCAACTCATGCAAGCACGGAG	6	6.83719	5.65685	7.60589
482	AAGTCAAAAAGAAAACAACAA	6	7.03311	3.53553	7.60589
483	CTCCTAAGCATCCCGCTCTAA	6	6.82922	5.68986	7.60589
484	CAACAGAAAAGAAACAAGCCC	2	4.84873	0	6.36396
485	AGGAGAAGTCTCGGCCTGTCG	7	6.2131	0	7.69847
486	GTATATTATAAAAAATAAAGA	4	6.90411	4.77297	7.79423
487	CACCTGACAGCTACCTAAGAC	3	5.68198	0	7.34847
488	TAATTGGTTCCCTTCACAACC	4	6.25287	4.77297	6.96504
489	AAAAAGAGGACATGCAAGACT	3	6.22073	5.65685	7.34847
490	GGTGGAAAAGCAGGCCATGTT	32	7.51729	6.87291	7.76725
491	CCGCCAGCAGGACATAGAACT	18	7.12241	5.68016	7.7349
492	CCCTTCAGCCGGGGAAAGGCA	4	5.96834	4.77297	6.96504
493	AACCCGAACCCACGCTACAAG	2	5.15178	0	6.36396
494	AAGGTCTCGCCAACGTGCCCG	7	6.74718	5.14202	7.69847
495	AGAACCTCTCTGGGGGGGCCG	24	7.36736	6.46964	7.79423
496	CTACTCCTACGGTTCCCTCTG	15	7.44565	6.77728	7.77217
497	GGGGGCAGCTGGGCAAGGAAA	7	6.45726	3.11704	7.69847
498	TATCCCAGACCGCCTGGGATG	11	7.07484	3.64663	7.75392
499	CGGGACAGCAAGAGCCAAGCG	6	4.85659	3.53553	5.68986
500	AGTCTCCAGTAGGCATCGCAA	7	5.48423	3.11704	6.59421
501	AGCGCTGAACCGGGAGAAAAC	20	7.42724	7.0048	7.79423
502	CAAAACAAACCGACCGGGCAC	9	7.32397	6.6976	7.57694
503	GCCGGGGGCAGGCGCGGCCGT	7	6.85175	5.14202	7.38613
504	TGCTGTAATTCCCCCAAGCCA	11	7.37502	6.72877	7.75392
505	ACTCGGCCAAGTATCAACGCT	2	3.93959	0	6.36396
506	TTGCCATCGAGCACCCGACAA	25	7.47604	7.12986	7.76447
507	TAGTCGCAGAGACAACACCGG	10	7.20251	5.32094	7.72548
508	CTGCCACAGCGCCAAGGAAAG	6	6.4917	3.53553	7.60589
509	TCCCGCAGCCCCCGAAACACA	2	5.45482	0	6.36396
510	TCCTGCCAAGTCATTCCAAAG	5	6.23469	4.07294	7.5598
511	AAGGCCAGCGTCACAAGCAGA	2	4.84873	0	6.36396
512	GTGAAGTCACAACGCACCACG	3	5.68198	0	7.34847
513	TATTCACAATGTCTCGGAGAG	11	7.20108	5.04909	7.75392
514	AATTCTTTGATGTCTAATGAG	3	5.11811	0	5.65685
515	GCCACGGATCAACGTGCTGAT	4	6.43622	4.77297	7.79423
516	AACGTAGGAAATTACCTCATG	23	7.53724	7.20667	7.78469
517	CTACGCAAATGCTGAGGAGCA	3	5.52087	0	7.34847
518	CCCGGGAGAGCCAGTGGAGGA	14	7.23325	5.90506	7.67837
519	TACCACAAACATCCACGGTAC	14	7.19109	5.14202	7.75902
520	CAAAACCCTCCGCCTCCCCAA	5	6.75542	4.07294	7.5598
521	ACACTGACCCCGACCACCCAA	5	6.93133	6.1094	7.5598
522	GGTCTCCACCCGGGTCAGCTC	9	6.94885	5.68836	7.72543
523	TCAAAGCCCCCGAACGACCCA	2	4.84873	0	6.36396
524	ATACTCCACCGACACCATACC	8	6.94889	4.67496	7.57985
525	GAACCGAGAAAAACCCCGCCA	2	5.75787	0	6.36396
526	CCAACAGCACGCAGGTACAGA	12	6.51484	0	7.69842
527	CCAAAAGACAGAGCATCTACA	3	5.76253	0	7.34847
528	AGGAACTGGTCCACGCCCACG	9	6.35494	4.39978	7.35234
529	CTGAGACATACCCTACAAACA	4	6.5305	4.77297	7.79423
530	ACACACAGAAAACCAAAGCTG	2	5.75787	0	6.36396
531	AGAGAAGAGAGACAGAAGACG	2	3.93959	0	6.36396
532	TGCCCACAGCGGACACAGCCA	2	4.84873	0	6.36396
533	ACACCAAAGACAGCAGCAGCG	5	6.23895	4.07294	7.5598
534	ACGGAACAACCGGAACCCCGG	3	5.4126	0	7.34847
535	GCTTGCACCCGGCTGGGCCCA	5	6.31472	4.07294	7.5598
536	CGACACAGCCGAAAACCACCA	3	6.46239	5.65685	7.34847
537	AGGCGACACCGTTTAGACTAA	5	5.76109	0	7.5598
538	TAGGGGACAAGGCTGCCCTCA	3	5.79025	0	7.34847
539	GACCAAGACACAGCACACCCC	2	5.75787	0	6.36396
540	CGATCGAACAAGTGCGCAGAC	6	6.80217	3.53553	7.60589
541	AAGGGGTTAACAAGCCGCAGA	3	6.30128	5.65685	7.34847
542	GGTCACAAGAGCCATCAACAA	5	5.04953	0	7.15162
543	AGAGCAGCAAAAAAAGACTCT	3	5.95135	0	7.34847
544	ATCGACAACCTTATCAGCAAA	3	5.17094	0	7.34847
545	TCAAAAACCCACACAAGCTGC	2	5.15178	0	6.36396
546	ATGGACAGCAAAATGGAAAGC	2	5.15178	0	6.36396
547	AGGCACATTCAAGGCCCCTGA	5	5.34046	0	7.15162
548	AGTTTTCCCAGATGATTGAGG	4	6.17266	0	7.79423
549	CGAAAGAGCACAACTGTTTCT	6	4.83392	0	5.68986
550	ACAATACTGGAGCCAACCACG	5	6.76243	6.1094	7.5598
551	TAGAAAGAGGCTTGAGCCGGA	5	6.01055	0	7.5598
552	CCAGACTTGACGTCTCATCTG	6	6.18893	3.53553	7.60589
553	AACGAACTCCGTACAGGACAC	3	6.30128	5.65685	7.34847
554	AGGCACCACAGGAGGGGACGG	4	3.18198	0	4.77297
555	CCTCAACCCCCTGAAGGGGAC	6	6.67838	5.65685	7.60589
556	CGGCTGCCACGCCTCCCAGCA	5	6.55721	4.07294	7.5598
557	ACCGGCACACGCGGGCCACGC	8	6.13742	0	7.57985
558	CCGCACACTCCAGCCACCTCA	2	4.84873	0	6.36396
559	CCTCACAGCATCCAACCCCCC	5	6.71763	4.07294	7.5598
560	CGCCCATGAAAACTACAGATA	6	6.43722	3.53553	7.60589
561	GCACCACCTCCGGGAGTGGAC	12	7.18493	5.68986	7.79423
562	TGTCATTAATCAGGTTGTACT	7	5.30755	3.11704	6.59421
563	AACGAAGCACCAAGCACAAGT	19	7.26653	6.04004	7.74013
564	GGCTGCCACGAATGTGAAGCT	2	3.63655	0	6.36396
565	ACAGAGAGCGCACACATCAAC	6	6.88587	3.53553	7.60589
566	CGAGCCACCCGAGGCGACTAA	6	6.88445	5.65685	7.60589
567	ACCAAGACGATGGCGTTGAAG	3	5.60142	0	7.34847
568	GGCGGAATCCATGAAGCACAC	6	6.49637	3.53553	7.60589
569	GACCACCCGCAGCAGCGCCGA	2	4.54569	0	6.36396
570	CTGCAGTGGGGAGGCCTGCAG	10	6.38851	3.93858	7.45612
571	TCTCTAACGCACACCTGTCGG	4	5.45652	0	6.96504
572	GACACGACCGGTGCTCTCCAC	6	6.26611	3.53553	7.60589
573	GCCGAAATCCACCTGTGTGCA	5	6.54084	4.07294	7.5598
574	CCAATGTCAGCCTCACGCACT	4	6.1618	0	7.79423
575	CCACTGCCGACGTCGCAGCCG	7	6.9512	5.19507	7.69847
576	GGCATCGATGCCGGCGACCGC	4	6.0542	0	6.96504
577	CGTAACCATTAAAAAACTCTT	8	5.78738	2.78423	7.05822
578	CTCACGGCACCCCCCTCAGCA	8	5.73391	2.78423	7.05822
579	TCTAGCCCCGAACTTCCGCAT	3	6.30128	5.65685	7.34847
580	CTAAACTAATATAATTATACT	7	7.16393	5.14202	7.69847
581	GAACAGCATCGACAAGAGATC	2	3.63655	0	6.36396

## Sheet: LGG_0.7_IMR90
SCH_Class	ConsensusSeq	SCH_Size	ScoreMean	ScoreMin	ScoreMax
3	CGAGCCCCGCCGACAGCAGCA	162	7.68967	7.09884	7.78864
4	TAGGGTCTTCCAAGAAAAACG	4	6.12552	0	7.79423
5	TGTTAAAAGCAACTCAAAAGA	2	4.54569	0	6.36396
6	AGCCAGGATCGCCCAGTACCG	3	5.76253	0	7.34847
7	AACAGCAAGCCGCCAAACACA	2	4.84873	0	6.36396
8	ATACAGGAACCGACATCCAAA	4	6.73482	4.77297	7.79423
9	CCTACCTGTACCCCTTCTCTG	9	7.09127	4.39978	7.72543
10	ACCCATAAAGCGGAAACCCGC	2	5.75787	0	6.36396
11	TCATCTTCAACGACTGACCCC	9	6.8806	5.68836	7.72543
12	AGCCACCAAACACAACTCAGG	2	5.45482	0	6.36396
13	GCAAAGCGGCGGGCTGACATC	3	5.35977	0	7.34847
14	AGATCAAAGCCGACAACAACG	3	6.38183	5.65685	7.34847
15	AGCAAAACCCGAACGAGCCAC	2	5.45482	0	6.36396
16	TCCCCGAGCCGCAGAACCACC	3	6.62349	5.65685	7.34847
17	AAATAACAAGCGCTACACTCA	2	4.84873	0	6.36396
18	CAAAGACCAACAACACAGTCC	3	5.84308	0	7.34847
19	CAAAATCCACACACTCCCGAG	2	5.45482	0	6.36396
20	ATCGTTTACACGGGATCCGGA	4	6.61637	4.77297	7.79423
21	TGCCTACAACCGTTTTGGACC	5	6.98205	4.07294	7.5598
22	ACAGCATCCCAGAAACCCCCC	2	4.84873	0	6.36396
23	CACACAAACACCAACACCAGC	2	5.15178	0	6.36396
24	AGACAAGGGAGAAAGGGCACC	3	5.68198	0	7.34847
25	CCCCAAGACCGCGTCATACAG	2	5.15178	0	6.36396
26	AGCCAGAGAACCACACCCAAA	2	4.84873	0	6.36396
27	CAAGAACCAAAAAAAGGAAAC	2	5.15178	0	6.36396
28	ACCGTTCATCGCCCAAAACAA	3	5.76253	0	7.34847
29	ATCAGTAAACGCATCCCCTGG	2	4.24264	0	6.36396
30	CCACACCACATCGGCCGAAGA	2	5.15178	0	6.36396
31	CGCCAAAAAAAAAAACCCCCA	2	4.84873	0	6.36396
32	TCCCCAGTCAAGGGCCTGCCC	4	5.90589	0	7.79423
33	CTTCATCAGGGACAACTTCCC	2	4.24264	0	6.36396
34	ATCATCCACACGAACAGCAGC	2	3.63655	0	6.36396
35	ACCACCGGACACAGAAACAAG	2	4.84873	0	6.36396
36	AACCCGGACCAGCACCGCAAG	2	4.84873	0	6.36396
37	TAAACAGAACGAAATGAATGC	3	5.95135	0	7.34847
38	CAAAGGTACCCGAACAACAGA	2	5.75787	0	6.36396
39	CACACACAGACCACATGCCAA	2	5.15178	0	6.36396
40	CGAGCCAACCGCAGCCTATCA	3	5.76253	0	7.34847
41	GCAGCAACAGGAACACCACCG	2	4.54569	0	6.36396
42	TAGGCCGGCAGACTAAGACAG	2	4.24264	0	6.36396
43	GATGTGGCTCCGGTGTGATGA	4	6.24521	4.77297	7.79423
44	ACCCCGACTCCAAGAGGGAAA	2	4.84873	0	6.36396
45	GAAGCCTCGCCGCCTCCAAAG	2	5.45482	0	6.36396
46	AACGAAGAGGCGCCTGGGAGT	2	3.3335	0	6.36396
47	GAAAAAATACGCCAACGCACG	3	6.27356	0	7.34847
48	CCCCATGTGCCCCCAGGCTTT	4	6.40439	4.77297	6.96504
49	CCCCGTGACCGCCCAGACCAA	3	5.09039	0	7.34847
50	AACAGAAGTAGTGGGGACCAT	3	5.2515	0	7.34847
51	GCACTAAGAAAAGCCCATGAT	4	6.35035	4.77297	7.79423
52	AGCCACAGCCCATCACCAACC	2	4.24264	0	6.36396
53	CGCCTGAGCGCGGCCATAACG	2	4.24264	0	6.36396
54	ACGCACTCAACAGCCACCCCC	2	4.84873	0	6.36396
55	TTCGGCCCCGACAGCGACCAA	2	5.45482	0	6.36396
56	AACCACAAAGCGGGAAAACAG	2	6.06091	0	6.36396
57	AAGTAAATGATAAAACTCAAA	3	5.46544	0	7.34847
58	GACCCGAACCCACACACACAC	2	5.15178	0	6.36396
59	ATCTCACCAGGTAATCAGAGG	3	5.79025	0	7.34847
60	CTGAGACTGCCGACTGCCGTC	5	6.47681	4.07294	7.5598
61	AGAAAGAAAACGCAGCACAGC	3	5.95135	0	7.34847
62	GAACACCACAAAAGAAAAGAA	2	4.54569	0	6.36396
63	ACCAGAACCACCAAAGGAACC	2	5.15178	0	6.36396
64	GGTACCAATACCTAAAAACTA	3	6.38183	5.65685	7.34847
65	CAGACCCTCCGACCCCCACCC	2	4.24264	0	6.36396
66	GCACCGAACAGCCCACCCAAG	2	5.15178	0	6.36396
67	ATAACAACGCGGGATCAACTA	4	6.45719	0	7.79423
68	GCTGCCCGACGGTAAACTGTG	127	7.70942	7.16348	7.78612
69	TGTATGCCTCGGATTTTCTTA	119	7.71612	7.34305	7.79288
70	TAGCCATGGACACGCCAAGTG	12	7.3967	6.48731	7.69842
71	GAAAGAGAACGGAACGATAGA	2	4.54569	0	6.36396
72	GGCCGGCCCCGCACCGAGGAA	8	7.1466	5.96621	7.79423
73	ACAGTACCACCGTCACCAAAG	8	7.06784	6.08738	7.57985
74	AAAAGCAGCACCAAAAAGAAA	2	4.54569	0	6.36396
75	AAAACTCCACCAAGGCCAGCA	2	5.15178	0	6.36396
76	AAAAACCAAAGAAAGAAGAGC	2	5.45482	0	6.36396
77	CAAAAGAACCAGCACAACAAA	2	5.75787	0	6.36396
78	GAGAAAAAATGCTAAAGGTAC	3	6.22073	5.65685	7.34847
79	GCAGCCCGTGCGACCACAACA	2	4.84873	0	6.36396
80	ATCAGCAATGACCCAAACAGA	2	5.15178	0	6.36396
81	CAAAACAAACCGGAAGTCAAG	4	6.24842	4.77297	7.79423
82	CTCACTCGGCCCCATCCCCAC	2	4.84873	0	6.36396
83	CAACACCGCAGCACCGCGACC	2	5.45482	0	6.36396
84	AGTAAACCACATGCGCAACAC	3	6.27356	0	7.34847
85	ATTAGAACAAGGAAGTACATG	3	6.11246	0	7.34847
86	AAAAACGAGAAATCCAAAAAA	2	4.84873	0	6.36396
87	ACCCCCCCAACGACAAAAAAA	2	5.15178	0	6.36396
88	CCATCACAAGCTGCCGCACCA	2	4.24264	0	6.36396
89	GAAGGTCCTCGGGGTCGGAAA	3	5.54859	0	7.34847
90	CACCCCACGAAAAACCAACCA	2	5.45482	0	6.36396
91	GATCGACGAAGCCCCGACGAG	2	4.84873	0	6.36396
92	AGAGGAAGACCAACGTGAGGA	2	5.15178	0	6.36396
93	TTAATAAAAACGAAATTTGTC	3	6.46239	5.65685	7.34847
94	TAAGAAACCACTGGTGACTGG	3	5.17094	0	7.34847
95	ACCCACACCACCACCACCCCC	2	5.15178	0	6.36396
96	GATCACCAAAAAGGCCAGCCG	2	5.15178	0	6.36396
97	AAAACAAAAAACAGCCAACGC	3	6.62349	5.65685	7.34847
98	ACCTGCAAAGCGATCGGGGAA	2	4.84873	0	6.36396
99	TTTATTAAAGGTGATGATGGC	27	7.3543	6.6921	7.72543
100	GGACTACGTCGGCGCCCTCTC	95	7.71749	7.27153	7.78745
101	CATATGTACCGTGTCGCGGGT	51	7.68077	7.38887	7.78182
102	AACACCTCCACGGCCAGAGCG	2	3.93959	0	6.36396
103	CGCCGCGGGGCCCAGCACATG	2	4.84873	0	6.36396
104	AGAACCAAGCAGAAGCCGACG	2	4.24264	0	6.36396
105	CAGACAAAACATAAAAGTAAC	4	5.86716	0	7.79423
106	TCCTCGCTACAAAGATAAGCT	4	6.33184	4.77297	7.79423
107	ACAGTACAGCACAGGATTCAG	2	3.63655	0	6.36396
108	AGCGCACAGCCAAAATATAAA	3	5.92364	0	7.34847
109	GCACCAAATCCGCAAGCTAAC	2	4.84873	0	6.36396
110	AAAGCGAGGAAGGAGAAACAA	2	6.06091	0	6.36396
111	GCGAAGCCCCCCATAAGCCAC	2	5.15178	0	6.36396
112	AGCCCAAACCCCAAAGGAGAA	2	4.54569	0	6.36396
113	CAACACCAAAACACAAACAAC	3	6.70404	5.65685	7.34847
114	GGCCACAAGGACAGACATGGA	2	5.45482	0	6.36396
115	CAAAAAAAGACCCCGCGGCAA	2	5.45482	0	6.36396
116	ATCCACAGGGCTCATTCTCAA	4	6.43622	4.77297	7.79423
117	AACGAAGCGACCACAACGGGA	2	6.06091	0	6.36396
118	CACAAAAAAATAACTGAAATA	3	6.46239	5.65685	7.34847
119	GGGAAAGATCCGAGGCAATGT	8	7.0469	6.08738	7.57985
120	AAATGAATGAACACAGACAGA	4	6.25287	4.77297	6.96504
121	CAGGAGCTACGGCTGTCACCT	13	7.32622	5.38461	7.76193
122	ATAGAATCTCCCTTAAATAAA	52	7.70907	7.48633	7.78911
123	TCCTGGTTTCGTATACTATCC	11	7.16629	5.97229	7.75392
124	AATTAGCCCAACAAGTTCACC	6	6.75147	3.53553	7.60589
125	CTGCTACAGGCTGCTCCGGAC	7	7.1076	5.14202	7.69847
126	TATTATGCTCCTTAAAATTAC	10	7.09423	5.28445	7.72548
127	CTTGCTTCCCCAATCACAGTG	3	6.38183	5.65685	7.34847
128	AAAATAGATACCTGTACAATT	6	7.07771	5.65685	7.60589
129	ACCCCAACGAGAGCAGACACA	2	4.54569	0	6.36396
130	ACGCCATCAGCGCCCCCAACG	2	4.84873	0	6.36396
131	CCAAATGCACTAAGGGCTCAA	2	4.24264	0	6.36396
132	GACACAGTGAAAATGCACTCC	2	4.24264	0	6.36396
133	ATGGAACAAACAGGAACAAAT	2	5.15178	0	6.36396
134	CACAAAGAAAGGCGAAAACAA	2	4.24264	0	6.36396
135	ATCAGCAACATAAGCAACAGA	2	4.84873	0	6.36396
136	TTCTAAAAAAGAAAGCTGTCC	4	6.24077	0	7.79423
137	GGGGGAAATCGGATCGAGAGC	98	7.70543	7.47898	7.78026
138	ACCAAAGTTCCGATCCTGTTC	32	7.61429	6.97068	7.78071
139	AACACTGAGAATAAGAGAAAA	3	5.09039	0	7.34847
140	AAAATTCTCCCAAGGGGGTAC	10	7.2905	6.2676	7.72548
141	CAAATACATGGTCAATGAGAT	4	6.29235	4.77297	7.79423
142	GCCAGCCCCAGATGGAGGCAA	2	5.15178	0	6.36396
143	CAACAGCATGAAGAAGAAGAT	2	4.54569	0	6.36396
144	CACAACCCGCCAGCCCAACTG	2	5.45482	0	6.36396
145	AACTATGTGCGTGTTCTCAAA	3	5.06268	0	7.34847
146	TGGACACACACCACCAGCCAC	2	4.84873	0	6.36396
147	GCAGCCTAGACGACGGCGACG	4	6.5374	4.77297	6.96504
148	GACAAAAAACGAAACAAGAAT	2	3.93959	0	6.36396
149	GGAAAAGAAAAAAGAACGCCC	2	4.84873	0	6.36396
150	AGTGGACAGGCCCCAAAGCAC	2	4.24264	0	6.36396
151	CTCAAAAGATTCAACATCAGC	3	5.33205	0	7.34847
152	GGAAAAGCTCCAGCAAATGCA	2	5.45482	0	6.36396
153	AATTCAAACCCACAAAGAAGA	3	5.84308	0	7.34847
154	GGCCCCTGTGGCCACCCCACA	2	4.24264	0	6.36396
155	ATCCCGAAAAAGTAGCAAAGA	2	5.15178	0	6.36396
156	AAGATATATCCGAGGAATTAC	88	7.71158	7.44696	7.79244
157	TCCAAGTAACCGCGCGTCTCT	67	7.67645	7.4809	7.77816
158	TCGCGATGCCCGAAGTTCAAC	4	6.06507	0	7.79423
159	ACACAACTGCCACACACTGAC	2	5.15178	0	6.36396
160	TCTGAAGATCGAACAAGCCTC	3	5.68198	0	7.34847
161	AGAAAACAACACACCTGCAAC	2	5.75787	0	6.36396
162	CCAGGAGAAAGCAGCAGAAGA	2	5.15178	0	6.36396
163	TGAAGAGACGAGATGTTTGTT	4	6.76713	4.77297	7.79423
164	CCAGGCAATTACCGACAACAA	2	4.24264	0	6.36396
165	TAACAAGGAAGAAGGGCAGAA	2	4.24264	0	6.36396
166	AGGTCAACTAGCCACACCACC	3	5.8708	0	7.34847
167	TGGAACCACAGGAGCAACCAG	2	4.24264	0	6.36396
168	GCACTAAAACGCAATGAACCA	2	5.15178	0	6.36396
169	CACTCCAAACCGCAGGTCCAA	2	4.54569	0	6.36396
170	CACAAAAAAAGATGAAAAAAC	2	4.54569	0	6.36396
171	CAAGCAGCAGAAACAGAAAAC	2	5.15178	0	6.36396
172	AGAAGGCATTCGATGCAACAG	3	6.03191	0	7.34847
173	ACAAACTCCACAGGGAAACAG	2	4.24264	0	6.36396
174	AAGACGTGGGAATGCCAAAGA	2	4.24264	0	6.36396
175	AAGATAGAGCCACAAACACAA	2	5.15178	0	6.36396
176	GCCGAAAGAAAGGCCACATCC	2	5.15178	0	6.36396
177	GGCCCCGACCGCCCCGCGAGA	2	4.24264	0	6.36396
178	AAGTTATACAGAAAACAGCAA	2	3.63655	0	6.36396
179	ACGACTCGACAGCGGGAGAAG	2	5.15178	0	6.36396
180	TCGCGAGCCCGAGAACAAAAA	2	5.75787	0	6.36396
181	GTAAAGAACAAAATACACTCC	4	6.33949	4.77297	7.79423
182	TCCCCGAGTCGGCCCCGGCCA	105	7.70298	7.05058	7.78997
183	CAGGAGCCTCGGACGCAGGGT	127	7.7181	7.47622	7.79391
184	GCGCAAGAAACGACAAGAAAC	4	6.55147	4.77297	7.79423
185	CATCCCGGCGCGGAATCTTGC	3	5.8708	0	7.34847
186	GGCAGGGCCAGCACCCTATGG	3	5.44032	0	7.34847
187	AAAAGCATCCCCAAAACCGAG	2	5.15178	0	6.36396
188	CCACAAAAACGAAAAATTCTT	2	4.84873	0	6.36396
189	AGACACCGAAAGAACCTCCAC	2	5.45482	0	6.36396
190	GGAACAGACAATTACGACAAC	3	6.46239	5.65685	7.34847
191	CAAAGAAAAATAAACCCCCAC	2	5.45482	0	6.36396
192	TCTTACCGTTGAAGGGGAAGT	4	5.83013	0	7.79423
193	CGGCCAAAACAACAGCCACAA	2	5.75787	0	6.36396
194	GGCCAAACGCGCTCAAAAGAC	2	4.54569	0	6.36396
195	CTCTTGGCCAAAAGAAAAAGA	2	3.63655	0	6.36396
196	CCAGCAAGCCCCAGGAACCCC	2	4.24264	0	6.36396
197	TTAAATAAATCATATTTATAC	19	7.31394	6.48169	7.74013
198	GATTATTTATTAAACAACATT	4	6.22991	0	7.79423
199	CAATATACACGGACATAAAAG	6	6.99686	5.65685	7.60589
200	CCTTCGCGTCCGCCACCCCCC	53	7.55392	6.65162	7.76224
201	AAGCAATTGTCGGAGCGCCTT	42	7.63172	7.32613	7.74331
202	GGAAACCGGACAACAACACAA	2	5.45482	0	6.36396
203	GACCAGCGTGCGCATGGAATA	5	6.57805	4.07294	7.5598
204	TTCATCAAAAGTTGTAAGTAA	3	5.44032	0	7.34847
205	ACCACCCAAATAAAAAGCAAG	2	5.15178	0	6.36396
206	AAAAAAAAAAGATATGCCTAA	3	6.00419	0	7.34847
207	CACCAGACAGCGCCAACCAGT	2	4.84873	0	6.36396
208	CCCACAAAGCGGACCAGACAG	2	4.84873	0	6.36396
209	GAGCAACCCCGGAATCCACAG	16	7.43981	6.10805	7.79423
210	CGGCATGGCCCGGAAGGAGTG	79	7.70244	7.16993	7.78442
211	GTCTATGTACCAACTTAGACG	11	7.06915	4.988	7.75392
212	ATAGAGTACCCACGACCGCAC	2	5.15178	0	6.36396
213	AACAAGATCCACAACTCGAAC	2	4.54569	0	6.36396
214	AACAACCGCACCCCACAGCCA	2	5.45482	0	6.36396
215	CCACGGGCACGCGGCACCACA	2	4.54569	0	6.36396
216	ACGACCTTCAAGTAAAAAAGC	2	4.84873	0	6.36396
217	GCCAGCACCACCAGCCAAACG	2	5.75787	0	6.36396
218	ACATATTGAACCCTGACAGTT	3	6.05962	5.65685	7.34847
219	CAAACAGCCACCAATCAGGAA	2	4.84873	0	6.36396
220	ACAAGGATCCCGGCCAGGCCC	2	4.24264	0	6.36396
221	CCAAAAACACCCCGCAAATGA	2	4.84873	0	6.36396
222	AAATGCCCACAATAGACAAAA	2	4.24264	0	6.36396
223	ACACAAACCGCGAAACAGCGG	2	5.15178	0	6.36396
224	TGAGACAAGGCCAGCAGTAGG	2	4.84873	0	6.36396
225	AACAACAAGTGAACAAACTAA	3	5.17094	0	7.34847
226	CACCAACAACAGCCCCCGAAC	2	4.24264	0	6.36396
227	ACCTAAACCAGCGTAAAGAAT	3	5.57371	0	7.34847
228	GCCCCATAGGCAGCGAAGAAA	2	5.15178	0	6.36396
229	AAATCTCAGCCCCAGGCCAAC	2	5.45482	0	6.36396
230	ATCGTATTCGCATACGACCAT	5	6.77485	4.07294	7.5598
231	CTTCACCGGCGCCCTGGCACC	52	7.63502	7.01014	7.77926
232	CTACTGGGGCGGCAATCACTT	33	7.57517	7.06454	7.76318
233	GCAGCTGACCGACGGAGAGGG	12	7.30576	4.68807	7.79423
234	GATCGAAACCCTGAATCGTTA	9	7.1598	5.68836	7.72543
235	ACACCCCACGGCAAGTGACCC	2	5.15178	0	6.36396
236	GCCTGCAACCGGTGGTGACGA	3	5.76253	0	7.34847
237	AGTCCAAACACCCGGAAAATC	2	5.45482	0	6.36396
238	CGGGGGACCAAGCAAAACACA	2	4.84873	0	6.36396
239	CGCGCCAAAAAGGAAGCCCTT	2	4.24264	0	6.36396
240	GATATCAATGGGGTAGGTACG	5	6.59806	4.07294	7.5598
241	GGGACCACCACGGCGGGAACA	2	4.54569	0	6.36396
242	CCAACACCAACAAGAAAAACC	2	5.15178	0	6.36396
243	CCAAGCAACGGAAACGATCAA	2	5.15178	0	6.36396
244	AAAAACAAAACGAGCACAACG	2	4.54569	0	6.36396
245	CAGTGAGTCGCGGCACCGCCC	5	6.72268	6.1094	7.5598
246	TCCTGTCGCCGTCTATGCTCA	103	7.71272	7.49881	7.78847
247	AAGCACCACCGCACGCCAAGA	88	7.70381	7.16529	7.78894
248	ACCAAATTCCCGCTAGGCCTC	8	7.23235	4.77297	7.79423
249	CATCAACGCTGACTAATACAC	6	7.07474	5.68986	7.60589
250	GAGAAAATAGAAAACGATGCC	6	7.11118	5.68986	7.60589
251	AAACAAAAGCCAATTAACACT	3	6.46239	5.65685	7.34847
252	AACAGGAGGAACAAGTACAGG	2	3.3335	0	6.36396
253	AAAAAAAAAAACGTTAGACAA	2	4.24264	0	6.36396
254	AAGAGAAAAAAAAACACCCCA	2	5.75787	0	6.36396
255	ACGGCAACCACGGCCACGGAC	2	5.15178	0	6.36396
256	ACACCTGACAGAGCCCAAGAA	2	4.24264	0	6.36396
257	CCGCACAGACAAGTTGCGACA	2	4.24264	0	6.36396
258	CCTACATGGACAAGTTCATGT	4	6.55837	4.77297	7.79423
259	TCTAAAAATCGGTCTCTCGAA	3	5.84308	0	7.34847
260	AAGAGACAAACGCAGACCAGG	2	6.06091	0	6.36396
261	CACACCGGAACCCAGACAACC	2	5.45482	0	6.36396
262	GAAAAGGGAACGCATCAAAAC	2	5.15178	0	6.36396
263	GCAGCGCCTGCCGCACCAGGC	2	4.24264	0	6.36396
264	AAGAAGCCCAAATAGACGGGA	3	5.84308	0	7.34847
265	TAAAAAAAGACGTAGAACAAA	3	5.76253	0	7.34847
266	CAACTCCATCGACAATGATGA	3	4.98212	0	7.34847
267	AAGAACAAGGAGGGCCACCAT	2	4.84873	0	6.36396
268	AAAAACACCAAGAAGAAGAGA	2	4.24264	0	6.36396
269	AATAAACACCAGCCAAACAAA	2	4.84873	0	6.36396
270	CCCCACCAAACGAAACCCCGA	2	6.36396	6.36396	6.36396
271	CAAACCACAAGACCAGAAAAC	3	6.03191	0	7.34847
272	AAAAGTTCACGCAAACCCCAA	2	5.15178	0	6.36396
273	GGCCCAAAACCCGACGAGACC	2	5.45482	0	6.36396
274	TCAAGACCTCCGACAAAAGAC	2	4.24264	0	6.36396
275	GGCACCAGAACGGGCCCAGAA	2	4.54569	0	6.36396
276	CCCAGACCAAGACACATAACG	2	5.15178	0	6.36396
277	CAGTAATGGCCGCGTTTTAGT	81	7.72219	7.51546	7.78916
278	GACCCCCCCCGGCCGTGGACA	85	7.65536	7.04084	7.7935
279	TACAACCTGAACATCTACCTA	4	5.98931	0	7.79423
280	CCACCAATCCGGCGACATTGG	5	6.6178	4.07294	7.5598
281	GCTCCAGCCCCAGAAGGAAGA	2	3.93959	0	6.36396
282	AACCAGCGGCGGCGGAATAGT	5	6.6981	4.07294	7.5598
283	ACGGGGGTCCCGTACGCCCCG	12	7.42495	6.69393	7.69842
284	TCAAGCTCCACGGGCACCCAA	2	4.84873	0	6.36396
285	TGGCAGGTTCCCAGACAACGA	2	3.93959	0	6.36396
286	CTAAACCACCACAAAAAAGAG	2	4.84873	0	6.36396
287	GAACCAGCTACCCAAAACCAC	2	4.84873	0	6.36396
288	CAACTTGACCGGACGCGGCAC	2	3.93959	0	6.36396
289	AAACAGGAAAAGCCCAAAGAA	2	5.75787	0	6.36396
290	TAAAAAAGAACGACCCATCAA	2	4.54569	0	6.36396
291	TTCCCATAAACAACAACGAAA	2	4.84873	0	6.36396
292	GACAACCCACCTGCAAGGCCA	2	4.24264	0	6.36396
293	ACAACGAAAAGGGGTCACAGA	2	5.15178	0	6.36396
294	AACAAGCATTGAAAAGCCCAA	2	4.54569	0	6.36396
295	AACAACGACGCCAACCCCACC	2	5.15178	0	6.36396
296	CCCAACAAACCAGACACAGAA	2	5.45482	0	6.36396
297	GACACGCTCACCCGCCAAACA	2	5.15178	0	6.36396
298	GAACATCAAAACTGGTCACCC	2	5.15178	0	6.36396
299	AAGATCAATTGTTTTCAATGT	19	7.43499	6.67774	7.78034
300	AAAAAAGACACAAGCGAAAGA	2	4.84873	0	6.36396
301	GCTTTCGGCGCGGTCCAACCG	55	7.60932	7.28334	7.7739
302	GACGGATGCACGCAAGCAGAT	3	5.44032	0	7.34847
303	TGCCCCACACGGCAAACACCA	2	4.84873	0	6.36396
304	CAACATCAACGTAACAAGCTT	4	6.03644	0	7.79423
305	CAATCCAAGCCGCGGACAACT	3	6.11246	0	7.34847
306	CCCACCCGAACACGCGATCAG	2	4.84873	0	6.36396
307	CGACACAGCACCAGGAAAAAA	2	4.24264	0	6.36396
308	CTGGGCGTGCCTGCCAATGGT	31	7.07968	4.74154	7.67952
309	GTTGGGAGGCGGGCTCAGTCA	54	7.6534	7.2811	7.78236
310	CCACAGCTCCGGCAAAAGGCA	2	4.54569	0	6.36396
311	AAAAAAGGAGACATAAGCAAA	2	4.54569	0	6.36396
312	GACAAGGAAGACAACAACACT	2	5.15178	0	6.36396
313	AAACCAGCAGCCAAAAGCAAA	2	5.45482	0	6.36396
314	GAAGCACACACGAATCACCGA	2	4.24264	0	6.36396
315	GACAATAACAGCAACCAGGAA	2	4.84873	0	6.36396
316	GGCGCTGGCCCGCCCCCGGGG	14	7.18182	5.93283	7.75902
317	CGCCCCTCCCCGGCCGGCAGC	75	7.64237	7.04699	7.78845
318	CCGGCCCAGCCGGCGCTGCTC	5	6.45145	4.07294	7.5598
319	CGGCACCCACCCGTCAGAGCG	10	6.97267	5.28445	7.72548
320	AAAGAGGAGCCCCCCAACAAA	3	6.11246	0	7.34847
321	CAAGACCAACGGAACACCAAA	3	5.92364	0	7.34847
322	GATGCAAAACGGATTGAGACA	3	5.76253	0	7.34847
323	ACCACCACACGCCCAGCCCCA	2	4.84873	0	6.36396
324	AACCCCCTGACCGCCCCCCAC	2	3.63655	0	6.36396
325	AGCATCGACAAAGGAAAAAAC	2	5.45482	0	6.36396
326	AATGCAGTACCCAAGGAACAG	3	5.76253	0	7.34847
327	GCTCTAGCCCCGCGAGAACAC	2	3.93959	0	6.36396
328	AAGATCAAAGCTAAAAAAGAA	2	4.84873	0	6.36396
329	ACTCATCATCCGAGTGAAAGC	4	6.13072	4.77297	7.79423
330	CGCGGCTCCCCGCGGTCGCCG	77	7.65915	6.99348	7.78412
331	GCACCAACCCGGACCCCGAAG	221	7.58247	7.13778	7.76691
332	CCTCCTATTCGGATGGTGCAT	32	7.48008	6.26288	7.76725
333	CAACGAACACCGACAACACAC	2	5.15178	0	6.36396
334	CACCACAAAGCCCAGACCCAG	5	6.65813	4.07294	7.5598
335	GACACCCCTACACATCAGGTG	3	6.19301	0	7.34847
336	AAAGAAAGAACGACACGACTT	2	3.63655	0	6.36396
337	CACCAGCAAGGACAACCTACA	2	5.15178	0	6.36396
338	ACCAGCAACCCCGGCTACAGC	2	5.15178	0	6.36396
339	TAAGCACAGAGAGTTCTGCCG	4	6.96135	4.77297	7.79423
340	CAGCTGGAAAAACAGGAAAAA	3	6.30128	5.65685	7.34847
341	GCCAAAGAGGGGAGACGAGAA	2	5.45482	0	6.36396
342	GCAACTTATTCGTCACACACC	3	5.95135	0	7.34847
343	CCACCGACATCGAGGGCAAGG	2	4.54569	0	6.36396
344	TTTCAGAGCGCACCAAACGAA	2	4.24264	0	6.36396
345	GCTCCACATCGATATGCATAA	26	7.59078	7.3828	7.76508
346	ACCTGAACGCCGTCATCTGAG	21	7.61499	7.20742	7.75228
347	AACAAAAAAAAAACACCAGCG	2	5.45482	0	6.36396
348	CCGTGCCGGCGGGCGGGGGGG	88	7.6585	6.97887	7.79244
349	CCCCGACAGCCGCCGCGCCGG	68	7.63396	7.03758	7.77696
350	CCGGAGGCCACCATAATCCCC	2	4.54569	0	6.36396
351	CCAGCAGCACCGGAGCAGGCA	2	4.24264	0	6.36396
352	ACCCACCTCACGCACCCCAGT	3	5.52087	0	7.34847
353	TGTAAGCAGAGGACACACCTC	5	6.89157	6.1094	7.5598
354	GCAAGAGAACGAAAACAGAAA	2	4.54569	0	6.36396
355	CCACCCAAGCCCCCCGCAGGA	2	4.24264	0	6.36396
356	CACAGGTACCAAGTACCGCAA	2	4.54569	0	6.36396
357	GGACACAACCAGAAAGGAGAG	2	5.15178	0	6.36396
358	GAGGAAATGACGAGCGAATAG	2	5.15178	0	6.36396
359	ATACCCAGAACACATGTCGAC	2	4.84873	0	6.36396
360	CATCCGCAGCCGCCCCCTCCG	5	6.69534	4.07294	7.5598
361	CACCTACAACGCGAACCCAGG	2	4.54569	0	6.36396
362	AACAACCACCCGCACCAGAAC	2	4.54569	0	6.36396
363	CTCCACGGCCCGAACAGCCCG	2	3.63655	0	6.36396
364	GCGAAAGAACCCACGCAGGGA	2	5.45482	0	6.36396
365	ACCAACAACCGGCGAGCACGG	24	7.56102	7.08556	7.7702
366	CCCGCCCCTCCGCGGACACTA	45	7.60789	6.94128	7.78494
367	TCTTATTAAAGAATTCTGCAG	4	6.42536	4.77297	7.79423
368	GGAGCCCGCCAGCCAACGCGG	2	5.15178	0	6.36396
369	GGACCACGAACAGCCAAAAGG	2	5.15178	0	6.36396
370	AGAAACCACCCCCAACTACAA	2	5.75787	0	6.36396
371	CAGCCAGGCACCCAGACCTCC	2	4.84873	0	6.36396
372	AAAAAAGCCAAAGACACCCCA	2	4.84873	0	6.36396
373	CACCTGCCTTCGAACTCCCCC	2	3.63655	0	6.36396
374	CTCCCCCACAAGGACAAAAAA	2	5.15178	0	6.36396
375	TCGGCCAGCCCGAGGTGGACC	11	7.03134	5.99731	7.75392
376	ACCTCTGATACGGGACACACG	3	6.30128	5.65685	7.34847
377	TGTTGCACCCGGCCGGGGCCC	23	7.49911	6.64829	7.75745
378	CCATGGGGTCGCCGGCCTCGT	7	6.89919	5.14202	7.69847
379	CGGGTCATCACCAAGAACCAC	2	4.54569	0	6.36396
380	GGAAGGCGCACGAAAGCCCAA	2	5.45482	0	6.36396
381	AAGCGGCTCCCCCCAGAACGC	2	4.54569	0	6.36396
382	GGGCCGACACCTCATGCACAA	5	6.14899	0	7.5598
383	TCGTCGCCAACGAATGGGCAA	8	7.12	6.11352	7.79423
384	AAAGGGGAGATCACAAATAGG	9	7.22492	6.5574	7.72543
385	CGCATGCTTACCCCTACGTCT	8	6.81267	4.67496	7.57985
386	GCTTATGAACGGGTACAGCAC	10	7.22872	6.31674	7.72548
387	AACCCCAAACAGTCCACTTTT	6	6.58651	3.53553	7.60589
388	GACCGACCACCCCTTCAAGCT	7	6.55394	3.11704	7.38613
389	AAAAAAAACACTACAAAAACA	3	6.70404	5.65685	7.34847
390	GTCAGGAAAACAAGGAGATGG	4	6.50112	4.77297	7.79423
391	CTGGCCTGACCATTCCCCTCA	5	6.61947	4.07294	7.5598
392	TTAATAATTCGCATTTAATTT	63	7.49594	6.92605	7.76882
393	GGCTTGCATCGTTTAGAAGGA	40	7.65177	7.47817	7.78557
394	TCGATATCTGCTGCAAAGCAG	11	7.37739	6.69649	7.75392
395	TCAGGAGCACAGAAGTAAAGC	4	6.14083	0	7.79423
396	CGATTGCTTCCGATTCCCTCG	48	7.64481	7.32224	7.7757
397	TGTCAAAGAACGAACCATCAG	5	6.88368	4.07294	7.5598
398	ACCTGCTACCGCACCAGCTCC	5	6.28541	4.07294	7.5598
399	AGAAGGCCGAGGTCAATGACA	7	7.03525	5.19507	7.69847
400	TTCCCATTGGCGACACACGAA	6	6.74221	5.65685	7.60589
401	CCAGTGCTGGCGGAAACCCAG	5	6.28967	0	7.5598
402	ATATGGAACGGGCAGAGAACA	7	6.85909	5.14202	7.69847
403	GAGGTCGCGGGGGGAGTACCA	7	7.11855	5.19507	7.69847
404	ACCCCATCCCCAGCAACGAGC	2	5.15178	0	6.36396
405	CTACAGCCAAGAACAAAAAGA	2	3.03046	0	6.36396
406	ACTCAACACCGCAGCAACTCA	5	6.70719	4.07294	7.5598
407	GGGAGATGAAGCACACCACCA	2	5.15178	0	6.36396
408	GCACAACATTCACCACACGCA	2	4.24264	0	6.36396
409	GAGCAGCGGAAGGGGACCAGC	2	6.06091	0	6.36396

[truncated: 11 more sheets: LGG_0.2_hESC, LUAD_0.2_IMR90, LUAD_0.1_hESC, PAAD_0.2_IMR90, PAAD_0.2_hESC, PRAD_0.4_IMR90, PRAD_0.4_hESC, STAD_0.3_IMR90, STAD_0.7_hESC, UCS_0.2_IMR90, UCS_0.1_hESC]
