# Supplementary material for: Chromatin accessibility contributes to simultaneous mutations of cancer genes
Source: Sci Rep. 2016 Oct 20;6:35270. doi: 10.1038/srep35270 (PMC5071887; doi:10.1038/srep35270)
Supplement: Supplementary Table 4-1 [file srep35270-s8.xls]

## Sheet: Readme
Supplementary Table 4-1. Pathway Enrichment Results
The naming of the sheets follows [CancerName]_[CellLine]
Each sheet contains the following columns:
Column	Description
SCH_Class	Class index of Somatic Co-mutation Hotspot (SCH) clustering
KEGG_Pathway	The KEGG pathway being enriched by the SCH class
P-Value	The enrichment significant P-Value
Path_Size	The number of genes in this pathway over the total number of genes
Included_Number	The number of genes of this SCH belonging to this pathway over the total number of genes in this SCH
Cancer acronym and cancer name mapping:
Cancer Acronym	Cancer Name
ACC	Adrenocortical carcinoma
BLCA	Bladder Urothelial Carcinoma
BRCA	Breast invasive carcinoma
CESC	Cervical squamous cell carcinoma and endocervical adenocarcinoma
HNSC	Head and Neck squamous cell carcinoma
KIRP	Kidney renal papillary cell carcinoma
LGG	Brain Lower Grade Glioma
LUAD	Lung adenocarcinoma
PAAD	Pancreatic adenocarcinoma
PRAD	Prostate adenocarcinoma
STAD	Stomach adenocarcinoma
UCS	Uterine Carcinosarcoma

## Sheet: ACC_IMR90
SCH_Class	KEGG_Pathway	P-Value	Path_Size	Included_Number
Class131	KEGG_RETINOL_METABOLISM	8.45498e-10	63/26242	6/25
Class323	KEGG_OLFACTORY_TRANSDUCTION	1.60473e-08	389/26242	6/13
Class326	KEGG_OLFACTORY_TRANSDUCTION	1.34021e-06	389/26242	8/39
Class327	KEGG_OLFACTORY_TRANSDUCTION	9.08447e-06	389/26242	7/34
Class562	KEGG_ECM_RECEPTOR_INTERACTION	2.02493e-05	84/26242	2/2
Class375	KEGG_RNA_DEGRADATION	5.54693e-05	57/26242	2/4
Class128	KEGG_CHEMOKINE_SIGNALING_PATHWAY	0.000204212	188/26242	2/2
Class378	KEGG_LYSOSOME	0.000243247	119/26242	2/4
Class485	KEGG_ECM_RECEPTOR_INTERACTION	0.000272796	84/26242	2/3
Class508	KEGG_ARRHYTHMOGENIC_RIGHT_VENTRICULAR_CARDIOMYOPATHY_ARVC	0.000326477	74/26242	2/7
Class477	KEGG_VIRAL_MYOCARDITIS	0.000492893	68/26242	2/6
Class366	KEGG_MAPK_SIGNALING_PATHWAY	0.000751147	266/26242	5/36
Class511	KEGG_JAK_STAT_SIGNALING_PATHWAY	0.000975602	151/26242	2/5
Class222	KEGG_NEUROACTIVE_LIGAND_RECEPTOR_INTERACTION	0.00114166	270/26242	3/13
Class404	KEGG_NUCLEOTIDE_EXCISION_REPAIR	0.00148107	44/26242	2/14
Class209	KEGG_CYTOKINE_CYTOKINE_RECEPTOR_INTERACTION	0.00191763	260/26242	2/5
Class352	KEGG_OLFACTORY_TRANSDUCTION	0.00212787	389/26242	2/5
Class338	KEGG_OLFACTORY_TRANSDUCTION	0.00212787	389/26242	2/5
Class253	KEGG_NITROGEN_METABOLISM	0.00279951	23/26242	2/27
Class188	KEGG_ANTIGEN_PROCESSING_AND_PRESENTATION	0.00304986	80/26242	3/34
Class333	KEGG_OLFACTORY_TRANSDUCTION	0.00312582	389/26242	3/14
Class156	KEGG_NEUROACTIVE_LIGAND_RECEPTOR_INTERACTION	0.0036945	270/26242	4/28
Class215	KEGG_FOCAL_ADHESION	0.00378093	199/26242	3/17
Class538	KEGG_INOSITOL_PHOSPHATE_METABOLISM	0.00406596	54/26242	2/11
Class594	KEGG_ALDOSTERONE_REGULATED_SODIUM_REABSORPTION	0.00414076	42/26242	2/18
Class328	KEGG_OLFACTORY_TRANSDUCTION	0.00438147	389/26242	2/7
Class498	KEGG_PATHWAYS_IN_CANCER	0.00538197	324/26242	2/4
Class297	KEGG_THYROID_CANCER	0.00731256	29/26242	2/25
Class155	KEGG_AMINO_SUGAR_AND_NUCLEOTIDE_SUGAR_METABOLISM	0.0088472	44/26242	2/25
Class522	KEGG_ENDOCYTOSIS	0.0096685	178/26242	2/11
Class61	KEGG_GLYCEROLIPID_METABOLISM	0.00996951	49/26242	3/67
Class60	KEGG_FOLATE_BIOSYNTHESIS	0.0106026	11/26242	2/60
Class363	KEGG_TASTE_TRANSDUCTION	0.0121134	50/26242	2/27
Class332	KEGG_OLFACTORY_TRANSDUCTION	0.0131444	389/26242	2/7
Class228	KEGG_OLFACTORY_TRANSDUCTION	0.0131444	389/26242	2/7
Class194	KEGG_SYSTEMIC_LUPUS_ERYTHEMATOSUS	0.0148663	134/26242	2/12
Class543	KEGG_SPLICEOSOME	0.0149604	124/26242	3/39
Class30	KEGG_MELANOGENESIS	0.0155248	101/26242	2/10
Class324	KEGG_OLFACTORY_TRANSDUCTION	0.0177296	389/26242	2/14
Class53	KEGG_ENDOCYTOSIS	0.0181319	178/26242	2/15
Class7	KEGG_AXON_GUIDANCE	0.0186615	128/26242	2/21
Class479	KEGG_PEROXISOME	0.0195895	78/26242	2/17
Class334	KEGG_MELANOMA	0.0219903	71/26242	2/17
Class102	KEGG_TOLL_LIKE_RECEPTOR_SIGNALING_PATHWAY	0.0239341	101/26242	2/10
Class54	KEGG_ECM_RECEPTOR_INTERACTION	0.0250668	84/26242	2/19
Class448	KEGG_PRIMARY_IMMUNODEFICIENCY	0.0273387	35/26242	2/42
Class1	KEGG_ARRHYTHMOGENIC_RIGHT_VENTRICULAR_CARDIOMYOPATHY_ARVC	0.0297006	74/26242	2/22
Class110	KEGG_NEUROACTIVE_LIGAND_RECEPTOR_INTERACTION	0.0353832	270/26242	2/14
Class17	KEGG_HYPERTROPHIC_CARDIOMYOPATHY_HCM	0.0377966	83/26242	2/17
Class85	KEGG_HUNTINGTONS_DISEASE	0.038124	172/26242	2/13
Class298	KEGG_STEROID_HORMONE_BIOSYNTHESIS	0.0456542	55/26242	2/28
Class480	KEGG_NEUROTROPHIN_SIGNALING_PATHWAY	0.0472735	126/26242	2/16
Class365	KEGG_ABC_TRANSPORTERS	0.0528859	44/26242	2/37
Class211	KEGG_CALCIUM_SIGNALING_PATHWAY	0.0734336	176/26242	2/12
Class446	KEGG_MELANOGENESIS	0.0772426	101/26242	2/20
Class221	KEGG_CYTOKINE_CYTOKINE_RECEPTOR_INTERACTION	0.0785823	260/26242	2/12
Class362	KEGG_CALCIUM_SIGNALING_PATHWAY	0.095017	176/26242	2/21
Class95	KEGG_TIGHT_JUNCTION	0.141192	131/26242	2/26
Class565	KEGG_GNRH_SIGNALING_PATHWAY	0.166528	101/26242	2/30
Class295	KEGG_MAPK_SIGNALING_PATHWAY	0.197013	266/26242	2/18
Class10	KEGG_PYRIMIDINE_METABOLISM	0.207904	96/26242	3/88
Class34	KEGG_PATHWAYS_IN_CANCER	0.215256	324/26242	2/15
Class516	KEGG_PPAR_SIGNALING_PATHWAY	0.257628	69/26242	2/42
Class217	KEGG_GLYCEROLIPID_METABOLISM	0.257982	49/26242	2/66
Class94	KEGG_AXON_GUIDANCE	0.376144	128/26242	2/41
Class474	KEGG_ENDOCYTOSIS	0.400765	178/26242	2/34
Class187	KEGG_NOD_LIKE_RECEPTOR_SIGNALING_PATHWAY	0.424845	61/26242	2/66
Class273	KEGG_PURINE_METABOLISM	0.654973	155/26242	2/48
Class12	KEGG_NEUROACTIVE_LIGAND_RECEPTOR_INTERACTION	1	270/26242	2/114

## Sheet: ACC_hESC
SCH_Class	KEGG_Pathway	P-Value	Path_Size	Included_Number
Class324	KEGG_OLFACTORY_TRANSDUCTION	1.24155e-07	389/26242	8/30
Class90	KEGG_FOLATE_BIOSYNTHESIS	1.59741e-07	11/26242	2/2
Class166	KEGG_NEUROACTIVE_LIGAND_RECEPTOR_INTERACTION	1.07723e-06	270/26242	3/3
Class554	KEGG_ECM_RECEPTOR_INTERACTION	2.02493e-05	84/26242	2/2
Class533	KEGG_INOSITOL_PHOSPHATE_METABOLISM	5.40301e-05	54/26242	2/2
Class313	KEGG_OLFACTORY_TRANSDUCTION	0.000114045	389/26242	4/15
Class414	KEGG_NUCLEOTIDE_EXCISION_REPAIR	0.000123112	44/26242	2/6
Class144	KEGG_CHEMOKINE_SIGNALING_PATHWAY	0.000204212	188/26242	2/2
Class298	KEGG_STEROID_HORMONE_BIOSYNTHESIS	0.000283892	55/26242	2/4
Class283	KEGG_OLFACTORY_TRANSDUCTION	0.000651079	389/26242	2/3
Class330	KEGG_OLFACTORY_TRANSDUCTION	0.000651079	389/26242	2/3
Class49	KEGG_SMALL_CELL_LUNG_CANCER	0.000665446	84/26242	2/4
Class325	KEGG_OLFACTORY_TRANSDUCTION	0.00128755	389/26242	3/12
Class201	KEGG_ANTIGEN_PROCESSING_AND_PRESENTATION	0.00288263	80/26242	3/31
Class112	KEGG_HUNTINGTONS_DISEASE	0.0042161	172/26242	2/5
Class3	KEGG_COMPLEMENT_AND_COAGULATION_CASCADES	0.00663167	69/26242	2/12
Class65	KEGG_ECM_RECEPTOR_INTERACTION	0.0226884	84/26242	2/17
Class33	KEGG_ARRHYTHMOGENIC_RIGHT_VENTRICULAR_CARDIOMYOPATHY_ARVC	0.0331719	74/26242	2/20
Class457	KEGG_LYSOSOME	0.0399989	119/26242	2/25
Class335	KEGG_PATHWAYS_IN_CANCER	0.0640536	324/26242	2/10
Class440	KEGG_NEUROTROPHIN_SIGNALING_PATHWAY	0.0769168	126/26242	2/21
Class522	KEGG_ENDOCYTOSIS	0.0870047	178/26242	2/22
Class557	KEGG_GNRH_SIGNALING_PATHWAY	0.166528	101/26242	2/30
Class517	KEGG_PPAR_SIGNALING_PATHWAY	0.443939	69/26242	2/55
Class118	KEGG_CHEMOKINE_SIGNALING_PATHWAY	0.634775	188/26242	2/37
Class24	KEGG_PYRIMIDINE_METABOLISM	0.677531	96/26242	3/125
Class272	KEGG_PURINE_METABOLISM	0.852758	155/26242	2/54

## Sheet: BLCA_IMR90
SCH_Class	KEGG_Pathway	P-Value	Path_Size	Included_Number
Class786	KEGG_OLFACTORY_TRANSDUCTION	1.88838e-07	389/26242	7/22
Class793	KEGG_OLFACTORY_TRANSDUCTION	3.76756e-05	389/26242	5/23
Class772	KEGG_OLFACTORY_TRANSDUCTION	6.25369e-05	389/26242	3/6
Class1024	KEGG_FRUCTOSE_AND_MANNOSE_METABOLISM	6.50154e-05	34/26242	2/5
Class748	KEGG_OLFACTORY_TRANSDUCTION	0.000126047	389/26242	5/20
Class1107	KEGG_GLYCINE_SERINE_AND_THREONINE_METABOLISM	0.000150593	31/26242	2/8
Class501	KEGG_BASAL_TRANSCRIPTION_FACTORS	0.000188662	35/26242	2/11
Class477	KEGG_ABC_TRANSPORTERS	0.000205187	44/26242	2/6
Class974	KEGG_TRYPTOPHAN_METABOLISM	0.000225127	39/26242	2/6
Class161	KEGG_FOLATE_BIOSYNTHESIS	0.000477512	11/26242	2/22
Class399	KEGG_LONG_TERM_POTENTIATION	0.000488915	69/26242	2/4
Class775	KEGG_OLFACTORY_TRANSDUCTION	0.000493626	389/26242	4/18
Class688	KEGG_LINOLEIC_ACID_METABOLISM	0.000515644	29/26242	2/11
Class441	KEGG_SYSTEMIC_LUPUS_ERYTHEMATOSUS	0.000609717	134/26242	3/13
Class29	KEGG_FATTY_ACID_METABOLISM	0.000626336	42/26242	2/8
Class1049	KEGG_T_CELL_RECEPTOR_SIGNALING_PATHWAY	0.000739205	107/26242	2/3
Class442	KEGG_ASTHMA	0.000863775	28/26242	2/12
Class317	KEGG_STARCH_AND_SUCROSE_METABOLISM	0.00103455	52/26242	2/6
Class1044	KEGG_RIBOSOME	0.00117217	87/26242	2/11
Class653	KEGG_CELL_CYCLE	0.0013207	124/26242	2/4
Class1178	KEGG_FOCAL_ADHESION	0.00136638	199/26242	2/3
Class482	KEGG_AXON_GUIDANCE	0.00140272	128/26242	3/18
Class401	KEGG_UBIQUITIN_MEDIATED_PROTEOLYSIS	0.00142044	134/26242	2/8
Class814	KEGG_CALCIUM_SIGNALING_PATHWAY	0.00146948	176/26242	2/3
Class191	KEGG_CHRONIC_MYELOID_LEUKEMIA	0.00159709	73/26242	2/4
Class328	KEGG_ENDOCYTOSIS	0.0016324	178/26242	2/4
Class939	KEGG_PHOSPHATIDYLINOSITOL_SIGNALING_SYSTEM	0.00172524	76/26242	2/6
Class1009	KEGG_B_CELL_RECEPTOR_SIGNALING_PATHWAY	0.00173889	74/26242	3/21
Class663	KEGG_ARRHYTHMOGENIC_RIGHT_VENTRICULAR_CARDIOMYOPATHY_ARVC	0.00175219	74/26242	2/6
Class579	KEGG_MAPK_SIGNALING_PATHWAY	0.00190177	266/26242	3/9
Class1032	KEGG_MTOR_SIGNALING_PATHWAY	0.00200777	52/26242	2/12
Class788	KEGG_OLFACTORY_TRANSDUCTION	0.00212787	389/26242	2/5
Class755	KEGG_OLFACTORY_TRANSDUCTION	0.00212787	389/26242	2/5
Class432	KEGG_GLUTATHIONE_METABOLISM	0.00253988	50/26242	2/9
Class1103	KEGG_OOCYTE_MEIOSIS	0.00257062	111/26242	2/7
Class1147	KEGG_PATHWAYS_IN_CANCER	0.00271316	324/26242	2/3
Class195	KEGG_COMPLEMENT_AND_COAGULATION_CASCADES	0.00332714	69/26242	2/10
Class63	KEGG_MAPK_SIGNALING_PATHWAY	0.00337803	266/26242	2/2
Class1027	KEGG_CALCIUM_SIGNALING_PATHWAY	0.00345797	176/26242	2/4
Class1128	KEGG_RIG_I_LIKE_RECEPTOR_SIGNALING_PATHWAY	0.00360062	70/26242	2/15
Class1108	KEGG_SPLICEOSOME	0.00365239	124/26242	2/8
Class213	KEGG_VASCULAR_SMOOTH_MUSCLE_CONTRACTION	0.00367002	115/26242	2/6
Class66	KEGG_CARDIAC_MUSCLE_CONTRACTION	0.00372404	73/26242	2/10
Class434	KEGG_GLUTATHIONE_METABOLISM	0.00373686	50/26242	2/18
Class493	KEGG_FOCAL_ADHESION	0.00373876	199/26242	2/4
Class794	KEGG_OLFACTORY_TRANSDUCTION	0.00386265	389/26242	3/12
Class169	KEGG_TYPE_II_DIABETES_MELLITUS	0.0046662	46/26242	2/15
Class18	KEGG_FRUCTOSE_AND_MANNOSE_METABOLISM	0.00488129	34/26242	2/20
Class1130	KEGG_OLFACTORY_TRANSDUCTION	0.00515749	389/26242	2/4
Class436	KEGG_SYSTEMIC_LUPUS_ERYTHEMATOSUS	0.00556972	134/26242	3/27
Class1257	KEGG_HUNTINGTONS_DISEASE	0.00590254	172/26242	2/5
Class1104	KEGG_SMALL_CELL_LUNG_CANCER	0.00617495	84/26242	2/6
Class889	KEGG_MELANOGENESIS	0.00630906	101/26242	2/11
Class725	KEGG_OLFACTORY_TRANSDUCTION	0.00632109	389/26242	2/6
Class799	KEGG_OLFACTORY_TRANSDUCTION	0.00632109	389/26242	2/6
Class929	KEGG_CALCIUM_SIGNALING_PATHWAY	0.00643102	176/26242	2/7
Class1095	KEGG_ENDOCYTOSIS	0.00657676	178/26242	2/7
Class212	KEGG_CALCIUM_SIGNALING_PATHWAY	0.00709213	176/26242	2/11
Class203	KEGG_FOCAL_ADHESION	0.00747753	199/26242	2/4
Class296	KEGG_GLYCOLYSIS_GLUCONEOGENESIS	0.0074986	61/26242	2/11
Class635	KEGG_GLIOMA	0.00824001	65/26242	2/12
Class760	KEGG_OLFACTORY_TRANSDUCTION	0.00937747	389/26242	3/14
Class753	KEGG_OLFACTORY_TRANSDUCTION	0.00948163	389/26242	2/6
Class51	KEGG_GLYCOLYSIS_GLUCONEOGENESIS	0.0095272	61/26242	2/18
Class450	KEGG_AMYOTROPHIC_LATERAL_SCLEROSIS_ALS	0.0103547	52/26242	2/14
Class698	KEGG_CALCIUM_SIGNALING_PATHWAY	0.0105462	176/26242	2/6
Class241	KEGG_P53_SIGNALING_PATHWAY	0.0106595	67/26242	2/20
Class421	KEGG_SYSTEMIC_LUPUS_ERYTHEMATOSUS	0.0115627	134/26242	2/12
Class266	KEGG_PATHWAYS_IN_CANCER	0.0118623	324/26242	2/5
Class497	KEGG_INSULIN_SIGNALING_PATHWAY	0.0129861	137/26242	2/11
Class732	KEGG_OLFACTORY_TRANSDUCTION	0.0131444	389/26242	2/7
Class14	KEGG_TASTE_TRANSDUCTION	0.0139775	50/26242	2/29
Class675	KEGG_B_CELL_RECEPTOR_SIGNALING_PATHWAY	0.0142343	74/26242	2/12
Class926	KEGG_NEUROTROPHIN_SIGNALING_PATHWAY	0.0146567	126/26242	2/7
Class737	KEGG_OLFACTORY_TRANSDUCTION	0.0147302	389/26242	2/9
Class234	KEGG_HUNTINGTONS_DISEASE	0.014918	172/26242	2/9
Class43	KEGG_SYSTEMIC_LUPUS_ERYTHEMATOSUS	0.0158768	134/26242	3/35
Class120	KEGG_TGF_BETA_SIGNALING_PATHWAY	0.0169128	85/26242	2/16
Class162	KEGG_INTESTINAL_IMMUNE_NETWORK_FOR_IGA_PRODUCTION	0.0190223	46/26242	2/26
Class139	KEGG_PATHWAYS_IN_CANCER	0.0198543	324/26242	2/6
Class758	KEGG_OLFACTORY_TRANSDUCTION	0.0206008	389/26242	3/12
Class776	KEGG_OLFACTORY_TRANSDUCTION	0.0229227	389/26242	3/14
Class433	KEGG_SPLICEOSOME	0.0230042	124/26242	2/17
Class706	KEGG_ENDOCYTOSIS	0.0231011	178/26242	2/12
Class17	KEGG_DRUG_METABOLISM_CYTOCHROME_P450	0.0231199	72/26242	2/26
Class855	KEGG_RNA_DEGRADATION	0.025055	57/26242	2/23
Class1284	KEGG_CELL_CYCLE	0.0258797	124/26242	2/17
Class49	KEGG_CYTOSOLIC_DNA_SENSING_PATHWAY	0.0299041	56/26242	2/25
Class312	KEGG_UBIQUITIN_MEDIATED_PROTEOLYSIS	0.0390246	134/26242	2/15
Class733	KEGG_OLFACTORY_TRANSDUCTION	0.040518	389/26242	2/15
Class174	KEGG_T_CELL_RECEPTOR_SIGNALING_PATHWAY	0.0406456	107/26242	2/14
Class667	KEGG_CALCIUM_SIGNALING_PATHWAY	0.0423656	176/26242	2/12
Class730	KEGG_CELL_ADHESION_MOLECULES_CAMS	0.0448308	131/26242	2/17
Class805	KEGG_OLFACTORY_TRANSDUCTION	0.0455831	389/26242	2/10
Class75	KEGG_NATURAL_KILLER_CELL_MEDIATED_CYTOTOXICITY	0.046733	131/26242	2/23
Class15	KEGG_ADIPOCYTOKINE_SIGNALING_PATHWAY	0.0523662	67/26242	2/29
Class48	KEGG_HUNTINGTONS_DISEASE	0.054009	172/26242	2/13
Class615	KEGG_NEUROACTIVE_LIGAND_RECEPTOR_INTERACTION	0.0585281	270/26242	2/12
Class632	KEGG_NATURAL_KILLER_CELL_MEDIATED_CYTOTOXICITY	0.0623636	131/26242	2/16
Class524	KEGG_NEUROACTIVE_LIGAND_RECEPTOR_INTERACTION	0.0642822	270/26242	2/19
Class481	KEGG_AXON_GUIDANCE	0.0657724	128/26242	2/13
Class766	KEGG_OLFACTORY_TRANSDUCTION	0.0709182	389/26242	2/14
Class731	KEGG_OLFACTORY_TRANSDUCTION	0.0786726	389/26242	2/12
Class332	KEGG_FOCAL_ADHESION	0.0812274	199/26242	2/11
Class1110	KEGG_CYTOKINE_CYTOKINE_RECEPTOR_INTERACTION	0.084398	260/26242	2/17
Class763	KEGG_OLFACTORY_TRANSDUCTION	0.0911661	389/26242	2/10
Class785	KEGG_OLFACTORY_TRANSDUCTION	0.103111	389/26242	2/9
Class76	KEGG_GLIOMA	0.105677	65/26242	2/32
Class757	KEGG_OLFACTORY_TRANSDUCTION	0.106377	389/26242	2/14
Class1111	KEGG_ENDOCYTOSIS	0.123584	178/26242	2/21
Class97	KEGG_ENDOCYTOSIS	0.137034	178/26242	2/23
Class425	KEGG_NEUROACTIVE_LIGAND_RECEPTOR_INTERACTION	0.144762	270/26242	2/18
Class229	KEGG_T_CELL_RECEPTOR_SIGNALING_PATHWAY	0.149366	107/26242	2/29
Class406	KEGG_MAPK_SIGNALING_PATHWAY	0.151106	266/26242	2/17
Class769	KEGG_OLFACTORY_TRANSDUCTION	0.159566	389/26242	2/14
Class62	KEGG_MAPK_SIGNALING_PATHWAY	0.168868	266/26242	2/18
Class19	KEGG_CALCIUM_SIGNALING_PATHWAY	0.194007	176/26242	2/25
Class932	KEGG_PATHWAYS_IN_CANCER	0.200613	324/26242	2/14
Class449	KEGG_NEUROACTIVE_LIGAND_RECEPTOR_INTERACTION	0.212755	270/26242	2/22
Class728	KEGG_OLFACTORY_TRANSDUCTION	0.236018	389/26242	2/12
Class54	KEGG_APOPTOSIS	0.242814	86/26242	2/37
Class235	KEGG_PATHWAYS_IN_CANCER	0.249809	324/26242	2/10
Class770	KEGG_PATHWAYS_IN_CANCER	0.274326	324/26242	2/17
Class33	KEGG_PROGESTERONE_MEDIATED_OOCYTE_MATURATION	0.426802	85/26242	2/42
Class1122	KEGG_PATHWAYS_IN_CANCER	0.473824	324/26242	2/20
Class22	KEGG_PATHWAYS_IN_CANCER	0.914535	324/26242	2/27
Class12	KEGG_PATHWAYS_IN_CANCER	1	324/26242	2/31

## Sheet: BLCA_hESC
SCH_Class	KEGG_Pathway	P-Value	Path_Size	Included_Number
Class534	KEGG_OLFACTORY_TRANSDUCTION	3.27434e-09	389/26242	7/14
Class499	KEGG_OLFACTORY_TRANSDUCTION	1.27877e-05	389/26242	3/4
Class18	KEGG_FRUCTOSE_AND_MANNOSE_METABOLISM	2.92807e-05	34/26242	2/4
Class543	KEGG_OLFACTORY_TRANSDUCTION	9.17384e-05	389/26242	4/13
Class453	KEGG_PURINE_METABOLISM	0.000103991	155/26242	2/2
Class858	KEGG_TGF_BETA_SIGNALING_PATHWAY	0.000155529	85/26242	2/2
Class492	KEGG_OLFACTORY_TRANSDUCTION	0.000219182	389/26242	2/2
Class459	KEGG_ENDOCYTOSIS	0.000228763	178/26242	2/2
Class767	KEGG_T_CELL_RECEPTOR_SIGNALING_PATHWAY	0.000247061	107/26242	2/2
Class333	KEGG_ASTHMA	0.000275747	28/26242	2/7
Class462	KEGG_OLFACTORY_TRANSDUCTION	0.000651079	389/26242	2/3
Class440	KEGG_CELL_CYCLE	0.0013207	124/26242	2/4
Class196	KEGG_NEUROACTIVE_LIGAND_RECEPTOR_INTERACTION	0.00206669	270/26242	2/5
Class744	KEGG_MTOR_SIGNALING_PATHWAY	0.0023698	52/26242	2/13
Class461	KEGG_OLFACTORY_TRANSDUCTION	0.00257874	389/26242	2/4
Class250	KEGG_PATHWAYS_IN_CANCER	0.00271316	324/26242	2/3
Class491	KEGG_REGULATION_OF_ACTIN_CYTOSKELETON	0.00283496	212/26242	3/14
Class548	KEGG_OLFACTORY_TRANSDUCTION	0.00316054	389/26242	2/6
Class15	KEGG_DRUG_METABOLISM_CYTOCHROME_P450	0.00385056	72/26242	2/12
Class325	KEGG_GLUTATHIONE_METABOLISM	0.00387092	50/26242	2/11
Class497	KEGG_OLFACTORY_TRANSDUCTION	0.00438147	389/26242	2/7
Class30	KEGG_FATTY_ACID_METABOLISM	0.00466424	42/26242	2/15
Class862	KEGG_FOCAL_ADHESION	0.00563647	199/26242	2/5
Class340	KEGG_AMYOTROPHIC_LATERAL_SCLEROSIS_ALS	0.00628224	52/26242	2/11
Class228	KEGG_REGULATION_OF_AUTOPHAGY	0.00640914	35/26242	2/19
Class467	KEGG_OLFACTORY_TRANSDUCTION	0.00744961	389/26242	3/13
Class425	KEGG_GLIOMA	0.00824001	65/26242	2/12
Class195	KEGG_VASCULAR_SMOOTH_MUSCLE_CONTRACTION	0.00873252	115/26242	2/9
Class528	KEGG_OLFACTORY_TRANSDUCTION	0.00876293	389/26242	2/7
Class511	KEGG_OLFACTORY_TRANSDUCTION	0.00948163	389/26242	2/6
Class725	KEGG_LONG_TERM_POTENTIATION	0.0100087	69/26242	2/8
Class41	KEGG_LEISHMANIA_INFECTION	0.011522	70/26242	2/15
Class111	KEGG_HEMATOPOIETIC_CELL_LINEAGE	0.0123101	85/26242	2/11
Class676	KEGG_PATHWAYS_IN_CANCER	0.0125579	324/26242	2/4
Class480	KEGG_OLFACTORY_TRANSDUCTION	0.0147302	389/26242	2/9
Class50	KEGG_AMINO_SUGAR_AND_NUCLEOTIDE_SUGAR_METABOLISM	0.0151526	44/26242	2/28
Class762	KEGG_RIBOSOME	0.0158243	87/26242	2/11
Class502	KEGG_OLFACTORY_TRANSDUCTION	0.0161102	389/26242	3/11
Class42	KEGG_N_GLYCAN_BIOSYNTHESIS	0.0258583	46/26242	2/35
Class72	KEGG_INSULIN_SIGNALING_PATHWAY	0.0303929	137/26242	3/37
Class62	KEGG_PEROXISOME	0.0379252	78/26242	2/27
Class527	KEGG_OLFACTORY_TRANSDUCTION	0.0514117	389/26242	3/18
Class464	KEGG_OLFACTORY_TRANSDUCTION	0.0701035	389/26242	2/7
Class422	KEGG_NATURAL_KILLER_CELL_MEDIATED_CYTOTOXICITY	0.0704483	131/26242	2/17
Class517	KEGG_OLFACTORY_TRANSDUCTION	0.0772383	389/26242	2/11
Class48	KEGG_HUNTINGTONS_DISEASE	0.0868504	172/26242	2/16
Class409	KEGG_NEUROACTIVE_LIGAND_RECEPTOR_INTERACTION	0.088458	270/26242	2/14
Class83	KEGG_PEROXISOME	0.0941221	78/26242	2/29
Class93	KEGG_ENDOCYTOSIS	0.184512	178/26242	2/20
Class520	KEGG_PATHWAYS_IN_CANCER	0.215256	324/26242	2/15
Class19	KEGG_CALCIUM_SIGNALING_PATHWAY	0.292929	176/26242	2/31
Class45	KEGG_OLFACTORY_TRANSDUCTION	0.416483	389/26242	2/22
Class55	KEGG_CYTOKINE_CYTOKINE_RECEPTOR_INTERACTION	1	260/26242	2/45
Class32	KEGG_NEUROACTIVE_LIGAND_RECEPTOR_INTERACTION	1	270/26242	2/43
Class22	KEGG_PATHWAYS_IN_CANCER	1	324/26242	2/29

## Sheet: BRCA_IMR90
SCH_Class	KEGG_Pathway	P-Value	Path_Size	Included_Number
Class1019	KEGG_SYSTEMIC_LUPUS_ERYTHEMATOSUS	2.60387e-07	134/26242	3/3
Class305	KEGG_SNARE_INTERACTIONS_IN_VESICULAR_TRANSPORT	2.16777e-05	38/26242	3/16
Class1336	KEGG_REGULATION_OF_AUTOPHAGY	4.66197e-05	35/26242	2/3
Class981	KEGG_P53_SIGNALING_PATHWAY	7.70589e-05	67/26242	2/2
Class84	KEGG_HEMATOPOIETIC_CELL_LINEAGE	0.000123899	85/26242	2/4
Class18	KEGG_SMALL_CELL_LUNG_CANCER	0.000138219	84/26242	3/10
Class1246	KEGG_EPITHELIAL_CELL_SIGNALING_IN_HELICOBACTER_PYLORI_INFECTION	0.000141275	67/26242	2/2
Class967	KEGG_SYSTEMIC_LUPUS_ERYTHEMATOSUS	0.000154246	134/26242	2/4
Class2488	KEGG_FC_GAMMA_R_MEDIATED_PHAGOCYTOSIS	0.000185415	96/26242	2/2
Class1563	KEGG_OLFACTORY_TRANSDUCTION	0.000219182	389/26242	2/2
Class1495	KEGG_OLFACTORY_TRANSDUCTION	0.000219182	389/26242	2/2
Class1483	KEGG_OLFACTORY_TRANSDUCTION	0.000254081	389/26242	3/9
Class902	KEGG_GAP_JUNCTION	0.000408542	89/26242	2/3
Class1486	KEGG_OLFACTORY_TRANSDUCTION	0.000651079	389/26242	2/3
Class1652	KEGG_OLFACTORY_TRANSDUCTION	0.000651079	389/26242	2/3
Class1477	KEGG_CALCIUM_SIGNALING_PATHWAY	0.000670911	176/26242	2/2
Class1462	KEGG_ADHERENS_JUNCTION	0.000683233	73/26242	2/5
Class1673	KEGG_OOCYTE_MEIOSIS	0.000689602	111/26242	2/3
Class1922	KEGG_NEUROTROPHIN_SIGNALING_PATHWAY	0.000754774	126/26242	2/2
Class1717	KEGG_NEUROTROPHIN_SIGNALING_PATHWAY	0.00113283	126/26242	2/5
Class631	KEGG_MELANOGENESIS	0.00113829	101/26242	2/4
Class1343	KEGG_NATURAL_KILLER_CELL_MEDIATED_CYTOTOXICITY	0.00125713	131/26242	2/3
Class1515	KEGG_OLFACTORY_TRANSDUCTION	0.00128937	389/26242	2/4
Class1653	KEGG_OLFACTORY_TRANSDUCTION	0.00128937	389/26242	2/4
Class1556	KEGG_OLFACTORY_TRANSDUCTION	0.00130216	389/26242	2/3
Class1031	KEGG_AUTOIMMUNE_THYROID_DISEASE	0.0014834	50/26242	2/8
Class1340	KEGG_NATURAL_KILLER_CELL_MEDIATED_CYTOTOXICITY	0.00155293	131/26242	2/3
Class1561	KEGG_OLFACTORY_TRANSDUCTION	0.00257874	389/26242	2/4
Class258	KEGG_COMPLEMENT_AND_COAGULATION_CASCADES	0.00297935	69/26242	2/7
Class1640	KEGG_OLFACTORY_TRANSDUCTION	0.00438147	389/26242	2/7
Class2201	KEGG_OLFACTORY_TRANSDUCTION	0.00515749	389/26242	2/4
Class339	KEGG_STARCH_AND_SUCROSE_METABOLISM	0.00533206	52/26242	2/13
Class344	KEGG_UBIQUITIN_MEDIATED_PROTEOLYSIS	0.00568175	134/26242	2/8
Class1615	KEGG_NEUROTROPHIN_SIGNALING_PATHWAY	0.00643679	126/26242	2/6
Class596	KEGG_PANCREATIC_CANCER	0.00719161	70/26242	2/8
Class889	KEGG_SYSTEMIC_LUPUS_ERYTHEMATOSUS	0.00804373	134/26242	2/6
Class20	KEGG_ALZHEIMERS_DISEASE	0.0124847	156/26242	2/8
Class555	KEGG_CALCIUM_SIGNALING_PATHWAY	0.0132929	176/26242	2/13
Class1533	KEGG_OLFACTORY_TRANSDUCTION	0.0255345	389/26242	2/5
Class1644	KEGG_OLFACTORY_TRANSDUCTION	0.0368254	389/26242	2/9
Class1279	KEGG_NEUROACTIVE_LIGAND_RECEPTOR_INTERACTION	0.0398213	270/26242	2/9
Class1302	KEGG_OLFACTORY_TRANSDUCTION	0.0468132	389/26242	2/5
Class1551	KEGG_OLFACTORY_TRANSDUCTION	0.0546997	389/26242	2/10
Class386	KEGG_PATHWAYS_IN_CANCER	0.0607671	324/26242	2/8

## Sheet: BRCA_hESC
SCH_Class	KEGG_Pathway	P-Value	Path_Size	Included_Number
Class707	KEGG_OLFACTORY_TRANSDUCTION	1.27877e-05	389/26242	3/4
Class640	KEGG_REGULATION_OF_AUTOPHAGY	4.66197e-05	35/26242	2/3
Class679	KEGG_OLFACTORY_TRANSDUCTION	0.000125074	389/26242	3/6
Class1152	KEGG_FC_GAMMA_R_MEDIATED_PHAGOCYTOSIS	0.000185415	96/26242	2/2
Class685	KEGG_OLFACTORY_TRANSDUCTION	0.000219182	389/26242	2/2
Class531	KEGG_P53_SIGNALING_PATHWAY	0.000230795	67/26242	2/3
Class16	KEGG_ALZHEIMERS_DISEASE	0.000287796	156/26242	3/10
Class270	KEGG_UBIQUITIN_MEDIATED_PROTEOLYSIS	0.000309529	134/26242	2/3
Class55	KEGG_ECM_RECEPTOR_INTERACTION	0.000423466	84/26242	2/4
Class676	KEGG_OLFACTORY_TRANSDUCTION	0.000651079	389/26242	2/3
Class673	KEGG_CALCIUM_SIGNALING_PATHWAY	0.000670911	176/26242	2/2
Class576	KEGG_ABC_TRANSPORTERS	0.000981752	44/26242	2/9
Class647	KEGG_NATURAL_KILLER_CELL_MEDIATED_CYTOTOXICITY	0.00125713	131/26242	2/3
Class696	KEGG_OLFACTORY_TRANSDUCTION	0.00128937	389/26242	2/4
Class644	KEGG_NATURAL_KILLER_CELL_MEDIATED_CYTOTOXICITY	0.00162688	131/26242	2/3
Class703	KEGG_OLFACTORY_TRANSDUCTION	0.00195324	389/26242	2/3
Class539	KEGG_PYRIMIDINE_METABOLISM	0.00255886	96/26242	2/8
Class90	KEGG_CYTOSOLIC_DNA_SENSING_PATHWAY	0.00318958	56/26242	2/9
Class245	KEGG_SNARE_INTERACTIONS_IN_VESICULAR_TRANSPORT	0.00383458	38/26242	2/17
Class381	KEGG_FOCAL_ADHESION	0.00507283	199/26242	2/5
Class99	KEGG_SYSTEMIC_LUPUS_ERYTHEMATOSUS	0.00552449	134/26242	2/11
Class764	KEGG_NEUROTROPHIN_SIGNALING_PATHWAY	0.00643679	126/26242	2/6
Class204	KEGG_SPLICEOSOME	0.00834854	124/26242	2/13
Class580	KEGG_NEUROACTIVE_LIGAND_RECEPTOR_INTERACTION	0.0398213	270/26242	2/9
Class603	KEGG_OLFACTORY_TRANSDUCTION	0.0468132	389/26242	2/5
Class217	KEGG_MAPK_SIGNALING_PATHWAY	0.082133	266/26242	2/12

## Sheet: CESC_IMR90
SCH_Class	KEGG_Pathway	P-Value	Path_Size	Included_Number
Class890	KEGG_OLFACTORY_TRANSDUCTION	3.70757e-06	389/26242	5/15
Class891	KEGG_OLFACTORY_TRANSDUCTION	2.03945e-05	389/26242	5/18
Class916	KEGG_OLFACTORY_TRANSDUCTION	0.000106315	389/26242	6/34
Class1222	KEGG_BUTANOATE_METABOLISM	0.000116648	34/26242	2/9
Class520	KEGG_SYSTEMIC_LUPUS_ERYTHEMATOSUS	0.000128797	134/26242	3/8
Class697	KEGG_FRUCTOSE_AND_MANNOSE_METABOLISM	0.000146166	34/26242	2/6
Class1019	KEGG_TASTE_TRANSDUCTION	0.000148521	50/26242	2/7
Class1468	KEGG_TGF_BETA_SIGNALING_PATHWAY	0.000206064	85/26242	2/5
Class899	KEGG_OLFACTORY_TRANSDUCTION	0.000219182	389/26242	2/2
Class820	KEGG_PROSTATE_CANCER	0.000231831	89/26242	3/11
Class505	KEGG_ANTIGEN_PROCESSING_AND_PRESENTATION	0.000302268	80/26242	2/3
Class271	KEGG_REGULATION_OF_AUTOPHAGY	0.000308979	35/26242	2/10
Class759	KEGG_REGULATION_OF_AUTOPHAGY	0.000310277	35/26242	2/5
Class1540	KEGG_OOCYTE_MEIOSIS	0.000390087	111/26242	2/2
Class930	KEGG_OLFACTORY_TRANSDUCTION	0.000643776	389/26242	3/12
Class177	KEGG_OXIDATIVE_PHOSPHORYLATION	0.000693365	116/26242	2/4
Class162	KEGG_ECM_RECEPTOR_INTERACTION	0.000753043	84/26242	2/6
Class682	KEGG_CYTOKINE_CYTOKINE_RECEPTOR_INTERACTION	0.000874344	260/26242	2/3
Class419	KEGG_HEDGEHOG_SIGNALING_PATHWAY	0.00100086	56/26242	2/6
Class583	KEGG_MATURITY_ONSET_DIABETES_OF_THE_YOUNG	0.00103265	25/26242	2/19
Class205	KEGG_PRIMARY_IMMUNODEFICIENCY	0.0010769	35/26242	2/15
Class563	KEGG_LYSINE_DEGRADATION	0.00110329	44/26242	2/10
Class939	KEGG_PATHWAYS_IN_CANCER	0.00121579	324/26242	2/2
Class34	KEGG_JAK_STAT_SIGNALING_PATHWAY	0.0013008	151/26242	2/5
Class902	KEGG_OLFACTORY_TRANSDUCTION	0.00130216	389/26242	2/3
Class1084	KEGG_SPHINGOLIPID_METABOLISM	0.00135554	39/26242	2/14
Class917	KEGG_OLFACTORY_TRANSDUCTION	0.00146689	389/26242	5/31
Class951	KEGG_VASOPRESSIN_REGULATED_WATER_REABSORPTION	0.00160524	44/26242	2/8
Class987	KEGG_VASCULAR_SMOOTH_MUSCLE_CONTRACTION	0.00188747	115/26242	2/5
Class534	KEGG_SYSTEMIC_LUPUS_ERYTHEMATOSUS	0.00212506	134/26242	4/48
Class841	KEGG_OLFACTORY_TRANSDUCTION	0.00216289	389/26242	4/19
Class1415	KEGG_FC_GAMMA_R_MEDIATED_PHAGOCYTOSIS	0.00236123	96/26242	2/6
Class894	KEGG_OLFACTORY_TRANSDUCTION	0.00248123	389/26242	4/20
Class371	KEGG_RETINOL_METABOLISM	0.00251764	63/26242	2/8
Class1038	KEGG_ECM_RECEPTOR_INTERACTION	0.00268846	84/26242	2/10
Class746	KEGG_OLFACTORY_TRANSDUCTION	0.00316054	389/26242	2/6
Class8	KEGG_FC_GAMMA_R_MEDIATED_PHAGOCYTOSIS	0.00412229	96/26242	2/7
Class91	KEGG_PANTOTHENATE_AND_COA_BIOSYNTHESIS	0.00433083	16/26242	2/31
Class862	KEGG_OLFACTORY_TRANSDUCTION	0.00438147	389/26242	2/7
Class468	KEGG_SYSTEMIC_LUPUS_ERYTHEMATOSUS	0.00552449	134/26242	2/11
Class1220	KEGG_ALDOSTERONE_REGULATED_SODIUM_REABSORPTION	0.00558093	42/26242	2/10
Class1462	KEGG_GNRH_SIGNALING_PATHWAY	0.00570676	101/26242	2/9
Class18	KEGG_NITROGEN_METABOLISM	0.0057278	23/26242	2/19
Class911	KEGG_OLFACTORY_TRANSDUCTION	0.00632109	389/26242	2/6
Class771	KEGG_RETINOL_METABOLISM	0.00677286	63/26242	2/18
Class871	KEGG_NUCLEOTIDE_EXCISION_REPAIR	0.00692079	44/26242	2/19
Class195	KEGG_PENTOSE_AND_GLUCURONATE_INTERCONVERSIONS	0.00721398	27/26242	2/24
Class816	KEGG_ENDOCYTOSIS	0.00748278	178/26242	2/8
Class202	KEGG_PYRIMIDINE_METABOLISM	0.00784219	96/26242	2/11
Class1173	KEGG_B_CELL_RECEPTOR_SIGNALING_PATHWAY	0.00806386	74/26242	2/11
Class961	KEGG_FOCAL_ADHESION	0.00841247	199/26242	2/6
Class190	KEGG_ENDOCYTOSIS	0.00866293	178/26242	2/12
Class554	KEGG_EPITHELIAL_CELL_SIGNALING_IN_HELICOBACTER_PYLORI_INFECTION	0.00869939	67/26242	2/11
Class1533	KEGG_CELL_CYCLE	0.0100182	124/26242	2/13
Class565	KEGG_CELL_ADHESION_MOLECULES_CAMS	0.0104413	131/26242	2/9
Class977	KEGG_RNA_DEGRADATION	0.0111121	57/26242	2/17
Class685	KEGG_REGULATION_OF_ACTIN_CYTOSKELETON	0.0114454	212/26242	2/6
Class762	KEGG_JAK_STAT_SIGNALING_PATHWAY	0.0115313	151/26242	2/9
Class13	KEGG_PATHOGENIC_ESCHERICHIA_COLI_INFECTION	0.0127123	55/26242	2/24
Class77	KEGG_CELL_ADHESION_MOLECULES_CAMS	0.0129825	131/26242	2/14
Class976	KEGG_P53_SIGNALING_PATHWAY	0.0131989	67/26242	2/15
Class448	KEGG_AMINOACYL_TRNA_BIOSYNTHESIS	0.0143609	41/26242	2/26
Class37	KEGG_TIGHT_JUNCTION	0.0151462	131/26242	2/14
Class1057	KEGG_WNT_SIGNALING_PATHWAY	0.0154192	149/26242	2/19
Class895	KEGG_OLFACTORY_TRANSDUCTION	0.0158027	389/26242	2/6
Class733	KEGG_OLFACTORY_TRANSDUCTION	0.0165547	389/26242	3/13
Class393	KEGG_NEUROACTIVE_LIGAND_RECEPTOR_INTERACTION	0.0170091	270/26242	2/8
Class101	KEGG_PPAR_SIGNALING_PATHWAY	0.017677	69/26242	3/66
Class449	KEGG_ENDOCYTOSIS	0.0178784	178/26242	2/10
Class45	KEGG_CELL_ADHESION_MOLECULES_CAMS	0.0195219	131/26242	2/21
Class996	KEGG_CYTOKINE_CYTOKINE_RECEPTOR_INTERACTION	0.0208782	260/26242	2/10
Class610	KEGG_PATHWAYS_IN_CANCER	0.0222418	324/26242	2/5
Class1406	KEGG_GNRH_SIGNALING_PATHWAY	0.0222564	101/26242	2/13
Class992	KEGG_MAPK_SIGNALING_PATHWAY	0.0228651	266/26242	2/7
Class153	KEGG_REGULATION_OF_ACTIN_CYTOSKELETON	0.0247802	212/26242	2/9
Class896	KEGG_OLFACTORY_TRANSDUCTION	0.0252843	389/26242	2/6
Class392	KEGG_LYSOSOME	0.0257099	119/26242	2/20
Class35	KEGG_ERBB_SIGNALING_PATHWAY	0.0259661	87/26242	2/12
Class24	KEGG_AXON_GUIDANCE	0.0275413	128/26242	2/17
Class1064	KEGG_PATHWAYS_IN_CANCER	0.028358	324/26242	2/8
Class886	KEGG_OLFACTORY_TRANSDUCTION	0.0284449	389/26242	2/6
Class889	KEGG_OLFACTORY_TRANSDUCTION	0.0294604	389/26242	2/9
Class1245	KEGG_FOCAL_ADHESION	0.0295391	199/26242	2/8
Class36	KEGG_ECM_RECEPTOR_INTERACTION	0.0306961	84/26242	2/17
Class296	KEGG_AXON_GUIDANCE	0.0332883	128/26242	2/15
Class515	KEGG_SYSTEMIC_LUPUS_ERYTHEMATOSUS	0.0355606	134/26242	2/16
Class278	KEGG_INSULIN_SIGNALING_PATHWAY	0.0361357	137/26242	2/9
Class745	KEGG_RIBOSOME	0.0371783	87/26242	2/24
Class1285	KEGG_CHEMOKINE_SIGNALING_PATHWAY	0.0395091	188/26242	2/14
Class31	KEGG_LEUKOCYTE_TRANSENDOTHELIAL_MIGRATION	0.0401823	116/26242	2/16
Class880	KEGG_OLFACTORY_TRANSDUCTION	0.0404941	389/26242	2/8
Class535	KEGG_GLUTATHIONE_METABOLISM	0.0442998	50/26242	2/28
Class71	KEGG_LONG_TERM_POTENTIATION	0.0443318	69/26242	2/21
Class294	KEGG_NEUROACTIVE_LIGAND_RECEPTOR_INTERACTION	0.0455219	270/26242	2/12
Class571	KEGG_CALCIUM_SIGNALING_PATHWAY	0.0501806	176/26242	2/14
Class849	KEGG_CHEMOKINE_SIGNALING_PATHWAY	0.0511288	188/26242	2/11
Class872	KEGG_OLFACTORY_TRANSDUCTION	0.0524484	389/26242	2/12
Class160	KEGG_OOCYTE_MEIOSIS	0.0532084	111/26242	2/17
Class99	KEGG_STEROID_HORMONE_BIOSYNTHESIS	0.054736	55/26242	2/39
Class944	KEGG_ENDOCYTOSIS	0.0586589	178/26242	2/18
Class1161	KEGG_LYSOSOME	0.0624382	119/26242	2/20
Class861	KEGG_OLFACTORY_TRANSDUCTION	0.0636335	389/26242	2/8
Class216	KEGG_DRUG_METABOLISM_OTHER_ENZYMES	0.0648554	51/26242	2/36
Class1209	KEGG_CELL_ADHESION_MOLECULES_CAMS	0.0721661	131/26242	2/15
Class826	KEGG_AXON_GUIDANCE	0.0762215	128/26242	2/20
Class1016	KEGG_HYPERTROPHIC_CARDIOMYOPATHY_HCM	0.101478	83/26242	2/30
Class842	KEGG_OLFACTORY_TRANSDUCTION	0.105633	389/26242	3/23
Class3	KEGG_ALZHEIMERS_DISEASE	0.118389	156/26242	3/51
Class1	KEGG_LYSOSOME	0.119631	119/26242	2/27
Class622	KEGG_PROSTATE_CANCER	0.120875	89/26242	2/23
Class1134	KEGG_CHEMOKINE_SIGNALING_PATHWAY	0.121095	188/26242	2/11
Class72	KEGG_PANCREATIC_CANCER	0.124097	70/26242	2/31
Class88	KEGG_GNRH_SIGNALING_PATHWAY	0.13407	101/26242	2/24
Class137	KEGG_ALZHEIMERS_DISEASE	0.13504	156/26242	2/22
Class1232	KEGG_HUNTINGTONS_DISEASE	0.149576	172/26242	2/16
Class870	KEGG_OLFACTORY_TRANSDUCTION	0.157345	389/26242	2/12
Class275	KEGG_CYTOKINE_CYTOKINE_RECEPTOR_INTERACTION	0.161714	260/26242	2/18
Class78	KEGG_SPLICEOSOME	0.169969	124/26242	2/28
Class906	KEGG_OLFACTORY_TRANSDUCTION	0.200709	389/26242	2/18
Class586	KEGG_FOCAL_ADHESION	0.203362	199/26242	2/22
Class1239	KEGG_MAPK_SIGNALING_PATHWAY	0.212513	266/26242	2/16
Class47	KEGG_SMALL_CELL_LUNG_CANCER	0.22671	84/26242	2/43
Class15	KEGG_ENDOCYTOSIS	0.228427	178/26242	2/30
Class23	KEGG_PATHWAYS_IN_CANCER	0.387851	324/26242	2/22
Class511	KEGG_MAPK_SIGNALING_PATHWAY	0.397621	266/26242	2/21
Class315	KEGG_AXON_GUIDANCE	0.411602	128/26242	2/42
Class1300	KEGG_ENDOCYTOSIS	0.417364	178/26242	2/37
Class1299	KEGG_PATHWAYS_IN_CANCER	0.605171	324/26242	2/25
Class75	KEGG_PATHWAYS_IN_CANCER	1	324/26242	2/28

## Sheet: CESC_hESC
SCH_Class	KEGG_Pathway	P-Value	Path_Size	Included_Number
Class625	KEGG_OLFACTORY_TRANSDUCTION	5.10153e-09	389/26242	7/17
Class420	KEGG_SYSTEMIC_LUPUS_ERYTHEMATOSUS	1.30193e-07	134/26242	3/3
Class346	KEGG_AMINOACYL_TRNA_BIOSYNTHESIS	2.38159e-06	41/26242	2/2
Class921	KEGG_BUTANOATE_METABOLISM	1.62538e-05	34/26242	2/5
Class657	KEGG_OLFACTORY_TRANSDUCTION	9.33914e-05	389/26242	6/31
Class984	KEGG_CHEMOKINE_SIGNALING_PATHWAY	0.000102106	188/26242	2/2
Class1028	KEGG_TGF_BETA_SIGNALING_PATHWAY	0.000155529	85/26242	2/2
Class1203	KEGG_JAK_STAT_SIGNALING_PATHWAY	0.000196605	151/26242	2/3
Class656	KEGG_OLFACTORY_TRANSDUCTION	0.000219182	389/26242	2/2
Class633	KEGG_OLFACTORY_TRANSDUCTION	0.000219182	389/26242	2/2
Class558	KEGG_ENDOCYTOSIS	0.000228763	178/26242	2/2
Class528	KEGG_REGULATION_OF_AUTOPHAGY	0.000310277	35/26242	2/5
Class1184	KEGG_OOCYTE_MEIOSIS	0.000390087	111/26242	2/2
Class23	KEGG_FC_GAMMA_R_MEDIATED_PHAGOCYTOSIS	0.000554917	96/26242	2/3
Class638	KEGG_OLFACTORY_TRANSDUCTION	0.000651079	389/26242	2/3
Class684	KEGG_PATHWAYS_IN_CANCER	0.00121579	324/26242	2/2
Class918	KEGG_ALDOSTERONE_REGULATED_SODIUM_REABSORPTION	0.0012216	42/26242	2/5
Class39	KEGG_TIGHT_JUNCTION	0.00122223	131/26242	3/19
Class573	KEGG_ENDOCYTOSIS	0.00135426	178/26242	2/5
Class579	KEGG_OLFACTORY_TRANSDUCTION	0.00212787	389/26242	2/5
Class626	KEGG_OLFACTORY_TRANSDUCTION	0.00212787	389/26242	2/5
Class224	KEGG_ENDOCYTOSIS	0.00217653	178/26242	2/4
Class652	KEGG_OLFACTORY_TRANSDUCTION	0.00257874	389/26242	2/4
Class71	KEGG_NEUROTROPHIN_SIGNALING_PATHWAY	0.00292074	126/26242	4/43
Class601	KEGG_OLFACTORY_TRANSDUCTION	0.0039055	389/26242	3/11
Class629	KEGG_OLFACTORY_TRANSDUCTION	0.00399447	389/26242	4/24
Class572	KEGG_OLFACTORY_TRANSDUCTION	0.00438147	389/26242	2/7
Class944	KEGG_TIGHT_JUNCTION	0.0043935	131/26242	2/6
Class169	KEGG_ENDOCYTOSIS	0.00478892	178/26242	2/9
Class263	KEGG_CHEMOKINE_SIGNALING_PATHWAY	0.00553665	188/26242	2/5
Class113	KEGG_PEROXISOME	0.00640236	78/26242	2/20
Class532	KEGG_JAK_STAT_SIGNALING_PATHWAY	0.00677769	151/26242	2/7
Class258	KEGG_CYTOKINE_CYTOKINE_RECEPTOR_INTERACTION	0.0085729	260/26242	2/6
Class634	KEGG_OLFACTORY_TRANSDUCTION	0.00876293	389/26242	2/7
Class1082	KEGG_FC_GAMMA_R_MEDIATED_PHAGOCYTOSIS	0.0152251	96/26242	2/14
Class411	KEGG_GLUTATHIONE_METABOLISM	0.0186814	50/26242	2/25
Class595	KEGG_OLFACTORY_TRANSDUCTION	0.0189633	389/26242	2/6
Class100	KEGG_PPAR_SIGNALING_PATHWAY	0.0216017	69/26242	3/68
Class1014	KEGG_NEUROACTIVE_LIGAND_RECEPTOR_INTERACTION	0.0217207	270/26242	2/9
Class506	KEGG_OLFACTORY_TRANSDUCTION	0.0218808	389/26242	3/14
Class1075	KEGG_HEMATOPOIETIC_CELL_LINEAGE	0.0327863	85/26242	2/24
Class244	KEGG_INSULIN_SIGNALING_PATHWAY	0.0361357	137/26242	2/9
Class622	KEGG_OLFACTORY_TRANSDUCTION	0.0441362	389/26242	2/11
Class612	KEGG_OLFACTORY_TRANSDUCTION	0.0515556	389/26242	2/9
Class67	KEGG_ALZHEIMERS_DISEASE	0.0540436	156/26242	2/17
Class518	KEGG_OLFACTORY_TRANSDUCTION	0.060777	389/26242	2/15
Class571	KEGG_APOPTOSIS	0.0620821	86/26242	2/21
Class517	KEGG_NEUROTROPHIN_SIGNALING_PATHWAY	0.0704199	126/26242	2/23
Class15	KEGG_LYSOSOME	0.0802366	119/26242	2/26
Class378	KEGG_PATHWAYS_IN_CANCER	0.100948	324/26242	2/11
Class85	KEGG_FC_GAMMA_R_MEDIATED_PHAGOCYTOSIS	0.112931	96/26242	2/28
Class75	KEGG_OLFACTORY_TRANSDUCTION	0.163844	389/26242	3/35
Class78	KEGG_SPLICEOSOME	0.169969	124/26242	2/28
Class69	KEGG_OLFACTORY_TRANSDUCTION	0.180944	389/26242	2/27
Class131	KEGG_MAPK_SIGNALING_PATHWAY	0.225158	266/26242	2/18
Class48	KEGG_VEGF_SIGNALING_PATHWAY	0.317317	75/26242	2/48
Class4	KEGG_OLFACTORY_TRANSDUCTION	1	389/26242	2/58
Class18	KEGG_OLFACTORY_TRANSDUCTION	1	389/26242	2/24

## Sheet: HNSC_IMR90
SCH_Class	KEGG_Pathway	P-Value	Path_Size	Included_Number
Class711	KEGG_SYSTEMIC_LUPUS_ERYTHEMATOSUS	5.33147e-07	134/26242	4/10
Class1256	KEGG_OLFACTORY_TRANSDUCTION	1.6065e-06	389/26242	4/7
Class1203	KEGG_OLFACTORY_TRANSDUCTION	1.6065e-06	389/26242	4/7
Class1201	KEGG_OLFACTORY_TRANSDUCTION	2.02879e-06	389/26242	5/12
Class1220	KEGG_OLFACTORY_TRANSDUCTION	1.27877e-05	389/26242	3/4
Class417	KEGG_AXON_GUIDANCE	2.73775e-05	128/26242	3/7
Class190	KEGG_PPAR_SIGNALING_PATHWAY	3.40683e-05	69/26242	2/2
Class537	KEGG_FATTY_ACID_METABOLISM	4.49663e-05	42/26242	2/3
Class515	KEGG_ASCORBATE_AND_ALDARATE_METABOLISM	5.74394e-05	25/26242	2/4
Class1409	KEGG_BUTANOATE_METABOLISM	6.50154e-05	34/26242	2/5
Class708	KEGG_SYSTEMIC_LUPUS_ERYTHEMATOSUS	7.73823e-05	134/26242	2/3
Class1067	KEGG_AXON_GUIDANCE	0.000141187	128/26242	2/3
Class1206	KEGG_ADHERENS_JUNCTION	0.000159998	73/26242	2/3
Class1050	KEGG_RIG_I_LIKE_RECEPTOR_SIGNALING_PATHWAY	0.000189053	70/26242	2/3
Class1723	KEGG_ARRHYTHMOGENIC_RIGHT_VENTRICULAR_CARDIOMYOPATHY_ARVC	0.00021142	74/26242	2/3
Class1297	KEGG_OLFACTORY_TRANSDUCTION	0.000219182	389/26242	2/2
Class839	KEGG_O_GLYCAN_BIOSYNTHESIS	0.000219221	27/26242	2/9
Class565	KEGG_TYROSINE_METABOLISM	0.000298862	42/26242	2/6
Class1545	KEGG_ECM_RECEPTOR_INTERACTION	0.00036297	84/26242	2/4
Class1715	KEGG_INTESTINAL_IMMUNE_NETWORK_FOR_IGA_PRODUCTION	0.000404003	46/26242	2/6
Class103	KEGG_COMPLEMENT_AND_COAGULATION_CASCADES	0.000406044	69/26242	2/6
Class1311	KEGG_OLFACTORY_TRANSDUCTION	0.000432939	389/26242	3/7
Class1516	KEGG_REGULATION_OF_ACTIN_CYTOSKELETON	0.000505543	212/26242	3/9
Class717	KEGG_RNA_POLYMERASE	0.000558982	29/26242	2/8
Class579	KEGG_NEUROACTIVE_LIGAND_RECEPTOR_INTERACTION	0.000628525	270/26242	2/3
Class1259	KEGG_OLFACTORY_TRANSDUCTION	0.000651079	389/26242	2/3
Class1165	KEGG_OLFACTORY_TRANSDUCTION	0.000651079	389/26242	2/3
Class1245	KEGG_LONG_TERM_DEPRESSION	0.000940374	70/26242	2/6
Class1173	KEGG_OLFACTORY_TRANSDUCTION	0.00128937	389/26242	2/4
Class1246	KEGG_OLFACTORY_TRANSDUCTION	0.00128937	389/26242	2/4
Class785	KEGG_SYSTEMIC_LUPUS_ERYTHEMATOSUS	0.00142044	134/26242	2/8
Class1730	KEGG_PATHWAYS_IN_CANCER	0.00151974	324/26242	2/2
Class225	KEGG_ECM_RECEPTOR_INTERACTION	0.0016798	84/26242	2/8
Class1293	KEGG_PARKINSONS_DISEASE	0.00187454	112/26242	2/6
Class1232	KEGG_OLFACTORY_TRANSDUCTION	0.00212787	389/26242	2/5
Class1227	KEGG_ACUTE_MYELOID_LEUKEMIA	0.00228172	57/26242	2/6
Class1202	KEGG_OLFACTORY_TRANSDUCTION	0.00257874	389/26242	2/4
Class250	KEGG_DRUG_METABOLISM_OTHER_ENZYMES	0.00280478	51/26242	2/10
Class1607	KEGG_VIBRIO_CHOLERAE_INFECTION	0.00281664	54/26242	2/9
Class410	KEGG_TIGHT_JUNCTION	0.002929	131/26242	2/6
Class1222	KEGG_OLFACTORY_TRANSDUCTION	0.00438147	389/26242	2/7
Class821	KEGG_WNT_SIGNALING_PATHWAY	0.00438389	149/26242	2/8
Class1594	KEGG_WNT_SIGNALING_PATHWAY	0.00438632	149/26242	2/4
Class688	KEGG_NEUROACTIVE_LIGAND_RECEPTOR_INTERACTION	0.00461846	270/26242	2/6
Class1746	KEGG_CHEMOKINE_SIGNALING_PATHWAY	0.0048549	188/26242	2/4
Class1325	KEGG_ALZHEIMERS_DISEASE	0.00520553	156/26242	2/5
Class1430	KEGG_OXIDATIVE_PHOSPHORYLATION	0.00546716	116/26242	2/9
Class1188	KEGG_OLFACTORY_TRANSDUCTION	0.00632109	389/26242	2/6
Class201	KEGG_NEUROACTIVE_LIGAND_RECEPTOR_INTERACTION	0.00763362	270/26242	2/13
Class393	KEGG_ENDOCYTOSIS	0.00845584	178/26242	2/7
Class16	KEGG_PATHWAYS_IN_CANCER	0.0086031	324/26242	3/10
Class259	KEGG_ENDOCYTOSIS	0.00993247	178/26242	2/10
Class1212	KEGG_OLFACTORY_TRANSDUCTION	0.0115697	389/26242	2/8
Class554	KEGG_HUNTINGTONS_DISEASE	0.0119641	172/26242	2/6
Class1351	KEGG_MAPK_SIGNALING_PATHWAY	0.013765	266/26242	2/8
Class1211	KEGG_OLFACTORY_TRANSDUCTION	0.0148951	389/26242	2/5
Class1296	KEGG_HUNTINGTONS_DISEASE	0.015149	172/26242	2/8
Class1813	KEGG_REGULATION_OF_ACTIN_CYTOSKELETON	0.0159382	212/26242	2/7
Class1247	KEGG_MAPK_SIGNALING_PATHWAY	0.0164421	266/26242	2/6
Class199	KEGG_OLFACTORY_TRANSDUCTION	0.0173546	389/26242	2/8
Class582	KEGG_FOCAL_ADHESION	0.017578	199/26242	2/7
Class289	KEGG_CYTOKINE_CYTOKINE_RECEPTOR_INTERACTION	0.023537	260/26242	2/9
Class1172	KEGG_OLFACTORY_TRANSDUCTION	0.0262888	389/26242	2/7
Class117	KEGG_FC_GAMMA_R_MEDIATED_PHAGOCYTOSIS	0.042528	96/26242	2/21
Class157	KEGG_JAK_STAT_SIGNALING_PATHWAY	0.043819	151/26242	2/9
Class1410	KEGG_CYTOKINE_CYTOKINE_RECEPTOR_INTERACTION	0.0447508	260/26242	2/8
Class1237	KEGG_OLFACTORY_TRANSDUCTION	0.0578486	389/26242	2/8
Class257	KEGG_CYTOKINE_CYTOKINE_RECEPTOR_INTERACTION	0.060448	260/26242	2/12
Class115	KEGG_MELANOGENESIS	0.0611708	101/26242	2/16
Class1266	KEGG_OLFACTORY_TRANSDUCTION	0.0636335	389/26242	2/8
Class141	KEGG_SYSTEMIC_LUPUS_ERYTHEMATOSUS	0.0903771	134/26242	2/17
Class142	KEGG_CHEMOKINE_SIGNALING_PATHWAY	0.0905638	188/26242	2/17
Class6	KEGG_OLFACTORY_TRANSDUCTION	0.118009	389/26242	2/12
Class1432	KEGG_MAPK_SIGNALING_PATHWAY	0.151106	266/26242	2/17

[truncated: 15 more sheets: HNSC_hESC, KIRP_IMR90, KIRP_hESC, LGG_IMR90, LGG_hESC, LUAD_IMR90, LUAD_hESC, PAAD_IMR90, PAAD_hESC, PRAD_IMR90, PRAD_hESC, STAD_IMR90, STAD_hESC, UCS_IMR90, UCS_hESC]
