# Supplementary material for: Chromatin accessibility contributes to simultaneous mutations of cancer genes
Source: Sci Rep. 2016 Oct 20;6:35270. doi: 10.1038/srep35270 (PMC5071887; doi:10.1038/srep35270)
Supplement: Supplementary Table 4-2 [file srep35270-s9.xls]

## Sheet: Overall
Supplementary Table 4-2. Pathway Occurence Statistics
IMR90			hESC
Pathway	Occurance	Cancer_List	Pathway	Occurance	Cancer_List
KEGG_OLFACTORY_TRANSDUCTION	12	ACC;BLCA;BRCA;CESC;HNSC;KIRP;LGG;LUAD;PAAD;PRAD;STAD;UCS	KEGG_OLFACTORY_TRANSDUCTION	12	ACC;BLCA;BRCA;CESC;HNSC;KIRP;LGG;LUAD;PAAD;PRAD;STAD;UCS
KEGG_NEUROACTIVE_LIGAND_RECEPTOR_INTERACTION	10	ACC;BRCA;CESC;HNSC;KIRP;LUAD;PAAD;PRAD;STAD;UCS	KEGG_NEUROACTIVE_LIGAND_RECEPTOR_INTERACTION	8	ACC;BLCA;BRCA;CESC;PAAD;PRAD;STAD;UCS
KEGG_AXON_GUIDANCE	9	ACC;BLCA;CESC;HNSC;LGG;LUAD;PAAD;STAD;UCS	KEGG_CHEMOKINE_SIGNALING_PATHWAY	7	ACC;CESC;HNSC;KIRP;PAAD;PRAD;STAD
KEGG_ECM_RECEPTOR_INTERACTION	9	ACC;CESC;HNSC;KIRP;LGG;LUAD;PAAD;PRAD;STAD	KEGG_CYTOKINE_CYTOKINE_RECEPTOR_INTERACTION	7	CESC;HNSC;KIRP;LUAD;PAAD;STAD;UCS
KEGG_PATHWAYS_IN_CANCER	9	ACC;BLCA;CESC;HNSC;KIRP;LGG;PRAD;STAD;UCS	KEGG_ENDOCYTOSIS	7	BLCA;CESC;HNSC;KIRP;LGG;PAAD;STAD
KEGG_SYSTEMIC_LUPUS_ERYTHEMATOSUS	8	ACC;BLCA;BRCA;CESC;HNSC;LUAD;PAAD;STAD	KEGG_AXON_GUIDANCE	5	HNSC;LUAD;PAAD;PRAD;STAD
KEGG_REGULATION_OF_ACTIN_CYTOSKELETON	8	CESC;HNSC;KIRP;LGG;LUAD;PRAD;STAD;UCS	KEGG_ECM_RECEPTOR_INTERACTION	5	ACC;BRCA;KIRP;PAAD;STAD
KEGG_FOCAL_ADHESION	8	ACC;BLCA;CESC;HNSC;LGG;LUAD;PAAD;STAD	KEGG_REGULATION_OF_ACTIN_CYTOSKELETON	5	BLCA;KIRP;LUAD;PAAD;STAD
KEGG_CHEMOKINE_SIGNALING_PATHWAY	7	ACC;CESC;HNSC;KIRP;PRAD;STAD;UCS	KEGG_SYSTEMIC_LUPUS_ERYTHEMATOSUS	5	BRCA;CESC;PAAD;STAD;UCS
KEGG_ARRHYTHMOGENIC_RIGHT_VENTRICULAR_CARDIOMYOPATHY_ARVC	7	ACC;BLCA;HNSC;KIRP;PAAD;PRAD;STAD	KEGG_REGULATION_OF_AUTOPHAGY	5	BLCA;BRCA;CESC;LUAD;STAD
KEGG_MELANOGENESIS	7	ACC;BLCA;BRCA;KIRP;PRAD;STAD;UCS	KEGG_ANTIGEN_PROCESSING_AND_PRESENTATION	5	ACC;KIRP;PAAD;PRAD;STAD
KEGG_MAPK_SIGNALING_PATHWAY	7	ACC;BLCA;CESC;HNSC;LGG;LUAD;STAD	KEGG_HEMATOPOIETIC_CELL_LINEAGE	4	BLCA;CESC;LUAD;UCS
KEGG_JAK_STAT_SIGNALING_PATHWAY	7	ACC;CESC;HNSC;KIRP;PAAD;PRAD;STAD	KEGG_VIRAL_MYOCARDITIS	4	LUAD;PAAD;PRAD;STAD
KEGG_ENDOCYTOSIS	7	ACC;BLCA;CESC;HNSC;LUAD;PAAD;PRAD	KEGG_TGF_BETA_SIGNALING_PATHWAY	4	BLCA;CESC;PAAD;STAD
KEGG_VIRAL_MYOCARDITIS	6	ACC;KIRP;LGG;LUAD;PRAD;STAD	KEGG_COMPLEMENT_AND_COAGULATION_CASCADES	4	ACC;KIRP;LUAD;PAAD
KEGG_PURINE_METABOLISM	6	KIRP;LGG;LUAD;PAAD;PRAD;STAD	KEGG_NEUROTROPHIN_SIGNALING_PATHWAY	4	BRCA;CESC;PAAD;STAD
KEGG_INSULIN_SIGNALING_PATHWAY	6	BLCA;CESC;KIRP;LUAD;PAAD;PRAD	KEGG_FOCAL_ADHESION	4	BLCA;BRCA;KIRP;STAD
KEGG_CYTOKINE_CYTOKINE_RECEPTOR_INTERACTION	6	ACC;CESC;HNSC;LUAD;PRAD;STAD	KEGG_BUTANOATE_METABOLISM	4	CESC;KIRP;LUAD;PAAD
KEGG_BUTANOATE_METABOLISM	5	CESC;HNSC;KIRP;LUAD;PAAD	KEGG_CALCIUM_SIGNALING_PATHWAY	4	BRCA;PAAD;PRAD;STAD
KEGG_CALCIUM_SIGNALING_PATHWAY	5	BLCA;BRCA;LGG;PAAD;PRAD	KEGG_PYRIMIDINE_METABOLISM	4	BRCA;LUAD;PAAD;STAD
KEGG_ANTIGEN_PROCESSING_AND_PRESENTATION	5	ACC;CESC;KIRP;LUAD;PRAD	KEGG_JAK_STAT_SIGNALING_PATHWAY	3	CESC;KIRP;PRAD
KEGG_RETINOL_METABOLISM	5	ACC;CESC;LUAD;PRAD;STAD	KEGG_FC_GAMMA_R_MEDIATED_PHAGOCYTOSIS	3	BRCA;CESC;PAAD
KEGG_HUNTINGTONS_DISEASE	5	ACC;BLCA;HNSC;STAD;UCS	KEGG_CELL_CYCLE	3	BLCA;STAD;UCS
KEGG_CELL_ADHESION_MOLECULES_CAMS	5	BLCA;CESC;KIRP;LUAD;STAD	KEGG_ADHERENS_JUNCTION	3	HNSC;LUAD;STAD
KEGG_TASTE_TRANSDUCTION	5	ACC;BLCA;CESC;LUAD;PAAD	KEGG_PEROXISOME	3	BLCA;CESC;KIRP
KEGG_RNA_DEGRADATION	5	ACC;BLCA;CESC;PAAD;STAD	KEGG_ARRHYTHMOGENIC_RIGHT_VENTRICULAR_CARDIOMYOPATHY_ARVC	3	ACC;HNSC;STAD
KEGG_SPLICEOSOME	5	ACC;BLCA;LGG;LUAD;STAD	KEGG_GLUTATHIONE_METABOLISM	3	BLCA;CESC;STAD
KEGG_LYSOSOME	5	ACC;CESC;KIRP;PAAD;STAD	KEGG_AMINOACYL_TRNA_BIOSYNTHESIS	3	CESC;KIRP;STAD
KEGG_COMPLEMENT_AND_COAGULATION_CASCADES	5	BLCA;BRCA;HNSC;KIRP;PAAD	KEGG_INSULIN_SIGNALING_PATHWAY	3	BLCA;CESC;LUAD
KEGG_FATTY_ACID_METABOLISM	5	BLCA;HNSC;LUAD;PRAD;STAD	KEGG_LYSOSOME	3	ACC;KIRP;STAD
KEGG_TIGHT_JUNCTION	5	CESC;HNSC;KIRP;LUAD;PRAD	KEGG_MELANOGENESIS	3	PAAD;PRAD;STAD
KEGG_CELL_CYCLE	4	BLCA;CESC;LUAD;STAD	KEGG_PPAR_SIGNALING_PATHWAY	3	CESC;HNSC;LUAD
KEGG_BASAL_CELL_CARCINOMA	4	LUAD;PAAD;PRAD;STAD	KEGG_SPLICEOSOME	3	BRCA;LGG;STAD
KEGG_WNT_SIGNALING_PATHWAY	4	CESC;HNSC;LUAD;PRAD	KEGG_PATHWAYS_IN_CANCER	3	BLCA;CESC;PAAD
KEGG_REGULATION_OF_AUTOPHAGY	4	BRCA;CESC;LUAD;STAD	KEGG_ASTHMA	3	BLCA;LUAD;PAAD
KEGG_UBIQUITIN_MEDIATED_PROTEOLYSIS	4	BLCA;BRCA;STAD;UCS	KEGG_TIGHT_JUNCTION	3	CESC;LGG;PRAD
KEGG_ASCORBATE_AND_ALDARATE_METABOLISM	4	HNSC;LUAD;PAAD;STAD	KEGG_PURINE_METABOLISM	3	BLCA;LGG;PAAD
KEGG_P53_SIGNALING_PATHWAY	4	BLCA;BRCA;CESC;PAAD	KEGG_FATTY_ACID_METABOLISM	3	BLCA;HNSC;LUAD
KEGG_ALDOSTERONE_REGULATED_SODIUM_REABSORPTION	4	ACC;CESC;LUAD;PAAD	KEGG_STEROID_HORMONE_BIOSYNTHESIS	2	ACC;STAD
KEGG_TRYPTOPHAN_METABOLISM	4	BLCA;KIRP;PAAD;STAD	KEGG_PROSTATE_CANCER	2	LUAD;PRAD
KEGG_B_CELL_RECEPTOR_SIGNALING_PATHWAY	4	BLCA;CESC;PAAD;PRAD	KEGG_NATURAL_KILLER_CELL_MEDIATED_CYTOTOXICITY	2	BRCA;LUAD
KEGG_ALZHEIMERS_DISEASE	4	BRCA;HNSC;PAAD;STAD	KEGG_VASCULAR_SMOOTH_MUSCLE_CONTRACTION	2	BLCA;STAD
KEGG_PPAR_SIGNALING_PATHWAY	4	CESC;HNSC;PAAD;STAD	KEGG_MAPK_SIGNALING_PATHWAY	2	KIRP;PAAD
KEGG_PYRIMIDINE_METABOLISM	4	CESC;LUAD;PAAD;PRAD	KEGG_BASAL_CELL_CARCINOMA	2	PAAD;STAD
KEGG_NEUROTROPHIN_SIGNALING_PATHWAY	4	ACC;BLCA;BRCA;LUAD	KEGG_AMINO_SUGAR_AND_NUCLEOTIDE_SUGAR_METABOLISM	2	BLCA;UCS
KEGG_FC_GAMMA_R_MEDIATED_PHAGOCYTOSIS	3	BRCA;CESC;HNSC	KEGG_MTOR_SIGNALING_PATHWAY	2	BLCA;PRAD
KEGG_FRUCTOSE_AND_MANNOSE_METABOLISM	3	BLCA;CESC;STAD	KEGG_HUNTINGTONS_DISEASE	2	ACC;HNSC
KEGG_PROSTATE_CANCER	3	CESC;LUAD;PRAD	KEGG_B_CELL_RECEPTOR_SIGNALING_PATHWAY	2	KIRP;PAAD
KEGG_HEMATOPOIETIC_CELL_LINEAGE	3	BRCA;KIRP;LUAD	KEGG_ARACHIDONIC_ACID_METABOLISM	2	STAD;UCS
KEGG_VASCULAR_SMOOTH_MUSCLE_CONTRACTION	3	BLCA;CESC;STAD	KEGG_ALANINE_ASPARTATE_AND_GLUTAMATE_METABOLISM	2	LGG;STAD
KEGG_ALLOGRAFT_REJECTION	3	KIRP;STAD;UCS	KEGG_UBIQUITIN_MEDIATED_PROTEOLYSIS	2	BRCA;PAAD
KEGG_TGF_BETA_SIGNALING_PATHWAY	3	BLCA;CESC;STAD	KEGG_RIG_I_LIKE_RECEPTOR_SIGNALING_PATHWAY	2	HNSC;STAD
KEGG_AUTOIMMUNE_THYROID_DISEASE	3	BRCA;PAAD;STAD	KEGG_INOSITOL_PHOSPHATE_METABOLISM	2	ACC;STAD
KEGG_ADHERENS_JUNCTION	3	BRCA;HNSC;STAD	KEGG_GAP_JUNCTION	2	KIRP;PAAD
KEGG_PARKINSONS_DISEASE	3	HNSC;LUAD;STAD	KEGG_N_GLYCAN_BIOSYNTHESIS	2	BLCA;PAAD
KEGG_ABC_TRANSPORTERS	3	BLCA;PAAD;STAD	KEGG_ABC_TRANSPORTERS	2	BRCA;PAAD
KEGG_TYROSINE_METABOLISM	3	HNSC;LUAD;PAAD	KEGG_ALDOSTERONE_REGULATED_SODIUM_REABSORPTION	2	CESC;PRAD
KEGG_RIG_I_LIKE_RECEPTOR_SIGNALING_PATHWAY	3	BLCA;HNSC;STAD	KEGG_TYROSINE_METABOLISM	2	LUAD;PAAD
KEGG_TYPE_II_DIABETES_MELLITUS	3	BLCA;LUAD;STAD	KEGG_CYTOSOLIC_DNA_SENSING_PATHWAY	1	BRCA
KEGG_NATURAL_KILLER_CELL_MEDIATED_CYTOTOXICITY	3	BLCA;BRCA;LUAD	KEGG_FRUCTOSE_AND_MANNOSE_METABOLISM	1	BLCA
KEGG_OOCYTE_MEIOSIS	3	BLCA;BRCA;CESC	KEGG_T_CELL_RECEPTOR_SIGNALING_PATHWAY	1	BLCA
KEGG_AMINO_SUGAR_AND_NUCLEOTIDE_SUGAR_METABOLISM	3	ACC;LUAD;UCS	KEGG_TERPENOID_BACKBONE_BIOSYNTHESIS	1	STAD
KEGG_MTOR_SIGNALING_PATHWAY	3	BLCA;LUAD;STAD	KEGG_ALLOGRAFT_REJECTION	1	STAD
KEGG_SMALL_CELL_LUNG_CANCER	3	BLCA;BRCA;UCS	KEGG_ADIPOCYTOKINE_SIGNALING_PATHWAY	1	KIRP
KEGG_NITROGEN_METABOLISM	3	ACC;CESC;KIRP	KEGG_OOCYTE_MEIOSIS	1	CESC
KEGG_GAP_JUNCTION	3	BRCA;PAAD;UCS	KEGG_METABOLISM_OF_XENOBIOTICS_BY_CYTOCHROME_P450	1	PAAD
KEGG_EPITHELIAL_CELL_SIGNALING_IN_HELICOBACTER_PYLORI_INFECTION	2	BRCA;CESC	KEGG_ENDOMETRIAL_CANCER	1	LUAD
KEGG_SPHINGOLIPID_METABOLISM	2	CESC;STAD	KEGG_RETINOL_METABOLISM	1	LUAD
KEGG_GLYCOSAMINOGLYCAN_BIOSYNTHESIS_HEPARAN_SULFATE	2	PAAD;PRAD	KEGG_CIRCADIAN_RHYTHM_MAMMAL	1	STAD
KEGG_GLUTATHIONE_METABOLISM	2	BLCA;CESC	KEGG_APOPTOSIS	1	STAD
KEGG_AMINOACYL_TRNA_BIOSYNTHESIS	2	CESC;PAAD	KEGG_CELL_ADHESION_MOLECULES_CAMS	1	UCS
KEGG_O_GLYCAN_BIOSYNTHESIS	2	HNSC;KIRP	KEGG_LONG_TERM_DEPRESSION	1	LUAD
KEGG_PRIMARY_IMMUNODEFICIENCY	2	ACC;CESC	KEGG_TASTE_TRANSDUCTION	1	PAAD
KEGG_ARACHIDONIC_ACID_METABOLISM	2	PAAD;STAD	KEGG_VEGF_SIGNALING_PATHWAY	1	STAD
KEGG_INTESTINAL_IMMUNE_NETWORK_FOR_IGA_PRODUCTION	2	BLCA;HNSC	KEGG_VIBRIO_CHOLERAE_INFECTION	1	KIRP
KEGG_GLYCOLYSIS_GLUCONEOGENESIS	2	BLCA;LUAD	KEGG_GLIOMA	1	BLCA
KEGG_ENDOMETRIAL_CANCER	2	PAAD;STAD	KEGG_DRUG_METABOLISM_CYTOCHROME_P450	1	BLCA
KEGG_STEROID_HORMONE_BIOSYNTHESIS	2	ACC;STAD	KEGG_LONG_TERM_POTENTIATION	1	BLCA
KEGG_VIBRIO_CHOLERAE_INFECTION	2	HNSC;KIRP	KEGG_LEISHMANIA_INFECTION	1	BLCA
KEGG_DRUG_METABOLISM_CYTOCHROME_P450	2	BLCA;STAD	KEGG_SMALL_CELL_LUNG_CANCER	1	ACC
KEGG_LONG_TERM_POTENTIATION	2	BLCA;CESC	KEGG_FOLATE_BIOSYNTHESIS	1	ACC
KEGG_APOPTOSIS	2	STAD;UCS	KEGG_SNARE_INTERACTIONS_IN_VESICULAR_TRANSPORT	1	BRCA
KEGG_PEROXISOME	2	ACC;STAD	KEGG_NUCLEOTIDE_EXCISION_REPAIR	1	ACC
KEGG_LEUKOCYTE_TRANSENDOTHELIAL_MIGRATION	2	CESC;LUAD	KEGG_RIBOSOME	1	BLCA
KEGG_RIBOSOME	2	BLCA;CESC	KEGG_ALZHEIMERS_DISEASE	1	BRCA
KEGG_HEDGEHOG_SIGNALING_PATHWAY	2	CESC;STAD	KEGG_LYSINE_DEGRADATION	1	HNSC
KEGG_OXIDATIVE_PHOSPHORYLATION	2	CESC;HNSC	KEGG_WNT_SIGNALING_PATHWAY	1	PAAD
KEGG_STARCH_AND_SUCROSE_METABOLISM	2	BLCA;BRCA	KEGG_AMYOTROPHIC_LATERAL_SCLEROSIS_ALS	1	BLCA
KEGG_ACUTE_MYELOID_LEUKEMIA	2	HNSC;STAD	KEGG_HYPERTROPHIC_CARDIOMYOPATHY_HCM	1	HNSC
KEGG_FOLATE_BIOSYNTHESIS	2	ACC;BLCA	KEGG_PRIMARY_IMMUNODEFICIENCY	1	PAAD
KEGG_NUCLEOTIDE_EXCISION_REPAIR	2	ACC;CESC	KEGG_TRYPTOPHAN_METABOLISM	1	LUAD
KEGG_MELANOMA	1	ACC	KEGG_LINOLEIC_ACID_METABOLISM	1	PAAD
KEGG_PHOSPHATIDYLINOSITOL_SIGNALING_SYSTEM	1	BLCA	KEGG_PENTOSE_PHOSPHATE_PATHWAY	1	PRAD
KEGG_CYTOSOLIC_DNA_SENSING_PATHWAY	1	BLCA	KEGG_ASCORBATE_AND_ALDARATE_METABOLISM	1	PAAD
KEGG_T_CELL_RECEPTOR_SIGNALING_PATHWAY	1	BLCA	KEGG_P53_SIGNALING_PATHWAY	1	BRCA
KEGG_GLYCEROPHOSPHOLIPID_METABOLISM	1	STAD
KEGG_ADIPOCYTOKINE_SIGNALING_PATHWAY	1	KIRP
KEGG_ERBB_SIGNALING_PATHWAY	1	CESC
KEGG_GLIOMA	1	BLCA
KEGG_GALACTOSE_METABOLISM	1	STAD
KEGG_PANTOTHENATE_AND_COA_BIOSYNTHESIS	1	CESC
KEGG_ONE_CARBON_POOL_BY_FOLATE	1	STAD
KEGG_GLYCEROLIPID_METABOLISM	1	ACC
KEGG_BASAL_TRANSCRIPTION_FACTORS	1	BLCA
KEGG_GLYCOSAMINOGLYCAN_BIOSYNTHESIS_CHONDROITIN_SULFATE	1	STAD
KEGG_THYROID_CANCER	1	ACC
KEGG_VASOPRESSIN_REGULATED_WATER_REABSORPTION	1	CESC
KEGG_AMYOTROPHIC_LATERAL_SCLEROSIS_ALS	1	BLCA
KEGG_PROXIMAL_TUBULE_BICARBONATE_RECLAMATION	1	STAD
KEGG_PANCREATIC_CANCER	1	BRCA
KEGG_CYSTEINE_AND_METHIONINE_METABOLISM	1	STAD
KEGG_INOSITOL_PHOSPHATE_METABOLISM	1	ACC
KEGG_CARDIAC_MUSCLE_CONTRACTION	1	BLCA
KEGG_GLYCINE_SERINE_AND_THREONINE_METABOLISM	1	BLCA
KEGG_TOLL_LIKE_RECEPTOR_SIGNALING_PATHWAY	1	ACC
KEGG_METABOLISM_OF_XENOBIOTICS_BY_CYTOCHROME_P450	1	PAAD
KEGG_DRUG_METABOLISM_OTHER_ENZYMES	1	HNSC
KEGG_CHRONIC_MYELOID_LEUKEMIA	1	BLCA
KEGG_BLADDER_CANCER	1	STAD
KEGG_TERPENOID_BACKBONE_BIOSYNTHESIS	1	STAD
KEGG_PROTEASOME	1	KIRP
KEGG_PATHOGENIC_ESCHERICHIA_COLI_INFECTION	1	CESC
KEGG_GNRH_SIGNALING_PATHWAY	1	CESC
KEGG_MATURITY_ONSET_DIABETES_OF_THE_YOUNG	1	CESC
KEGG_LONG_TERM_DEPRESSION	1	HNSC
KEGG_ARGININE_AND_PROLINE_METABOLISM	1	KIRP
KEGG_LYSINE_DEGRADATION	1	CESC
KEGG_HYPERTROPHIC_CARDIOMYOPATHY_HCM	1	ACC
KEGG_NON_HOMOLOGOUS_END_JOINING	1	STAD
KEGG_SNARE_INTERACTIONS_IN_VESICULAR_TRANSPORT	1	BRCA
KEGG_PRION_DISEASES	1	PAAD
KEGG_GRAFT_VERSUS_HOST_DISEASE	1	LUAD
KEGG_PENTOSE_AND_GLUCURONATE_INTERCONVERSIONS	1	CESC
KEGG_PYRUVATE_METABOLISM	1	PRAD
KEGG_RNA_POLYMERASE	1	HNSC
KEGG_LINOLEIC_ACID_METABOLISM	1	BLCA
KEGG_PENTOSE_PHOSPHATE_PATHWAY	1	PRAD
KEGG_ASTHMA	1	BLCA

## Sheet: ACC_IMR90
Pathway	Occurrence
KEGG_OLFACTORY_TRANSDUCTION	10
KEGG_ECM_RECEPTOR_INTERACTION	3
KEGG_NEUROACTIVE_LIGAND_RECEPTOR_INTERACTION	3
KEGG_ENDOCYTOSIS	2
KEGG_ARRHYTHMOGENIC_RIGHT_VENTRICULAR_CARDIOMYOPATHY_ARVC	2
KEGG_RETINOL_METABOLISM	1
KEGG_HYPERTROPHIC_CARDIOMYOPATHY_HCM	1
KEGG_PRIMARY_IMMUNODEFICIENCY	1
KEGG_SPLICEOSOME	1
KEGG_MELANOMA	1
KEGG_THYROID_CANCER	1
KEGG_SYSTEMIC_LUPUS_ERYTHEMATOSUS	1
KEGG_TOLL_LIKE_RECEPTOR_SIGNALING_PATHWAY	1
KEGG_RNA_DEGRADATION	1
KEGG_GLYCEROLIPID_METABOLISM	1
KEGG_MAPK_SIGNALING_PATHWAY	1
KEGG_AXON_GUIDANCE	1
KEGG_FOCAL_ADHESION	1
KEGG_MELANOGENESIS	1
KEGG_CHEMOKINE_SIGNALING_PATHWAY	1
KEGG_JAK_STAT_SIGNALING_PATHWAY	1
KEGG_NEUROTROPHIN_SIGNALING_PATHWAY	1
KEGG_NUCLEOTIDE_EXCISION_REPAIR	1
KEGG_FOLATE_BIOSYNTHESIS	1
KEGG_STEROID_HORMONE_BIOSYNTHESIS	1
KEGG_LYSOSOME	1
KEGG_VIRAL_MYOCARDITIS	1
KEGG_ALDOSTERONE_REGULATED_SODIUM_REABSORPTION	1
KEGG_HUNTINGTONS_DISEASE	1
KEGG_CYTOKINE_CYTOKINE_RECEPTOR_INTERACTION	1
KEGG_PATHWAYS_IN_CANCER	1
KEGG_TASTE_TRANSDUCTION	1
KEGG_ANTIGEN_PROCESSING_AND_PRESENTATION	1
KEGG_NITROGEN_METABOLISM	1
KEGG_PEROXISOME	1
KEGG_INOSITOL_PHOSPHATE_METABOLISM	1
KEGG_AMINO_SUGAR_AND_NUCLEOTIDE_SUGAR_METABOLISM	1

## Sheet: ACC_hESC
Pathway	Occurrence
KEGG_OLFACTORY_TRANSDUCTION	5
KEGG_ECM_RECEPTOR_INTERACTION	2
KEGG_INOSITOL_PHOSPHATE_METABOLISM	1
KEGG_ARRHYTHMOGENIC_RIGHT_VENTRICULAR_CARDIOMYOPATHY_ARVC	1
KEGG_ANTIGEN_PROCESSING_AND_PRESENTATION	1
KEGG_NEUROACTIVE_LIGAND_RECEPTOR_INTERACTION	1
KEGG_HUNTINGTONS_DISEASE	1
KEGG_STEROID_HORMONE_BIOSYNTHESIS	1
KEGG_LYSOSOME	1
KEGG_FOLATE_BIOSYNTHESIS	1
KEGG_SMALL_CELL_LUNG_CANCER	1
KEGG_COMPLEMENT_AND_COAGULATION_CASCADES	1
KEGG_NUCLEOTIDE_EXCISION_REPAIR	1
KEGG_CHEMOKINE_SIGNALING_PATHWAY	1

## Sheet: BLCA_IMR90
Pathway	Occurrence
KEGG_OLFACTORY_TRANSDUCTION	19
KEGG_CALCIUM_SIGNALING_PATHWAY	6
KEGG_SYSTEMIC_LUPUS_ERYTHEMATOSUS	4
KEGG_PATHWAYS_IN_CANCER	3
KEGG_ENDOCYTOSIS	3
KEGG_FOCAL_ADHESION	3
KEGG_B_CELL_RECEPTOR_SIGNALING_PATHWAY	2
KEGG_HUNTINGTONS_DISEASE	2
KEGG_GLUTATHIONE_METABOLISM	2
KEGG_SPLICEOSOME	2
KEGG_CELL_CYCLE	2
KEGG_GLYCOLYSIS_GLUCONEOGENESIS	2
KEGG_MAPK_SIGNALING_PATHWAY	2
KEGG_T_CELL_RECEPTOR_SIGNALING_PATHWAY	2
KEGG_UBIQUITIN_MEDIATED_PROTEOLYSIS	2
KEGG_FRUCTOSE_AND_MANNOSE_METABOLISM	2
KEGG_TGF_BETA_SIGNALING_PATHWAY	1
KEGG_INSULIN_SIGNALING_PATHWAY	1
KEGG_GLIOMA	1
KEGG_FATTY_ACID_METABOLISM	1
KEGG_DRUG_METABOLISM_CYTOCHROME_P450	1
KEGG_LONG_TERM_POTENTIATION	1
KEGG_ABC_TRANSPORTERS	1
KEGG_INTESTINAL_IMMUNE_NETWORK_FOR_IGA_PRODUCTION	1
KEGG_P53_SIGNALING_PATHWAY	1
KEGG_ASTHMA	1
KEGG_TASTE_TRANSDUCTION	1
KEGG_CARDIAC_MUSCLE_CONTRACTION	1
KEGG_LINOLEIC_ACID_METABOLISM	1
KEGG_TYPE_II_DIABETES_MELLITUS	1
KEGG_GLYCINE_SERINE_AND_THREONINE_METABOLISM	1
KEGG_ARRHYTHMOGENIC_RIGHT_VENTRICULAR_CARDIOMYOPATHY_ARVC	1
KEGG_CELL_ADHESION_MOLECULES_CAMS	1
KEGG_TRYPTOPHAN_METABOLISM	1
KEGG_MTOR_SIGNALING_PATHWAY	1
KEGG_RIG_I_LIKE_RECEPTOR_SIGNALING_PATHWAY	1
KEGG_PHOSPHATIDYLINOSITOL_SIGNALING_SYSTEM	1
KEGG_AMYOTROPHIC_LATERAL_SCLEROSIS_ALS	1
KEGG_CHRONIC_MYELOID_LEUKEMIA	1
KEGG_BASAL_TRANSCRIPTION_FACTORS	1
KEGG_STARCH_AND_SUCROSE_METABOLISM	1
KEGG_RIBOSOME	1
KEGG_RNA_DEGRADATION	1
KEGG_AXON_GUIDANCE	1
KEGG_MELANOGENESIS	1
KEGG_OOCYTE_MEIOSIS	1
KEGG_VASCULAR_SMOOTH_MUSCLE_CONTRACTION	1
KEGG_NEUROTROPHIN_SIGNALING_PATHWAY	1
KEGG_NATURAL_KILLER_CELL_MEDIATED_CYTOTOXICITY	1
KEGG_COMPLEMENT_AND_COAGULATION_CASCADES	1
KEGG_CYTOSOLIC_DNA_SENSING_PATHWAY	1
KEGG_SMALL_CELL_LUNG_CANCER	1
KEGG_FOLATE_BIOSYNTHESIS	1

## Sheet: BLCA_hESC
Pathway	Occurrence
KEGG_OLFACTORY_TRANSDUCTION	13
KEGG_PATHWAYS_IN_CANCER	2
KEGG_LEISHMANIA_INFECTION	1
KEGG_LONG_TERM_POTENTIATION	1
KEGG_FATTY_ACID_METABOLISM	1
KEGG_DRUG_METABOLISM_CYTOCHROME_P450	1
KEGG_GLIOMA	1
KEGG_INSULIN_SIGNALING_PATHWAY	1
KEGG_TGF_BETA_SIGNALING_PATHWAY	1
KEGG_GLUTATHIONE_METABOLISM	1
KEGG_PURINE_METABOLISM	1
KEGG_NEUROACTIVE_LIGAND_RECEPTOR_INTERACTION	1
KEGG_ASTHMA	1
KEGG_ENDOCYTOSIS	1
KEGG_N_GLYCAN_BIOSYNTHESIS	1
KEGG_AMINO_SUGAR_AND_NUCLEOTIDE_SUGAR_METABOLISM	1
KEGG_PEROXISOME	1
KEGG_MTOR_SIGNALING_PATHWAY	1
KEGG_CELL_CYCLE	1
KEGG_AMYOTROPHIC_LATERAL_SCLEROSIS_ALS	1
KEGG_RIBOSOME	1
KEGG_REGULATION_OF_AUTOPHAGY	1
KEGG_REGULATION_OF_ACTIN_CYTOSKELETON	1
KEGG_VASCULAR_SMOOTH_MUSCLE_CONTRACTION	1
KEGG_T_CELL_RECEPTOR_SIGNALING_PATHWAY	1
KEGG_FOCAL_ADHESION	1
KEGG_FRUCTOSE_AND_MANNOSE_METABOLISM	1
KEGG_HEMATOPOIETIC_CELL_LINEAGE	1

## Sheet: BRCA_IMR90
Pathway	Occurrence
KEGG_OLFACTORY_TRANSDUCTION	14
KEGG_SYSTEMIC_LUPUS_ERYTHEMATOSUS	3
KEGG_NEUROTROPHIN_SIGNALING_PATHWAY	3
KEGG_CALCIUM_SIGNALING_PATHWAY	2
KEGG_NATURAL_KILLER_CELL_MEDIATED_CYTOTOXICITY	2
KEGG_REGULATION_OF_AUTOPHAGY	1
KEGG_STARCH_AND_SUCROSE_METABOLISM	1
KEGG_ALZHEIMERS_DISEASE	1
KEGG_EPITHELIAL_CELL_SIGNALING_IN_HELICOBACTER_PYLORI_INFECTION	1
KEGG_FC_GAMMA_R_MEDIATED_PHAGOCYTOSIS	1
KEGG_MELANOGENESIS	1
KEGG_OOCYTE_MEIOSIS	1
KEGG_UBIQUITIN_MEDIATED_PROTEOLYSIS	1
KEGG_PANCREATIC_CANCER	1
KEGG_SNARE_INTERACTIONS_IN_VESICULAR_TRANSPORT	1
KEGG_HEMATOPOIETIC_CELL_LINEAGE	1
KEGG_COMPLEMENT_AND_COAGULATION_CASCADES	1
KEGG_SMALL_CELL_LUNG_CANCER	1
KEGG_AUTOIMMUNE_THYROID_DISEASE	1
KEGG_NEUROACTIVE_LIGAND_RECEPTOR_INTERACTION	1
KEGG_P53_SIGNALING_PATHWAY	1
KEGG_GAP_JUNCTION	1
KEGG_ADHERENS_JUNCTION	1

## Sheet: BRCA_hESC
Pathway	Occurrence
KEGG_OLFACTORY_TRANSDUCTION	7
KEGG_NATURAL_KILLER_CELL_MEDIATED_CYTOTOXICITY	2
KEGG_SYSTEMIC_LUPUS_ERYTHEMATOSUS	1
KEGG_REGULATION_OF_AUTOPHAGY	1
KEGG_CALCIUM_SIGNALING_PATHWAY	1
KEGG_ALZHEIMERS_DISEASE	1
KEGG_FC_GAMMA_R_MEDIATED_PHAGOCYTOSIS	1
KEGG_PYRIMIDINE_METABOLISM	1
KEGG_SPLICEOSOME	1
KEGG_SNARE_INTERACTIONS_IN_VESICULAR_TRANSPORT	1
KEGG_CYTOSOLIC_DNA_SENSING_PATHWAY	1
KEGG_FOCAL_ADHESION	1
KEGG_ECM_RECEPTOR_INTERACTION	1
KEGG_UBIQUITIN_MEDIATED_PROTEOLYSIS	1
KEGG_NEUROTROPHIN_SIGNALING_PATHWAY	1
KEGG_NEUROACTIVE_LIGAND_RECEPTOR_INTERACTION	1
KEGG_P53_SIGNALING_PATHWAY	1
KEGG_ABC_TRANSPORTERS	1

## Sheet: CESC_IMR90
Pathway	Occurrence
KEGG_OLFACTORY_TRANSDUCTION	18
KEGG_SYSTEMIC_LUPUS_ERYTHEMATOSUS	4
KEGG_PATHWAYS_IN_CANCER	3
KEGG_ENDOCYTOSIS	3
KEGG_CELL_ADHESION_MOLECULES_CAMS	3
KEGG_ECM_RECEPTOR_INTERACTION	3
KEGG_NEUROACTIVE_LIGAND_RECEPTOR_INTERACTION	2
KEGG_CYTOKINE_CYTOKINE_RECEPTOR_INTERACTION	2
KEGG_GNRH_SIGNALING_PATHWAY	2
KEGG_RETINOL_METABOLISM	2
KEGG_REGULATION_OF_ACTIN_CYTOSKELETON	2
KEGG_REGULATION_OF_AUTOPHAGY	2
KEGG_FC_GAMMA_R_MEDIATED_PHAGOCYTOSIS	2
KEGG_AXON_GUIDANCE	2
KEGG_FOCAL_ADHESION	2
KEGG_JAK_STAT_SIGNALING_PATHWAY	2
KEGG_INSULIN_SIGNALING_PATHWAY	1
KEGG_TGF_BETA_SIGNALING_PATHWAY	1
KEGG_B_CELL_RECEPTOR_SIGNALING_PATHWAY	1
KEGG_ALDOSTERONE_REGULATED_SODIUM_REABSORPTION	1
KEGG_LONG_TERM_POTENTIATION	1
KEGG_PANTOTHENATE_AND_COA_BIOSYNTHESIS	1
KEGG_PENTOSE_AND_GLUCURONATE_INTERCONVERSIONS	1
KEGG_AMINOACYL_TRNA_BIOSYNTHESIS	1
KEGG_ERBB_SIGNALING_PATHWAY	1
KEGG_GLUTATHIONE_METABOLISM	1
KEGG_P53_SIGNALING_PATHWAY	1
KEGG_TASTE_TRANSDUCTION	1
KEGG_ANTIGEN_PROCESSING_AND_PRESENTATION	1
KEGG_TIGHT_JUNCTION	1
KEGG_MATURITY_ONSET_DIABETES_OF_THE_YOUNG	1
KEGG_NITROGEN_METABOLISM	1
KEGG_PATHOGENIC_ESCHERICHIA_COLI_INFECTION	1
KEGG_LEUKOCYTE_TRANSENDOTHELIAL_MIGRATION	1
KEGG_VASOPRESSIN_REGULATED_WATER_REABSORPTION	1
KEGG_PRIMARY_IMMUNODEFICIENCY	1
KEGG_CELL_CYCLE	1
KEGG_PYRIMIDINE_METABOLISM	1
KEGG_LYSINE_DEGRADATION	1
KEGG_BUTANOATE_METABOLISM	1
KEGG_PPAR_SIGNALING_PATHWAY	1
KEGG_OXIDATIVE_PHOSPHORYLATION	1
KEGG_WNT_SIGNALING_PATHWAY	1
KEGG_SPHINGOLIPID_METABOLISM	1
KEGG_EPITHELIAL_CELL_SIGNALING_IN_HELICOBACTER_PYLORI_INFECTION	1
KEGG_RIBOSOME	1
KEGG_MAPK_SIGNALING_PATHWAY	1
KEGG_RNA_DEGRADATION	1
KEGG_HEDGEHOG_SIGNALING_PATHWAY	1
KEGG_OOCYTE_MEIOSIS	1
KEGG_CHEMOKINE_SIGNALING_PATHWAY	1
KEGG_VASCULAR_SMOOTH_MUSCLE_CONTRACTION	1
KEGG_NUCLEOTIDE_EXCISION_REPAIR	1
KEGG_PROSTATE_CANCER	1
KEGG_FRUCTOSE_AND_MANNOSE_METABOLISM	1
KEGG_LYSOSOME	1

## Sheet: CESC_hESC
Pathway	Occurrence
KEGG_OLFACTORY_TRANSDUCTION	15
KEGG_ENDOCYTOSIS	4
KEGG_FC_GAMMA_R_MEDIATED_PHAGOCYTOSIS	2
KEGG_CHEMOKINE_SIGNALING_PATHWAY	2
KEGG_JAK_STAT_SIGNALING_PATHWAY	2
KEGG_TIGHT_JUNCTION	2
KEGG_BUTANOATE_METABOLISM	1
KEGG_SYSTEMIC_LUPUS_ERYTHEMATOSUS	1
KEGG_PPAR_SIGNALING_PATHWAY	1
KEGG_REGULATION_OF_AUTOPHAGY	1
KEGG_HEMATOPOIETIC_CELL_LINEAGE	1
KEGG_NEUROTROPHIN_SIGNALING_PATHWAY	1
KEGG_OOCYTE_MEIOSIS	1
KEGG_GLUTATHIONE_METABOLISM	1
KEGG_AMINOACYL_TRNA_BIOSYNTHESIS	1
KEGG_NEUROACTIVE_LIGAND_RECEPTOR_INTERACTION	1
KEGG_ALDOSTERONE_REGULATED_SODIUM_REABSORPTION	1
KEGG_INSULIN_SIGNALING_PATHWAY	1
KEGG_TGF_BETA_SIGNALING_PATHWAY	1
KEGG_PEROXISOME	1
KEGG_CYTOKINE_CYTOKINE_RECEPTOR_INTERACTION	1
KEGG_PATHWAYS_IN_CANCER	1

## Sheet: HNSC_IMR90
Pathway	Occurrence
KEGG_OLFACTORY_TRANSDUCTION	18
KEGG_NEUROACTIVE_LIGAND_RECEPTOR_INTERACTION	3
KEGG_SYSTEMIC_LUPUS_ERYTHEMATOSUS	3
KEGG_HUNTINGTONS_DISEASE	2
KEGG_CYTOKINE_CYTOKINE_RECEPTOR_INTERACTION	2
KEGG_PATHWAYS_IN_CANCER	2
KEGG_ENDOCYTOSIS	2
KEGG_REGULATION_OF_ACTIN_CYTOSKELETON	2
KEGG_WNT_SIGNALING_PATHWAY	2
KEGG_MAPK_SIGNALING_PATHWAY	2
KEGG_AXON_GUIDANCE	2
KEGG_ECM_RECEPTOR_INTERACTION	2
KEGG_VIBRIO_CHOLERAE_INFECTION	1
KEGG_ASCORBATE_AND_ALDARATE_METABOLISM	1
KEGG_INTESTINAL_IMMUNE_NETWORK_FOR_IGA_PRODUCTION	1
KEGG_TYROSINE_METABOLISM	1
KEGG_FATTY_ACID_METABOLISM	1
KEGG_ADHERENS_JUNCTION	1
KEGG_RIG_I_LIKE_RECEPTOR_SIGNALING_PATHWAY	1
KEGG_LONG_TERM_DEPRESSION	1
KEGG_TIGHT_JUNCTION	1
KEGG_RNA_POLYMERASE	1
KEGG_O_GLYCAN_BIOSYNTHESIS	1
KEGG_ARRHYTHMOGENIC_RIGHT_VENTRICULAR_CARDIOMYOPATHY_ARVC	1
KEGG_BUTANOATE_METABOLISM	1
KEGG_OXIDATIVE_PHOSPHORYLATION	1
KEGG_PPAR_SIGNALING_PATHWAY	1
KEGG_DRUG_METABOLISM_OTHER_ENZYMES	1
KEGG_ALZHEIMERS_DISEASE	1
KEGG_FC_GAMMA_R_MEDIATED_PHAGOCYTOSIS	1
KEGG_PARKINSONS_DISEASE	1
KEGG_ACUTE_MYELOID_LEUKEMIA	1
KEGG_COMPLEMENT_AND_COAGULATION_CASCADES	1
KEGG_FOCAL_ADHESION	1
KEGG_CHEMOKINE_SIGNALING_PATHWAY	1
KEGG_JAK_STAT_SIGNALING_PATHWAY	1

[truncated: 15 more sheets: HNSC_hESC, KIRP_IMR90, KIRP_hESC, LGG_IMR90, LGG_hESC, LUAD_IMR90, LUAD_hESC, PAAD_IMR90, PAAD_hESC, PRAD_IMR90, PRAD_hESC, STAD_IMR90, STAD_hESC, UCS_IMR90, UCS_hESC]
