# Supplementary material for: Chromatin accessibility contributes to simultaneous mutations of cancer genes
Source: Sci Rep. 2016 Oct 20;6:35270. doi: 10.1038/srep35270 (PMC5071887; doi:10.1038/srep35270)
Supplement: Supplementary Table 5-1 [file srep35270-s10.xls]

## Sheet: Readme
Supplementary Table 5-1. Cancerous Driver Genes in each SCH obtained based on IMR90 HiC Data
Each sheet contains 6 columns:
Column	Description
Class	The class membership
numDriver	Number of driver genes in the class
numGene	Number of genes in the class
Percentage	The percentage of driver genes in this class.
DriverList	The driver gene list separated by ';'
GeneList	The gene list separated by ';'

## Sheet: ACC_DB
Class	numDriver	numGene	Percentage	DriverList	GeneList
4	17	1522	0.0111695	JAK1;ACVR1;MSH6;FBXO11;XPO1;CACNA1D;BAP1;CUX1;GATA3;FGFR2;COL2A1;PTPN11;TP53;DNM2;GATA1;ATRX;PHF6;	TP73;FHAD1;CROCC;FGGY;MMEL1;CEP104;C1orf174;AJAP1;C1orf158;PAX7;PHC2;ZSCAN20;THRAP3;ZC3H12A;GNL2;MANEAL;FOXD2;SLC5A9;ELAVL4;HOOK1;JAK1;PTGER3;ZRANB2;LHX8;ASB17;ST6GALNAC3;ELTD1;ODF2L;VAV3;RBM15;KCNA2;KCND3;OLFML3;VANGL1;SEC22B;ANKRD35;PIAS3;POLR3C;GJA8;PRPF3;SETDB1;GABPB2;PSMD4;SELENBP1;CGN;YY1AP1;KIAA0907;IQGAP3;INSRR;PEAR1;LRRC71;FCRL4;FCRL3;KIRREL;OR6N1;DUSP12;ATF6;C1orf226;LRRC52;UCK2;ILDR2;M…
3	2	492	0.00406504	WT1;KMT2D;	PTPRU;MEAF6;EFCAB14;C1orf141;LRRIQ3;TNNI3K;PTBP2;NTNG1;KCNA3;DENND2C;WARS2;ADAMTSL4;MEF2D;RCSD1;RC3H1;RNF2;RGS1;ADIPOR1;LEMD1;SLC41A1;SRGAP2;CPSF3L;VAMP3;SRM;KIAA2013;MST1L;ZBTB40;PUM1;NCDN;MACF1;EXO5;KCNQ4;CCDC30;EFCAB7;ROR1;AGL;RPTN;DENND4B;TMEM79;APCS;ITLN2;CFHR2;CNTN2;SLC30A10;BPNT1;PARP1;ADSS;SNTG2;SOX11;RNF144A;GRHL1;ATAD2B;BCL11A;CCDC142;CLASP1;BAZ2B;LY75;PTPRN;RBM44;KLHL30;HDAC4;ANKMY1;SN…
7	6	396	0.0151515	CSF1R;IKZF1;SMO;PLCG1;ATP2B3;BCOR;	VPS13D;CYP4A22;LEPR;LRRC7;IGSF3;ITGA10;RPRD2;POGZ;HAPLN2;ARHGEF11;HSD17B7;CD247;SELP;KCNK2;TGFB2;PGBD5;LGALS8;DOCK7;CEP170;GNB1;PLEKHG5;UBR4;EMC1;RPA2;BAI2;EIF3I;KIF2C;DHCR24;PPIAL4G;MROH9;PRRC2C;CACNA1S;SLC35F3;RMDN2;WDR54;TTC31;INPP4A;FSIP2;ACSL3;DPYSL5;CAPN14;XDH;TTC27;AAK1;PCBP1;ZNF638;HK2;ANKRD39;IL1RL1;SULT1C3;ARHGAP15;GRB14;GALNT3;SCN9A;SGOL2;TNS1;CUL3;SH3BP4;SETMAR;SETD5;XPC;BSN;PHF7;SEMA…
1	10	392	0.0255102	DNMT3A;CARD11;EGFR;POT1;UBR5;RET;ATM;NTRK3;NF1;JAK3;	NFIA;SRSF11;LPPR4;COL11A1;HIPK1;NES;OLFML2B;DUSP27;F5;ACBD6;HMCN1;PPFIA4;RASSF5;PLXNA2;USH2A;ARID4B;LYST;ACTN2;RYR2;ZP4;FMN2;KIF26B;DNAH14;IBA57;OBSCN;TRIM67;CCNL2;CAMTA1;UBE4B;CROCCP3;CROCCP2;VWA5B1;KIAA0754;SLC6A9;SGIP1;TGFBR3;GNAT2;KCNC4;HRNR;FLG;FLG2;ATP8B2;ATP1A4;PAPPA2;ASTN1;CACNA1E;CFH;KIF21B;NFASC;KCNH1;EPRS;ZBTB18;MYT1L;TSSC1;TRAPPC12;APOB;NCOA1;DNMT3A;CRIM1;CHMP3;AMER3;FAM171B;ZDBF2;MDH…
15	2	218	0.00917431	SPEN;ALK;	CCDC27;PRAMEF1;FOXJ3;CD1C;OR6K2;IFI16;LMX1A;SELL;PTGS2;CHD5;SPEN;EPHA8;FUCA1;HPCAL4;KDM4A;TCTEX1D4;PODN;WLS;BTBD8;DNTTIP2;IVL;TPM3;NDUFS2;LAMC2;TP53I3;HEATR5B;LOXL3;GLI2;ERMN;TANC1;TTLL4;DES;OTOS;TRIM54;ALK;KIF5C;NCKAP1;SCG2;LRRN1;PRRT3;ATP2B2;VIPR1;FBXW12;COL7A1;NISCH;IMPG2;ACPP;PRR23C;TRIM42;CP;GHSR;TTC14;TRIM71;XIRP1;ARGFX;FBXO40;HSPBAP1;ITGB5;MRPL3;MAP3K13;DOK7;MAN2B2;BOD1L1;LNX1;FGF5;MTTP;AN…
6	1	161	0.00621118	SETD2;	IGSF21;HMGB4;TTF2;RRNAD1;FCRL5;EIF2D;EXOC8;ANKRD65;HSPG2;HCRTR1;PTPRF;TRIM33;LCE6A;ADAMTS4;ATP2B4;LBR;EFR3B;DQX1;CNTNAP5;ZNF804A;GIGYF2;TBC1D8;NPHP1;KCNJ3;ANKAR;TMBIM1;GRM7;NUP210;NR2C2;SETD2;PTPN23;CSPG5;GABRR3;ATP2C1;ARHGEF26;GPR149;KLHL6;NRROS;ANO10;SEC22A;ALG3;ADH7;AGA;PAIP1;ZSWIM6;ARHGEF28;FAM114A2;GPRIN1;NSD1;C7;GABRA6;HMMR;ZNF354C;OPN5;PRDM13;LAMA4;DSE;MYB;PEX7;ADTRP;TFEB;CUL7;KLC4;RBM48;A…
11	0	110	0	N/A	INPP5B;ZNF326;SPAG17;SH2D2A;XCL1;SLC9C2;TOR1AIP1;NEK2;ZZZ3;MAGI3;KMO;FSHR;SMPD4;IMP4;TRPM8;FEZF2;EHHADH;MMRN1;PDLIM5;USP38;SLC26A2;FOXI1;DBN1;UHRF1BP1;LHFPL5;SHPRH;RAMP3;IFRD1;FOXP2;TAS2R4;OR2F2;OR2A14;ZNF282;NFIB;SH3GL2;SMU1;OSTF1;PSAT1;FAM120A;ALAD;RGS3;ZNF618;KIF12;GOLGA1;ATP5C1;C10orf71;SPOCK2;CNNM1;FANK1;ADARB2;ASB13;CDHR1;SLC17A6;AGBL2;ARRB1;RERG;USP15;GNPTAB;ABCB9;KCNA6;C12orf57;A2ML1;DIP2…
9	2	109	0.0183486	KDR;CREBBP;	STIL;GBP4;SLAMF6;RABGAP1L;C1orf116;INTS7;HEATR1;AGO3;HIVEP3;YBX1;ITLN1;SOX13;VWA3B;SLC4A10;RFX8;WDR33;TTC21B;CCDC141;FAM124B;IRAK2;TNIK;FRAS1;CYP2U1;MAML3;ANAPC10;SGCB;KDR;NIPBL;PPWD1;TCERG1;NT5E;RPF2;TRAF3IP2;AMZ1;PMS2CL;AP1S1;NUPL2;BBS9;POLM;SHFM1;SPAM1;LRGUK;EPHA1;SGK223;GATA4;SPIDR;ASPH;PTK2;EPPK1;CYHR1;PSIP1;TLE4;NTRK2;ERCC6;KIAA1279;C10orf76;PPRC1;TACC2;FAM171A1;ADAM8;PDE3B;PIH1D2;FAM160A2;…
5	3	104	0.0288462	ARID1A;PBRM1;POLE;	C1orf87;CD1A;RASAL2;MYOM3;SRRM1;ARID1A;DMAP1;BTF3L4;GLMN;FLAD1;FAM189B;RGSL1;LAX1;PXDN;EN1;MAP2;C2orf54;AGBL5;STON1-GTF2A1L;LRRTM4;FBLN7;ZRANB3;SCN2A;BRPF1;OGG1;TMEM40;PBRM1;IGSF10;SDHAP1;KIAA0226;PRICKLE2;LRRC34;ETV5;POLR2B;PKD2;NFKB1;PCDH18;FRG1;DNAH5;ANKH;ITGA2;PCDHA8;SLC44A4;KHDRBS2;SOGA3;STX7;EYA4;SYNCRIP;GJA1;CNKSR3;CCR6;ELMO1;ABCA13;ELN;CAPZA2;MTMR9;MROH5;CNTFR;KIF27;HEMGN;MURC;GRIN3A;PAMR…
12	0	88	0	N/A	PANK4;PADI3;POGK;LHX4;C1orf198;DVL1;GRHL3;STPG1;CATSPER4;MAST2;PRKACB;PIFO;HIST2H2AB;OTUD7B;ZC3H11A;MYL1;PECR;DNPEP;FARP2;TMEM214;TET3;LRRTM1;THNSL2;MYO7B;CRYBG3;COL6A5;RAP2B;B3GALNT1;GUSBP1;FAT2;PLK2;CCNG1;SLC17A5;PRSS35;ADAT2;RAET1L;HLA-G;TREML2;IGF2R;ASZ1;CPED1;RBM28;GSTK1;SULF1;TIGD5;HSF1;GPT;TNKS;NUGGC;UBXN8;PPAPDC1B;C8orf22;ZNF462;FAM157B;RGP1;FBXO10;PRKACG;UPF2;SKIDA1;MYOF;OR5W2;MUS81;GAL3…
2	3	72	0.0416667	H3F3A;JAK2;MEN1;	CSMD2;KIAA1614;H3F3A;FCGR3A;TRAF3IP3;EIF4G3;AK5;SPTA1;USP21;PRELP;HHIPL2;FAM98A;THSD7B;EEF1B2;ADAM23;SLC30A6;CCDC150;SPHKAP;PID1;MST1;TRH;KY;NEK10;TGFBR2;VILL;ZPLD1;TMPRSS7;ARAP2;GRID2;ELOVL7;PCDHB2;NELFE;CUTA;PKHD1;SYNE1;SLC22A3;OGDH;FAM115A;JAK2;KDM4C;SPATA31D5P;CCDC180;EHMT1;TUBBP5;ANXA11;GRID1;NELL1;LRRC4C;MEN1;MUC6;MUC2;OR56A3;LRP1;AVPR1A;EEA1;UBE3B;SRRM2;CNTNAP4;OR1A2;KCNJ12;KRT17;ABCC3;TOM…
10	0	67	0	N/A	LRIG2;ARHGEF2;FCAMR;ZCCHC17;SZT2;NEXN;CSF1;ZNF697;RPS6KC1;APLF;REG1P;IL18R1;SPATS2L;MFF;NMUR1;SAG;ANKRD28;RBM15B;PPP2R3A;SUCNR1;BFSP2;ECT2;ECE2;SERINC5;ANKRD34B;MSX2;EIF4E1B;PRL;LACE1;SCIN;DUS4L;TAS2R38;OR2F1;XKR5;MROH6;SPATC1;SPATA31A7;COL15A1;MSRB2;KIAA1462;SLC18A3;CPN1;VIM;FAM25C;ZDHHC6;TUBGCP2;OR51D1;FOLH1;TMEM151A;OR2AT4;CCDC83;BICD1;NFE2;NTN4;ULK1;UNC79;SERPINA3;LHX1;SCRN2;PRAM1;ZFP14;SPINT…
23	1	63	0.015873	TSHR;	SNX7;CEPT1;TBX15;LCK;WDR78;SLC44A3;NUP210L;CPSF3;RDH14;PSME4;ITGAV;TMEM169;MYEOV2;SOCS5;LYG2;MORC1;SPICE1;PODXL2;SPARCL1;TRIML2;SV2C;HSPA9;KRIT1;ZNF394;ABCA1;MUSK;C9orf57;NAA35;C9orf3;GALNT12;HSPA5;LUZP2;MIR192;INTS4;ARHGAP20;EPS8L2;SLC39A13;OR8H1;OR5M1;SLC22A24;ALG10;PAN2;XPOT;CCNT1;ADCY6;LLPH;FRS2;GPHN;TSHR;ZZEF1;PCGF2;RPL23;MSL1;KRT33A;RFFL;PTGES3L-AARSD1;GFAP;LZTS3;MAFB;ISX;GCAT;NFAM1;FAM19A5;
8	1	63	0.015873	CDC73;	CD5L;TNR;RGS18;CDC73;SSBP3;HFM1;SASS6;CRB1;NBAS;ARHGEF4;CPS1;GRIP2;WDR6;RBM6;STAB1;FAM86DP;NXPE3;CCDC39;STIM2;LPHN3;HERC3;ANKRD50;TTC29;CTNND2;VCAN;SPATA9;TNRC18;USP42;RELN;PARP12;TNS3;AUTS2;CFTR;PTPRD;BNC2;C9orf131;TLN1;BMPR1A;GFRA1;PTPRJ;TIMM8B;CACNA2D4;VWF;PDE3A;FZD10;DAAM1;CEP128;STON2;SLC24A4;ERN2;ARMC5;ABCA7;COL5A3;ZNF793;CHGB;ZNF831;SYCP2;CST1;CABLES2;ARFGAP1;RTEL1;KRTAP10-9;SLC19A1;
17	0	48	0	N/A	FBXO42;APOA2;CFHR3;SLC5A6;C2orf69;PLCD4;FBXL2;ACVR2B;EPHA5;MANBA;KIAA0825;ZNF354B;LGSN;ZBTB24;AK9;NCOA7;C6orf58;PLEKHG1;PSMB1;GRID2IP;ZAN;COG5;AOAH;ZNF716;ZNF680;GTF2I;RFX3;CREB3;INSC;CAPRIN1;INPPL1;CHRDL2;C1S;SLC38A2;CCER1;SCYL2;GALNT8;PLBD2;SLC28A1;CHD2;MYH11;USP10;C17orf74;COX10-AS1;ADAM11;SNF8;SIRPG;ZHX3;
20	1	40	0.025	PTCH1;	ANKRD34A;TMEM206;MORN1;SLC2A5;C1orf127;CCDC18;TNNT2;PTPN7;CELSR3;IFRD2;OR5K3;ZBTB38;ANLN;NOBOX;APBA1;PTCH1;OR13A1;SFXN4;MSRB3;HCAR1;EMP1;SLC6A15;MPHOSPH9;C15orf59;FAM219B;MYH2;KRT12;NOG;MATK;FUT6;CILP2;SPTBN4;NUMBL;MGAT3;TCF20;UPK3A;C22orf34;ZNF81;XPNPEP2;FHL1;
32	0	38	0	N/A	RERE;WNT4;CDC14A;STARD7;SLC9A4;GALNT15;KLHL18;AMT;TM4SF1;SOX2;HIST1H4E;ZNF451;AKAP9;TAS2R3;CNTNAP2;SCARA5;UNC5D;HPS5;CD248;SDHD;ACACB;OAS2;FKBP4;USP44;MESDC2;AKAP13;ZNF213;WWP2;DHX38;KDM4B;KHSRP;ZNF607;ZFR2;CERS4;ZNF493;SIRPD;FOXA2;BCL2L1;
16	0	36	0	N/A	EPHA2;CELA3B;WASF2;HDAC1;ZFYVE9;LPIN1;ATP6V1E2;CAPG;ERCC3;PPP4R2;TRPC1;MAGI1;SAMD7;ST6GAL1;FKBPL;ARHGAP18;TMEM196;TBL2;SEMA3E;PTN;OR2S2;C9orf173;OR4X2;FCHSD2;BCO2;IAPP;RAPGEF3;CD63;SIX4;ADAM21P1;PKM;CYP11A1;SYT17;ZFHX3;CPD;ITGA3;
36	0	32	0	N/A	MEX3A;UHMK1;MRPS30;F2RL1;ATP6AP1L;TNFRSF21;IBTK;FAM26F;IL20RA;HEBP2;POM121L2;MCM9;PDE1C;MYO1G;ANKRD26;HPS1;DHX32;DDB1;EML3;NACA;MBD6;SLC16A7;NUDT4;GPRC5D;SUDS3;C16orf59;CLDN9;SHCBP1;AURKB;RND2;ANKRD24;ZNF823;
28	0	22	0	N/A	TAS1R1;CNKSR1;SLC1A4;TIA1;STAMBP;TGFBRAP1;SCN1A;CNTN4;RFTN1;EPHB1;IGFBP7;SMAD1;ENC1;APBB3;PCDHB3;ERGIC1;FAM173B;SNCAIP;CHST3;ADAM12;POC1B-GALNT4;STX2;
22	2	18	0.111111	DAXX;ARID2;	ACAP3;NOL9;KIAA1522;SPTBN1;GPC1;DCAF4L1;SHROOM3;CENPH;PCDHA11;DAXX;DPPA5;ECM2;PTBP3;COL27A1;ARID2;MMAB;CACNA1I;EFCAB6;
13	0	15	0	N/A	C1orf94;SLC44A5;PER3;IL6R;MICAL1;SNX9;UHRF2;TAF1L;CCIN;C11orf96;PC;DEAF1;SLC22A25;ADAM21;KCNK10;
24	0	15	0	N/A	BCAN;GPR161;CHL1;IQSEC1;UBA7;NPSR1;ANKRD7;OR4C6;PICALM;SAMD15;EML1;OR1D5;KANSL1;BTBD2;DNMT1;
21	0	13	0	N/A	PDPN;HS2ST1;GOLPH3L;AGAP6;SUPV3L1;OR5AN1;DPP3;SPTLC2;FOXN3;VPS4A;CMC2;LRRC37B;KIF18B;
35	0	11	0	N/A	L1TD1;PM20D1;FAM161A;EMX1;C2orf83;USH1C;CELF1;RPS6KA4;ACOT2;PTPN21;GSC;
34	0	6	0	N/A	ZNF385A;LRRC43;TAS2R50;ZFC3H1;ITGAM;ADAMTS18;
27	0	6	0	N/A	CUL9;MLLT4-AS1;HOXA3;KIAA1324L;CHD4;FAM90A1;
29	0	6	0	N/A	BOC;ACAP2;SAA4;NXF1;SAA4;PLCB3;
19	0	6	0	N/A	NTRK1;NOS1AP;TTLL10;PRPF38B;KRTAP5-5;RCOR2;
18	0	5	0	N/A	DPYD;WDR47;GPR61;IQGAP2;S100Z;
37	0	4	0	N/A	C7orf60;C7orf34;WNT5B;TMEM19;
14	0	4	0	N/A	LHFPL4;OR5H14;FA2H;SPG7;
31	0	4	0	N/A	CTNNBIP1;SPRR2A;STAT6;LHX5;
41	0	2	0	N/A	ERCC6-PGBD3;A1CF;
25	0	2	0	N/A	GPA33;TRIM11;
30	0	2	0	N/A	CCZ1B;CNOT4;
40	0	2	0	N/A	WSCD2;CUX2;

## Sheet: ACC_HiC
Class	numDriver	numGene	Percentage	DriverList	GeneList
175	2	283	0.00706714	ARID1A;SPEN;	CCNL2;CAMTA1;UBE4B;CROCCP3;CROCCP2;VWA5B1;KIAA0754;SLC6A9;SGIP1;TGFBR3;GNAT2;KCNC4;HRNR;FLG;FLG2;ATP8B2;ATP1A4;PAPPA2;ASTN1;CACNA1E;CFH;KIF21B;NFASC;KCNH1;EPRS;ZBTB18;EIF4G3;AK5;SPTA1;USP21;PRELP;HHIPL2;CPSF3L;VAMP3;SRM;KIAA2013;MST1L;ZBTB40;PUM1;NCDN;MACF1;EXO5;KCNQ4;CCDC30;EFCAB7;ROR1;AGL;RPTN;DENND4B;TMEM79;APCS;ITLN2;CFHR2;CNTN2;SLC30A10;BPNT1;PARP1;ADSS;C1orf159;SDF4;CALML6;GABRD;SKI;GPR153;…
1	1	253	0.00395257	TSHR;	SPTB;ACTN1;PCNX;PAPLN;TMEM63C;TDP1;SYNE3;RTL1;DIO3;TRMT61A;TDRD9;AHNAK2;ARID4A;SGPP1;HSPA2;NUMB;FAM161B;SEL1L;BDKRB2;ATG2B;CINP;MARK3;OTX2;JKAMP;C14orf39;MTHFD1;AKAP5;PLEKHG3;PLEKHH1;VTI1B;SLC10A1;SIPA1L1;ACOT4;VSX2;ABCD4;YLPM1;DLST;TGFB3;IFT43;ISM2;FLRT2;ZC3H14;GPR68;GOLGA5;SERPINA6;SERPINA1;SERPINA12;DYNC1H1;ADSSL1;ZFYVE26;ZFP36L1;LTBP2;ALKBH1;C14orf159;BCL11B;TECPR2;KIF26A;SYNE2;ADAM20;SERPINA…
141	4	241	0.0165975	DNMT3A;ACVR1;UBR5;RET;	MYT1L;TSSC1;TRAPPC12;APOB;NCOA1;DNMT3A;CRIM1;CHMP3;AMER3;FAM171B;ZDBF2;MDH1B;ERBB4;SPEG;PASK;FAM98A;THSD7B;EEF1B2;ADAM23;SNTG2;SOX11;RNF144A;GRHL1;ATAD2B;BCL11A;CCDC142;CLASP1;BAZ2B;LY75;PTPRN;RBM44;KLHL30;HDAC4;ANKMY1;SNED1;PPP1R7;ATG4B;TPO;YWHAQ;RHOB;ITSN2;ASXL2;HADHB;GPR113;OTOF;STRN;PRKD3;HNRNPLL;DHX57;SLC8A1;COX7A2L;PLEKHH2;GPR75;TSPYL6;CCDC88A;PEX13;GNLY;POLR1A;IMMT;KDM3A;RMND5A;ZAP70;WASH2…
169	3	215	0.0139535	H3F3A;JAK1;CDC73;	NFIA;SRSF11;LPPR4;COL11A1;HIPK1;NES;OLFML2B;DUSP27;F5;ACBD6;HMCN1;PPFIA4;RASSF5;PLXNA2;USH2A;ARID4B;LYST;ACTN2;RYR2;ZP4;FMN2;KIF26B;CSMD2;KIAA1614;H3F3A;PTPRU;MEAF6;EFCAB14;C1orf141;LRRIQ3;TNNI3K;PTBP2;NTNG1;KCNA3;DENND2C;WARS2;ADAMTSL4;MEF2D;RCSD1;RC3H1;RNF2;RGS1;ADIPOR1;LEMD1;SLC41A1;SRGAP2;MMEL1;CEP104;C1orf174;AJAP1;C1orf158;PAX7;PHC2;ZSCAN20;THRAP3;ZC3H12A;GNL2;MANEAL;FOXD2;SLC5A9;ELAVL4;HOO…
145	4	181	0.0220994	MSH6;FBXO11;XPO1;ALK;	NRXN1;ADD2;EGR4;ALMS1;DNAH6;MRPS9;SLC5A7;RANBP2;LRP1B;GALNT5;SCN3A;ITGA4;PDE1A;COL5A2;SLC40A1;MSTN;DNAH7;DOCK10;SP140;SLC30A6;CCDC150;SPHKAP;PID1;GALNT14;NLRC4;AFTPH;ASPRV1;EXOC6B;SPR;LINC00152;ANKRD20A8P;GCC2;IWS1;MAP3K19;MPP4;ZNF142;UGT1A3;KHK;SLC30A3;CCDC121;FAM179A;LCLAT1;EHD3;BIRC6;MSH6;FBXO11;XPO1;UGP2;CEP68;MEIS1;WDR92;BMP10;CLEC4F;DYSF;ALMS1P;REG3A;CTNNA2;RETSAT;RGPD1;ANKRD36BP2;GPAT2;ADR…
80	3	178	0.0168539	POT1;CUX1;SMO;	VWDE;DNAH11;GPNMB;DFNA5;AEBP1;NACAD;ZPBP;SEMA3D;ABCB1;PLOD3;SLC26A3;NRCAM;PTPRZ1;POT1;KCP;PLXNA4;MGAM;KEL;OR6V1;SSPO;DPP6;UBE3C;OGDH;FAM115A;PHF14;ETV1;RAPGEF5;CHN2;GARS;BMPER;RFC2;MDH2;COL1A2;MYL10;LRRN3;ZNF277;AASS;EXOC4;ZYX;TAS2R41;RBM33;GLCCI1;DGKB;MPP6;EVX1;JAZF1;CREB5;CPVL;GHRHR;DPY19L2P1;GPR141;POLD2;NPC1L1;ZMIZ2;TBRG4;ADCY1;PKD1L1;SUN3;C7orf72;LANCL2;SEPT14;PHKG1;ZNF479;CCT6P3;TYW1;CALN1;…
81	1	165	0.00606061	DAXX;	HIST1H1E;EHMT2;SKIV2L;TNXB;ITPR3;DNAH8;DAAM2;TDRD6;RIMS1;BEND3;SCML4;MED23;TAAR5;VNN1;AHI1;HECA;HIVEP2;MTHFD1L;WDR27;NELFE;CUTA;SCUBE3;PPARD;SRPK1;BTBD9;ENPP4;RCAN2;CYP39A1;CENPQ;CRISP2;IMPG1;SH3BGRL2;TTK;DDO;VNN3;SLC2A12;NHSL1;STXBP5;RSPH3;CDKAL1;SLC17A2;TRIM38;HIST1H1A;HIST1H3A;HIST1H2BM;ZKSCAN4;PPP1R18;TUBB;DDR1;VARS2;DPCR1;CCHCR1;CFB;STK19;BTNL2;HLA-DRB6;PHF1;GRM4;C6orf106;MDGA1;KCNK5;HSP90AB…
87	3	163	0.0184049	BAP1;PBRM1;SETD2;	ITPR1;NBEAL2;SCAP;DNAH1;ITIH1;FAM208A;DENND6A;TMCC1;IL20RB;CLSTN2;SLITRK3;FXR1;LRRC15;MST1;TRH;KY;SLC6A11;SLC6A1;LSM3;C3orf20;CDCP1;CCR3;KIF9;AMIGO3;SLC38A3;DOCK3;EPHA6;OR5H2;ABI3BP;PLCXD2;EFCC1;ASTE1;AMOTL2;COPB2;ATR;P2RY14;OTOL1;FNDC3B;OPA1;CPNE9;TADA3;ARPC4;FBLN2;WNT7A;KIAA1143;NME6;IP6K2;P4HTM;GMPPB;SEMA3F;RRP9;BAP1;ITIH3;ARHGEF3;PDZRN3;DCBLD2;FILIP1L;TAGLN3;ALDH1L1;UROC1;PLXNA1;ISY1-RAB43;PL…
326	2	160	0.0125	JAK2;PTCH1;	MPDZ;IFNA8;FRMPD1;SPATA31A3;SPATA31A6;TMEM2;TRPM6;PRUNE2;SPATA31D1;AGTPBP1;ZCCHC6;WNK2;JAK2;KDM4C;SPATA31D5P;CCDC180;EHMT1;TUBBP5;VLDLR;RANBP6;TYRP1;FAM154A;GNE;GRHPR;CNTNAP3;TJP2;KLF9;TRPM3;CEP78;FRMD3;RMI1;SYK;ANKRD19P;FBP2;GABBR2;INVS;DFNB31;ABCA2;TMEM203;NELFB;ARRDC1;KIAA2026;LURAP1L;CER1;CNTLN;HAUS6;DENND4C;SLC24A2;MLLT3;MTAP;CAAP1;ACO1;PRSS3;KIF24;C9orf24;KIAA1045;PIGO;UNC13B;RUSC2;GBA2;REC…
221	1	143	0.00699301	CREBBP;	NTN3;TEKT5;GP2;DNAH3;HS3ST2;EARS2;C16orf82;GTF3C1;ATXN2L;SH2B1;TAOK2;ZNF646;KCTD19;FUK;DHODH;ZNF469;SRRM2;CNTNAP4;PRSS41;PRSS22;PAQR4;ZNF500;C16orf89;C16orf62;GPR139;PDILT;ACSM2A;PRKCB;APOBR;PAGR1;BCKDK;GPT2;ENKD1;C16orf86;HSDL1;KLHDC4;CPNE7;MC1R;CCNF;PKMYT1;ANKS3;NAGPA;USP7;CIITA;CLEC16A;RRN3;ABCC6;XYLT1;ACSM3;VWA3A;COG7;GGA2;CD19;KCTD13;C16orf92;FBXL19;ORAI3;STX1B;ZNF668;TGFB1I1;MYLK3;LRRC36;RA…
271	2	142	0.0140845	ATM;MEN1;	PGAP2;RAG1;OR1S2;NRXN2;P2RY2;RNF169;MYO7A;TMEM135;ATM;NELL1;LRRC4C;MEN1;OR52I2;OR51E1;NAV2;OR4C3;OR4P4;OR5L1;OR10Q1;OR10W1;XRRA1;UVRAG;LRRC32;POU2AF1;NXPE4;NUP98;OR52M1;C11orf40;OR51G1;OR51A4;NRIP3;SCUBE2;MICALCL;SPON1;COPB1;CALCA;LDHA;LDHC;IGSF22;FANCF;QSER1;HIPK3;KIAA1549L;FNBP4;OR4C16;OR5L2;OR5D16;ZDHHC5;OR9Q2;OR5B3;DTX4;CCDC86;PTGDR2;RPLP0P2;AHNAK;CDC42BPG;WNT11;FOLH1B;EXPH5;C11orf87;MIR34C;S…
58	1	141	0.0070922	KMT2D;	ANO2;NCAPD2;GRIN2B;PIK3C2G;C1QL4;DYRK2;NAV3;PPFIA2;NRIP2;NTF3;CD9;SCNN1A;PIANP;LAG3;MFAP5;TAS2R31;GPR19;RND1;KMT2D;DHH;ASIC1;LARP4;LETMD1;CSRNP2;SCN8A;KRT7;KRT76;KRT3;GRIP1;NUP107;LGR5;DAO;IQCD;C12orf49;RIMBP2;WNK1;CACNA1C;FGF23;FGF6;PLEKHG6;TNFRSF1A;VAMP1;NOP2;LPAR5;ATN1;SLC2A3;NECAP1;PRB3;ATF7IP;WBP11;CCDC91;TMBIM6;NCKAP5L;RACGAP1;ATF1;BIN2;NR4A1;KRT85;CCT2;ALX1;CCDC53;CCDC60;SIRT4;C12orf65;SNR…
57	4	135	0.0296296	COL2A1;PTPN11;POLE;ARID2;	EPS8;BCAT1;ITPR2;KIAA1551;KRT8;ESYT1;LRIG3;GCN1L1;RHOF;SETD1B;TMEM132C;LRP1;AVPR1A;EEA1;UBE3B;KLRB1;RECQL;C2CD5;PKP2;PDZRN4;ANO6;VDR;ERBB3;CS;CNPY2;CYP27B1;CTDSP2;GLIPR1L2;PLEKHG7;CHPT1;SYCP3;HVCN1;FBXW8;P2RX7;KDM2B;ARL6IP4;GABARAPL1;ABCC9;SOX5;BHLHE41;SSPN;ABCD2;SLC2A13;LRRK2;ADAMTS20;PLEKHA8P1;SLC38A1;RPAP3;COL2A1;KRT78;CSAD;GTSF1;PDE1B;ITGA7;PA2G4;NABP2;BAZ2A;ZBTB39;ARHGAP9;MON2;GLIPR1L1;GLIPR…
140	2	110	0.0181818	GATA3;FGFR2;	PLAT;SCRIB;ITIH5;ITIH2;OPTN;GPR158;ALOX5;SGMS1;PCDH15;FAM13C;ADAMTS14;CYP26C1;CPXM2;C10orf90;MKI67;JAKMIP3;SFMBT2;TAF3;BMI1;ARHGAP21;MKX;MARCH8;PARG;JMJD1C;CCAR1;DDX50;HKDC1;PPP3CB;PYROXD2;NFKB2;INPP5F;SEC23IP;WDR11;BTBD16;GATA3;DHTKD1;UCMA;ABI1;VSTM4;DRGX;NCOA4;ASAH2;IPMK;EGR2;SLC25A16;TET1;STOX1;MICU1;PIPSL;HELLS;CYP2C8;MGEA5;CUEDC2;TCF7L2;EMX2;FAM45A;PRDX3;FGFR2;GLRX3;MASTL;CTNNA3;PRKCQ;OTUD1;…
135	0	108	0	N/A	FBXL7;HCN1;PDE8B;CMYA5;GPR98;NR2F1;PHAX;PCDHA2;PCDHA3;PCDHA7;PCDHA9;PCDHA12;PCDHB4;PCDHB5;GLRA1;TENM2;STC2;CLTB;FLT4;OR2V2;ELOVL7;PCDHB2;CDH12;CDH6;ZNF608;SLC23A1;PCDHA1;ITK;TRIO;ISL1;GPX8;SKIV2L2;SETD9;SLC30A5;HEXB;COL4A3BP;HOMER1;PAPD4;MEF2C;RGMB;SLCO6A1;PPIP5K2;HARS2;ARAP3;GNPDA1;RNF44;CDHR2;FGFR4;SLC34A1;RASGEF1C;ZFP62;BTNL3;BTNL9;DNAH5;ANKH;ITGA2;PCDHA8;PAIP1;ZSWIM6;ARHGEF28;FAM114A2;GPRIN1;…
917	2	106	0.0188679	JAK3;DNM2;	FBN3;TYK2;JAK3;ZNF675;FCGBP;POLRMT;SEMA6B;TNFSF9;S1PR5;QTRT1;ZNF441;FCHO1;UPF1;ATP13A1;ZNF737;ZNF208;PDCD5;MAG;PRODH2;WDR62;SUPT5H;TJP3;PLIN5;PLIN3;ANGPTL4;CDC37;KEAP1;ILF3;DNM2;KANK2;CNN1;ACP5;ZNF700;ZNF878;ZNF563;ZNF564;MAN2B1;ASNA1;SLC27A1;FAM129C;COLGALT1;MAST3;PIK3R2;PDE4C;FKBP8;CRTC1;SUGP2;TMEM161A;NR2C2AP;YJEFN3;ZNF90;ZNF826P;ZNF714;ZNF254;FFAR1;FFAR3;FFAR2;COX6B1;RASGRP4;MAP4K1;LGALS17A;D…
74	1	106	0.00943396	PLCG1;	SLC4A11;ADAM33;PLCB1;PLCB4;NCOA6;PROCR;PPP1R16B;PTPRT;MYBL2;CDH4;LAMA5;RPN2;COL20A1;C20orf78;CD93;SNTA1;PIGU;GDF5;RBM12;PHF20;JPH2;CDH22;TAF4;BIRC7;ANGPT4;TGM6;UBOX5;C20orf194;ATRN;GFRA4;C20orf27;PANK2;RNF24;LAMP5;ISM1;SNRPB2;DZANK1;CST9;FAM182B;TPX2;PLAGL2;DNMT3B;CDK5RAP1;NECAB3;E2F1;ACSS2;RBM39;CNBD2;DLGAP4;SOGA1;KIAA1755;SRSF6;L3MBTL1;IFT52;TTPAL;ELMO2;GATA5;DIDO1;SRMS;PRPF6;OPRL1;NPBWR2;MYT1;…
272	0	104	0	N/A	RASSF7;BRSK2;OR5M11;SPTBN2;UNC93B1;MUC6;MUC2;OR56A3;CDHR5;ART5;NLRP10;OR8H2;OR8U1;FLRT1;GPR137;RBM14;KRTAP5-8;RAB6A;SYTL2;CCDC67;MMP27;MMP12;ANO9;PHRF1;MUC5B;KRTAP5-1;TH;OR51Q1;OR51I2;OR52D1;OR52N1;OR52E8;OR52L1;DNHD1;NLRP14;ABCC8;CRY2;NR1H3;OR5J2;TNKS1BP1;SMTNL1;LGALS12;C11orf95;C11orf84;NUDT22;CCDC88B;PITPNM1;FGF19;SHANK2;DHCR7;HEPHL1;GPR83;MTMR2;MAML2;MMP8;ZW10;MRGPRX4;ARHGAP1;RNF214;CTSD;MRGP…
469	0	101	0	N/A	PRPF8;TRPV1;FOXN1;KRTAP1-3;OR1A2;KCNJ12;KRT17;ABCC3;TOM1L1;OR3A1;SPNS2;SHISA6;MED24;KRT32;GHDC;KIF2B;SHPK;ITGAE;ANKFY1;ARRB2;ADPRM;KRT16P3;VTN;SARM1;SLC13A2;SPAG5;MIR4732;MYO18A;AATF;STARD3;PSMD3;RAPGEFL1;WIPF2;TNS4;KRTAP9-8;KRTAP9-9;EIF1;JUP;ACLY;TTC25;TUBG1;CNTNAP1;WNT3;GOSR2;NPEPPS;TBX21;OSBPL7;EPN3;PCTP;ANKFN1;SGSM2;MYH1;MYH3;TMEM199;TOP2A;CACNA1G;SCARF1;CLUH;LGALS9B;MAP2K3;TBC1D3P5;NOS2;PIPO…
84	0	98	0	N/A	MAK;NEDD9;PSMB9;POLR1C;PGK2;MLIP;FAM83B;DST;ROS1;TBC1D32;C6orf118;PKHD1;SYNE1;SLC22A3;HIVEP1;ATXN1;TRIM39;NFYA;GUCA1B;TTBK1;CAPN11;FBXO9;GCM1;COL19A1;RARS2;SRSF12;GPRC6A;GOPC;NUS1;MYCT1;VIP;LPA;PHACTR1;CD83;MYLIP;BTN3A1;HIST1H2AG;ZNF391;ZNF184;HLA-F;LY6G5C;HLA-DQA1;HLA-DQB2;TAP1;TREML3P;FOXP4;UBR2;GLTSCR1L;PPP2R5D;RRP36;ABCC10;GTPBP2;DEFB113;IL17A;PAQR8;GCLC;TINAG;COL21A1;COL9A1;HTR1E;GABRR2;MDN1…
89	0	92	0	N/A	SCN11A;HHATL;TOPAZ1;CASR;MYLK;CCDC14;VWA5B2;RTP1;NEK10;TGFBR2;VILL;ZPLD1;TMPRSS7;SUSD5;PDCD6IP;PLCD1;KLHDC8B;FAM3D;CADPS;DRD3;HGD;CEP70;WDR49;MYNN;EIF4G1;EPHB3;APOD;ZCWPW2;CCR4;ARPP21;TTC21A;ZNF445;DUSP7;ADAMTS9;C3orf38;MYH15;SLC9C1;KIAA2018;GRAMD1C;LSAMP;ADPRH;POPDC2;MAATS1;PARP14;ADCY5;MUC13;RUVBL1;ESYT3;SERPINI2;PDCD10;PRKCI;SLC7A14;POLR2H;PRICKLE2;LRRC34;ETV5;ANO10;SEC22A;ALG3;RBMS3;DLEC1;SCN…
470	2	91	0.021978	NF1;TP53;	NLRP1;KIAA0753;NF1;UNC45B;IGF2BP1;TM4SF5;AIPL1;SPEM1;PER1;ATPAF2;CNTD1;ALOX12;NEURL4;ACAP1;SLC35G6;SENP3-EIF4A1;FXR2;TP53;CHD3;GUCY2D;MFSD6L;PIK3R6;RCVRN;ARHGAP44;MYO15A;BLMH;CRLF3;RHOT1;ASIC2;ZNF830;RAD51D;SLFN12;SLFN13;AOC3;VAT1;ARL4D;MPP3;ATXN7L3;GPATCH8;ZNF652;SLC35B1;ANKRD40;WFIKKN2;SLC2A4;KDM6B;PLD2;EVPLL;WNK4;C17orf53;MINK1;DVL2;USP43;HS3ST3A1;FLCN;FLII;MAPK7;SLC47A2;OMG;RAB11FIP4;KRT40;CD…
76	3	89	0.0337079	CARD11;EGFR;IKZF1;	CARD11;HDAC9;POU6F2;POM121L12;EGFR;ZNF727;PTCD1;DPY19L2P2;CADPS2;AKR1D1;NOS3;SLC4A2;SLC29A4;PCLO;ANKIB1;GIGYF1;ACHE;TTC26;TMEM176A;PRKAG2;GPR146;MAD1L1;SDK1;FOXK1;C7orf26;BZW2;PRPS1L1;FERD3L;TWISTNB;GLI3;HECW1;VSTM2A;WBSCR22;CACNA2D1;PEX1;ZNF655;CYP3A43;TRIM4;AZGP1;LRCH4;MOSPD3;MUC17;SERPINE1;FBXL13;ATXN7L1;IQUB;ASB15;TMEM209;UBN2;DENND2A;ASIC3;SMARCD3;RBM48;ASB10;ELFN1;AP5Z1;PMS2;IKZF1;HGF;LRRD1…
114	0	77	0	N/A	PCDH7;DTHD1;CSN1S1;PRKG2;CCSER1;CENPE;FAT4;TENM3;PDLIM3;FAT1;ARAP2;GRID2;CENPC;YTHDC1;UGT2B28;UNC5C;ZNF330;PACRGL;CCDC149;ANAPC4;TMPRSS11E;UGT2B17;UGT2B10;UGT2A3;CNOT6L;BMP2K;NUDT9;FAM13A;ADH5;ADH6;ADH1B;SLC39A8;DKK2;IL2;SCLT1;GAB1;SMARCA5;HHIP;MMAA;SNX25;SORBS2;TRIML1;POLR2B;PKD2;NFKB1;PCDH18;FRG1;ADH7;AGA;SCFD2;TECRL;UBA6;GSTCD;INTU;PCDH10;INPP4B;STIM2;LPHN3;HERC3;ANKRD50;TTC29;FRAS1;CYP2U1;MAM…
137	0	74	0	N/A	CSMD1;KIF13B;PRKDC;YTHDF3;TRPA1;SLC10A5;FAM135B;COL22A1;PRSS55;PIWIL2;CYP7B1;C8orf34;NCOA2;FER1L6;TRAPPC9;THEM6;GPAA1;MFSD3;AGPAT5;XKR6;SLC35G5;FAM167A;EGR3;SLC20A2;CHRNB3;HOOK3;CHD7;CSPP1;CPA6;SLCO5A1;LRRCC1;CA13;CA3;ATP6V0D2;RAD54B;GDF6;MTBP;KCNK9;GPR20;CYP11B1;RHPN1;TSTA3;FAM83H;KIFC2;ZNF251;MTMR9;MROH5;ANGPT2;FDFT1;UBE2V2;PLEC;FOXH1;SGK223;GATA4;SPIDR;ASPH;PTK2;EPPK1;CYHR1;XKR5;MROH6;SPATC1;S…
275	0	66	0	N/A	TEX33;TRIOBP;TAB1;MEI1;TOM1;MCM5;SSTR3;TNRC6B;L3MBTL2;TEF;SBF1;ACR;LIMK2;SFI1;C22orf42;LARGE;FOXRED2;GALR3;FAM227A;ATF4;ENTHD1;FAM83F;ADSL;SGSM3;ZC3H7B;C22orf46;RRP7B;PACSIN2;LDOC1L;KIAA0930;RIBC2;PPARA;CELSR1;ALG12;CRELD2;MOV10L1;TRABD;MAPK11;PPP6R2;ODF3B;CHKB;ARSA;SLC5A4;SCUBE1;LMF2;MICALL1;PKDREJ;BRD1;TMPRSS6;FAM109B;RFPL2;EIF3L;PLXNB2;TMEM184B;SYNGR1;SHANK3;MGAT3;TCF20;UPK3A;C22orf34;CACNA1I;…
138	1	60	0.0166667	CSF1R;	C5orf42;OSMR;FYB;C9;SEMA6A;FAM170A;ADAMTS2;CARD6;MEGF10;LARS;KCNMB1;ZNF454;ZDHHC11;TRIP13;SLC12A7;DAB2;MROH2B;DMXL1;HSD17B4;LOX;AFF4;ARHGAP26;NR3C1;GRXCR2;SPINK5;ABLIM3;PCYOX1L;PDGFRB;SLC6A7;TCOF1;CNOT8;KIF4B;ADRA1B;TTC1;GABRA1;GABRG2;LCP2;FAM193B;TBC1D9B;RNF130;C7;GABRA6;HMMR;ZNF354C;RBM27;CSF1R;GRM6;NIPBL;PPWD1;TCERG1;SLC26A2;FOXI1;DBN1;PLK2;CCNG1;MAP3K1;C5orf60;CANX;FAM173B;SNCAIP;
374	1	49	0.0204082	NTRK3;	PML;ALPK3;NTRK3;LRRK1;WASH3P;FBN1;GALK2;PRTG;FAM63B;FBXL22;HERC1;VWA9;CALML4;KIF23;STRA6;ARRDC4;SPG11;PATL2;SHC4;DTWD1;ATP8B4;TRPM7;CYP19A1;DMXL2;SCG3;WDR72;CSNK1G1;SNAPC5;MESDC1;TMC3;HOMER2;BNC1;KLHL25;ADAMTS17;UNC13C;ISLR;DENND4A;AGBL1;CERS3;CEP152;MYO5A;FAM154B;IGF1R;PKM;CYP11A1;SLC28A1;CHD2;MESDC2;AKAP13;
220	0	48	0	N/A	PDIA2;WFIKKN1;MAPK8IP3;TMEM8A;PTX4;RPS2;VASN;HMOX2;ZNF768;ADAT1;KARS;C16orf74;DEF8;CAPN15;C16orf13;MSLN;CCDC154;IFT140;EME2;ZNF598;TFAP4;RSL1D1;BFAR;ZNF688;PRR14;FBRS;RNF40;CASKIN1;GAS8;ITFG3;DECR2;SRCAP;FOXC2;PRR25;CACNA1H;SLC9A3R2;E4F1;GLIS2;VAT1L;WWOX;UNKL;C16orf90;ZNF785;FAM173A;TELO2;C16orf96;SHISA9;C16orf93;
206	0	40	0	N/A	DMD;TEX13A;DCAF12L1;IGSF1;DDX26B;SAGE1;MAP7D3;CNGA2;NDUFB11;SLC38A5;PRAF2;PGRMC1;SMARCA1;PNMA5;ZNF182;SSX3;PORCN;OTUD5;KCND1;WDR45;RBM41;IRS4;CAPN6;DCX;ZBTB33;ATP1B4;ZDHHC9;GPR50;FATE1;MAGEA4;NSDHL;PNMA3;TBC1D8B;COL4A6;COL4A5;IL13RA1;BCORL1;ZNF81;XPNPEP2;FHL1;
69	0	36	0	N/A	CXCL1;PF4;ANKRD30B;DSC3;ASXL3;TNFRSF11A;CCDC102B;NETO1;ZNF407;DSC2;SLC39A6;CHST9;CCDC178;KIAA1468;SERPINB12;SERPINB2;SERPINB10;TMX3;SOCS6;SLC14A2;PIAS2;SERPINB8;NDC80;POTEC;KIAA1328;CELF4;C18orf25;SERPINB7;DSEL;CDH2;DSG1;DSG2;WBP11P1;KLHL14;FHOD3;TCEB3B;
317	0	34	0	N/A	DACH1;ATP11A;TFDP1;PCDH20;SLITRK1;COL4A1;PCDH9;KLHL1;KLF5;TBC1D4;EDNRB;RNF219;SLITRK6;ABCC4;UGGT2;NALCN;ERCC5;SPACA7;PCID2;CUL4A;FARP1;GPR183;TMTC4;SLC10A2;PROZ;UPF3A;SCEL;GRTP1;GRK1;HS6ST3;PCCA;CCDC168;LIG4;CDC16;
202	0	26	0	N/A	SHROOM4;CYLC1;SPANXN3;POLA1;GSPT2;TEX11;GPR174;XKRX;MAP3K15;SH3KBP1;CCNB3;MAGED1;OTUD6A;OGT;ITM2A;LUZP4;MIR509-3;AFF2;IDS;GDI1;FAM3A;DGAT2L6;PCDH19;CSTF2;CXCR3;CD99L2;
112	0	24	0	N/A	EVC;JAKMIP1;DRD5;HS3ST1;NEK1;SPON2;UVSSA;TACC3;LETM1;WHSC1;ZFYVE28;RGS12;BLOC1S4;PSAPL1;DEFB131;ZNF518B;PARM1;NDST4;FABP2;DDX60L;PALLD;DOK7;MAN2B2;BOD1L1;
73	0	24	0	N/A	PTPRA;PCSK2;TSHZ2;MC3R;BMP7;APCDD1L;PROKR2;GPCPD1;HAO1;RRBP1;SPATA2;SALL4;AURKA;PHACTR3;KCNG1;ZFP64;TFAP2C;CTCFL;SLMO2;CHGB;ZNF831;SYCP2;CASS4;RAE1;
71	0	17	0	N/A	LAMA1;CIDEA;PTPN2;DCC;SEH1L;ME2;TWSG1;VAPA;LAMA3;CABYR;IMPACT;MYO5B;GNAL;CEP192;C18orf42;ANKRD12;MPPE1;
174	0	17	0	N/A	DNAH14;IBA57;OBSCN;TRIM67;FCGR3A;TRAF3IP3;TSACC;CD1E;METTL18;PRRX1;ASPM;HSD11B1;IRF6;RCOR3;CAPN9;DOCK7;CEP170;
233	1	16	0.0625	PHF6;	TRPM2;COL18A1;CHAF1B;PWP2;DNMT3L;KRTAP10-6;KRTAP10-7;KRTAP10-8;ADARB1;PCNT;KRTAP10-9;SLC19A1;COL6A1;COL6A2;PHF6;AVPR2;
10	0	13	0	N/A	PURG;TMEM55A;DLG5;PNLIP;SPIN2B;TAF1;MAP7D2;GPR34;PHF8;PIN4;RPA4;SRPX2;MAGEC1;
3	0	12	0	N/A	TAL2;FAM206A;TMEM245;FRRS1L;EPB41L4B;C9orf84;SAPCD2;MAN1B1;ZNF462;FAM157B;ABCA1;MUSK;
274	1	11	0.0909091	WT1;	DCDC1;CCDC73;WT1;BEST1;OR51T1;OR52E2;CTR9;FIBIN;PRDM11;SYT13;SCGB2A1;
270	0	8	0	N/A	KLC2;NUMA1;SLC36A4;AASDHPPT;DSCAML1;PACS1;YIF1A;C11orf54;
85	0	7	0	N/A	ZKSCAN3;BAI3;TUBB2B;HIST1H2BH;OR2W1;LY6G6E;ZBTB22;
9	0	6	0	N/A	TP73;FHAD1;CROCC;FGGY;PANK4;PADI3;
133	0	6	0	N/A	RIMS2;PKHD1L1;OSR2;ANGPT1;PI15;RSPO2;
208	0	5	0	N/A	CCDC120;ARHGAP4;YIPF6;PCDH11X;ATP11C;
126	0	5	0	N/A	CXCL9;ART3;LRBA;DCAF4L1;SHROOM3;
231	0	5	0	N/A	FMR1;MAGEA11;TRMT2B;TREX2;HAUS7;
5	1	4	0.25	GATA1;	CDKL5;GATA1;HDAC6;CACNA1F;
18	0	4	0	N/A	TMTC1;IPO8;ROCK1;GREB1L;
28	1	4	0.25	CACNA1D;	CACNA1D;PVRL3;FAM193A;NOP14;
17	0	4	0	N/A	FGF12;TMEM44;ITIH6;RPL39;
53	1	4	0.25	ATRX;	PHEX;ZXDB;ATRX;MAGEC2;
11	0	4	0	N/A	C8orf46;RIPK2;KLHL13;NKRF;
203	0	4	0	N/A	USP51;RBMX2;TRPC5;TENM1;
20	0	3	0	N/A	FTHL17;FAM47B;AIFM1;
154	0	3	0	N/A	PPP1R42;CNBD1;TMEM67;
6	0	3	0	N/A	RGS22;DCSTAMP;DPYS;
214	0	3	0	N/A	PDZD11;ZCCHC5;PLXNA3;
26	0	3	0	N/A	ENOX2;SPANXC;L1CAM;
108	0	3	0	N/A	ULK4;TRAK1;DNAH12;
33	0	3	0	N/A	MAGEB4;USP26;MAGEC3;
217	0	3	0	N/A	NUDT10;CXorf67;SYTL4;
64	0	2	0	N/A	DCAF8L1;GPR173;
43	0	2	0	N/A	ADAMTS12;IPO11;
31	0	2	0	N/A	BCHE;MFN1;
21	1	2	0.5	ATP2B3;	CCDC22;ATP2B3;
165	0	2	0	N/A	TXNDC15;KIF20A;
23	0	2	0	N/A	TAB3;SSX6;
226	0	2	0	N/A	CXorf30;TCEAL1;
2	0	2	0	N/A	TBC1D25;GUCY2F;
22	0	2	0	N/A	C2orf81;LYPD1;
56	0	2	0	N/A	TMPRSS11B;NPY5R;
211	0	2	0	N/A	SLC6A8;ABCD1;
30	0	2	0	N/A	DLC1;REEP4;
155	0	2	0	N/A	SDHAP3;PTGER4;
12	0	2	0	N/A	NFATC1;CTDP1;
66	0	2	0	N/A	GAK;RASGEF1B;
242	1	2	0.5	BCOR;	BCOR;WNK3;
142	1	2	0.5	KDR;	SGCB;KDR;
149	0	2	0	N/A	LMNB1;HAVCR1;
47	0	2	0	N/A	WAS;RHOXF1;
127	0	2	0	N/A	PDS5A;PROL1;
25	0	2	0	N/A	UTRN;SAMD5;
77	0	2	0	N/A	GABRA2;CABS1;
210	0	2	0	N/A	YY2;ARL13A;
327	0	2	0	N/A	TRMT5;TMEM121;
45	0	2	0	N/A	WDR36;CDKN2AIPNL;

## Sheet: ACC_SCH
Class	numDriver	numGene	Percentage	DriverList	GeneList
12	0	114	0	N/A	C1orf159;SDF4;CALML6;GABRD;SKI;GPR153;ESPN;TNFRSF25;ERRFI1;TMEM201;KIF1B;DFFA;CASZ1;MFN2;TNFRSF1B;TAS1R2;MUL1;KIF17;RAP1GAP;USP48;C1QC;EPHB2;HNRNPR;NIPAL3;SEPN1;SFN;SLC9A1;WDTC1;GPR3;IFI6;GMEB1;EPB41;PTP4A2;RBBP4;RRAGC;NT5C1A;BMP8B;ERMAP;TIE1;BTBD19;AKR1A1;IPP;PRPF38A;ZCCHC11;GPX7;DMRTB1;MRPL37;TTC4;USP24;TACSTD2;KANK4;IL23R;DIRAS3;RPF1;CTBS;WDR63;CLCA4;CDC7;BRDT;RPAP2;ARHGAP29;TRMT13;HENMT1;FNDC…
10	1	88	0.0113636	JAK1;	MMEL1;CEP104;C1orf174;AJAP1;C1orf158;PAX7;PHC2;ZSCAN20;THRAP3;ZC3H12A;GNL2;MANEAL;FOXD2;SLC5A9;ELAVL4;HOOK1;JAK1;PTGER3;ZRANB2;LHX8;ASB17;ST6GALNAC3;ELTD1;ODF2L;VAV3;RBM15;KCNA2;KCND3;OLFML3;VANGL1;SEC22B;ANKRD35;PIAS3;POLR3C;GJA8;PRPF3;SETDB1;GABPB2;PSMD4;SELENBP1;CGN;YY1AP1;KIAA0907;IQGAP3;INSRR;PEAR1;LRRC71;FCRL4;FCRL3;KIRREL;OR6N1;DUSP12;ATF6;C1orf226;LRRC52;UCK2;ILDR2;MAEL;NME7;SELE;ANKRD45;…
61	3	67	0.0447761	MSH6;FBXO11;XPO1;	KHK;SLC30A3;CCDC121;FAM179A;LCLAT1;EHD3;BIRC6;MSH6;FBXO11;XPO1;UGP2;CEP68;MEIS1;WDR92;BMP10;CLEC4F;DYSF;ALMS1P;REG3A;CTNNA2;RETSAT;RGPD1;ANKRD36BP2;GPAT2;ADRA2B;CNNM4;AFF3;MAP4K4;SLC9A2;SH3RF3;MALL;ZC3H6;AMMECR1L;SAP130;UGGT1;MZT2B;MZT2A;LCT;GTDC1;ZEB2;RPRM;FIGN;CSRNP3;SCN7A;XIRP2;RBM45;OSBPL6;FKBP7;PMS1;HECW2;ALS2;CYP20A1;RAPH1;CTLA4;VWC2L;ABCA12;FN1;CXCR2P1;RUFY4;SLC11A1;NYAP2;IRS1;RHBDD1;DAW1;…
187	0	66	0	N/A	CDKAL1;SLC17A2;TRIM38;HIST1H1A;HIST1H3A;HIST1H2BM;ZKSCAN4;PPP1R18;TUBB;DDR1;VARS2;DPCR1;CCHCR1;CFB;STK19;BTNL2;HLA-DRB6;PHF1;GRM4;C6orf106;MDGA1;KCNK5;HSP90AB1;SLC35B2;ENPP5;SLC25A27;PLA2G7;ANKRD66;MUT;GLYATL3;C6orf141;RHAG;PHF3;EYS;KHDC1L;KHDC3L;MB21D1;EEF1A1;COL12A1;TMEM30A;SENP6;MYO6;FAM46A;SNAP91;MAP3K7;SOBP;SEC63;GPR6;REV3L;WISP3;HDAC2;HS3ST5;TSPYL4;NKAIN2;RNF217;HEY2;LAMA2;ENPP3;TAAR9;TCF21…
217	1	66	0.0151515	CUX1;	GLCCI1;DGKB;MPP6;EVX1;JAZF1;CREB5;CPVL;GHRHR;DPY19L2P1;GPR141;POLD2;NPC1L1;ZMIZ2;TBRG4;ADCY1;PKD1L1;SUN3;C7orf72;LANCL2;SEPT14;PHKG1;ZNF479;CCT6P3;TYW1;CALN1;LAT2;GTF2IRD1;POM121C;RHBDD2;DTX2;GSAP;STEAP2;GTPBP10;SAMD9;CALCR;LMTK2;TECPR1;BAIAP2L1;AP4M1;CUX1;BCAP29;LAMB4;PNPLA8;DNAJB9;DOCK4;TMEM168;GPR85;PPP1R3A;MDFIC;WNT16;CPA1;CALD1;AGK;PRSS58;PRSS3P2;EPHB6;TAS2R40;ARHGEF5;KRBA1;ZNF467;REPIN1;ZNF…
60	1	60	0.0166667	ACVR1;	TPO;YWHAQ;RHOB;ITSN2;ASXL2;HADHB;GPR113;OTOF;STRN;PRKD3;HNRNPLL;DHX57;SLC8A1;COX7A2L;PLEKHH2;GPR75;TSPYL6;CCDC88A;PEX13;GNLY;POLR1A;IMMT;KDM3A;RMND5A;ZAP70;WASH2P;PTPN4;INHBB;ACVR1;WDSUB1;PLA2R1;ITGB6;TANK;TBR1;FAP;ZC3H15;TFPI;DYTN;FASTKD2;PLEKHM3;CRYGA;UNC80;PRKAG3;CCDC108;DNAJB2;ALPPL2;ALPI;ECEL1;TIGD1;EFHD1;SCLY;ILKAP;NDUFA10;RNPEPL1;GPR35;AQP12A;KIF1A;ANO7;HDLBP;THAP4;
273	0	48	0	N/A	KIAA2026;LURAP1L;CER1;CNTLN;HAUS6;DENND4C;SLC24A2;MLLT3;MTAP;CAAP1;ACO1;PRSS3;KIF24;C9orf24;KIAA1045;PIGO;UNC13B;RUSC2;GBA2;RECK;MAMDC2;GDA;ANXA1;UBQLN1;C9orf170;DAPK1;SPATA31E1;GADD45G;SPTLC1;OMD;BICD2;ERCC6L2;TDRD7;ANKS6;MSANTD3-TMEFF1;OR13C8;KIAA1958;FKBP15;HDHD3;C9orf43;AKNA;ZBTB6;CRB2;DENND1A;GRIN1;SSNA1;RNF208;ENTPD8;
448	0	42	0	N/A	CCNF;PKMYT1;ANKS3;NAGPA;USP7;CIITA;CLEC16A;RRN3;ABCC6;XYLT1;ACSM3;VWA3A;COG7;GGA2;CD19;KCTD13;C16orf92;FBXL19;ORAI3;STX1B;ZNF668;TGFB1I1;MYLK3;LRRC36;RANBP10;NUTF2;CTRL;SLC12A4;ZFP90;CDH3;TANGO6;HAS3;ZNF23;PKD1L3;WDR59;ZFP1;GABARAPL2;MBTPS1;KCNG4;CRISPLD2;CDT1;ANKRD11;
516	1	42	0.0238095	DNM2;	TJP3;PLIN5;PLIN3;ANGPTL4;CDC37;KEAP1;ILF3;DNM2;KANK2;CNN1;ACP5;ZNF700;ZNF878;ZNF563;ZNF564;MAN2B1;ASNA1;SLC27A1;FAM129C;COLGALT1;MAST3;PIK3R2;PDE4C;FKBP8;CRTC1;SUGP2;TMEM161A;NR2C2AP;YJEFN3;ZNF90;ZNF826P;ZNF714;ZNF254;FFAR1;FFAR3;FFAR2;COX6B1;RASGRP4;MAP4K1;LGALS17A;DYRK1B;SERTAD1;
94	1	41	0.0243902	BAP1;	CPNE9;TADA3;ARPC4;FBLN2;WNT7A;KIAA1143;NME6;IP6K2;P4HTM;GMPPB;SEMA3F;RRP9;BAP1;ITIH3;ARHGEF3;PDZRN3;DCBLD2;FILIP1L;TAGLN3;ALDH1L1;UROC1;PLXNA1;ISY1-RAB43;PLXND1;COL6A6;DNAJC13;MRPS22;GK5;HLTF;TSC22D2;P2RY12;SMC4;NDUFB5;ATP11B;MCF2L2;KLHL24;CCDC50;CEP19;PIGZ;LRCH3;LMLN;
543	0	39	0	N/A	ANGPT4;TGM6;UBOX5;C20orf194;ATRN;GFRA4;C20orf27;PANK2;RNF24;LAMP5;ISM1;SNRPB2;DZANK1;CST9;FAM182B;TPX2;PLAGL2;DNMT3B;CDK5RAP1;NECAB3;E2F1;ACSS2;RBM39;CNBD2;DLGAP4;SOGA1;KIAA1755;SRSF6;L3MBTL1;IFT52;TTPAL;ELMO2;GATA5;DIDO1;SRMS;PRPF6;OPRL1;NPBWR2;MYT1;
326	0	39	0	N/A	NUP98;OR52M1;C11orf40;OR51G1;OR51A4;NRIP3;SCUBE2;MICALCL;SPON1;COPB1;CALCA;LDHA;LDHC;IGSF22;FANCF;QSER1;HIPK3;KIAA1549L;FNBP4;OR4C16;OR5L2;OR5D16;ZDHHC5;OR9Q2;OR5B3;DTX4;CCDC86;PTGDR2;RPLP0P2;AHNAK;CDC42BPG;WNT11;FOLH1B;EXPH5;C11orf87;MIR34C;SIK2;PPP2R1B;DIXDC1;
365	2	37	0.0540541	COL2A1;PTPN11;	GABARAPL1;ABCC9;SOX5;BHLHE41;SSPN;ABCD2;SLC2A13;LRRK2;ADAMTS20;PLEKHA8P1;SLC38A1;RPAP3;COL2A1;KRT78;CSAD;GTSF1;PDE1B;ITGA7;PA2G4;NABP2;BAZ2A;ZBTB39;ARHGAP9;MON2;GLIPR1L1;GLIPR1;DCN;SLC9A7P1;APAF1;C12orf42;SART3;PTPN11;RPH3A;OAS1;TBX3;VPS33A;VPS37B;
366	0	36	0	N/A	WNK1;CACNA1C;FGF23;FGF6;PLEKHG6;TNFRSF1A;VAMP1;NOP2;LPAR5;ATN1;SLC2A3;NECAP1;PRB3;ATF7IP;WBP11;CCDC91;TMBIM6;NCKAP5L;RACGAP1;ATF1;BIN2;NR4A1;KRT85;CCT2;ALX1;CCDC53;CCDC60;SIRT4;C12orf65;SNRNP35;ATP6V0A2;SCARB1;DHX37;PIWIL1;GPR133;EP400NL;
327	0	34	0	N/A	ANO9;PHRF1;MUC5B;KRTAP5-1;TH;OR51Q1;OR51I2;OR52D1;OR52N1;OR52E8;OR52L1;DNHD1;NLRP14;ABCC8;CRY2;NR1H3;OR5J2;TNKS1BP1;SMTNL1;LGALS12;C11orf95;C11orf84;NUDT22;CCDC88B;PITPNM1;FGF19;SHANK2;DHCR7;HEPHL1;GPR83;MTMR2;MAML2;MMP8;ZW10;
474	0	34	0	N/A	SHPK;ITGAE;ANKFY1;ARRB2;ADPRM;KRT16P3;VTN;SARM1;SLC13A2;SPAG5;MIR4732;MYO18A;AATF;STARD3;PSMD3;RAPGEFL1;WIPF2;TNS4;KRTAP9-8;KRTAP9-9;EIF1;JUP;ACLY;TTC25;TUBG1;CNTNAP1;WNT3;GOSR2;NPEPPS;TBX21;OSBPL7;EPN3;PCTP;ANKFN1;
188	0	34	0	N/A	PHACTR1;CD83;MYLIP;BTN3A1;HIST1H2AG;ZNF391;ZNF184;HLA-F;LY6G5C;HLA-DQA1;HLA-DQB2;TAP1;TREML3P;FOXP4;UBR2;GLTSCR1L;PPP2R5D;RRP36;ABCC10;GTPBP2;DEFB113;IL17A;PAQR8;GCLC;TINAG;COL21A1;COL9A1;HTR1E;GABRR2;MDN1;IPCEF1;QKI;PDE10A;T;
475	1	32	0.03125	TP53;	ALOX12;NEURL4;ACAP1;SLC35G6;SENP3-EIF4A1;FXR2;TP53;CHD3;GUCY2D;MFSD6L;PIK3R6;RCVRN;ARHGAP44;MYO15A;BLMH;CRLF3;RHOT1;ASIC2;ZNF830;RAD51D;SLFN12;SLFN13;AOC3;VAT1;ARL4D;MPP3;ATXN7L3;GPATCH8;ZNF652;SLC35B1;ANKRD40;WFIKKN2;
216	0	32	0	N/A	GPR146;MAD1L1;SDK1;FOXK1;C7orf26;BZW2;PRPS1L1;FERD3L;TWISTNB;GLI3;HECW1;VSTM2A;WBSCR22;CACNA2D1;PEX1;ZNF655;CYP3A43;TRIM4;AZGP1;LRCH4;MOSPD3;MUC17;SERPINE1;FBXL13;ATXN7L1;IQUB;ASB15;TMEM209;UBN2;DENND2A;ASIC3;SMARCD3;
565	0	30	0	N/A	LIMK2;SFI1;C22orf42;LARGE;FOXRED2;GALR3;FAM227A;ATF4;ENTHD1;FAM83F;ADSL;SGSM3;ZC3H7B;C22orf46;RRP7B;PACSIN2;LDOC1L;KIAA0930;RIBC2;PPARA;CELSR1;ALG12;CRELD2;MOV10L1;TRABD;MAPK11;PPP6R2;ODF3B;CHKB;ARSA;
515	0	28	0	N/A	R3HDM4;GRIN3B;LMNB2;THOP1;ZNF555;ZNF77;NCLN;NFIC;DOHH;MFSD12;GIPC3;INSR;EVI5L;LRRC8E;OR1M1;ZNF317;ZNF559;ZNF846;ICAM1;VSTM2B;C19orf12;ZNF536;LRFN3;ZNF382;ZNF585B;ZNF527;GMFG;SAMD4B;
298	0	28	0	N/A	AKR1C1;AKR1C3;OLAH;ITGA8;ST8SIA6;STAM;ZNF438;HNRNPF;GDF10;FRMPD2;H2AFY2;LRIT2;AGAP11;FAM35A;PAPSS2;NDUFB8;PAX2;FAM178A;ATRNL1;CCDC172;PNLIPRP1;C10orf82;ENO4;LRRC27;PWWP2B;GPR123;ECHS1;SYCE1;
156	0	28	0	N/A	ZDHHC11;TRIP13;SLC12A7;DAB2;MROH2B;DMXL1;HSD17B4;LOX;AFF4;ARHGAP26;NR3C1;GRXCR2;SPINK5;ABLIM3;PCYOX1L;PDGFRB;SLC6A7;TCOF1;CNOT8;KIF4B;ADRA1B;TTC1;GABRA1;GABRG2;LCP2;FAM193B;TBC1D9B;RNF130;
410	0	27	0	N/A	OTX2;JKAMP;C14orf39;MTHFD1;AKAP5;PLEKHG3;PLEKHH1;VTI1B;SLC10A1;SIPA1L1;ACOT4;VSX2;ABCD4;YLPM1;DLST;TGFB3;IFT43;ISM2;FLRT2;ZC3H14;GPR68;GOLGA5;SERPINA6;SERPINA1;SERPINA12;DYNC1H1;ADSSL1;
253	0	27	0	N/A	AGPAT5;XKR6;SLC35G5;FAM167A;EGR3;SLC20A2;CHRNB3;HOOK3;CHD7;CSPP1;CPA6;SLCO5A1;LRRCC1;CA13;CA3;ATP6V0D2;RAD54B;GDF6;MTBP;KCNK9;GPR20;CYP11B1;RHPN1;TSTA3;FAM83H;KIFC2;ZNF251;
363	1	27	0.037037	KMT2D;	NRIP2;NTF3;CD9;SCNN1A;PIANP;LAG3;MFAP5;TAS2R31;GPR19;RND1;KMT2D;DHH;ASIC1;LARP4;LETMD1;CSRNP2;SCN8A;KRT7;KRT76;KRT3;GRIP1;NUP107;LGR5;DAO;IQCD;C12orf49;RIMBP2;
3	0	26	0	N/A	CCNL2;CAMTA1;UBE4B;CROCCP3;CROCCP2;VWA5B1;KIAA0754;SLC6A9;SGIP1;TGFBR3;GNAT2;KCNC4;HRNR;FLG;FLG2;ATP8B2;ATP1A4;PAPPA2;ASTN1;CACNA1E;CFH;KIF21B;NFASC;KCNH1;EPRS;ZBTB18;
95	0	26	0	N/A	ZCWPW2;CCR4;ARPP21;TTC21A;ZNF445;DUSP7;ADAMTS9;C3orf38;MYH15;SLC9C1;KIAA2018;GRAMD1C;LSAMP;ADPRH;POPDC2;MAATS1;PARP14;ADCY5;MUC13;RUVBL1;ESYT3;SERPINI2;PDCD10;PRKCI;SLC7A14;POLR2H;
8	0	26	0	N/A	CPSF3L;VAMP3;SRM;KIAA2013;MST1L;ZBTB40;PUM1;NCDN;MACF1;EXO5;KCNQ4;CCDC30;EFCAB7;ROR1;AGL;RPTN;DENND4B;TMEM79;APCS;ITLN2;CFHR2;CNTN2;SLC30A10;BPNT1;PARP1;ADSS;
297	2	25	0.08	GATA3;FGFR2;	GATA3;DHTKD1;UCMA;ABI1;VSTM4;DRGX;NCOA4;ASAH2;IPMK;EGR2;SLC25A16;TET1;STOX1;MICU1;PIPSL;HELLS;CYP2C8;MGEA5;CUEDC2;TCF7L2;EMX2;FAM45A;PRDX3;FGFR2;GLRX3;
155	0	25	0	N/A	TRIO;ISL1;GPX8;SKIV2L2;SETD9;SLC30A5;HEXB;COL4A3BP;HOMER1;PAPD4;MEF2C;RGMB;SLCO6A1;PPIP5K2;HARS2;ARAP3;GNPDA1;RNF44;CDHR2;FGFR4;SLC34A1;RASGEF1C;ZFP62;BTNL3;BTNL9;
131	0	25	0	N/A	PACRGL;CCDC149;ANAPC4;TMPRSS11E;UGT2B17;UGT2B10;UGT2A3;CNOT6L;BMP2K;NUDT9;FAM13A;ADH5;ADH6;ADH1B;SLC39A8;DKK2;IL2;SCLT1;GAB1;SMARCA5;HHIP;MMAA;SNX25;SORBS2;TRIML1;
89	0	23	0	N/A	SLC6A11;SLC6A1;LSM3;C3orf20;CDCP1;CCR3;KIF9;AMIGO3;SLC38A3;DOCK3;EPHA6;OR5H2;ABI3BP;PLCXD2;EFCC1;ASTE1;AMOTL2;COPB2;ATR;P2RY14;OTOL1;FNDC3B;OPA1;
271	0	23	0	N/A	VLDLR;RANBP6;TYRP1;FAM154A;GNE;GRHPR;CNTNAP3;TJP2;KLF9;TRPM3;CEP78;FRMD3;RMI1;SYK;ANKRD19P;FBP2;GABBR2;INVS;DFNB31;ABCA2;TMEM203;NELFB;ARRDC1;
212	1	22	0.0454545	POT1;	VWDE;DNAH11;GPNMB;DFNA5;AEBP1;NACAD;ZPBP;SEMA3D;ABCB1;PLOD3;SLC26A3;NRCAM;PTPRZ1;POT1;KCP;PLXNA4;MGAM;KEL;OR6V1;SSPO;DPP6;UBE3C;
1	0	22	0	N/A	NFIA;SRSF11;LPPR4;COL11A1;HIPK1;NES;OLFML2B;DUSP27;F5;ACBD6;HMCN1;PPFIA4;RASSF5;PLXNA2;USH2A;ARID4B;LYST;ACTN2;RYR2;ZP4;FMN2;KIF26B;
7	0	21	0	N/A	PTPRU;MEAF6;EFCAB14;C1orf141;LRRIQ3;TNNI3K;PTBP2;NTNG1;KCNA3;DENND2C;WARS2;ADAMTSL4;MEF2D;RCSD1;RC3H1;RNF2;RGS1;ADIPOR1;LEMD1;SLC41A1;SRGAP2;
362	0	21	0	N/A	KLRB1;RECQL;C2CD5;PKP2;PDZRN4;ANO6;VDR;ERBB3;CS;CNPY2;CYP27B1;CTDSP2;GLIPR1L2;PLEKHG7;CHPT1;SYCP3;HVCN1;FBXW8;P2RX7;KDM2B;ARL6IP4;
147	0	20	0	N/A	FBXL7;HCN1;PDE8B;CMYA5;GPR98;NR2F1;PHAX;PCDHA2;PCDHA3;PCDHA7;PCDHA9;PCDHA12;PCDHB4;PCDHB5;GLRA1;TENM2;STC2;CLTB;FLT4;OR2V2;
446	0	20	0	N/A	PRSS41;PRSS22;PAQR4;ZNF500;C16orf89;C16orf62;GPR139;PDILT;ACSM2A;PRKCB;APOBR;PAGR1;BCKDK;GPT2;ENKD1;C16orf86;HSDL1;KLHDC4;CPNE7;MC1R;
179	0	19	0	N/A	HIST1H1E;EHMT2;SKIV2L;TNXB;ITPR3;DNAH8;DAAM2;TDRD6;RIMS1;BEND3;SCML4;MED23;TAAR5;VNN1;AHI1;HECA;HIVEP2;MTHFD1L;WDR27;
67	0	19	0	N/A	DPYSL5;CAPN14;XDH;TTC27;AAK1;PCBP1;ZNF638;HK2;ANKRD39;IL1RL1;SULT1C3;ARHGAP15;GRB14;GALNT3;SCN9A;SGOL2;TNS1;CUL3;SH3BP4;
54	0	19	0	N/A	NRXN1;ADD2;EGR4;ALMS1;DNAH6;MRPS9;SLC5A7;RANBP2;LRP1B;GALNT5;SCN3A;ITGA4;PDE1A;COL5A2;SLC40A1;MSTN;DNAH7;DOCK10;SP140;
431	0	18	0	N/A	SPG11;PATL2;SHC4;DTWD1;ATP8B4;TRPM7;CYP19A1;DMXL2;SCG3;WDR72;CSNK1G1;SNAPC5;MESDC1;TMC3;HOMER2;BNC1;KLHL25;ADAMTS17;
430	0	18	0	N/A	SPESP1;TBC1D21;UBL7;ARID3B;CSK;MPI;C15orf39;ACSBG1;IREB2;PSMA4;CHRNB4;RASGRF1;KIAA1024;ARNT2;FANCI;ZNF774;RCCD1;PCSK6;
183	0	18	0	N/A	SCUBE3;PPARD;SRPK1;BTBD9;ENPP4;RCAN2;CYP39A1;CENPQ;CRISP2;IMPG1;SH3BGRL2;TTK;DDO;VNN3;SLC2A12;NHSL1;STXBP5;RSPH3;
184	0	18	0	N/A	HIVEP1;ATXN1;TRIM39;NFYA;GUCA1B;TTBK1;CAPN11;FBXO9;GCM1;COL19A1;RARS2;SRSF12;GPRC6A;GOPC;NUS1;MYCT1;VIP;LPA;
295	0	18	0	N/A	SFMBT2;TAF3;BMI1;ARHGAP21;MKX;MARCH8;PARG;JMJD1C;CCAR1;DDX50;HKDC1;PPP3CB;PYROXD2;NFKB2;INPP5F;SEC23IP;WDR11;BTBD16;
57	0	18	0	N/A	SNTG2;SOX11;RNF144A;GRHL1;ATAD2B;BCL11A;CCDC142;CLASP1;BAZ2B;LY75;PTPRN;RBM44;KLHL30;HDAC4;ANKMY1;SNED1;PPP1R7;ATG4B;
594	0	18	0	N/A	ZNF182;SSX3;PORCN;OTUD5;KCND1;WDR45;RBM41;IRS4;CAPN6;DCX;ZBTB33;ATP1B4;ZDHHC9;GPR50;FATE1;MAGEA4;NSDHL;PNMA3;
162	0	17	0	N/A	OXCT1;ZNF131;SNX18;DDX4;CCDC125;OTP;CKMT2;EDIL3;NBPF22P;POU5F2;LNPEP;SLCO4C1;MAN2A1;PSD2;PCDHA4;PCDHA6;CYFIP2;
215	0	17	0	N/A	PHF14;ETV1;RAPGEF5;CHN2;GARS;BMPER;RFC2;MDH2;COL1A2;MYL10;LRRN3;ZNF277;AASS;EXOC4;ZYX;TAS2R41;RBM33;
334	0	17	0	N/A	KRTAP5-4;OR52N2;OR2D3;OTOG;CREB3L1;DGKZ;LRP4;RHOD;RAD9A;FGF3;FADD;NADSYN1;C2CD3;CNTN5;PDGFD;USP28;CD3D;
479	0	17	0	N/A	SCARF1;CLUH;LGALS9B;MAP2K3;TBC1D3P5;NOS2;PIPOX;TAOK1;EFCAB5;GAS2L2;ACACA;PSMB3;IKZF3;SMARCE1;KRTAP4-6;KRT33B;KRT16;
17	0	17	0	N/A	VPS13D;CYP4A22;LEPR;LRRC7;IGSF3;ITGA10;RPRD2;POGZ;HAPLN2;ARHGEF11;HSD17B7;CD247;SELP;KCNK2;TGFB2;PGBD5;LGALS8;
514	0	16	0	N/A	POLRMT;SEMA6B;TNFSF9;S1PR5;QTRT1;ZNF441;FCHO1;UPF1;ATP13A1;ZNF737;ZNF208;PDCD5;MAG;PRODH2;WDR62;SUPT5H;
480	0	16	0	N/A	MINK1;DVL2;USP43;HS3ST3A1;FLCN;FLII;MAPK7;SLC47A2;OMG;RAB11FIP4;KRT40;CD300LG;G6PC3;ASB16;MAP3K14;NGFR;
300	0	16	0	N/A	PRKCQ;OTUD1;NPY4R;CHAT;BICC1;DNAJC12;CDH23;NDST2;GOT1;KCNK18;SLC18A2;PRLHR;TIAL1;DMBT1;DOCK1;EBF3;
130	0	16	0	N/A	SPON2;UVSSA;TACC3;LETM1;WHSC1;ZFYVE28;RGS12;BLOC1S4;PSAPL1;DEFB131;ZNF518B;PARM1;NDST4;FABP2;DDX60L;PALLD;
443	0	16	0	N/A	NTN3;TEKT5;GP2;DNAH3;HS3ST2;EARS2;C16orf82;GTF3C1;ATXN2L;SH2B1;TAOK2;ZNF646;KCTD19;FUK;DHODH;ZNF469;
34	1	15	0.0666667	SPEN;	CHD5;SPEN;EPHA8;FUCA1;HPCAL4;KDM4A;TCTEX1D4;PODN;WLS;BTBD8;DNTTIP2;IVL;TPM3;NDUFS2;LAMC2;
53	1	15	0.0666667	DNMT3A;	MYT1L;TSSC1;TRAPPC12;APOB;NCOA1;DNMT3A;CRIM1;CHMP3;AMER3;FAM171B;ZDBF2;MDH1B;ERBB4;SPEG;PASK;
255	0	15	0	N/A	SH2D4A;LOXL2;ESCO2;FBXO16;ZNF703;BRF2;ADRB3;ADAM9;ADAM2;SGK3;HEY1;ZBTB10;PMP2;COLEC10;JRK;
324	0	14	0	N/A	CDHR5;ART5;NLRP10;OR8H2;OR8U1;FLRT1;GPR137;RBM14;KRTAP5-8;RAB6A;SYTL2;CCDC67;MMP27;MMP12;
90	0	14	0	N/A	SUSD5;PDCD6IP;PLCD1;KLHDC8B;FAM3D;CADPS;DRD3;HGD;CEP70;WDR49;MYNN;EIF4G1;EPHB3;APOD;
58	0	14	0	N/A	GALNT14;NLRC4;AFTPH;ASPRV1;EXOC6B;SPR;LINC00152;ANKRD20A8P;GCC2;IWS1;MAP3K19;MPP4;ZNF142;UGT1A3;
101	0	14	0	N/A	SETMAR;SETD5;XPC;BSN;PHF7;SEMA3G;FRMD4B;CNTN3;GBE1;OSBPL11;GP9;CPB1;GPR171;ATP13A5;
404	0	14	0	N/A	PCDH9;KLHL1;KLF5;TBC1D4;EDNRB;RNF219;SLITRK6;ABCC4;UGGT2;NALCN;ERCC5;SPACA7;PCID2;CUL4A;
292	0	14	0	N/A	ITIH5;ITIH2;OPTN;GPR158;ALOX5;SGMS1;PCDH15;FAM13C;ADAMTS14;CYP26C1;CPXM2;C10orf90;MKI67;JAKMIP3;
276	0	14	0	N/A	TPD52L3;FREM1;FOCAD;TMEM215;ARID3C;ARHGEF39;TPM2;TMEM8B;C9orf41;RASEF;NOL8;TGFBR1;EXD3;PNPLA7;
447	0	14	0	N/A	CAPN15;C16orf13;MSLN;CCDC154;IFT140;EME2;ZNF598;TFAP4;RSL1D1;BFAR;ZNF688;PRR14;FBRS;RNF40;
19	0	14	0	N/A	GNB1;PLEKHG5;UBR4;EMC1;RPA2;BAI2;EIF3I;KIF2C;DHCR24;PPIAL4G;MROH9;PRRC2C;CACNA1S;SLC35F3;
521	0	14	0	N/A	ARID3A;C19orf24;ATP8B3;C19orf71;C3;XAB2;ZNF558;RDH8;GPATCH1;LSM14A;UBA2;SCGB2B2;LGALS7;FBXO27;
333	0	14	0	N/A	SOX6;SPTY2D1;NUP160;OR4B1;OR4C46;OR4C11;YPEL4;PELI3;ARAP1;C11orf30;KCTD21;USP35;CTSC;HTR3A;
110	0	14	0	N/A	LRRN1;PRRT3;ATP2B2;VIPR1;FBXW12;COL7A1;NISCH;IMPG2;ACPP;PRR23C;TRIM42;CP;GHSR;TTC14;
592	0	13	0	N/A	MAP3K15;SH3KBP1;CCNB3;MAGED1;OTUD6A;OGT;ITM2A;LUZP4;MIR509-3;AFF2;IDS;GDI1;FAM3A;
222	1	13	0.0769231	SMO;	THSD7A;HOXA9;PRR15;ADCYAP1R1;CCT6A;ZNF733P;GRM3;KCND2;SMO;TRPV5;FAM115C;LRRC61;VIPR2;
85	0	13	0	N/A	ITPR1;NBEAL2;SCAP;DNAH1;ITIH1;FAM208A;DENND6A;TMCC1;IL20RB;CLSTN2;SLITRK3;FXR1;LRRC15;
323	0	13	0	N/A	OR52I2;OR51E1;NAV2;OR4C3;OR4P4;OR5L1;OR10Q1;OR10W1;XRRA1;UVRAG;LRRC32;POU2AF1;NXPE4;
454	0	13	0	N/A	PRSS27;MEFV;TMC5;RBBP6;ATP2A1;NFATC2IP;RRN3P2;VPS35;FAM65A;TSNAXIP1;EDC4;MTSS1L;IL17C;
203	0	12	0	N/A	TRIM27;PRRC2A;TAP2;BRPF3;KLHDC3;SLC22A7;HMGCLL1;FAM184A;CCDC170;PLG;TCP10;KIF25;
269	0	12	0	N/A	MPDZ;IFNA8;FRMPD1;SPATA31A3;SPATA31A6;TMEM2;TRPM6;PRUNE2;SPATA31D1;AGTPBP1;ZCCHC6;WNK2;
194	0	12	0	N/A	KIAA0319;HIST1H2AC;HIST1H3D;NOTCH4;DOPEY1;TBX18;MMS22L;ARMC2;SESN1;BCLAF1;REPS1;GRM1;
99	1	12	0.0833333	SETD2;	GRM7;NUP210;NR2C2;SETD2;PTPN23;CSPG5;GABRR3;ATP2C1;ARHGEF26;GPR149;KLHL6;NRROS;
211	2	12	0.166667	CARD11;EGFR;	CARD11;HDAC9;POU6F2;POM121L12;EGFR;ZNF727;PTCD1;DPY19L2P2;CADPS2;AKR1D1;NOS3;SLC4A2;
221	1	12	0.0833333	IKZF1;	ELFN1;AP5Z1;PMS2;IKZF1;HGF;LRRD1;TRRAP;KPNA7;EPO;EPHB4;SLC13A1;ATP6V0A4;
513	0	12	0	N/A	PCSK4;REEP6;DOT1L;FZR1;LONP1;MLLT1;VAV1;EMR1;RAVER1;LRP3;SLC7A10;PAPL;
408	0	12	0	N/A	SPTB;ACTN1;PCNX;PAPLN;TMEM63C;TDP1;SYNE3;RTL1;DIO3;TRMT61A;TDRD9;AHNAK2;
331	0	11	0	N/A	OR52K2;ST5;TTC17;OR5B2;LPXN;GLYATL1;TMEM138;SYT7;PYGM;TENM4;CCDC81;
522	0	11	0	N/A	TICAM1;CD320;RAB11B;MYO1F;ATG4D;TMED1;LDLR;DOCK6;TNPO2;ZNF676;ADCK4;
538	0	11	0	N/A	SLC4A11;ADAM33;PLCB1;PLCB4;NCOA6;PROCR;PPP1R16B;PTPRT;MYBL2;CDH4;LAMA5;
359	0	11	0	N/A	EPS8;BCAT1;ITPR2;KIAA1551;KRT8;ESYT1;LRIG3;GCN1L1;RHOF;SETD1B;TMEM132C;
280	0	11	0	N/A	NFIB;SH3GL2;SMU1;OSTF1;PSAT1;FAM120A;ALAD;RGS3;ZNF618;KIF12;GOLGA1;
541	0	11	0	N/A	C20orf78;CD93;SNTA1;PIGU;GDF5;RBM12;PHF20;JPH2;CDH22;TAF4;BIRC7;
429	0	11	0	N/A	FBN1;GALK2;PRTG;FAM63B;FBXL22;HERC1;VWA9;CALML4;KIF23;STRA6;ARRDC4;
180	0	11	0	N/A	MAK;NEDD9;PSMB9;POLR1C;PGK2;MLIP;FAM83B;DST;ROS1;TBC1D32;C6orf118;
445	0	10	0	N/A	TMEM8A;PTX4;RPS2;VASN;HMOX2;ZNF768;ADAT1;KARS;C16orf74;DEF8;
369	0	10	0	N/A	TWF1;DBX2;HNRNPA1;MMP19;IKZF4;APOF;TBK1;STAB2;ALDH1L2;WDR66;
14	1	10	0.1	ARID1A;	MYOM3;SRRM1;ARID1A;DMAP1;BTF3L4;GLMN;FLAD1;FAM189B;RGSL1;LAX1;
121	0	10	0	N/A	PCDH7;DTHD1;CSN1S1;PRKG2;CCSER1;CENPE;FAT4;TENM3;PDLIM3;FAT1;
102	0	10	0	N/A	RBMS3;DLEC1;SCN5A;CX3CR1;TLR9;ACTR8;PROS1;KALRN;PIK3CB;CHRD;
30	0	10	0	N/A	DVL1;GRHL3;STPG1;CATSPER4;MAST2;PRKACB;PIFO;HIST2H2AB;OTUD7B;ZC3H11A;
247	0	10	0	N/A	PRSS55;PIWIL2;CYP7B1;C8orf34;NCOA2;FER1L6;TRAPPC9;THEM6;GPAA1;MFSD3;
409	0	10	0	N/A	ARID4A;SGPP1;HSPA2;NUMB;FAM161B;SEL1L;BDKRB2;ATG2B;CINP;MARK3;
371	0	10	0	N/A	KLRK1;STYK1;CNTN1;HOXC4;LACRT;DNAJC14;TMPO;MYBPC1;HECTD4;CCDC62;
231	0	9	0	N/A	SP4;RASA4CP;ZNF713;NPTX2;GAL3ST4;IRF5;OR9A2;PIP;ZNF425;
528	0	9	0	N/A	AP3D1;CHAF1A;PNPLA6;STXBP2;CD209;MAP2K7;OR7E24;PPAN-P2RY11;ZNF599;
16	0	9	0	N/A	ANKRD65;HSPG2;HCRTR1;PTPRF;TRIM33;LCE6A;ADAMTS4;ATP2B4;LBR;
462	0	9	0	N/A	ABCA3;ZNF205;ABCC6P1;SMG1;TMC7;NPIPB5;KIAA0556;RABEP2;TMEM231;
372	0	9	0	N/A	PTPN6;KLHL42;KRT83;OTOGL;TMEM119;ATP2A2;SRRM4;SBNO1;NCOR2;
75	0	9	0	N/A	TP53I3;HEATR5B;LOXL3;GLI2;ERMN;TANC1;TTLL4;DES;OTOS;
412	0	9	0	N/A	SYNE2;ADAM20;SERPINA4;PAPOLA;BEGAIN;ZNF839;PPP1R13B;ASPG;SIVA1;
382	0	9	0	N/A	GNB3;KIAA1467;MCRS1;AQP2;KRT84;LRRIQ1;MGAT4C;GAS2L3;NOS1;
317	1	9	0.111111	ATM;	PGAP2;RAG1;OR1S2;NRXN2;P2RY2;RNF169;MYO7A;TMEM135;ATM;
33	0	9	0	N/A	CCDC27;PRAMEF1;FOXJ3;CD1C;OR6K2;IFI16;LMX1A;SELL;PTGS2;
11	0	9	0	N/A	TSACC;CD1E;METTL18;PRRX1;ASPM;HSD11B1;IRF6;RCOR3;CAPN9;
577	0	8	0	N/A	DMD;TEX13A;DCAF12L1;IGSF1;DDX26B;SAGE1;MAP7D3;CNGA2;
542	0	8	0	N/A	PROKR2;GPCPD1;HAO1;RRBP1;SPATA2;SALL4;AURKA;PHACTR3;
272	0	8	0	N/A	TAL2;FAM206A;TMEM245;FRRS1L;EPB41L4B;C9orf84;SAPCD2;MAN1B1;
564	0	8	0	N/A	TOM1;MCM5;SSTR3;TNRC6B;L3MBTL2;TEF;SBF1;ACR;
111	0	8	0	N/A	TRIM71;XIRP1;ARGFX;FBXO40;HSPBAP1;ITGB5;MRPL3;MAP3K13;
547	1	8	0.125	PLCG1;	TRIB3;SDCBP2;SIRPB2;CEP250;EPB41L1;PLCG1;PABPC1L;B4GALT5;
266	0	8	0	N/A	ZNF705B;POTEA;PRDM14;STAU2;RALYL;POP1;GRINA;LRRC24;
86	0	8	0	N/A	SCN11A;HHATL;TOPAZ1;CASR;MYLK;CCDC14;VWA5B2;RTP1;
411	0	8	0	N/A	ZFYVE26;ZFP36L1;LTBP2;ALKBH1;C14orf159;BCL11B;TECPR2;KIF26A;
244	0	8	0	N/A	CSMD1;KIF13B;PRKDC;YTHDF3;TRPA1;SLC10A5;FAM135B;COL22A1;
26	0	8	0	N/A	INPP5B;ZNF326;SPAG17;SH2D2A;XCL1;SLC9C2;TOR1AIP1;NEK2;
503	0	8	0	N/A	CHST9;CCDC178;KIAA1468;SERPINB12;SERPINB2;SERPINB10;TMX3;SOCS6;
214	0	8	0	N/A	SLC29A4;PCLO;ANKIB1;GIGYF1;ACHE;TTC26;TMEM176A;PRKAG2;
301	0	8	0	N/A	ARL5B;BMS1;RASGEF1A;PLAC9;GHITM;IFIT1B;SEMA4G;HMX2;
360	0	8	0	N/A	ANO2;NCAPD2;GRIN2B;PIK3C2G;C1QL4;DYRK2;NAV3;PPFIA2;
560	0	8	0	N/A	CHAF1B;PWP2;DNMT3L;KRTAP10-6;KRTAP10-7;KRTAP10-8;ADARB1;PCNT;
456	1	7	0.142857	CREBBP;	CEMP1;ZNF263;CREBBP;C16orf45;CACNG3;ABCC11;PKD1L2;
226	0	7	0	N/A	NUPL2;BBS9;POLM;SHFM1;SPAM1;LRGUK;EPHA1;
15	0	7	0	N/A	IGSF21;HMGB4;TTF2;RRNAD1;FCRL5;EIF2D;EXOC8;
472	0	7	0	N/A	OR3A1;SPNS2;SHISA6;MED24;KRT32;GHDC;KIF2B;
428	0	7	0	N/A	SPESP1;TLE3;PARP6;GOLGA6D;POLG;FES;OR4F15;
508	0	7	0	N/A	CDH2;DSG1;DSG2;WBP11P1;KLHL14;FHOD3;TCEB3B;
22	0	7	0	N/A	STIL;GBP4;SLAMF6;RABGAP1L;C1orf116;INTS7;HEATR1;
284	0	7	0	N/A	SLC1A1;IFNW1;PCSK5;SLC28A3;PTPDC1;MRPL50;AMBP;
205	0	7	0	N/A	LGSN;ZBTB24;AK9;NCOA7;C6orf58;PLEKHG1;PSMB1;
135	0	7	0	N/A	SCFD2;TECRL;UBA6;GSTCD;INTU;PCDH10;INPP4B;
332	0	7	0	N/A	CTSD;MRGPRE;OR5P2;OR5AR1;SLC22A12;IGHMBP2;CASP5;
148	0	7	0	N/A	C5orf42;OSMR;FYB;C9;SEMA6A;FAM170A;ADAMTS2;
555	0	7	0	N/A	FASTKD5;SEL1L2;CST8;FRG1B;MYLK2;ACTR5;ZNF334;
497	0	7	0	N/A	ANKRD30B;DSC3;ASXL3;TNFRSF11A;CCDC102B;NETO1;ZNF407;
487	0	7	0	N/A	MYO1C;GSG2;NUFIP2;C17orf78;THRA;FKBP10;SP2;
584	0	7	0	N/A	MAP7D2;GPR34;PHF8;PIN4;RPA4;SRPX2;MAGEC1;
71	0	7	0	N/A	APLF;REG1P;IL18R1;SPATS2L;MFF;NMUR1;SAG;
453	0	7	0	N/A	PRR25;CACNA1H;SLC9A3R2;E4F1;GLIS2;VAT1L;WWOX;
379	0	7	0	N/A	KCNA6;C12orf57;A2ML1;DIP2B;ATF7;NR2C1;PUS1;
261	0	7	0	N/A	SGK223;GATA4;SPIDR;ASPH;PTK2;EPPK1;CYHR1;
507	0	7	0	N/A	NDC80;POTEC;KIAA1328;CELF4;C18orf25;SERPINB7;DSEL;
103	0	7	0	N/A	GRIP2;WDR6;RBM6;STAB1;FAM86DP;NXPE3;CCDC39;
97	1	7	0.142857	PBRM1;	BRPF1;OGG1;TMEM40;PBRM1;IGSF10;SDHAP1;KIAA0226;
228	0	7	0	N/A	RAMP3;IFRD1;FOXP2;TAS2R4;OR2F2;OR2A14;ZNF282;
328	0	7	0	N/A	OR51T1;OR52E2;CTR9;FIBIN;PRDM11;SYT13;SCGB2A1;
477	0	6	0	N/A	SGSM2;MYH1;MYH3;TMEM199;TOP2A;CACNA1G;
405	0	6	0	N/A	FARP1;GPR183;TMTC4;SLC10A2;PROZ;UPF3A;
248	0	6	0	N/A	GOT1L1;STAR;ST18;ZNF704;RNF19A;MAL2;
473	0	6	0	N/A	TM4SF5;AIPL1;SPEM1;PER1;ATPAF2;CNTD1;
504	0	6	0	N/A	TWSG1;VAPA;LAMA3;CABYR;IMPACT;MYO5B;
6	0	6	0	N/A	EIF4G3;AK5;SPTA1;USP21;PRELP;HHIPL2;
192	0	6	0	N/A	OPN5;PRDM13;LAMA4;DSE;MYB;PEX7;
579	0	6	0	N/A	NDUFB11;SLC38A5;PRAF2;PGRMC1;SMARCA1;PNMA5;
370	0	6	0	N/A	KCNA1;MDM2;SLC5A8;TAOK3;DNAH10;NOC4L;
150	0	6	0	N/A	CDH12;CDH6;ZNF608;SLC23A1;PCDHA1;ITK;
540	0	6	0	N/A	PTPRA;PCSK2;TSHZ2;MC3R;BMP7;APCDD1L;
296	0	6	0	N/A	PITRM1;SVILP1;LDB3;STAMBPL1;IFIT5;HSPA12A;
340	0	6	0	N/A	OR5W2;MUS81;GAL3ST3;PDE2A;NAALAD2;NCAM1;
80	0	6	0	N/A	CPSF3;RDH14;PSME4;ITGAV;TMEM169;MYEOV2;
270	1	6	0.166667	JAK2;	JAK2;KDM4C;SPATA31D5P;CCDC180;EHMT1;TUBBP5;
25	0	6	0	N/A	ZCCHC17;SZT2;NEXN;CSF1;ZNF697;RPS6KC1;
160	0	6	0	N/A	PAIP1;ZSWIM6;ARHGEF28;FAM114A2;GPRIN1;NSD1;
66	0	6	0	N/A	RMDN2;WDR54;TTC31;INPP4A;FSIP2;ACSL3;
41	0	6	0	N/A	MORN1;SLC2A5;C1orf127;CCDC18;TNNT2;PTPN7;
63	0	6	0	N/A	AGBL5;STON1-GTF2A1L;LRRTM4;FBLN7;ZRANB3;SCN2A;
345	0	6	0	N/A	ZDHHC13;WT1-AS;GRM5;NOX4;PIWIL4;KBTBD3;
518	0	6	0	N/A	SLC5A5;GMIP;ZNF85;ZNF429;CAPNS1;LTBP4;
524	0	6	0	N/A	LPPR3;TBXA2R;GPR108;ARHGEF18;ADAMTS10;ZNF567;
511	1	5	0.2	JAK3;	FBN3;TYK2;JAK3;ZNF675;FCGBP;
482	0	5	0	N/A	ATAD5;CCL11;SLFN5;HDAC5;ACBD4;
461	0	5	0	N/A	FAM173A;TELO2;C16orf96;SHISA9;C16orf93;
274	0	5	0	N/A	CNTFR;KIF27;HEMGN;MURC;GRIN3A;
303	0	5	0	N/A	ERCC6;KIAA1279;C10orf76;PPRC1;TACC2;
35	0	5	0	N/A	EPHA2;CELA3B;WASF2;HDAC1;ZFYVE9;
552	0	5	0	N/A	PAK7;MROH8;MANBAL;TOP1;KCNB1;
420	0	5	0	N/A	PRKCH;ELMSAN1;SNW1;CCDC88C;TNFAIP2;
190	0	5	0	N/A	SLC44A4;KHDRBS2;SOGA3;STX7;EYA4;
264	0	5	0	N/A	TNKS;NUGGC;UBXN8;PPAPDC1B;C8orf22;
470	1	5	0.2	NF1;	NLRP1;KIAA0753;NF1;UNC45B;IGF2BP1;
427	1	5	0.2	NTRK3;	PML;ALPK3;NTRK3;LRRK1;WASH3P;
151	0	5	0	N/A	CARD6;MEGF10;LARS;KCNMB1;ZNF454;
546	0	5	0	N/A	KCNG1;ZFP64;TFAP2C;CTCFL;SLMO2;
133	0	5	0	N/A	POLR2B;PKD2;NFKB1;PCDH18;FRG1;
137	0	5	0	N/A	STIM2;LPHN3;HERC3;ANKRD50;TTC29;
374	0	5	0	N/A	KIF21A;GPR84;PRDM4;ACAD10;RAB35;
23	0	5	0	N/A	AGO3;HIVEP3;YBX1;ITLN1;SOX13;
525	0	5	0	N/A	CREB3L3;HNRNPM;MAP1S;HAUS5;ITPKC;
471	0	5	0	N/A	OR1A2;KCNJ12;KRT17;ABCC3;TOM1L1;
290	0	5	0	N/A	C9orf57;NAA35;C9orf3;GALNT12;HSPA5;
608	0	5	0	N/A	TBC1D8B;COL4A6;COL4A5;IL13RA1;BCORL1;
352	0	5	0	N/A	EPS8L2;SLC39A13;OR8H1;OR5M1;SLC22A24;
275	0	5	0	N/A	CDC37L1;ELAVL2;SPAG8;BAAT;PTGDS;
230	0	5	0	N/A	CDK13;AZGP1P1;COPS6;UFSP1;AGAP3;
293	1	5	0.2	RET;	TUBAL3;CUBN;RET;KCNMA1;C10orf120;
259	0	5	0	N/A	ANGPT2;FDFT1;UBE2V2;PLEC;FOXH1;
310	0	5	0	N/A	MLLT10;RASSF4;SYNPO2L;HTR7;LGI1;
318	0	5	0	N/A	RASSF7;BRSK2;OR5M11;SPTBN2;UNC93B1;
450	0	5	0	N/A	MGRN1;SLC5A11;PDPR;BCAR1;ATP2C2;
70	0	5	0	N/A	RFX8;WDR33;TTC21B;CCDC141;FAM124B;
581	0	5	0	N/A	IQSEC2;SMC1A;KLHL4;BEX1;FMR1NB;
189	0	5	0	N/A	TUBB2B;HIST1H2BH;OR2W1;LY6G6E;ZBTB22;
530	0	5	0	N/A	ABHD17A;OAZ1;URI1;ZFP82;GGN;
517	0	5	0	N/A	WDR18;RFX2;ZNF426;ARHGAP33;WDR87;
452	0	5	0	N/A	NTAN1;LCMT1;ZNF843;SLC7A6;GALNS;
88	0	5	0	N/A	NEK10;TGFBR2;VILL;ZPLD1;TMPRSS7;
578	0	5	0	N/A	POLA1;GSPT2;TEX11;GPR174;XKRX;
307	0	5	0	N/A	ATP5C1;C10orf71;SPOCK2;CNNM1;FANK1;
209	0	5	0	N/A	TNFRSF21;IBTK;FAM26F;IL20RA;HEBP2;
338	0	5	0	N/A	OR51D1;FOLH1;TMEM151A;OR2AT4;CCDC83;
493	0	5	0	N/A	ZZEF1;PCGF2;RPL23;MSL1;KRT33A;
125	0	5	0	N/A	CENPC;YTHDC1;UGT2B28;UNC5C;ZNF330;
65	0	5	0	N/A	TBC1D8;NPHP1;KCNJ3;ANKAR;TMBIM1;
82	0	5	0	N/A	SLC1A4;TIA1;STAMBP;TGFBRAP1;SCN1A;
195	0	5	0	N/A	BTN3A3;C6orf222;TRERF1;MAP3K4;FGFR1OP;
76	1	5	0.2	ALK;	TRIM54;ALK;KIF5C;NCKAP1;SCG2;
512	0	5	0	N/A	MUC16;CHST8;ZNF420;RYR1;PRX;
488	0	5	0	N/A	NTN1;SPACA3;CRHR1;TTLL6;SGCA;
407	0	5	0	N/A	HS6ST3;PCCA;CCDC168;LIG4;CDC16;
74	0	5	0	N/A	TMEM214;TET3;LRRTM1;THNSL2;MYO7B;
120	0	5	0	N/A	GALNT15;KLHL18;AMT;TM4SF1;SOX2;
202	0	5	0	N/A	ALDH5A1;KIFC1;SYNGAP1;MOXD1;MAP3K5;
519	0	5	0	N/A	S1PR4;TSHZ3;HPN;ZNF529;ZNF383;
322	0	5	0	N/A	KLC2;NUMA1;SLC36A4;AASDHPPT;DSCAML1;
64	0	5	0	N/A	EFR3B;DQX1;CNTNAP5;ZNF804A;GIGYF2;
124	0	5	0	N/A	EVC;JAKMIP1;DRD5;HS3ST1;NEK1;
478	0	4	0	N/A	PLD2;EVPLL;WNK4;C17orf53;
223	0	4	0	N/A	TNRC18;USP42;RELN;PARP12;
45	0	4	0	N/A	LCK;WDR78;SLC44A3;NUP210L;
414	0	4	0	N/A	DAAM1;CEP128;STON2;SLC24A4;
218	0	4	0	N/A	ELMO1;ABCA13;ELN;CAPZA2;
227	0	4	0	N/A	SCIN;DUS4L;TAS2R38;OR2F1;
469	0	4	0	N/A	PRPF8;TRPV1;FOXN1;KRTAP1-3;
545	0	4	0	N/A	RBBP9;BPIFB6;TOX2;WISP2;
267	0	4	0	N/A	WHSC1L1;SFRP1;PCMTD1;STMN2;
498	0	4	0	N/A	LAMA1;CIDEA;PTPN2;DCC;
115	0	4	0	N/A	CELSR3;IFRD2;OR5K3;ZBTB38;
245	1	4	0.25	UBR5;	SCARA3;RP1;ZFHX4;UBR5;
368	0	4	0	N/A	RIMKLB;RNFT2;FAM101A;TMEM132B;
20	1	4	0.25	CDC73;	CD5L;TNR;RGS18;CDC73;
73	0	4	0	N/A	MYL1;PECR;DNPEP;FARP2;
390	0	4	0	N/A	CCNT1;ADCY6;LLPH;FRS2;
105	0	4	0	N/A	ANKRD28;RBM15B;PPP2R3A;SUCNR1;
526	0	4	0	N/A	PRAM1;ZFP14;SPINT2;CATSPERG;
435	0	4	0	N/A	DUOXA1;BBS4;ULK3;ADAMTS7;
346	0	4	0	N/A	TSSC2;OR52E6;PPFIA1;UCP2;
484	0	4	0	N/A	TRPV3;TBC1D26;SUPT6H;LASP1;
361	0	4	0	N/A	LRP1;AVPR1A;EEA1;UBE3B;
229	0	4	0	N/A	ASZ1;CPED1;RBM28;GSTK1;
21	0	4	0	N/A	SSBP3;HFM1;SASS6;CRB1;
9	0	4	0	N/A	TP73;FHAD1;CROCC;FGGY;
549	0	4	0	N/A	CST1;CABLES2;ARFGAP1;RTEL1;
55	0	4	0	N/A	FAM98A;THSD7B;EEF1B2;ADAM23;
436	0	4	0	N/A	CEP152;MYO5A;FAM154B;IGF1R;
384	0	4	0	N/A	C1S;SLC38A2;CCER1;SCYL2;
170	0	4	0	N/A	ANXA2R;RASGRF2;FAM172A;NKX2-5;
490	0	4	0	N/A	C17orf74;COX10-AS1;ADAM11;SNF8;
531	0	4	0	N/A	LPAR2;ZNF486;RPSAP58;TBCB;
159	0	4	0	N/A	DNAH5;ANKH;ITGA2;PCDHA8;
348	0	4	0	N/A	INSC;CAPRIN1;INPPL1;CHRDL2;
563	0	4	0	N/A	TEX33;TRIOBP;TAB1;MEI1;
138	0	4	0	N/A	FRAS1;CYP2U1;MAML3;ANAPC10;
529	0	4	0	N/A	ZNF653;FBXW9;UPK1A;COX7A1;
432	0	4	0	N/A	PTPN9;FBXO22;AP3S2;CRTC3;
2	0	4	0	N/A	DNAH14;IBA57;OBSCN;TRIM67;
72	0	4	0	N/A	FSHR;SMPD4;IMP4;TRPM8;
260	0	4	0	N/A	MICU3;PROSC;GPR124;RB1CC1;
573	0	4	0	N/A	ISX;GCAT;NFAM1;FAM19A5;
77	0	4	0	N/A	LPIN1;ATP6V1E2;CAPG;ERCC3;
193	0	4	0	N/A	ADTRP;TFEB;CUL7;KLC4;
108	0	4	0	N/A	CRYBG3;COL6A5;RAP2B;B3GALNT1;
305	0	4	0	N/A	MSRB2;KIAA1462;SLC18A3;CPN1;
191	0	4	0	N/A	SYNCRIP;GJA1;CNKSR3;CCR6;
583	1	4	0.25	GATA1;	CDKL5;GATA1;HDAC6;CACNA1F;
161	0	4	0	N/A	C7;GABRA6;HMMR;ZNF354C;
367	1	4	0.25	POLE;	MAGOHB;SLCO1A2;SUOX;POLE;
510	0	4	0	N/A	SBNO2;PTPRS;FUT3;SIPA1L3;
451	0	4	0	N/A	ITFG3;DECR2;SRCAP;FOXC2;
199	0	4	0	N/A	SLC17A5;PRSS35;ADAT2;RAET1L;
62	0	4	0	N/A	PXDN;EN1;MAP2;C2orf54;
306	0	4	0	N/A	VIM;FAM25C;ZDHHC6;TUBGCP2;
351	0	4	0	N/A	LUZP2;MIR192;INTS4;ARHGAP20;
329	0	4	0	N/A	PAMR1;PTPMT1;OR4A16;BSCL2;
375	0	4	0	N/A	DCP1B;ENO2;LMBR1L;KRT75;
398	0	4	0	N/A	NACA;MBD6;SLC16A7;NUDT4;
234	0	4	0	N/A	AOAH;ZNF716;ZNF680;GTF2I;
166	0	4	0	N/A	SERINC5;ANKRD34B;MSX2;EIF4E1B;
380	0	4	0	N/A	PARP11;FAM186A;ZDHHC17;CHST11;
571	0	4	0	N/A	MGAT3;TCF20;UPK3A;C22orf34;
176	0	4	0	N/A	ENC1;APBB3;PCDHB3;ERGIC1;
590	1	4	0.25	ATRX;	PHEX;ZXDB;ATRX;MAGEC2;
277	0	4	0	N/A	PTPRD;BNC2;C9orf131;TLN1;
378	0	4	0	N/A	RERG;USP15;GNPTAB;ABCB9;
232	0	4	0	N/A	TMEM196;TBL2;SEMA3E;PTN;
56	0	4	0	N/A	SLC30A6;CCDC150;SPHKAP;PID1;
373	0	4	0	N/A	CACNA2D4;VWF;PDE3A;FZD10;
263	0	4	0	N/A	SULF1;TIGD5;HSF1;GPT;
309	0	3	0	N/A	UPF2;SKIDA1;MYOF;
171	0	3	0	N/A	MAP3K1;C5orf60;CANX;
609	0	3	0	N/A	YIPF6;PCDH11X;ATP11C;
486	0	3	0	N/A	SPNS3;GSDMA;UTP18;
468	0	3	0	N/A	C16orf59;CLDN9;SHCBP1;
257	0	3	0	N/A	PPP1R42;CNBD1;TMEM67;
536	0	3	0	N/A	ZFR2;CERS4;ZNF493;
533	0	3	0	N/A	CILP2;SPTBN4;NUMBL;
113	0	3	0	N/A	MAGI1;SAMD7;ST6GAL1;
387	0	3	0	N/A	EMP1;SLC6A15;MPHOSPH9;
178	0	3	0	N/A	MRPS30;F2RL1;ATP6AP1L;
262	0	3	0	N/A	XKR5;MROH6;SPATC1;
98	0	3	0	N/A	PRICKLE2;LRRC34;ETV5;
459	0	3	0	N/A	TBC1D24;ERI2;HIRIP3;
78	0	3	0	N/A	SLC5A6;C2orf69;PLCD4;
196	0	3	0	N/A	NT5E;RPF2;TRAF3IP2;
68	0	3	0	N/A	NBAS;ARHGEF4;CPS1;
116	0	3	0	N/A	MORC1;SPICE1;PODXL2;
558	0	3	0	N/A	SIRPD;FOXA2;BCL2L1;
36	0	3	0	N/A	FBXO42;APOA2;CFHR3;
586	0	3	0	N/A	FTHL17;FAM47B;AIFM1;
403	0	3	0	N/A	PCDH20;SLITRK1;COL4A1;
288	0	3	0	N/A	ECM2;PTBP3;COL27A1;
389	0	3	0	N/A	ALG10;PAN2;XPOT;
320	1	3	0.333333	MEN1;	NELL1;LRRC4C;MEN1;
140	0	3	0	N/A	MMRN1;PDLIM5;USP38;
383	0	3	0	N/A	IAPP;RAPGEF3;CD63;
311	0	3	0	N/A	RPP38;PTER;OPN4;
142	0	3	0	N/A	LNX1;FGF5;MTTP;
457	0	3	0	N/A	UNKL;C16orf90;ZNF785;
356	0	3	0	N/A	HPS5;CD248;SDHD;
601	0	3	0	N/A	TRMT2B;TREX2;HAUS7;
466	0	3	0	N/A	ZNF213;WWP2;DHX38;
282	0	3	0	N/A	RGP1;FBXO10;PRKACG;
278	0	3	0	N/A	PSIP1;TLE4;NTRK2;
50	0	3	0	N/A	RERE;WNT4;CDC14A;
598	0	3	0	N/A	PDZD11;ZCCHC5;PLXNA3;
402	0	3	0	N/A	DACH1;ATP11A;TFDP1;
87	0	3	0	N/A	MST1;TRH;KY;
509	0	3	0	N/A	C18orf42;ANKRD12;MPPE1;
163	1	3	0.333333	CSF1R;	RBM27;CSF1R;GRM6;
576	0	3	0	N/A	SHROOM4;CYLC1;SPANXN3;
569	0	3	0	N/A	RFPL2;EIF3L;PLXNB2;
118	0	3	0	N/A	CNTN4;RFTN1;EPHB1;
164	0	3	0	N/A	CTNND2;VCAN;SPATA9;
182	0	3	0	N/A	PKHD1;SYNE1;SLC22A3;
198	0	3	0	N/A	UHRF1BP1;LHFPL5;SHPRH;
44	0	3	0	N/A	SNX7;CEPT1;TBX15;
458	0	3	0	N/A	SPNS1;HYDIN;CDH13;
494	0	3	0	N/A	RFFL;PTGES3L-AARSD1;GFAP;
491	0	3	0	N/A	MYH2;KRT12;NOG;
442	0	3	0	N/A	PDIA2;WFIKKN1;MAPK8IP3;
548	0	3	0	N/A	CHGB;ZNF831;SYCP2;
308	0	3	0	N/A	ADARB2;ASB13;CDHR1;
417	0	3	0	N/A	DACT1;RDH12;SLC8A3;
485	0	3	0	N/A	ITGA2B;HEXIM2;COL1A1;
344	0	3	0	N/A	PACS1;YIF1A;C11orf54;
604	0	3	0	N/A	CPXCR1;TNMD;ZMAT1;
43	0	3	0	N/A	ACAP3;NOL9;KIAA1522;
505	0	3	0	N/A	SLC14A2;PIAS2;SERPINB8;
233	0	3	0	N/A	GRID2IP;ZAN;COG5;
520	0	3	0	N/A	EEF2;ZNF44;ARRDC2;
406	0	3	0	N/A	SCEL;GRTP1;GRK1;
200	0	3	0	N/A	HLA-G;TREML2;IGF2R;
330	0	3	0	N/A	MRGPRX4;ARHGAP1;RNF214;
613	0	3	0	N/A	ZNF81;XPNPEP2;FHL1;
106	0	3	0	N/A	BFSP2;ECT2;ECE2;
96	0	3	0	N/A	ULK4;TRAK1;DNAH12;
249	0	3	0	N/A	RGS22;DCSTAMP;DPYS;
132	0	3	0	N/A	CXCL9;ART3;LRBA;
567	0	3	0	N/A	MICALL1;PKDREJ;BRD1;
566	0	3	0	N/A	SLC5A4;SCUBE1;LMF2;
599	0	3	0	N/A	NUDT10;CXorf67;SYTL4;
165	0	3	0	N/A	NIPBL;PPWD1;TCERG1;
117	0	3	0	N/A	CHL1;IQSEC1;UBA7;
167	0	3	0	N/A	SLC26A2;FOXI1;DBN1;
588	0	3	0	N/A	MAGEB4;USP26;MAGEC3;
339	0	3	0	N/A	SLC17A6;AGBL2;ARRB1;
434	0	3	0	N/A	DENND4A;AGBL1;CERS3;
570	0	3	0	N/A	TMEM184B;SYNGR1;SHANK3;
220	0	3	0	N/A	ICA1;FLNC;CLCN1;
224	0	3	0	N/A	TNS3;AUTS2;CFTR;
27	0	3	0	N/A	ZZZ3;MAGI3;KMO;
587	0	3	0	N/A	ENOX2;SPANXC;L1CAM;
315	0	3	0	N/A	ANKRD26;HPS1;DHX32;
240	0	3	0	N/A	AKAP9;TAS2R3;CNTNAP2;
13	0	3	0	N/A	C1orf87;CD1A;RASAL2;
141	0	3	0	N/A	DOK7;MAN2B2;BOD1L1;
24	0	3	0	N/A	LRIG2;ARHGEF2;FCAMR;
100	0	3	0	N/A	ANO10;SEC22A;ALG3;
4	1	3	0.333333	H3F3A;	CSMD2;KIAA1614;H3F3A;
347	0	3	0	N/A	OR4X2;FCHSD2;BCO2;
37	0	3	0	N/A	DPYD;WDR47;GPR61;
523	0	3	0	N/A	ABCA7;COL5A3;ZNF793;
283	0	3	0	N/A	UHRF2;TAF1L;CCIN;
84	0	3	0	N/A	FAM161A;EMX1;C2orf83;
425	0	3	0	N/A	ACOT2;PTPN21;GSC;
42	0	3	0	N/A	PDPN;HS2ST1;GOLPH3L;
29	0	3	0	N/A	POGK;LHX4;C1orf198;
321	0	3	0	N/A	MUC6;MUC2;OR56A3;
535	0	3	0	N/A	KDM4B;KHSRP;ZNF607;
225	0	3	0	N/A	AMZ1;PMS2CL;AP1S1;
357	0	3	0	N/A	USH1C;CELF1;RPS6KA4;
603	0	3	0	N/A	DGAT2L6;PCDH19;CSTF2;
281	0	2	0	N/A	ZNF462;FAM157B;
544	0	2	0	N/A	SLA2;YTHDF1;
38	0	2	0	N/A	NTRK1;NOS1AP;
91	0	2	0	N/A	FGF12;TMEM44;
483	0	2	0	N/A	LHX1;SCRN2;
169	0	2	0	N/A	PLK2;CCNG1;
219	0	2	0	N/A	RBM48;ASB10;
39	0	2	0	N/A	TTLL10;PRPF38B;
93	0	2	0	N/A	BCHE;MFN1;
210	0	2	0	N/A	POM121L2;MCM9;
146	0	2	0	N/A	IGFBP7;SMAD1;
391	0	2	0	N/A	CHD4;FAM90A1;
400	0	2	0	N/A	WNT5B;TMEM19;
238	0	2	0	N/A	HOXA3;KIAA1324L;
364	0	2	0	N/A	TMTC1;IPO8;
241	0	2	0	N/A	PDE1C;MYO1G;
79	0	2	0	N/A	SPTBN1;GPC1;
336	0	2	0	N/A	PDE3B;PIH1D2;
337	0	2	0	N/A	FAM160A2;CCS;
246	0	2	0	N/A	OSR2;ANGPT1;
476	0	2	0	N/A	SLC2A4;KDM6B;
185	0	2	0	N/A	ZKSCAN3;BAI3;
126	0	2	0	N/A	FAM193A;NOP14;
589	0	2	0	N/A	WAS;RHOXF1;
355	0	2	0	N/A	SAA4;PLCB3;
426	0	2	0	N/A	CSPG4;KIF7;
154	0	2	0	N/A	WDR36;CDKN2AIPNL;
441	0	2	0	N/A	MESDC2;AKAP13;
129	0	2	0	N/A	GABRA2;CABS1;
562	0	2	0	N/A	COL6A1;COL6A2;
499	0	2	0	N/A	DSC2;SLC39A6;
501	0	2	0	N/A	NFATC1;CTDP1;
243	0	2	0	N/A	RIMS2;PKHD1L1;
335	0	2	0	N/A	PTPRJ;TIMM8B;
152	0	2	0	N/A	TXNDC15;KIF20A;
422	0	2	0	N/A	SPTLC2;FOXN3;
46	0	2	0	N/A	BCAN;GPR161;
449	0	2	0	N/A	CASKIN1;GAS8;
575	0	2	0	N/A	KLHL13;NKRF;
40	0	2	0	N/A	ANKRD34A;TMEM206;
437	0	2	0	N/A	SNUPN;ANKRD34C;
319	0	2	0	N/A	DCDC1;CCDC73;
254	0	2	0	N/A	PLAT;SCRIB;
52	0	2	0	N/A	MEX3A;UHMK1;
145	0	2	0	N/A	SPARCL1;TRIML2;
394	0	2	0	N/A	ACACB;OAS2;
557	0	2	0	N/A	LZTS3;MAFB;
314	0	2	0	N/A	CHST3;ADAM12;
418	0	2	0	N/A	TMED10;SERPINA10;
433	0	2	0	N/A	UNC13C;ISLR;
353	0	2	0	N/A	OR4C6;PICALM;
294	0	2	0	N/A	ANXA11;GRID1;
481	0	2	0	N/A	KRT14;KLHL10;
123	0	2	0	N/A	GAK;RASGEF1B;
265	0	2	0	N/A	DLC1;REEP4;
174	0	2	0	N/A	CENPH;PCDHA11;
213	0	2	0	N/A	OGDH;FAM115A;
287	1	2	0.5	PTCH1;	APBA1;PTCH1;
204	0	2	0	N/A	FKBPL;ARHGAP18;
69	0	2	0	N/A	VWA3B;SLC4A10;
506	0	2	0	N/A	GNAL;CEP192;
550	0	2	0	N/A	ESF1;STK4;
527	0	2	0	N/A	PDE4A;ISYNA1;
397	0	2	0	N/A	TAS2R50;ZFC3H1;
534	0	2	0	N/A	BTBD2;DNMT1;
551	0	2	0	N/A	SLC23A2;ITCH;
568	0	2	0	N/A	TMPRSS6;FAM109B;
235	0	2	0	N/A	ANLN;NOBOX;
149	0	2	0	N/A	ELOVL7;PCDHB2;
438	0	2	0	N/A	PKM;CYP11A1;
455	0	2	0	N/A	ERN2;ARMC5;
153	0	2	0	N/A	ADAMTS12;IPO11;
201	0	2	0	N/A	MICAL1;SNX9;
597	0	2	0	N/A	SLC6A8;ABCD1;
48	0	2	0	N/A	TAS1R1;CNKSR1;
268	0	2	0	N/A	SCARA5;UNC5D;
208	0	2	0	N/A	HIST1H4E;ZNF451;
596	0	2	0	N/A	YY2;ARL13A;
388	1	2	0.5	ARID2;	ARID2;MMAB;
561	0	2	0	N/A	KRTAP10-9;SLC19A1;
325	1	2	0.5	WT1;	WT1;BEST1;
539	0	2	0	N/A	RPN2;COL20A1;
172	0	2	0	N/A	KIAA0825;ZNF354B;
376	0	2	0	N/A	BICD1;NFE2;
299	0	2	0	N/A	MASTL;CTNNA3;
463	0	2	0	N/A	SYT17;ZFHX3;
313	0	2	0	N/A	AGAP6;SUPV3L1;
112	0	2	0	N/A	PPP4R2;TRPC1;
158	0	2	0	N/A	SDHAP3;PTGER4;
606	0	2	0	N/A	TAB3;SSX6;
415	0	2	0	N/A	ASB2;JAG2;
304	0	2	0	N/A	FAM171A1;ADAM8;
107	0	2	0	N/A	FEZF2;EHHADH;
83	0	2	0	N/A	STARD7;SLC9A4;
291	0	2	0	N/A	DLG5;PNLIP;
607	0	2	0	N/A	TRPC5;TENM1;
139	1	2	0.5	KDR;	SGCB;KDR;
439	0	2	0	N/A	SLC28A1;CHD2;
197	0	2	0	N/A	PRL;LACE1;
350	0	2	0	N/A	OR5AN1;DPP3;
343	0	2	0	N/A	DEAF1;SLC22A25;
177	0	2	0	N/A	FAM173B;SNCAIP;
492	0	2	0	N/A	LRRC37B;KIF18B;
109	0	2	0	N/A	LHFPL4;OR5H14;
502	0	2	0	N/A	ROCK1;GREB1L;
5	0	2	0	N/A	FCGR3A;TRAF3IP3;
413	0	2	0	N/A	TRMT5;TMEM121;
258	0	2	0	N/A	MTMR9;MROH5;
553	0	2	0	N/A	ERGIC3;RGS19;
92	1	2	0.5	CACNA1D;	CACNA1D;PVRL3;
349	0	2	0	N/A	KRTAP5-5;RCOR2;
572	0	2	0	N/A	CACNA1I;EFCAB6;
392	0	2	0	N/A	POC1B-GALNT4;STX2;
242	0	2	0	N/A	C7orf60;C7orf34;
600	0	2	0	N/A	CXorf30;TCEAL1;
532	0	2	0	N/A	MATK;FUT6;
605	1	2	0.5	ATP2B3;	CCDC22;ATP2B3;
186	0	2	0	N/A	UTRN;SAMD5;
591	0	2	0	N/A	DCAF8L1;GPR173;
496	0	2	0	N/A	AURKB;RND2;
285	0	2	0	N/A	OR2S2;C9orf173;
419	0	2	0	N/A	ADAM21;KCNK10;
537	0	2	0	N/A	ANKRD24;ZNF823;
181	0	2	0	N/A	NELFE;CUTA;
465	0	2	0	N/A	VPS4A;CMC2;
239	0	2	0	N/A	CCZ1B;CNOT4;
237	0	2	0	N/A	NPSR1;ANKRD7;
593	0	2	0	N/A	USP51;RBMX2;
302	0	2	0	N/A	BMPR1A;GFRA1;
312	0	2	0	N/A	OR13A1;SFXN4;
580	0	2	0	N/A	FMR1;MAGEA11;
500	0	2	0	N/A	SEH1L;ME2;
341	0	2	0	N/A	KRTAP5-9;TAF1D;
354	0	2	0	N/A	SAA4;NXF1;
251	0	2	0	N/A	C8orf46;RIPK2;
59	0	2	0	N/A	C2orf81;LYPD1;
279	0	2	0	N/A	SPATA31A7;COL15A1;
104	0	2	0	N/A	IRAK2;TNIK;
395	0	2	0	N/A	FKBP4;USP44;
236	0	2	0	N/A	KRIT1;ZNF394;
612	0	2	0	N/A	CXCR3;CD99L2;
464	0	2	0	N/A	MYH11;USP10;
440	0	2	0	N/A	C15orf59;FAM219B;
421	0	2	0	N/A	SIX4;ADAM21P1;
289	0	2	0	N/A	ABCA1;MUSK;
47	0	2	0	N/A	GPA33;TRIM11;
489	0	2	0	N/A	CPD;ITGA3;
128	0	2	0	N/A	CXCL1;PF4;
127	0	2	0	N/A	TMPRSS11B;NPY5R;
207	0	2	0	N/A	CUL9;MLLT4-AS1;
611	0	2	0	N/A	DACH2;ARMCX3;
250	0	2	0	N/A	PURG;TMEM55A;
381	0	2	0	N/A	BTBD11;GOLGA3;
574	0	2	0	N/A	SPIN2B;TAF1;
460	0	2	0	N/A	FA2H;SPG7;
136	0	2	0	N/A	PDS5A;PROL1;
168	0	2	0	N/A	GUSBP1;FAT2;
377	0	2	0	N/A	NTN4;ULK1;
51	0	2	0	N/A	L1TD1;PM20D1;
396	0	2	0	N/A	ZNF385A;LRRC43;
157	0	2	0	N/A	LMNB1;HAVCR1;
143	0	2	0	N/A	EPHA5;MANBA;
173	0	2	0	N/A	IQGAP2;S100Z;
385	0	2	0	N/A	GALNT8;PLBD2;
286	0	2	0	N/A	RFX3;CREB3;
559	0	2	0	N/A	TRPM2;COL18A1;
252	0	2	0	N/A	PI15;RSPO2;
556	0	2	0	N/A	SIRPG;ZHX3;
386	0	2	0	N/A	MSRB3;HCAR1;
28	0	2	0	N/A	PANK4;PADI3;
316	0	2	0	N/A	ERCC6-PGBD3;A1CF;
423	1	2	0.5	TSHR;	GPHN;TSHR;
554	0	2	0	N/A	CASS4;RAE1;
602	1	2	0.5	PHF6;	PHF6;AVPR2;
399	0	2	0	N/A	GPRC5D;SUDS3;
18	0	2	0	N/A	DOCK7;CEP170;
122	0	2	0	N/A	ARAP2;GRID2;
256	0	2	0	N/A	EYA1;TRPS1;
393	0	2	0	N/A	STAT6;LHX5;
495	0	2	0	N/A	OR1D5;KANSL1;
610	1	2	0.5	BCOR;	BCOR;WNK3;
416	0	2	0	N/A	UNC79;SERPINA3;
114	0	2	0	N/A	FBXL2;ACVR2B;
206	1	2	0.5	DAXX;	DAXX;DPPA5;
81	0	2	0	N/A	SOCS5;LYG2;
49	0	2	0	N/A	CTNNBIP1;SPRR2A;
175	0	2	0	N/A	SV2C;HSPA9;
467	0	2	0	N/A	ITGAM;ADAMTS18;
134	0	2	0	N/A	ADH7;AGA;
342	0	2	0	N/A	C11orf96;PC;
582	0	2	0	N/A	TBC1D25;GUCY2F;
595	0	2	0	N/A	CCDC120;ARHGAP4;
119	0	2	0	N/A	BOC;ACAP2;
401	0	2	0	N/A	WSCD2;CUX2;
444	0	2	0	N/A	SRRM2;CNTNAP4;
358	0	2	0	N/A	DDB1;EML3;
144	0	2	0	N/A	DCAF4L1;SHROOM3;
31	0	2	0	N/A	C1orf94;SLC44A5;
585	0	2	0	N/A	ITIH6;RPL39;
424	0	2	0	N/A	SAMD15;EML1;
32	0	2	0	N/A	PER3;IL6R;

## Sheet: BLCA_DB
Class	numDriver	numGene	Percentage	DriverList	GeneList
29	2	541	0.00369686	MSH6;SMAD4;	ARHGEF16;SYT6;TPRG1L;AJAP1;KCNAB2;C1orf94;MKNK1;ATPAF1;DNAJC6;SLC44A5;MSH4;ODF2L;GBP6;SLC25A24;VANGL1;CELF3;ARHGEF11;CD48;TMCO1;CD247;TIPRL;SLC19A2;MR1;CTSE;DYRK3;PLEKHN1;PUSL1;SLC35E2;CALML6;APITD1;MTOR;USP48;ZNF436;SLC30A2;SFN;SDC3;COL16A1;CCDC23;ERI3;MMACHC;PRDX1;KTI12;SCP2;MAGOH;EFCAB7;IL23R;SSX2IP;SLC44A3;WDR77;CTTNBP2NL;HIST2H2AC;ILF2;THBS3;RALGPS2;ARPC5;TNNI1;SLC35F3;ACP1;CPSF3;TAF1B;NOL10…
21	6	485	0.0123711	PIK3CA;CSF1R;IKBKB;CDKN2A;TSHR;MAP2K1;	DFFB;PADI6;AADACL3;UTP11L;CMPK1;KCNA3;PDZK1;ARNT;TNFAIP8L2;PIP5K1A;MSTO1;ETV3;SLAMF6;FCRLB;SELP;TNFSF4;TROVE2;MYOG;MYBPH;PM20D1;CR1L;NEK2;SNAP47;TNFRSF4;UBE2J2;CLSTN1;NPPB;CELA2B;NECAP2;NBPF1;PADI2;KIF17;HTR1D;AIM1L;DHDDS;ZMYM4;TFAP2E;C1orf216;PABPC4;OXCT2;ZMPSTE24;ARTN;PRPF38A;PRKACB;DDAH1;ST7L;PPM1J;HIST2H2BF;S100A11;SPRR1A;ATP8B2;IL6R;CLK2;FMO1;F13B;RNPEP;PRELP;ZC3H11A;CAPN2;ADSS;FAM98A;ACYP2;…
22	3	475	0.00631579	EML4;IDH1;ETNK1;	PANK4;RNF186;RSPO1;ACTL8;MRPS15;FOXD2;SPATA6;PDE4B;ANKRD13C;GBP5;SLC30A7;AP4B1;CASQ2;NUDT17;RXFP4;SSR2;SLC25A44;OR6K3;IFI16;SH2D1B;DPT;SELE;FMOD;YOD1;FAM177B;SCMH1;AGT;C1orf131;KLHL17;ATAD3B;AGTRAP;RAP1GAP;TCEB3;LDLRAP1;UBXN11;SYNC;BMP8B;CLDN19;KIF2C;DMRTB1;HSPB11;TACSTD2;WLS;NEXN;SAMD13;ZNHIT6;LRRC8C;WDR47;HIST2H3D;C1orf189;TDRD10;EFNA1;SCAMP3;NR1I3;SCYL3;TEDDM1;NR5A2;C1orf106;GOLT1A;FAM71A;NSL1…
17	6	415	0.0144578	RPL5;MSH2;HRAS;ACVR1B;BRCA1;RPL10;	MMEL1;OSCP1;CYP4Z1;FOXE3;C1orf168;C1orf87;CTH;TNNI3K;IFI44;RBMXL1;ZNF644;AMPD1;GPR89B;CD1A;OR10J3;NUF2;GPR161;RASAL2;PTGS2;CHIT1;BTG2;EXOC8;SLFNL1;OR10T2;DEDD;ACTA1;MIB2;MORN1;LRRC47;UBE4B;CELA2A;ZBTB17;WDTC1;TXLNA;FAM167B;GJA9;ATP6V0B;B4GALT2;TMEM53;TESK2;TMEM69;CYB5RL;MYSM1;DIRAS3;RPF1;SYDE2;BCL10;RPL5;ARHGAP29;HIST2H2BE;HIST2H2AB;DPM3;SDHC;FCGR2A;MYOC;CFHR1;CFHR4;NENF;RAB3GAP2;CHML;EXO1;KCNF1;…
5	6	402	0.0149254	JAK1;XPO1;PBRM1;EGFR;FGFR1;DICER1;	PLCH2;CNN3;CCDC27;GRIK3;ZC3H12A;DAB1;JAK1;LRRC40;TYW3;BARHL2;EXTL2;OLFM3;COL11A1;CSDE1;SIKE1;NBPF10;POLR3C;ADAMTSL4;CGN;SMG5;HAPLN2;BCAN;RXRG;LRRC52;DCAF6;PRDX6;CEP350;FAM129A;SRGAP2;LPGAT1;INTS7;TLR5;RGS7;IRF6;SYT14;ESRRG;TMEM63A;TAS1R3;TAS1R1;DNAJC16;PLEKHM2;CLCNKB;LUZP1;GPN2;FCN3;SPOCD1;EIF3I;TMEM54;EPS15;ROR1;SGIP1;BRDT;C1orf146;DPYD;CELSR2;MTMR11;DCST2;DCST1;CRB1;PTPRC;KIF21B;PHLDA3;ELF3;GPR…
13	1	400	0.0025	TBL1XR1;	POU3F1;SLC5A9;C8A;ASB17;ST6GALNAC5;PTGFR;ELTD1;IGSF3;CD101;TRIM45;HSD3B2;ANXA9;FCRL2;CD1C;CADM3;OLFML2B;NME7;DARS2;SLC45A3;SLC26A9;PIGR;PGBD5;FMN2;OR10K1;TAF1A;AGRN;CPSF3L;MRPL20;CDK11B;TNFRSF25;PIK3CD;MASP2;SRM;MAD2L2;C1orf64;ARHGEF19;NBPF3;CNR2;CNKSR1;PIGV;FAM46B;TAF12;OPRD1;LAPTM5;KHDRBS1;ZMYM6;SFPQ;RIMS3;ERMAP;GLIS1;EVI5;FNDC7;ATXN7L2;AMIGO1;TRIM33;SF3B4;APH1A;LCE1D;S100A5;SLC27A3;C1orf43;PVR…
34	2	375	0.00533333	CUX1;MYOD1;	ACTRT2;PRAMEF12;CYP4B1;IFI44L;CLCA1;GBP3;LRIG2;HAO2;PRPF3;PSMB4;RCSD1;TBX19;RGS18;CDK18;SMYD3;CDK11A;ICMT;PLEKHG5;CASP9;TAS1R2;TMCO4;HNRNPR;RHCE;AHDC1;HPCAL4;TRIT1;ZNF684;TIE1;CDCP2;TMEM61;GCLM;CSF1;OVGP1;PLEKHO1;SPRR4;GATAD2B;PMVK;HCN3;PKLR;EDEM3;KCNH1;SLC30A10;ADAM17;PKDCC;SMEK2;EFEMP1;REL;RNF103;RMND5A;FAM168B;THSD7B;NMI;MARCH7;CRYGB;NHEJ1;FAM134A;ING5;CCDC121;FAM179A;MEIS1;PCBP1;C2orf78;HK2;R…
6	7	361	0.0193906	BAP1;EZH2;RET;MEN1;POLE;CREBBP;STAT5B;	PRKAA2;LEPR;ST6GALNAC3;GBP7;KCND3;PTPN22;DENND2C;SPAG17;MCL1;SEMA6C;SCNM1;ZNF687;SNX27;KIAA0907;MEX3A;OR6N2;GPA33;RC3H1;TNR;RFWD2;TOR1AIP1;IVNS1ABP;CD34;LAMB3;KCNK2;SPATA17;DISP1;ARID4B;CHRM3;MPZ;HNRNPU;MFN2;EIF4G3;ASAP3;GRHL3;MAP3K6;BAI2;DLGAP3;PPIE;PPCS;NASP;DHCR24;CCDC18;SV2A;C1orf54;DENND4B;UBAP2L;ZBTB7B;ADAM15;CCT3;KIFAP3;FMO3;FMO2;DHX9;CFH;OPTC;NVL;SNTG2;NBAS;MAP4K3;THADA;PNPT1;MOGS;EN1;PTP…
24	5	357	0.0140056	DNMT3A;FOXL2;TNFAIP3;KLF4;NTRK3;	ZSCAN20;ATG4C;S1PR1;RAP1A;DCLRE1B;NHLH2;PEX11B;GOLPH3L;GABPB2;SELENBP1;IQGAP3;PYHIN1;UAP1;ACBD6;KIAA1614;ELK4;FCAMR;AHCTF1;HSPA6;AKT3;DNAJC11;MIIP;SPATA21;CLIC4;BSDC1;MFSD2A;DPH2;BEST4;ZYG11B;CDC7;GFI1;MYBPHL;FCGR1A;LCE3A;LCE2B;LCE1F;LCE1E;S100A6;APOA2;GORAB;CACNA1E;LAD1;KMO;RPS7;COLEC11;ALLC;IAH1;ODC1;DDX1;SMC6;MFSD2B;PFN4;DNMT3A;PAPOLG;STK11IP;CHRNG;RAMP1;KLHL30;OR6B3;PDCD1;SPDYA;EGR4;TPRKB;KCM…
7	2	335	0.00597015	CSF3R;DAXX;	PRDM16;CSF3R;ELAVL4;FPGT;RBM15;KCNA2;DDX20;TXNIP;ANKRD35;HORMAD1;SEMA4A;NTRK1;FCER1A;POGK;BLZF1;ZBTB37;PFKFB2;C4BPA;CR2;KIF26B;EYA3;CCDC28B;S100PBP;ZMYM1;RHBDL2;KCNQ4;KDM4A;SLC6A9;LRRC41;NRD1;YIPF1;HFM1;ABCD3;DBT;KCNC4;TCHHL1;INTS3;CHRNB2;ASTN1;ZNF281;KIF14;CACNA1S;ATP2B4;HHIPL2;FH;HADHA;CRIM1;PLEKHH2;GPR75;REEP1;ZNF804A;ZDBF2;ADAM23;FARSB;PER2;ZNF513;ZNF512;NRXN1;C2orf42;MPHOSPH10;SLC4A5;LRRTM4;…
18	1	287	0.00348432	FBXO11;	IGSF21;HMGB4;C1orf141;DEPDC1;PTGER3;LRRIQ3;TBX15;PRCC;FCRL4;OR6N1;MAEL;PIGC;MFSD4;IL19;CD46;SLC30A1;PROX1;PTPN14;SCCPDH;OR10K2;HLX;SSU72;RNF207;PGD;EXOSC10;HTR6;CELA3B;GALE;PAFAH2;LIN28A;GMEB1;COL8A2;ECHDC2;LRP8;MRPL37;EPHX4;PRPF38B;S100A9;FAM189B;MDM4;FAM84A;SIX3;ERLEC1;GYPC;ARHGEF4;CCDC148;TBR1;PTPRN;SEPT2;GAL3ST2;CALM2;FBXO11;SNRPG;BOLA3;KCNIP3;NCAPH;ZC3H6;GPR17;IMP4;PTPN18;GALNT13;IRAK2;TMEM4…
20	2	287	0.00696864	AXIN1;TSC2;	PDPN;PPAP2B;HOOK1;TM2D1;INADL;CCBL2;VAV3;GPR89A;PRUNE;TMOD4;PI4KB;SYT11;MEF2D;INSRR;FCRL5;AIM2;UHMK1;ILDR2;DUSP27;CYB5R1;PPFIA4;IKBKE;PLXNA2;SUSD4;CNIH3;CD1D;PRRX1;NUAK2;SDCCAG8;ATAD3A;NOL9;ENO1;MTHFR;HP1BP3;EPHB2;TRIM63;IQCC;RBBP4;NT5C1A;SMAP2;EDN2;LRRC42;PGM1;PHTF1;TSPAN2;NBPF14;S100A8;KCNS3;WBP1;CLASP1;IHH;TMEM198;GPC1;SNED1;NRBP1;FOSL2;PPP1CB;CLIP4;FOXN2;SPRED2;AAK1;ADD2;MCEE;UGT1A3;HJURP;ASB…
40	1	245	0.00408163	MPL;	RFX5;GPATCH4;FCRLA;DTL;TFB2M;ACAP3;CLCNKA;PQLC2;RPL11;ZNF683;HPCA;HEYL;CCDC30;MPL;AKR1A1;TTC39A;PIGK;FAM73A;SH3GLB1;DR1;PSMA5;SLC6A17;BCAS2;MUC1;RGS16;NCF2;CNTN2;BPNT1;TMEM18;MSGN1;STRN;HAAO;FASTKD1;TMEM169;ABCB6;DNPEP;EPHA4;SCLY;GCKR;SPAST;ATP6V1E2;FSHR;FBXO48;FBXO41;MTHFD2;ELMOD3;PROM2;IL1A;PRPF40A;CSRNP3;CCDC150;NOP58;NCL;ZNF589;FBXW12;DAG1;CAMKV;HYAL3;ACY1;ARHGEF3;SLCO2A1;MSL2;TMPRSS7;KIAA140…
15	1	237	0.00421941	AKT1;	POMGNT1;DMRTA2;KLHDC7A;THRAP3;RNF115;POGZ;ARHGEF2;LMNA;FCRL1;HSD17B7;PBX1;UCHL5;MAPKAPK2;C1orf116;HES4;TARDBP;SEPN1;RCC1;SSBP3;USP33;MTF2;PHGDH;CREB3L4;TPM3;TMEM79;SMG7;CFHR2;DDX59;LAX1;RRM2;BCL11A;MRPL35;TMEM37;SCTR;DYTN;ASB1;KRTCAP3;MRPS5;IL18R1;SAP130;KCNJ3;AGAP1;BHLHE40;MKRN2;CAPN7;GMPPB;CACNA2D2;EPHA6;ALG1L;GRK7;ZIC4;RAP2B;GPR149;KLHL24;TCTEX1D2;PLCD1;ZNF654;MORC1;BTLA;NUDT16;PSMD2;ST6GAL1;F…
8	1	229	0.00436681	RAC1;	CLCA2;TMEM56;TUFT1;BGLAP;TDRD5;QSOX1;RNF2;RGS2;ADORA1;IL10;TTC13;TOMM20;CASQ1;DCAF8;ASPM;SDF4;TNFRSF9;CDA;PINK1;ZBTB40;C1QB;TCEA3;EPB41;TSSK3;SLC2A1;RPS8;PLK3;TOE1;OSBPL9;ZFYVE9;CC2D1B;FRRS1;GPSM2;GSTM4;WNT2B;KPRP;NUP210L;APCS;PIGM;RNASEL;LMOD1;C1orf95;MATN3;LOXL3;ERMN;TANC1;ZC3H15;PLEKHM3;MAP2;ECEL1;HDAC4;TRIM43;ANKRD39;TTL;RAB6C;GALNT3;MTX2;NAB1;C2orf47;CXCR1;B3GNT7;SLC38A3;C3orf18;IQCF2;LMOD3;…
37	0	176	0	N/A	ALG6;RAVER2;NEGR1;SEP15;SNX7;ITGA10;NPHS2;KLHDC8A;FAM132A;FBLIM1;RCC2;AKR7L;TMEM50A;PCSK9;KANK4;GSTM5;CFHR3;TIMM17A;ITGB1BP1;FEZ2;SOS1;PPM1B;FAHD2B;ZAP70;INHBB;GPR148;LY75;TANK;MYL1;SGPP2;ESPNL;ANKMY1;TMEM214;EIF2B4;SLC30A6;LHCGR;COMMD1;PELI1;SERTAD2;SFXN5;FABP1;FAHD2A;TMEM182;PNKD;IQCA1;LRRC2;TMIE;KLHL18;TMF1;ABHD10;TRH;PCCB;NCK1;LRCH3;PRICKLE2;ATP6V1A;MXD4;STK32B;SLC2A9;LAP3;SOD3;CYP2U1;ACSL1;F…
3	5	173	0.0289017	CARD11;COL2A1;JAK3;ATRX;BCOR;	LMO4;PTBP2;TTF2;TARS2;SETDB1;YY1AP1;GON4L;ADIPOR1;CR1;USH2A;CDC42BPA;CHD5;SLC45A1;KIF1B;PUM1;PTP4A2;KIAA1522;PTPRF;ZSWIM5;AGL;STXBP3;MOV10;ANP32E;LGR6;RPS6KC1;EPRS;MARK1;PLD5;KDM3A;ANKRD36;PKP4;FAP;EEF1B2;PIKFYVE;SPEG;OBSL1;LPIN1;GPN1;FAM161A;ARHGAP25;REG1A;LRRTM1;RANBP2;ZNF142;BSN;IMPG2;HPS3;KLHL6;ARPP21;C3orf62;PIK3CB;MECOM;FRAS1;AFF1;BANK1;INTS12;MSH3;PCDHA9;ARAP3;FGFR4;SNCAIP;GABRP;CCT5;NUP15…
2	5	152	0.0328947	CBLB;TET2;PTCH1;NF1;DNM2;	PADI1;FAF1;AADACL4;SF3A3;ADCY10;F5;PRG4;NADK;FBXO2;UBR4;TINAGL1;MAST2;TGFBR3;BCAR3;AMPD2;SHE;PAPPA2;PCNXL2;NCOA1;SULT6B1;PSME4;SPTBN1;MAT2A;PTCD3;CNTNAP5;C2orf71;RETSAT;EIF5B;MERTK;XIRP2;PDE11A;GTF3C3;FN1;FANCD2;COL7A1;IP6K1;CEP97;CBLB;PHLDB2;PLXND1;TRIM42;EOMES;SCN10A;LRIG1;BOC;POLN;EVC2;LGI2;RBPJ;LPHN3;TET2;GAB1;IL31RA;VCAN;PCDHA10;PCDHB2;KIAA0141;NSD1;C5orf42;FEM1C;ACSL6;TNXB;PFDN6;KCNQ5;LATS1…
4	2	147	0.0136054	SETD2;ASXL1;	SNIP1;STIL;KCNA10;SH2D2A;VANGL2;POU2F1;URB2;HEATR1;SCNN1D;DDI2;YARS;RNF11;ACOT11;LPAR3;COL24A1;GLMN;GPR61;CHIA;MAGI3;RUSC1;OR10R2;FMO4;FLVCR1;ASAP2;GRHL1;RHOB;EIF2AK2;PRKD3;DYNC2LI1;ATG9A;RNPEPL1;GTF3C2;SUPT7L;EPAS1;C2orf49;VIL1;MFF;UGT1A1;SETD2;SEMA3F;PCOLCE2;IGSF10;PLD1;DLEC1;ADAMTS9;MAGI1;NR2F1;SLCO4C1;PCDHA7;PCDHA8;BTNL8;EHMT2;ITPR3;GRM1;SERAC1;INTS1;ZNF655;ETV1;PURB;MGAM;OR6B1;ZNF425;SLC7A2;…
42	1	141	0.0070922	CDC73;	C8B;SLC22A15;DUSP12;UCK2;RABGAP1L;PLA2G4A;CDC73;IL24;IRF2BP2;TBCE;AURKAIP1;UTS2;CELA3A;SRRM1;DCDC2B;LCK;TRIM62;RAD54L;C1orf177;WDR78;DNTTIP2;CDC14A;SPRR2F;PGLYRP4;CKS1B;HPCAL1;UPP2;IFIH1;DNAJC10;DNAJB3;CLEC3B;PTPN23;KPNA4;NEK10;OXSR1;ZNF662;GAP43;RABL3;ARGFX;NPHP3;RTP2;LNX1;MANBA;CCNA2;CCRN4L;NNT;TAF9;SPZ1;APBB3;ZNF346;SLC34A1;SGTB;PRR7;LGSN;NKAIN2;LTV1;GNL1;PPIL1;UNC5CL;TJAP1;LRRC1;CACNA2D1;OR2A…
28	1	135	0.00740741	H3F3A;	CD2;DAP3;RGS4;TADA1;H3F3A;TRAF3IP3;RCOR3;TRIM67;ZNF670;RBP7;UQCRHL;FAM76A;PHACTR4;IPP;JUN;SERBP1;LRRC8B;GPR88;GSTM2;SLC39A1;UBXN2A;NUP35;SLC23A3;MOGAT1;ABHD1;LBH;MXD1;MRPL30;PROC;C2orf69;SPATS2L;RAD18;EIF1B;PRSS45;CYB561D2;NR1I2;DVL3;RTP1;TLR6;BBS12;FAM134B;GZMA;HSPA9;PURA;TRIM7;LARS;SPINK9;FBXO38;HIST1H2AC;OR2H2;TUBB;MAP3K5;CITED2;ZNF318;BMP5;AIMP2;ZKSCAN1;MOSPD3;RHEB;C8orf74;ARMC1;GRINA;SHARPIN…
23	3	131	0.0229008	RHOA;SMO;JAK2;	CD84;LHX4;KLHL12;TRIM11;GALNT2;IARS2;COG2;NOC2L;H6PD;MAN1C1;XKR8;ZBTB8A;HSD3B1;THEM4;ADAR;TRIM46;FBXO28;FAM49A;KIF3C;SLC3A1;MYO3B;FAM171B;GULP1;HDLBP;NTSR2;DPYSL5;OTX1;TTC21B;INPP1;BARD1;DNER;CRELD1;C3orf20;RHOA;NISCH;AZI2;ZNF660;ILDR1;MGLL;MRPL3;PCDH7;INPP4B;PELO;CDK7;TNPO1;OTP;DMGDH;PAPD4;CDHR2;HIST1H4D;NT5E;THEMIS;MTRF1L;OPRM1;INHBA;AGAP3;LMTK2;SMO;ZNF212;INSIG1;NCOA2;C8orf76;CDC37L1;JAK2;IL33…
9	1	130	0.00769231	CDH1;	PTPRU;LRRC8D;NTNG1;NOTCH2NL;CD5L;XPR1;ACTN2;CAMTA1;CASZ1;TNFRSF1B;FGR;KIAA0754;EBNA1BP2;PTGFRN;CRTC2;USP21;KDM5B;NFASC;PARP1;SEMA4F;IL1B;PUM2;ZFP36L2;HTRA2;PAX3;CD207;EIF2AK3;GPAT2;CNNM4;RPL31;GCC2;MAP3K2;CDK15;TNS1;SP140;SP100;OXTR;EAF1;RNF123;H1FX;ZBTB38;SMC4;FXR1;LAMB2;TLR9;GSK3B;TRA2B;RGS12;JAKMIP1;TIGD2;MMRN1;MAML3;HHIP;RASA1;GIN1;MGAT1;SLC12A7;OSMR;KIF4B;SLC27A6;LECT2;C6orf10;KHDRBS2;REV3L;…
14	1	128	0.0078125	RAD21;	LHX8;AMY2B;WDR3;NID1;ZP4;SAMD11;TMEM82;PODN;TTLL7;OR10X1;PPOX;PIK3C2B;PXDN;C2orf70;OXER1;GLI2;ETAA1;RAB11FIP5;REV1;SLC9A4;ANAPC1;GPD2;SCN9A;SH3BP4;EDEM1;HRH1;FBLN2;GRM2;RPL24;KPNA1;TRPC1;MED12L;TRIM59;OPA1;RNF168;CADM2;ARHGAP31;CASR;ADCY5;MYLK;EIF4G1;TMPRSS11F;TLR3;SLC44A4;L3MBTL3;VNN2;CCDC28A;HIST1H4I;STK38;TTBK1;IGF2R;AHR;SNX13;TRIM56;TAS2R16;CPA2;FAM188B;PLXNA4;CNTNAP2;DPP6;PXDNL;NPBWR1;RAD21;…
25	1	127	0.00787402	BIRC3;	C1orf158;GBP4;FCGR2B;SLC41A1;AVPR1B;ZBTB48;THAP3;TMEM57;SLC9A1;BTF3L4;ATP1A4;SOAT1;LAMC1;PTPN7;SERTAD4;MYT1L;RAD51AP2;CCDC142;VAMP5;C2orf68;ACTR1B;MGAT4A;ANO7;SOCS5;STAMBP;MCM6;ZNF385B;NCKAP1;RAF1;RAB5A;SMARCC1;GBE1;TFG;MRPS22;P2RY14;TNIK;ATP11B;BDH1;IGSF11;SPATA16;ZNF639;GOLPH3;C5orf51;LSM11;FYB;RBM27;ADRB2;MYO6;SAMD3;ENPP3;RNF182;GUCA1A;SLC22A7;TINAG;CYP2W1;CHST12;COPS6;TSC22D4;RNF148;ADCK2;CPV…
12	6	126	0.047619	ATP1A1;FGFR3;FGFR2;PTPRB;GNAS;SRC;	PRDM2;DMBX1;CYP4A11;CYP4A22;ATP1A1;APOA1BP;ATF6;SIPA1L2;RERE;TNFRSF8;CLSPN;MAP7D1;IPO13;ZZZ3;RPAP2;FAM102B;GNAI3;KCNN3;FLAD1;XDH;LCT;ARHGAP15;MBD5;LRRN1;SRGAP3;NUP210;PTH1R;CNTN3;USP13;NGLY1;VILL;PTPRG;KIAA2018;PDIA5;TACC3;FGFR3;YTHDC1;HELT;DDX4;HEXB;PCDHA6;EGFLAM;GRXCR2;SH3RF2;KDM1B;C6orf136;IBTK;POU6F2;SEMA3E;HNRNPA2B1;ADCY1;AKAP9;PPP1R9A;LAMB4;ZNF786;SSPO;MTMR7;FZD6;FAM135B;GSDMD;ZNF16;RAB11FI…
16	1	125	0.008	TRAF7;	GNL2;LPPR4;AMY2A;ECM1;OR6K6;SEC16B;GNB1;PLOD1;MRTO4;KIAA0319L;PBXIP1;LBR;TP53I3;GPR113;CEBPZ;CCDC85A;CHPF;PASK;BRE;AFTPH;CTNNA2;LYPD6B;OSGEPL1;FZD7;IL5RA;SGOL1;FAM19A4;FRMD4B;OR5H15;C3orf36;PRR23A;SLC2A2;WDR48;CD200;RCHY1;SPATA4;ADH6;C4orf51;ZNF131;GCNT4;SV2C;MEF2C;SLC4A9;TAS2R1;GDNF;CCHCR1;HSPA1L;RING1;PPARD;SLC35B2;SEC63;FAM83B;HCRTR2;CHRM2;UBN2;PPIA;ZNF92;WBSCR17;GRM3;SH2B2;CYP7B1;IMPA1;RAD54B…
19	1	123	0.00813008	PLCG1;	NPHP4;FOXJ3;PAQR6;SELL;SERPINC1;IER5;GNG4;ACOT7;FBXO42;RCAN3;CD164L2;HDAC1;COL9A2;HYI;UQCRH;CLCA4;GSTM3;HAX1;FAM78B;ABL2;SPAG16;SMARCAL1;C2orf48;THUMPD2;ITGB6;WDR35;SLC30A3;PPP3R1;PCYOX1;CXCR2;CUL3;ATRIP;RRP9;DBR1;CP;NDUFB5;CPN2;PDCD6IP;HCLS1;SEC62;ITGA1;PJA2;PLK2;PPIC;CYP21A2;GPSM3;SNAP91;FHL5;OLIG3;VTA1;TRIM15;TBC1D22B;MOCS1;GNMT;PTK7;RSPH9;CCT6A;WBSCR28;CAV2;KEL;REPIN1;ELP3;GOLGA7;ZNF704;DMRTA…
31	0	111	0	N/A	ANGPTL3;HS2ST1;GBP1;GPR157;CTNNBIP1;E2F2;USP1;DNAJB4;TAF13;EPS8L3;IPO9;TATDN3;OPN3;ATL2;RPS27A;DQX1;NDUFA10;TRIM54;UGP2;VPS54;CEP68;ADRA2B;PDCL3;SH3RF3;OGG1;TIMP4;GXYLT2;MINA;RAB6B;ATP1B3;SS18L2;FSTL1;ESYT3;KCNIP4;SEC24B;RFESD;WWC1;FAM173B;PDE6A;B4GALT7;HLA-DRA;RWDD2A;TPD52L1;ADAT2;RBAK;TBL2;AGFG2;EGR3;KHDRBS3;IFT74;OSTF1;IL15RA;DHTKD1;OR13A1;PYROXD2;DHX32;NET1;FRG2B;TCP11L1;OR4C13;OR1S2;TMEM179B…
11	2	103	0.0194175	MET;POT1;	MANEAL;MTF1;CACHD1;SEC22B;ANKRD34A;FAM63A;ALDH9A1;TNN;MTR;C1orf86;PER3;EPHA8;EXTL1;RNF220;HECTD3;KIAA1324;RPTN;KRTCAP2;NAV1;PPP1R12B;KIDINS220;MYCN;DTNB;ASB3;AUP1;GGCX;GMPPA;GIGYF2;GRM7;TDGF1;EPHB1;CCDC50;UBP1;CD47;CHRD;TRIO;BASP1;ISL1;FAM169A;POC5;MATR3;PCDHB5;NOP16;BTNL2;IMPG1;GTPBP2;COL21A1;PNLDC1;CYP3A5;SRPK2;TFPI2;LAMB1;MET;POT1;KIAA1161;VPS13A;TBC1D2;BSPRY;SSNA1;RNF208;CDHR1;GLUD1;SEC31B;IP…
1	8	101	0.0792079	SPEN;ARID1A;UBR5;ATM;ARID2;ERBB2;TP53;EP300;	VPS13D;CSMD2;LRRC7;NES;HMCN1;LYST;RYR2;TPR;OBSCN;SPEN;HSPG2;MYOM3;ARID1A;MACF1;PTCH2;TCHH;HRNR;FLG;FLG2;ASH1L;SPTA1;APOB;OTOF;CCDC88A;BAZ2B;COL6A3;BIRC6;LRP1B;SCN1A;DNAH7;SPHKAP;CELSR3;GPR15;COL6A6;FAT4;FAT1;DNAH5;GPR98;ANKHD1-EIF4EBP3;FAT2;ADAMTS16;ADCY2;MDC1;TDRD6;LAMA2;PSMB9;SYNE1;GLI3;MUC17;PSMC2;DNAH11;ABCA13;SEMA3D;FAM131B;PRKDC;CHD7;EPPK1;PLEC;ZFHX4;VPS13B;UBR5;PTPRD;MLLT3;FBXO10;TACC2;MKI…
36	0	95	0	N/A	PRMT6;WNT3A;MXRA8;SLC2A5;C1orf127;CLCN6;ZMYND12;SARS;SORT1;KIAA1804;WDR54;RBM43;CHRND;AGBL5;TBC1D8;ASNSD1;ANKAR;CSPG5;ARL6IP5;CHCHD6;HES1;SLC34A2;PGRMC2;UFSP2;MRS2;GPLD1;DHX16;MUC21;ZNF451;FAM46A;BCLAF1;NCR2;PNRC1;RFX6;MLLT4;ZNF12;ZNF727;EVX1;WNT2;RLN1;FRMPD1;UPF2;C10orf53;NOC3L;VIM;SYCE1;TCN1;FOLR3;SIGIRR;TRIM6-TRIM34;OR5T3;OR8J1;RCOR2;MAML2;RECQL;IL23A;ANAPC5;DENR;HIP1R;PITPNM2;TULP3;ULK1;GPC6;…
39	0	92	0	N/A	FCRL3;DUSP10;CCNL2;SLC25A33;PAQR7;WASF2;PTAFR;CCDC24;OTUD7B;TBC1D5;RARB;SPATA12;PXK;SHQ1;LMBRD2;SERINC5;TNFAIP8;IL17B;SPATS1;DPPA5;LCA5;TRAF3IP2;TUBE1;NMBR;RAET1G;PSMB8;TREM2;TAF8;ABCC10;TTLL2;CDCA7L;SEPT14;TSGA13;DEFA5;MTMR9;PDP1;MTBP;ESCO2;INTS9;PTAR1;ZNF510;BAAT;HSPA5;TOR2A;SEC61A2;PPP2R2D;ZNF438;PWWP2B;PGAP2;LUZP2;MPEG1;B3GAT3;CLPB;B3GNT6;CUL5;ST8SIA1;ZC3H10;CDK4;ACACB;CHFR;SPSB2;LMBR1L;PLXNC…
10	0	82	0	N/A	HIPK1;KIRREL;EPHA2;KDM1A;YTHDF2;CAP1;RLF;ZCCHC11;MCOLN3;ABCA4;AKNAD1;GBA;OR6Y1;WDR64;ADCY3;ASXL2;HEATR5B;CPS1;KIF1A;EMILIN1;EMX1;NPAS2;GPR45;RGPD4;R3HDM1;SCN2A;COL5A2;PMS1;ZNF197;RAB43;DNAJC13;RBP1;TRIM71;CCDC13;ATXN7;RUVBL1;MAP3K13;ZBTB49;SH3RF1;FAM13A;DKK2;PCDH10;MARCH11;MAST4;ZNF354B;VPS52;B3GAT2;BRD2;COL11A2;CDKN1A;MAP3K4;NEUROD6;TNPO3;KCNU1;YWHAZ;GABBR2;RNF20;FAM171A1;ARHGAP12;TTC17;ACCS;NPA…
43	0	66	0	N/A	NIPAL3;RHD;TEKT2;ITGB3BP;NAGK;CHCHD5;DARS;ZEB2;NEUROD1;NCKIPSD;WNT5A;PDZRN3;COL8A1;PLCXD2;OTOL1;EAF2;FAM162A;LRRIQ4;KIAA0319;HIST1H2BO;IER3;FYN;NOL7;VIP;FRMD1;BZW2;NSUN5;FASTK;NXPH1;TAX1BP1;PDE1C;XKR6;GATA4;FNTA;CHRAC1;DNAI1;NR4A3;SUSD1;ENTPD8;RTKN2;PLEKHA1;MMP26;LDHAL6A;FIBP;PDE2A;CACNA2D4;LETMD1;TFCP2;LGR5;CCDC60;RAB40C;RHBDL1;ZNF500;NFATC2IP;NFATC3;SLC7A6;FOXF1;DPH1;CCL14;PIK3R6;ATXN7L3;FAM117…
35	0	56	0	N/A	DRAM2;FCGR1B;NOS1AP;RGS5;KLHL20;DFFA;RAB3B;FAM46C;FDPS;TUBA3D;PTH2R;CCDC140;ALPPL2;CLEC4F;THNSL2;ASTL;RBM45;CERKL;ATIC;SCG2;CNTN4;RBM6;OR5H6;HSPBAP1;SAMD7;TAP2;GABRR2;USP42;BUD31;USP47;ZDHHC5;DAK;CSTF3;PRDM11;ERP27;C12orf40;AICDA;CCDC65;DIO3;PLD4;PRSS21;ARMC5;NUTF2;RPL36;MLLT1;ZNF599;KCNK6;SLC5A5;PLD3;EDEM2;RIMS4;CD40;POLA1;CXCR3;SSX3;PORCN;
26	0	56	0	N/A	LSM10;RPRD2;CTSS;C1orf56;LMX1A;CD55;GPATCH2;PRKCZ;RSC1A1;USP24;ZBTB41;ATG7;PRKAR2A;STAG1;ZPLD1;MYNN;TLR10;GNRHR;KLKB1;CDH6;NPR3;OR11A1;IL20RA;PLEKHG1;CAP2;KLHL31;FAM160B2;CYC1;OGN;C9orf43;NCOA4;SUPV3L1;CALML3;ZNF239;FRMPD2;LRIT2;PKD2L1;ADRB1;SAA4;TSG101;BBS1;THRSP;SAA4;ALDH3B1;SLC4A8;MPHOSPH9;AKAP5;TRAF3;XRCC3;TBC1D26;KRT25;EIF5A;UTP6;S1PR4;OR7D2;PAF1;
38	1	54	0.0185185	IKZF1;	ZRANB2;LPPR5;CD58;LYSMD1;PSEN2;ECE1;UROD;DIO1;LCE1C;OR10Z1;ITLN2;FAM20B;DSTYK;LAPTM4A;USP39;COBLL1;PDE1A;KAT2B;GPR128;ATP13A5;F2R;GPX3;IKZF1;SLC37A3;WHSC1L1;SNX31;DNAJA1;MRPL41;BAMBI;AGAP6;CYP2C9;RAB11FIP2;MGMT;C11orf16;RASGRP2;CDC42BPG;ANKRD49;ANO9;KRTAP5-11;PDPK1;SPNS1;TRIM72;FA2H;LDHD;CENPN;SAT2;SUZ12;PTBP1;SCN1B;LRFN1;SETD4;AIRE;CSNK1E;TTLL12;
33	0	45	0	N/A	CRYZ;GTF2B;RHBG;PPP2R5A;AQP10;LAMC2;FAM110C;RNF181;DNAJB2;PIGF;SUCLG1;SERPINE2;C6orf62;PERP;NRCAM;TSPAN33;CSPP1;CCNE2;SLCO2B1;LAYN;OR51Q1;MRGPRX3;COX8A;YARS2;GPR84;TRPV4;B3GNT4;ARF3;KRT85;KRT71;GALNT4;NR2C1;AMDHD1;IMP3;AP3S2;CHP2;LAT;RANBP10;SLC39A3;SGTA;HNRNPM;PGPEP1;SELV;SPANXN5;TMEM31;
30	0	33	0	N/A	SLC35D1;IL20;SH2D5;NDUFS2;MAPRE3;PROKR1;FRZB;MFSD6;CDCP1;RBM15B;CCDC39;RBMS3;DGKG;RSBN1L;CPSF4;FBXL13;WBSCR27;GPC2;STAG3;SPAM1;NAT10;DAGLA;MIP;FAM19A2;DYRK4;NR4A1;ACSM2B;XPO6;VAC14;ZNF286A;NUFIP2;GEMIN4;KRT20;
46	0	29	0	N/A	RIT1;RGS13;ERRFI1;LDLRAD2;GADD45A;DNASE2B;CLDND1;KLF15;RPN1;TM4SF4;GFM2;THBS4;SSBP2;WDR55;GLCCI1;AQP1;AP4M1;ING3;GOT1L1;BAG4;OR4D10;UVRAG;FAM101B;SLC16A13;AOC3;CNN2;EMR1;CDKN2D;ARRDC2;
49	0	22	0	N/A	PIAS3;CD1B;SYTL1;STX12;AK2;CIB4;INPP4A;RPL32;HYAL1;RASSF1;MANF;MITF;PI4K2B;MEPE;ATP5C1;HECTD2;PTPN6;GATC;CCPG1;TEX9;KIF22;TGFB1I1;
27	0	22	0	N/A	BNIPL;PMF1;TTLL10;RAB42;WDR63;SLC16A1;SLAMF9;PPP1R15B;HNRNPK;FBP1;ARPC5L;ARHGAP1;CHKA;PRB3;GPRC5A;C1QL4;IL26;FZR1;ZNF559;ZNF781;UBOX5;SOX18;
45	0	21	0	N/A	TRNAU1AP;IVL;COX5B;MLPH;LCLAT1;KCTD18;OXCT1;DND1;HFE;FAM26D;HDDC2;ATAD1;MTG1;DDB1;CHORDC1;FOXJ2;NECAP1;PPIB;SEC11A;TIMP3;CSF2RB;
32	0	20	0	N/A	VWA1;HIVEP3;VCAM1;PYGO2;ITPR1;IFRD2;SEMA3G;ACOX2;MYH15;LEF1;OTUD4;TARP;HGF;PIP4K2A;INPP5F;HNRNPUL2;TSKU;AMOTL1;LRRK2;WDR66;
48	2	13	0.153846	ALK;MYD88;	ALK;C1D;DUSP2;MYD88;DUSP7;HIST1H2AL;GPX6;OPN5;CYB5R4;LFNG;CDK13;OTX2;CDCA4;
59	0	7	0	N/A	C16orf54;WDR59;RPL26;LRRC48;HOXB8;ZNF266;ZNF260;
56	0	6	0	N/A	DCLK3;ACAD9;MGP;LTA4H;PTPRR;TSPAN8;
55	0	6	0	N/A	GALT;XPA;SLC25A16;AGAP5;SYNGR3;GDPD3;
51	0	5	0	N/A	NFIA;C1orf61;C1orf198;CD2BP2;WWOX;
50	0	5	0	N/A	TATDN2;GPR62;LAMP3;CCNY;KIAA1598;
44	0	4	0	N/A	MOS;PENK;AP2A2;BRSK2;
53	0	4	0	N/A	OR5B21;MS4A12;RBM12;RPN2;
41	0	2	0	N/A	MNDA;DDR2;
57	0	2	0	N/A	SYF2;VAMP4;
62	0	2	0	N/A	CCDC12;P2RY13;

## Sheet: BLCA_HiC
Class	numDriver	numGene	Percentage	DriverList	GeneList
175	4	664	0.0060241	SPEN;ARID1A;RPL5;MPL;	SPEN;HSPG2;MYOM3;ARID1A;MACF1;PTCH2;TCHH;HRNR;FLG;FLG2;ASH1L;SPTA1;NADK;FBXO2;UBR4;TINAGL1;MAST2;TGFBR3;BCAR3;AMPD2;SHE;PAPPA2;PCNXL2;CHD5;SLC45A1;KIF1B;PUM1;PTP4A2;KIAA1522;PTPRF;ZSWIM5;AGL;STXBP3;MOV10;ANP32E;LGR6;RPS6KC1;EPRS;MARK1;PLD5;SCNN1D;DDI2;YARS;RNF11;ACOT11;LPAR3;COL24A1;GLMN;GPR61;CHIA;MAGI3;RUSC1;OR10R2;FMO4;FLVCR1;TAS1R3;TAS1R1;DNAJC16;PLEKHM2;CLCNKB;LUZP1;GPN2;FCN3;SPOCD1;EIF3I;TM…
141	7	489	0.0143149	EML4;IDH1;DNMT3A;UBR5;FGFR1;RAD21;RET;	APOB;OTOF;CCDC88A;BAZ2B;COL6A3;NCOA1;SULT6B1;PSME4;SPTBN1;MAT2A;PTCD3;CNTNAP5;KDM3A;ANKRD36;PKP4;FAP;EEF1B2;PIKFYVE;SPEG;OBSL1;ASAP2;GRHL1;RHOB;EIF2AK2;PRKD3;DYNC2LI1;ATG9A;RNPEPL1;TPO;KLF11;GEN1;ITSN2;VIT;CYP1B1;GALM;MRPL53;POLR1A;TFCP2L1;MDH1B;EIF4E2;SNTG2;NBAS;MAP4K3;THADA;PNPT1;MOGS;EN1;PTPN4;ITGAV;TTLL4;CCDC108;INHA;CAPN10;HADHA;CRIM1;PLEKHH2;GPR75;REEP1;ZNF804A;ZDBF2;ADAM23;FARSB;PER2;MATN3…
1	3	458	0.00655022	DICER1;AKT1;TSHR;	DACT1;C14orf39;HEATR4;TTC7B;EML1;RTL1;ADAM20;EIF2B2;DLGAP5;PAPLN;FLRT2;DICER1;ATG2B;AK7;EVL;BEGAIN;BAG5;ZFP36L1;MLH3;ANGEL1;STON2;PTPN21;GPR68;TRIP11;BTBD7;SERPINA4;PAPOLA;CDC42BPB;KIF26A;INF2;DAAM1;SPTB;TTLL5;GALC;ZC3H14;DDX24;ZNF839;SMEK1;MARK3;KLC1;C14orf37;RTN1;NEK9;AHNAK2;HSPA2;POMT2;GTF2A1;SEL1L;KCNK13;RIN3;TECPR2;TDRD9;FOS;TC2N;KTN1;TTC9;ZDHHC22;RPS6KA5;CATSPERB;GOLGA5;AKT1;KCNH5;DIO2;PSMC…
169	5	446	0.0112108	JAK1;CSF3R;ATP1A1;H3F3A;CDC73;	VPS13D;CSMD2;LRRC7;NES;HMCN1;LYST;RYR2;AADACL4;SF3A3;ADCY10;F5;PRG4;LMO4;PTBP2;TTF2;TARS2;SETDB1;YY1AP1;GON4L;ADIPOR1;CR1;USH2A;CDC42BPA;SNIP1;STIL;KCNA10;SH2D2A;VANGL2;POU2F1;URB2;HEATR1;CCDC27;GRIK3;ZC3H12A;DAB1;JAK1;LRRC40;TYW3;BARHL2;EXTL2;OLFM3;COL11A1;CSDE1;SIKE1;NBPF10;POLR3C;ADAMTSL4;CGN;SMG5;HAPLN2;BCAN;RXRG;LRRC52;DCAF6;PRDX6;CEP350;FAM129A;SRGAP2;LPGAT1;INTS7;TLR5;RGS7;PRKAA2;LEPR;ST6G…
87	6	397	0.0151134	CBLB;SETD2;PBRM1;BAP1;RHOA;FOXL2;	CELSR3;GPR15;COL6A6;FANCD2;COL7A1;IP6K1;CEP97;CBLB;PHLDB2;PLXND1;TRIM42;BSN;IMPG2;HPS3;KLHL6;SETD2;SEMA3F;PCOLCE2;IGSF10;PLD1;CHL1;SLC6A1;CAND2;KCNH8;EFHB;PLXNB1;AMIGO3;MST1R;GNAT1;STAB1;PBRM1;CCDC66;ZBTB11;CCDC37;ZXDC;ACPP;PLSCR1;CPA3;WWTR1;PPM1L;PEX5L;MCF2L2;ATP2B2;FGD5;PLCL2;ZNF385D;CCR5;IP6K2;WDR6;MAPKAPK3;DOCK3;VPRBP;BAP1;PLXNA1;PPP2R3A;XRN1;PAQR9;FNDC3B;MCCC1;ATP13A3;IQCG;LMLN;CNTN6;LMCD1;B…
145	5	368	0.013587	XPO1;MSH2;FBXO11;MSH6;ALK;	BIRC6;LRP1B;SCN1A;DNAH7;SPHKAP;C2orf71;RETSAT;EIF5B;MERTK;XIRP2;PDE11A;GTF3C3;FN1;LPIN1;GPN1;FAM161A;ARHGAP25;REG1A;LRRTM1;RANBP2;ZNF142;GTF3C2;SUPT7L;EPAS1;C2orf49;VIL1;MFF;UGT1A1;CAD;C2orf16;SLC4A1AP;STON1-GTF2A1L;XPO1;PLEK;DYSF;ARID5A;MAP4K4;SLC9A2;TGFBRAP1;BUB1;TMEM87B;ERCC3;UGGT1;ITGA4;NIF3L1;NRP2;COL4A3;DGKD;IFT172;LTBP1;SLC1A4;ATP6V1B1;ALMS1;SEMA4C;IWS1;WDR33;RAB3GAP1;SCN3A;MSTN;BMPR2;PLCD…
271	2	322	0.00621118	ATM;MEN1;	AHNAK;CTSC;ATM;UEVLD;OR5D18;DKK3;PLEKHA7;OR4C15;OR4D6;ARAP1;NOX4;SCUBE2;DENND5A;FOLH1;OR4A5;EIF3M;HIPK3;CAT;RAG2;OR5L2;CD6;METTL12;TAF6L;STX5;NRXN2;PC;MAP6;MOGAT2;KBTBD3;GUCY1A2;EXPH5;SIK2;MICAL2;NUP160;OR4C6;OR9Q1;CD5;VWCE;ZBTB3;NXF1;MEN1;SLC29A2;DPP3;PRKRIR;C11orf30;GDPD4;KDM4D;NUP98;PIK3C2A;MRGPRX2;QSER1;LDLRAD3;FAM111B;C11orf73;DDX10;ST5;ASCL3;NAV2;OR4S1;OR4C16;UBXN1;CD248;CWF19L2;CADM1;INTS5…
81	2	306	0.00653595	DAXX;TNFAIP3;	MDC1;TDRD6;LAMA2;TNXB;PFDN6;KCNQ5;LATS1;PRL;NFKBIE;PHF3;BEND3;TMEM181;WTAP;EHMT2;ITPR3;GRM1;SERAC1;MDGA1;DNAH8;CD109;KPNA5;STXBP5;CFB;RPS18;PHF1;KIF6;CD2AP;RIMS1;MICAL1;DLL1;HIST1H3I;OR2B6;PPP1R10;VARS2;HSPA1A;DAXX;UHRF1BP1;ANKS1A;GPR110;TNFRSF21;COL12A1;TPBG;DOPEY1;PTPRK;TAAR8;AHI1;ECT2L;C2;HMGA1;RPL10A;MUT;RIPPLY2;PDSS2;EYA4;PDE7B;C6orf10;KHDRBS2;REV3L;LAMA4;VPS52;B3GAT2;BTNL2;IMPG1;KDM1B;C6orf…
80	4	288	0.0138889	MET;POT1;SMO;CUX1;	DNAH11;ABCA13;SEMA3D;FAM131B;KLHL7;PKD1L1;RABGEF1;AUTS2;SPDYE5;NPC1L1;ABCB1;CALCR;COL1A2;MOGAT3;CFTR;ETV1;PURB;MGAM;OR6B1;ZNF425;DFNA5;OSBPL3;CHN2;BBS9;ELMO1;POLM;POLD2;LIMK1;PTPN12;FOXP2;PTPRZ1;AASS;FLNC;EPHB6;ZYX;EPHA1;KRBA1;ESYT2;MPP6;NOD1;CCDC129;GPR141;TNS3;CASD1;VGF;SLC26A4;DOCK4;EXOC4;CALD1;TRPV6;PTPRN2;STK31;ADCYAP1R1;SUMF2;ZNF479;ZNF107;FZD1;CTTNBP2;CPA1;TRPV5;WDR60;MRPS24;STAG3L4;CALN1;…
58	2	279	0.00716846	PTPRB;ACVR1B;	DNAH10;EP400;KCNA1;PDE3A;RACGAP1;TMCC3;ZNF664;UBC;WNK1;TROAP;DIP2B;KRT84;RNF10;PIWIL1;LRTM2;CACNA1C;VWF;CDCA3;PRPF40B;GALNT6;NPFF;HELB;NUP107;ZFC3H1;KCNA5;ATN1;PRB1;ATF7IP;ADCY6;PRPH;TMBIM6;OS9;GRIP1;NAV3;HAL;SLC17A8;TXNRD1;ANKRD13A;NCOR2;TMEM132B;CHD4;A2ML1;DUSP16;LIMA1;POU6F1;ANO4;RAD52;FOXM1;DHH;SCN8A;ACSS3;LRRIQ1;NTS;UHRF1BP1L;VSIG10;COQ5;SETD8;TUBA1A;SLC6A15;SELPLG;WSB2;PLA2G1B;POP5;GALNT8;G…
221	2	278	0.00719424	CREBBP;CDH1;	SRRM2;DNAH3;TNRC6A;MGRN1;CLEC16A;SMG1;ACSM5;DPEP3;TAF1C;MYH11;ITPRIPL2;ZNF646;SF3B3;RFWD3;TCF25;RNPS1;PKMYT1;ZKSCAN2;NSMCE1;ACD;CENPT;ATP2C2;ANKRD11;ZNF205;ZNF263;ABCC1;ZP2;ERN2;CLN3;ATXN2L;SH2B1;MYLK3;LONP2;TERF2;MTSS1L;IL17C;AMDHD2;CREBBP;PPL;USP31;GGA2;ATP2A1;CD19;DOC2A;MAPK3;EDC4;COG8;COG4;HYDIN;PHLPP2;AP1G1;PMFBP1;PLCG2;CDH13;KLHDC4;ZC3H18;TUBB3;TBC1D24;ZNF200;C16orf71;USP7;XYLT1;PDILT;POLR3…
272	3	271	0.0110701	HRAS;BIRC3;MYOD1;	MUC6;TPH1;LRP4;OR5AS1;TNKS1BP1;DYNC2H1;ZNF214;OR8H2;SYTL2;CKAP5;OR5R1;OR9G4;RTN3;MARK2;PLCB3;CTTN;C2CD3;CCDC67;MTMR2;MMP12;USP28;MUC2;SYT8;DCHS1;DDB2;OR8H3;OR8J3;ESRRA;PCF11;KIAA1377;YAP1;MMP20;CASP5;TRPM5;APBB1;SBF2;ABCC8;SLC22A12;PPP1CA;PITPNM1;SUV420H1;HEPHL1;JRKL;GRIA4;MRGPRE;OR51B6;DGKZ;AMBRA1;SLC22A8;SPTBN2;KDM2A;SSH3;GPR152;TMEM123;OR52W1;RRP8;IMMP1L;MRPL48;TAGLN;CDHR5;CRY2;CCDC87;GSTP1;PP…
469	2	265	0.00754717	ERBB2;STAT5B;	ZZEF1;MYH1;NCOR1;GPR179;ERBB2;P2RX1;MYO18A;STARD3;KRT36;JUP;ALOX15;KCNH4;CACNA1G;IKZF3;KRTAP4-9;KRT15;TUBG2;LRRC46;ABCC3;MYO1C;NLK;KIAA0100;AP2B1;ACLY;ATP6V0A1;HOXB4;MYCBPAP;ANKFY1;SUPT6H;PHF12;CORO6;ACACA;KRTAP1-5;TTC25;STAT5B;LRRC37A2;PRPF8;CAMTA2;INCA1;TMEM97;PIGS;GAS2L2;LYZL6;SYNRG;MLLT6;CASC3;PTRF;COASY;UTP18;CA10;ANKFN1;PAFAH1B1;MYH3;TIAF1;ANKRD13B;CCL16;STAC2;KRT26;TUBG1;CDK5RAP3;TOM1L1;TR…
326	3	264	0.0113636	PTCH1;CDKN2A;JAK2;	PTPRD;MLLT3;FBXO10;IFNA4;BAG1;IPPK;BICD2;PTCH1;NFIB;FREM1;DCAF10;PRUNE2;COL27A1;BNC2;TAF1L;RGP1;GNE;SMC5;FAM120A;STX17;LPPR1;GRIN3A;FKBP15;GOLGA1;GRIN1;KIAA2026;CNTLN;PLIN2;TOPORS;NOL6;PIGO;TJP2;TRPM6;TLE1;DAPK1;ALG2;ANAPC2;EHMT1;PSIP1;RPS6;TRPM3;RLN2;PDCD1LG2;FAM122A;RORB;C9orf64;SPTLC1;CYLC2;AKNA;DENND1A;C9orf142;RFX3;SLC28A3;GABBR2;RNF20;KIAA1161;VPS13A;TBC1D2;BSPRY;SSNA1;RNF208;MPDZ;SNX30;PNP…
57	4	251	0.0159363	ARID2;COL2A1;POLE;ETNK1;	ITPR2;ARID2;ERBB3;ABCC9;SOX5;RASSF8;KIF21A;ZBTB39;LRP1;DEPDC4;POLR3B;PKP2;COL2A1;TIMELESS;TBK1;KERA;EEA1;STAB2;TCP11L2;NAA25;ANKLE2;STK38L;ANO6;CNTN1;PUS7L;IRAK4;SLC38A2;TMEM194A;MBD6;USP15;C12orf42;MED13L;GCN1L1;CPNE8;NCKAP1L;DGKA;SMARCC2;GLI1;LEMD3;C12orf74;MYBPC1;UBE3B;POLE;C12orf77;ARNTL2;SLC2A13;GDF11;PAN2;C12orf66;ACAD10;DTX1;FBXO21;C12orf43;TAS2R13;CD63;GLIPR1;PXMP2;GYS2;BAZ2A;NAB2;DPY19L2…
135	0	220	0	N/A	DNAH5;GPR98;ANKHD1-EIF4EBP3;FAT2;IL31RA;VCAN;PCDHA10;PCDHB2;KIAA0141;NSD1;MSH3;PCDHA9;ARAP3;FGFR4;NR2F1;SLCO4C1;PCDHA7;PCDHA8;BTNL8;CTNND2;FBXL7;HCN1;PARP8;ITGA2;F2RL1;CHD1;PCDHA12;PCDHAC1;G3BP1;MAPK9;MAP1B;MTX3;PCDHA1;FLT4;OR2V2;CDH9;PDZD2;PAIP1;OCLN;ANKRD34B;ZNF608;PCDHA2;PCDHA11;PCDH1;TRIM41;DEPDC1B;ANKRA2;HMGCR;S100Z;AGGF1;SPATA9;GLRX;SPRY4;FAM114A2;NKX2-5;MSX2;RASA1;GIN1;MGAT1;MARCH11;MAST4;…
917	2	214	0.00934579	DNM2;JAK3;	DNM2;ZNF626;FCGBP;FSTL3;JAK3;LGALS13;GATAD2A;ZNF493;SLC7A9;HCST;TIMM44;FBN3;ANGPTL4;MYO1F;ILF3;ACP5;ZNF441;ZNF878;ZNF844;ZNF563;NCAN;ZNF91;SUPT5H;DLL3;ZFR2;MPND;ZNF799;IL12RB1;UPF1;ZNF99;ATP4A;APLP1;ZNF829;MAP4K1;PLIN3;ZNF700;UNC13A;FCHO1;COMP;CILP2;ZNF253;ZNF429;ZNF257;ZNF492;RBM42;WDR62;RPS28;KRI1;YIPF2;NR2C2AP;RGS9BP;MAG;FFAR2;THAP8;DYRK1B;PSMC4;SERTAD3;KEAP1;MAST3;KIAA1683;SPTBN4;HDGFRP2;TYK2…
89	2	208	0.00961538	TBL1XR1;MYD88;	EOMES;SCN10A;LRIG1;BOC;ARPP21;C3orf62;PIK3CB;MECOM;DLEC1;ADAMTS9;MAGI1;SLC4A7;FBXL2;XYLB;PRKCD;PROS1;ZBTB20;EEFSEC;CHST2;MASP1;LPP;GLB1;SCN11A;XIRP1;CYP8B1;CADPS;ARL13B;SIDT1;PARP14;SKIL;ECE2;CLASP2;ZNF445;USP4;GRAMD1C;GOLGB1;IQCB1;WDR49;EPHB3;RFC4;STXBP5L;FBXO40;EHHADH;EIF4A2;LAMB2;TLR9;GSK3B;TRA2B;TRIM71;CCDC13;ATXN7;RUVBL1;MAP3K13;UBP1;CD47;CHRD;NGLY1;VILL;PTPRG;KIAA2018;PDIA5;POC1A;PSMD6;SLC3…
74	3	205	0.0146341	ASXL1;SRC;PLCG1;	CHD6;DIDO1;PHF20;CTNNBL1;TOX2;ARFGAP1;ANGPT4;EPB41L1;CDH22;RBCK1;HSPA12B;RASSF2;FOXA2;NINL;TM9SF4;ASXL1;ELMO2;LAMA5;SLC17A9;MYT1;SIRPB2;TGM3;FASTKD5;ATRN;JAG1;SEL1L2;ACSS1;ZNF337;SERINC3;TOMM34;ZBTB46;CENPB;MAVS;C20orf144;MYH7B;CPNE1;ZHX3;EMILIN3;ZNF334;KCNQ2;STMN3;TASP1;CST9L;ABHD12;MYLK2;ITCH;CEP250;NDRG3;RALGAPB;PTPRT;SLC9A8;CDH4;DEFB123;REM1;MANBAL;CABLES2;TAF4;PCMTD2;ZNF133;FAM83D;PANK2;PLCB…
140	1	200	0.005	FGFR2;	FAM110B;UBXN2B;TACC2;MKI67;KIAA1217;ARMC4;WAC;PPRC1;MLLT10;LRRTM3;KCNIP2;GBF1;CELF2;BEND7;FRMD4A;OGDHL;CSTF2T;PCDH15;NDST2;EIF3A;C10orf90;GPR158;ANKRD26;KIAA1462;SYT15;A1CF;ANK3;JMJD1C;HKDC1;ADAMTS14;CDH23;SORBS1;SEC23IP;ITIH2;ARHGAP21;ERCC6;TET1;CAMK2G;PLCE1;LDB1;PDZD8;WDR11;ATE1;DOCK1;GLRX3;MYOZ1;RGS10;DMBT1;ARMC3;CYP26A1;FGFR2;OPTN;SUV39H2;BMI1;PTCHD3;RAB18;GPRIN2;C10orf128;TSPAN15;NEUROG3;SLC…
470	3	199	0.0150754	TP53;NF1;BRCA1;	TP53;ZNF624;DNAH2;TOP3A;ALDH3A1;NF1;ZNF232;KCTD11;CHD3;SLC25A39;MYH10;USP43;CLEC10A;FAM83G;ZNF207;NBR1;C17orf53;GFAP;DHX33;GPS2;ALOXE3;MYO15A;KRT39;USP6;NEURL4;CYB5D1;KRBA2;TOM1L2;ATAD5;LRRC37B;UNC45B;MPP3;ITGA2B;HEXIM1;PLEKHM1;DLX3;RPAIN;DCAKD;UBE2Z;GUCY2D;MPRIP;ADAM11;NGFR;PER1;SLFN5;ATPAF2;CCDC144B;BCL6B;ALOX12B;SLC47A2;RUNDC1;ETV4;DBF4B;ACAP1;NTN1;CPD;RAB11FIP4;SPACA3;MAP3K14;SAMD14;EFNB3;ARH…
84	0	185	0	N/A	PSMB9;SYNE1;HIVEP1;TRERF1;PKHD1;ASF1A;RNF39;CCND3;TFAP2B;CNKSR3;LPA;TFAP2A;BTN3A3;BRPF3;CUL7;TMEM63B;DST;COL9A1;UBE2J1;SYCP2L;RANBP9;NUP153;KIF13A;NHLRC1;HIST1H2AG;PPP2R5D;XPO5;GSTA5;HMGCLL1;MDN1;GPRC6A;ROS1;PHACTR1;ZFP57;HLA-A;COL19A1;BRD2;COL11A2;CDKN1A;MAP3K4;GTPBP2;COL21A1;PNLDC1;GCM2;DTNBP1;PPP1R11;SLC26A8;C6orf89;APOBEC2;TBCC;POLH;PAQR8;CTGF;GPR31;HIST1H4I;STK38;TTBK1;IGF2R;TFEB;PEX6;T;FAM8…
76	5	185	0.027027	CARD11;EGFR;EZH2;RAC1;IKZF1;	GLI3;MUC17;PSMC2;FIGNL1;PCLO;KRIT1;RELN;PTN;CARD11;HDAC9;ZAN;INTS1;ZNF655;TNRC18;EGFR;FZD9;WBSCR22;SEMA3A;ANKIB1;CYP3A7;EPHB4;ACHE;ZC3HC1;SVOPL;NOS3;ABCB8;EIF2AK1;HECW1;BAZ1B;PEX1;TRRAP;ZNF394;HIPK2;EZH2;AMZ1;GRB10;POM121L12;CYP3A4;GIGYF1;CADPS2;PAPOLB;RAC1;MCM7;ACTL6B;PMPCB;ASB15;ZC3HAV1L;ACTB;CYTH3;DAGLB;SRRT;SLC26A5;CYP3A5;SRPK2;POU6F2;SEMA3E;TTYH3;SMURF1;PTCD1;AP1S1;IQUB;KLRG2;DENND2A;AHR;SNX…
137	1	151	0.00662252	IKBKB;	PRKDC;CHD7;EPPK1;PLEC;CSMD1;COL22A1;PSKH2;ATAD2;SLC7A2;PREX2;DENND3;ARHGAP39;ANK1;CLVS1;CPA6;SLCO5A1;TRPA1;RALYL;PLEKHF2;ZHX1;PTK2;SLC45A4;MTUS1;POTEA;STK3;RHPN1;EEF1D;FAM83H;HSF1;SGK223;RP1L1;KIAA1429;POP1;CTHRC1;ZNF696;TIGD5;KIFC2;ZNF251;USP17L2;C8orf34;LRRCC1;ANXA13;TSTA3;FOXH1;MFHAS1;KCNS2;FER1L6;MTMR7;FZD6;FAM135B;GSDMD;ZNF16;RHOBTB2;DPY19L4;HRSP12;TRAPPC9;ZNF623;MAPK15;MFSD3;GDAP1;TP53INP1;…
374	2	142	0.0140845	MAP2K1;NTRK3;	DMXL2;USP3;HERC1;ACAN;ADAM10;ADAMTSL3;WDR72;AKAP13;TTC23;SLC27A2;CSNK1G1;ISLR2;DUOX2;RNF111;ITGA11;LRRK1;SPG11;LIPC;CELF6;ALPK3;COPS2;ATP8B4;DAPK2;IGDCC4;BNC1;DUOXA2;SECISBP2L;RAB8B;EFTUD1;DUOX1;DENND4A;TMOD2;IGF1R;FBN1;ONECUT1;PRTG;CCDC33;LEO1;PYGO1;DIS3L;CLN6;AGBL1;SV2B;MCTP2;FAM169B;SLC12A1;KIF23;TMC3;CHD2;MYO5C;ZNF280D;TM6SF1;AEN;MEF2A;FBXL22;FAM96A;USP8;PLEKHO2;SPG21;GRAMD2;CPEB1;ST8SIA2;SHC…
114	1	140	0.00714286	TET2;	FAT4;FAT1;LGI2;RBPJ;LPHN3;TET2;GAB1;FRAS1;AFF1;BANK1;INTS12;SCFD2;UGT2B10;PLK4;NAA15;USP38;SEPT11;BMP2K;SMARCAD1;CENPE;TACR3;SGMS2;ANAPC4;CNOT6L;TBCK;SNX25;TIGD2;MMRN1;MAML3;HHIP;FAM13A;DKK2;PCDH10;YTHDC1;HELT;FAM114A1;UGT2B28;PKD2;AIMP1;RNF150;ZNF827;DCTD;SORBS2;TMPRSS11F;TLR3;UNC5C;ADH4;MTTP;NUDT6;CCDC110;ADH6;C4orf51;FIP1L1;SRP72;SPARCL1;HPGDS;PDHA2;EIF4E;ADH1B;SPATA5;LARP1B;CASP3;TRIML2;HSD17…
275	1	131	0.00763359	EP300;	EP300;TCF20;SELO;WBP2NL;CELSR1;PLXNB2;ENTHD1;ACO2;PKDREJ;MYH9;MEI1;SLC5A1;APOL5;TNRC6B;WNT7B;MAPK11;C22orf24;LARGE;APOL1;L3MBTL2;PARVB;GTSE1;TMPRSS6;TAB1;RIBC2;PIM3;GGA1;ARFGAP3;EFCAB6;FOXRED2;IL2RB;MICALL1;MKL1;MLC1;SBF1;CHKB;DRG1;APOL4;APOL2;GTPBP1;XRCC6;LDOC1L;ADM2;TST;JOSD1;SREBF2;NDUFA6;CYP2D6;MIOX;PLA2G3;APOBEC3D;APOBEC3H;TRABD;CPT1B;TOM1;NCF4;ZC3H7B;SCUBE1;PANX2;ARSA;RASD2;SYNGR1;TTLL1;ZBE…
138	1	109	0.00917431	CSF1R;	C5orf42;FEM1C;ACSL6;SNCAIP;GABRP;MTRR;NIPBL;CWC27;GRM6;DAB2;PDGFRB;ADAMTS2;FASTKD3;ERBB2IP;MEGF10;GPR151;GABRA6;GEMIN5;CANX;RNF130;SLC12A7;OSMR;KIF4B;EGFLAM;GRXCR2;SH3RF2;TRIM36;JAKMIP2;AFAP1L1;TIMD4;AFF4;RUFY1;TBC1D9B;TAS2R1;GDNF;C9;LEAP2;ARHGAP26;KCTD16;PCYOX1L;GABRA1;ZDHHC11;TMED7-TICAM2;PPP2CA;GRPEL2;GRK6;DBN1;FAM193B;PLK2;PPIC;TCERG1;KCNIP1;ZNF454;RGS7BP;CENPK;SEMA6A;DMXL1;SRFBP1;YIPF5;TIGD6…
220	3	91	0.032967	TRAF7;AXIN1;TSC2;	GNPTG;ZNF689;KARS;WDR24;NMRAL1;SRCAP;ZNF768;ZCCHC14;OTOA;SEZ6L2;IFT140;VAT1L;LUC7L;UNKL;MRPS34;ZNF688;ADAT1;NARFL;NOXO1;HMOX2;RSL1D1;SPSB3;TRAF7;CACNA1H;BAIAP3;DNASE1L2;ADCY9;PHKG2;FBXO31;AXIN1;WFIKKN1;MSLN;TELO2;NUBP2;TSC2;MLST8;ZC3H7A;BFAR;DEF8;GAS8;PRDM7;NME4;STUB1;HN1L;IGFALS;NDUFB10;TBL3;NTHL1;DNAJA3;DBNDD1;FAM195A;PRR25;LMF1;TPSG1;PTX4;VASN;TPSAB1;MAPK8IP3;ITFG3;GLIS2;GSPT1;CORO1A;TMEM8A;PI…
69	0	67	0	N/A	LPIN2;ZNF407;METTL4;EMILIN2;DSC1;DTNA;CDH7;DSG2;ASXL3;RTTN;ZNF516;GALNT1;KIAA1328;ST8SIA5;TCEB3C;CCDC102B;KLHL14;TCEB3B;INO80C;IER3IP1;KIAA1468;SERPINB8;ANKRD30B;CDH2;RNF152;SERPINB11;TSHZ1;B4GALT6;BCL2;MAPRE2;PHLPP1;CDH19;ZADH2;NDC80;CD226;MEP1B;RPRD1A;SLC39A6;MOCOS;SERPINB7;DOK6;FBXO15;DSC2;DSG1;RNF125;NOL4;DYM;SERPINB13;SERPINB2;DSEL;CNDP1;POTEC;TTR;PSTPIP2;LIPG;ZCCHC2;CELF4;ZBTB7C;SEC11C;DSC3…
317	0	63	0	N/A	MYCBP2;NALCN;DACH1;KLF5;LMO7;CLYBL;RBM26;MCF2L;RASA3;IRS2;GAS6;PCDH9;KLHL1;TPP2;UPF3A;MBNL2;DOCK9;CDC16;GPC5;KDELC1;DZIP1;FARP1;SLC10A2;F10;UCHL3;KCTD12;SLITRK5;SLC15A1;ITGBL1;FGF14;EFNB2;LIG4;ABCC4;UGGT2;GPR18;FAM155A;EDNRB;GPR180;TMCO3;TBC1D4;SOX1;RAP2A;CUL4A;DIS3;DNAJC3;TMTC4;TNFSF13B;TUBGCP3;LAMP1;ADPRHL1;PIBF1;POU4F1;SLITRK1;RNF113B;CARS2;GPC6;HS6ST3;COL4A2;STK24;TM9SF2;DAOA;IPO5;ZIC2;
206	0	59	0	N/A	DMD;IL13RA1;BCORL1;CETN2;ZNF182;CXorf57;SLC9A6;RGAG1;IGSF1;CDK16;LAMP2;GPR50;MAGEE2;TMEM164;COL4A6;SMARCA1;H2BFWT;UTP14A;SAGE1;OTUD5;PAGE5;RBM41;IRS4;BRS3;FAM199X;TEX13A;RIPPLY1;MCTS1;ARAF;KCND1;CT47B1;MAGEA10;PAK3;CAPN6;ZBTB33;C1GALT1C1;SASH3;ZNF185;WDR13;ESX1;TBC1D8B;TMEM47;PGRMC1;SPANXN5;TMEM31;SSX3;PORCN;MID2;DDX26B;PNMA5;ALAS2;COL4A5;FTSJ1;GPKOW;MORF4L2;MOSPD1;NSDHL;DCX;ZNF280C;
112	1	53	0.0188679	FGFR3;	POLN;EVC2;KIAA0232;GABRA4;WDR17;HTT;OTOP1;CCDC96;DDX60;ADAM29;HAUS3;PPP2R2C;RGS12;JAKMIP1;ZBTB49;SH3RF1;TACC3;FGFR3;FAM53A;PARM1;DDX60L;RCHY1;SPATA4;TBC1D14;SORCS2;NDST4;HGFAC;DOK7;DRD5;SPOCK3;MAN2B2;MRFAP1L1;WDR1;ARSJ;LYAR;WFS1;NKX3-2;MYOZ2;ZFYVE28;CYTL1;CRMP1;DEFB131;ZNF518B;HS3ST1;CBR4;CLCN3;AADAT;CRIPAK;UGT8;C4orf27;MXD4;STK32B;SLC2A9;
73	1	51	0.0196078	GNAS;	LRRN4;RIN2;NFATC2;TSHZ2;ZNF831;CPXM1;TRMT6;CEBPB;GNAS;ATP9A;CASS4;EIF6;PPP1R3D;UCKL1;BFSP1;RRBP1;BCAS4;ZNF217;PCSK2;RAE1;C20orf85;VPS16;ZNF341;RALY;STX16;PHACTR3;COL9A3;FAM65C;PARD6B;GPCPD1;CHGB;PROKR2;APCDD1L;SRXN1;IDH3B;CDS2;NPEPL1;EDN3;CDH26;HAO1;MOCS3;KCNG1;CTCFL;C20orf141;RNF114;ZFP64;MC3R;FAM110A;DPM1;CYP24A1;TPD52L2;
174	0	34	0	N/A	TPR;OBSCN;IRF6;SYT14;ESRRG;TMEM63A;MPZ;HNRNPU;CASQ1;DCAF8;ASPM;OR10K1;TAF1A;SLFNL1;OR10T2;DEDD;ACTA1;OR10K2;HLX;CD1D;PRRX1;NUAK2;SDCCAG8;SCMH1;AGT;C1orf131;IARS2;COG2;HSPA6;AKT3;TRAF3IP3;RCOR3;TRIM67;ZNF670;
71	1	32	0.03125	SMAD4;	LAMA1;AFG3L2;DCC;EPB41L3;NPC1;ZNF521;PTPRM;VAPA;PPP4R1;CEP76;C18orf8;RAB12;APCDD1;TWSG1;PARD6G;ARHGAP28;OSBPL1A;ANKRD29;SKA1;PQLC1;GNAL;CHMP1B;IMPACT;SEH1L;RBBP8;HRH4;TXNDC2;RIOK3;SMAD4;ADNP2;RALBP1;PSMG2;
202	1	25	0.04	RPL10;	TEX11;GDI1;MAP3K15;PGAM4;OTUD6A;PGK1;CSTF2;TIMM8A;HSD17B10;GPR174;RPL10;ITGB1BP2;ITM2A;NOX1;XKRX;SHROOM4;OGT;P2RY10;EFNB1;PCDH19;POLA1;CXCR3;AWAT2;NONO;IDS;
274	0	24	0	N/A	OR52I1;OR51F1;FAR1;MUC15;CCDC73;DEPDC7;FADS1;SCGB1D1;SCGB2A1;ADM;ASRGL1;FIBIN;ELP4;CHST1;FADS2;OR51S1;DCDC1;BEST1;MPPED2;RAB3IL1;ZNF143;ANO3;CSTF3;PRDM11;
233	0	23	0	N/A	TRPM2;COL18A1;KRTAP10-3;KRTAP10-4;KRTAP12-3;CHAF1B;PWP2;C21orf2;POFUT2;KRTAP10-10;ADARB1;PFKL;KRTAP10-7;PDXK;AGPAT3;LRRC3;COL6A2;SETD4;AIRE;DNMT3L;KRTAP12-4;RRP1;ICOSLG;
3	1	23	0.0434783	KLF4;	EPB41L4B;ZFP37;ZNF462;PTPN3;MAN1B1;CTNNAL1;KIAA0368;ACTL7B;UAP1L1;C9orf152;ENTPD2;IKBKAP;PRPF4;ACTL7A;ZNF483;UGCG;RAD23B;KLF4;C9orf84;CACNA1B;OXT;PCNA;SLC24A3;
9	0	11	0	N/A	PADI1;FAF1;PLCH2;CNN3;POMGNT1;DMRTA2;DFFB;PADI6;PANK4;RNF186;RSPO1;
85	0	11	0	N/A	PGBD1;CASP8AP2;OR2J3;ATP6V1G2;TAPBP;LRRC16A;CNR1;SLC35B3;TNF;NKAPL;HLA-C;
270	0	7	0	N/A	PACS1;CPT1A;GAB2;SESN3;MRGPRF;BACE1;SCN4B;
11	0	6	0	N/A	C7orf33;CUL1;SLC6A14;DOCK11;ZNF41;KLHL13;
13	0	6	0	N/A	BDP1;GRAMD3;AMHR2;PRR13;ZCCHC12;LONRF3;
19	0	5	0	N/A	APOBEC1;DDX11;HOXC4;ATP6AP2;ZC3H12B;
62	0	4	0	N/A	C5orf24;LRRTM2;SLC12A2;DDX46;
155	0	4	0	N/A	CXCL6;FGB;KCNIP4;SEC24B;
5	0	4	0	N/A	ARHGEF16;SYT6;GJB7;SPACA1;
208	0	4	0	N/A	PCDH11X;GPRASP2;FOXO4;ARMCX5;
12	0	4	0	N/A	SEMA4F;IL1B;STC1;C8orf33;
53	1	4	0.25	ATRX;	ATRX;MAGEC2;PHEX;KIAA2022;
28	0	3	0	N/A	SH3BP2;MFSD10;NOP14;
126	0	3	0	N/A	TMEM33;DCAF4L1;SLC30A9;
153	0	2	0	N/A	TMEM156;WDR19;
7	0	2	0	N/A	IL1RAPL1;MED14;
31	1	2	0.5	PIK3CA;	PIK3CA;TPRG1;
214	0	2	0	N/A	EDA2R;AR;
472	0	2	0	N/A	MYH4;DNAH9;
4	0	2	0	N/A	SLC25A11;PNPO;
242	1	2	0.5	BCOR;	BCOR;WNK3;
15	0	2	0	N/A	PILRA;ZCWPW1;
6	0	2	0	N/A	NPRL3;UQCRC2;
327	0	2	0	N/A	DHRS7;BRF1;
212	0	2	0	N/A	RBM10;MAGEH1;
8	0	2	0	N/A	SLC6A13;KRT4;
20	0	2	0	N/A	FAM50B;BACH2;
231	0	2	0	N/A	PLS3;MAGEA8;
130	0	2	0	N/A	ZNF595;PDE6B;
35	0	2	0	N/A	KRT6C;ESPL1;
211	0	2	0	N/A	SLC6A8;ABCD1;
162	0	2	0	N/A	ADAMTS16;ADCY2;
45	0	2	0	N/A	SPAG16;SMARCAL1;
204	0	2	0	N/A	DIAPH2;BGN;
48	0	2	0	N/A	TRPC3;KIAA1109;
152	0	2	0	N/A	CCT5;NUP155;
142	0	2	0	N/A	EGR1;ETF1;
96	0	2	0	N/A	NRN1;MICA;
54	0	2	0	N/A	LIMCH1;GALNT7;
133	0	2	0	N/A	PI15;ABRA;

## Sheet: BLCA_SCH
Class	numDriver	numGene	Percentage	DriverList	GeneList
33	0	42	0	N/A	AGRN;CPSF3L;MRPL20;CDK11B;TNFRSF25;PIK3CD;MASP2;SRM;MAD2L2;C1orf64;ARHGEF19;NBPF3;CNR2;CNKSR1;PIGV;FAM46B;TAF12;OPRD1;LAPTM5;KHDRBS1;ZMYM6;SFPQ;RIMS3;ERMAP;GLIS1;EVI5;FNDC7;ATXN7L2;AMIGO1;TRIM33;SF3B4;APH1A;LCE1D;S100A5;SLC27A3;C1orf43;PVRL4;PFDN2;ADAMTS4;TOR3A;SYT2;REN;
54	0	37	0	N/A	TNFRSF4;UBE2J2;CLSTN1;NPPB;CELA2B;NECAP2;NBPF1;PADI2;KIF17;HTR1D;AIM1L;DHDDS;ZMYM4;TFAP2E;C1orf216;PABPC4;OXCT2;ZMPSTE24;ARTN;PRPF38A;PRKACB;DDAH1;ST7L;PPM1J;HIST2H2BF;S100A11;SPRR1A;ATP8B2;IL6R;CLK2;FMO1;F13B;RNPEP;PRELP;ZC3H11A;CAPN2;ADSS;
43	1	35	0.0285714	RPL5;	MIB2;MORN1;LRRC47;UBE4B;CELA2A;ZBTB17;WDTC1;TXLNA;FAM167B;GJA9;ATP6V0B;B4GALT2;TMEM53;TESK2;TMEM69;CYB5RL;MYSM1;DIRAS3;RPF1;SYDE2;BCL10;RPL5;ARHGAP29;HIST2H2BE;HIST2H2AB;DPM3;SDHC;FCGR2A;MYOC;CFHR1;CFHR4;NENF;RAB3GAP2;CHML;EXO1;
58	0	33	0	N/A	KLHL17;ATAD3B;AGTRAP;RAP1GAP;TCEB3;LDLRAP1;UBXN11;SYNC;BMP8B;CLDN19;KIF2C;DMRTB1;HSPB11;TACSTD2;WLS;NEXN;SAMD13;ZNHIT6;LRRC8C;WDR47;HIST2H3D;C1orf189;TDRD10;EFNA1;SCAMP3;NR1I3;SCYL3;TEDDM1;NR5A2;C1orf106;GOLT1A;FAM71A;NSL1;
76	0	32	0	N/A	PLEKHN1;PUSL1;SLC35E2;CALML6;APITD1;MTOR;USP48;ZNF436;SLC30A2;SFN;SDC3;COL16A1;CCDC23;ERI3;MMACHC;PRDX1;KTI12;SCP2;MAGOH;EFCAB7;IL23R;SSX2IP;SLC44A3;WDR77;CTTNBP2NL;HIST2H2AC;ILF2;THBS3;RALGPS2;ARPC5;TNNI1;SLC35F3;
12	1	31	0.0322581	JAK1;	CCDC27;GRIK3;ZC3H12A;DAB1;JAK1;LRRC40;TYW3;BARHL2;EXTL2;OLFM3;COL11A1;CSDE1;SIKE1;NBPF10;POLR3C;ADAMTSL4;CGN;SMG5;HAPLN2;BCAN;RXRG;LRRC52;DCAF6;PRDX6;CEP350;FAM129A;SRGAP2;LPGAT1;INTS7;TLR5;RGS7;
229	0	29	0	N/A	MTMR14;SEC13;WNT7A;NR2C2;HACL1;ZDHHC3;CCR2;CCRL2;ALS2CL;UQCRC1;ARIH2;MON1A;SEMA3B;ZMYND10;TMEM115;GNL3;SFMBT1;RFT1;OR5AC2;DCBLD2;TAGLN3;SLC41A3;TTC14;SOX2;DCUN1D1;TFRC;PAK2;DLG1;KIAA0226;
14	0	29	0	N/A	TAS1R3;TAS1R1;DNAJC16;PLEKHM2;CLCNKB;LUZP1;GPN2;FCN3;SPOCD1;EIF3I;TMEM54;EPS15;ROR1;SGIP1;BRDT;C1orf146;DPYD;CELSR2;MTMR11;DCST2;DCST1;CRB1;PTPRC;KIF21B;PHLDA3;ELF3;GPR37L1;PLEKHA6;TP53BP2;
15	0	29	0	N/A	PRKAA2;LEPR;ST6GALNAC3;GBP7;KCND3;PTPN22;DENND2C;SPAG17;MCL1;SEMA6C;SCNM1;ZNF687;SNX27;KIAA0907;MEX3A;OR6N2;GPA33;RC3H1;TNR;RFWD2;TOR1AIP1;IVNS1ABP;CD34;LAMB3;KCNK2;SPATA17;DISP1;ARID4B;CHRM3;
436	0	27	0	N/A	HIST1H3C;HIST1H2AD;HIST1H2BF;OR2B2;MAS1L;PSORS1C1;CUTA;GRM4;TCP11;TEAD3;CYP39A1;SMAP1;ME1;GPR63;MCHR2;FOXO3;CDK19;HS3ST5;COL10A1;ECHDC1;GPR126;PEX3;FUCA2;FBXO30;ULBP1;PPP1R14C;WDR27;
85	0	27	0	N/A	CDK11A;ICMT;PLEKHG5;CASP9;TAS1R2;TMCO4;HNRNPR;RHCE;AHDC1;HPCAL4;TRIT1;ZNF684;TIE1;CDCP2;TMEM61;GCLM;CSF1;OVGP1;PLEKHO1;SPRR4;GATAD2B;PMVK;HCN3;PKLR;EDEM3;KCNH1;SLC30A10;
22	0	27	0	N/A	SDF4;TNFRSF9;CDA;PINK1;ZBTB40;C1QB;TCEA3;EPB41;TSSK3;SLC2A1;RPS8;PLK3;TOE1;OSBPL9;ZFYVE9;CC2D1B;FRRS1;GPSM2;GSTM4;WNT2B;KPRP;NUP210L;APCS;PIGM;RNASEL;LMOD1;C1orf95;
162	1	26	0.0384615	MSH6;	NLRC4;MSH6;B3GNT2;EHBP1;GFPT1;SMYD5;DUSP11;REG1B;REG3A;CAPG;ZNF2;CNNM3;CCDC138;SLC20A1;HS6ST1;ZRANB3;CXCR4;ACVR2A;KIF5C;SCN7A;SSFA2;HECW2;ALS2;ICOS;SP110;GPR55;
17	0	26	0	N/A	MFN2;EIF4G3;ASAP3;GRHL3;MAP3K6;BAI2;DLGAP3;PPIE;PPCS;NASP;DHCR24;CCDC18;SV2A;C1orf54;DENND4B;UBAP2L;ZBTB7B;ADAM15;CCT3;KIFAP3;FMO3;FMO2;DHX9;CFH;OPTC;NVL;
49	0	25	0	N/A	PDPN;PPAP2B;HOOK1;TM2D1;INADL;CCBL2;VAV3;GPR89A;PRUNE;TMOD4;PI4KB;SYT11;MEF2D;INSRR;FCRL5;AIM2;UHMK1;ILDR2;DUSP27;CYB5R1;PPFIA4;IKBKE;PLXNA2;SUSD4;CNIH3;
210	0	25	0	N/A	TTLL3;PRRT3;VGLL4;SH3BP5;TOP2B;TGM4;SLC6A20;SCAP;AMT;NEK4;ITIH1;ITIH4;ERC2;UBA3;OR5H1;OR5H14;ST3GAL6;NEK11;TSC22D2;GPR87;AADAC;DHX36;SLITRK3;GP5;MFI2;
19	0	25	0	N/A	EYA3;CCDC28B;S100PBP;ZMYM1;RHBDL2;KCNQ4;KDM4A;SLC6A9;LRRC41;NRD1;YIPF1;HFM1;ABCD3;DBT;KCNC4;TCHHL1;INTS3;CHRNB2;ASTN1;ZNF281;KIF14;CACNA1S;ATP2B4;HHIPL2;FH;
64	0	23	0	N/A	DNAJC11;MIIP;SPATA21;CLIC4;BSDC1;MFSD2A;DPH2;BEST4;ZYG11B;CDC7;GFI1;MYBPHL;FCGR1A;LCE3A;LCE2B;LCE1F;LCE1E;S100A6;APOA2;GORAB;CACNA1E;LAD1;KMO;
75	0	23	0	N/A	TPRG1L;AJAP1;KCNAB2;C1orf94;MKNK1;ATPAF1;DNAJC6;SLC44A5;MSH4;ODF2L;GBP6;SLC25A24;VANGL1;CELF3;ARHGEF11;CD48;TMCO1;CD247;TIPRL;SLC19A2;MR1;CTSE;DYRK3;
31	0	23	0	N/A	POU3F1;SLC5A9;C8A;ASB17;ST6GALNAC5;PTGFR;ELTD1;IGSF3;CD101;TRIM45;HSD3B2;ANXA9;FCRL2;CD1C;CADM3;OLFML2B;NME7;DARS2;SLC45A3;SLC26A9;PIGR;PGBD5;FMN2;
97	1	23	0.0434783	MPL;	ACAP3;CLCNKA;PQLC2;RPL11;ZNF683;HPCA;HEYL;CCDC30;MPL;AKR1A1;TTC39A;PIGK;FAM73A;SH3GLB1;DR1;PSMA5;SLC6A17;BCAS2;MUC1;RGS16;NCF2;CNTN2;BPNT1;
793	0	23	0	N/A	SPTY2D1;DBX1;GAS2;ABTB2;ACCSL;MTCH2;OR4X2;OR4C3;OR4A47;OR4C46;OR4A15;SERPING1;ZFP91;MS4A14;CCDC86;EML3;GAL3ST3;PELI3;C11orf80;XRRA1;ARHGAP20;PIH1D2;AMICA1;
855	0	23	0	N/A	FBXL14;DCP1B;PLEKHG6;SCNN1A;ING4;LAG3;SLC2A14;CLEC4A;HIGD1C;SMAGP;HOXC13;IFNG;LYZ;CNOT2;TPH2;BBS10;METAP2;ATP2A2;IQCD;C12orf49;HSPB8;BRI3BP;PUS1;
41	0	22	0	N/A	MMEL1;OSCP1;CYP4Z1;FOXE3;C1orf168;C1orf87;CTH;TNNI3K;IFI44;RBMXL1;ZNF644;AMPD1;GPR89B;CD1A;OR10J3;NUF2;GPR161;RASAL2;PTGS2;CHIT1;BTG2;EXOC8;
161	0	22	0	N/A	ACP1;CPSF3;TAF1B;NOL10;C2orf43;C2orf44;DNAJC27;HADHB;DHX57;ST3GAL5;C2orf15;RABL2A;BIN1;PLA2R1;NDUFS1;GPR1;STK16;ALPP;ALPI;FARP2;ATG4B;NEU4;
194	1	22	0.0454545	PBRM1;	CHL1;SLC6A1;CAND2;KCNH8;EFHB;PLXNB1;AMIGO3;MST1R;GNAT1;STAB1;PBRM1;CCDC66;ZBTB11;CCDC37;ZXDC;ACPP;PLSCR1;CPA3;WWTR1;PPM1L;PEX5L;MCF2L2;
56	0	22	0	N/A	ACTL8;MRPS15;FOXD2;SPATA6;PDE4B;ANKRD13C;GBP5;SLC30A7;AP4B1;CASQ2;NUDT17;RXFP4;SSR2;SLC25A44;OR6K3;IFI16;SH2D1B;DPT;SELE;FMOD;YOD1;FAM177B;
449	0	22	0	N/A	ALDH5A1;TRIM38;HIST1H1T;OR10C1;IP6K3;SLC29A1;HSP90AB1;SUPT3H;CLIC5;PLA2G7;GPR111;GPR115;OGFRL1;SENP6;HTR1B;IRAK1BP1;RFPL4B;TAAR5;SLC2A12;MAP7;SNX9;TAGAP;
786	0	22	0	N/A	PKP3;PDDC1;OR51M1;OR52N4;OR6A2;OR10A2;NLRP14;PSMC3;OR5M3;OR5M10;OR5AK2;SLC43A1;UBE2L6;NUDT22;ADRBK1;NDUFV1;MRGPRD;UCP3;PPME1;DLG2;CCDC89;TRPC6;
227	0	21	0	N/A	CPNE9;ARPC4;SLC6A11;TSEN2;DPH3;SATB1;SACM1L;CCR1;PRSS50;TMEM89;CISH;FILIP1L;TMEM45A;SNX4;ATP2C1;SRPRB;CPB1;HLTF;GPR171;PIGZ;FYTTD1;
1009	1	21	0.047619	CREBBP;	AMDHD2;CREBBP;PPL;USP31;GGA2;ATP2A1;CD19;DOC2A;MAPK3;EDC4;COG8;COG4;HYDIN;PHLPP2;AP1G1;PMFBP1;PLCG2;CDH13;KLHDC4;ZC3H18;TUBB3;
1111	0	21	0	N/A	SMYD4;RPA1;OR3A2;GSG2;CAMKK1;MYBBP1A;PFN1;FBXO39;CCDC144NL;LGALS9;SEBOX;TRAF4;TP53I13;LHX1;PIP4K2B;TNS4;EIF1;HSD17B1;MLX;MRPL10;EPN3;
53	0	21	0	N/A	AADACL3;UTP11L;CMPK1;KCNA3;PDZK1;ARNT;TNFAIP8L2;PIP5K1A;MSTO1;ETV3;SLAMF6;FCRLB;SELP;TNFSF4;TROVE2;MYOG;MYBPH;PM20D1;CR1L;NEK2;SNAP47;
765	0	20	0	N/A	CHRNA10;RRM1;SLC17A6;PRRG4;LMO2;SLC1A2;AGBL2;OR4X1;LPXN;GLYAT;MRPL16;MS4A4A;SLC15A3;MRPL11;SYT12;FZD4;UBTFL1;PIWIL4;FDXACB1;TMPRSS13;
241	0	20	0	N/A	TRNT1;LHFPL4;CAMK1;IQSEC1;XPC;SLC6A6;MRPS25;RFTN1;RTP3;SHISA5;RAD54L2;IQCF1;GABRR3;OR5H2;OR5K2;PCNP;PIK3R4;ATR;RNF13;TNFSF10;
646	0	20	0	N/A	C9orf72;APTX;KIAA1045;DNAJB5;C9orf131;MSMP;NPR2;RECK;ZNF658;TMC1;C9orf41;ZCCHC6;ZNF484;FGD3;TDRD7;FOXE1;TRIM14;COL15A1;TEX10;ZBTB6;
1122	0	20	0	N/A	SGSM2;GGT6;TEKT1;VTN;SEZ6;PIGW;FBXL20;PSMD3;NR1D1;RARA;SMARCE1;KRTAP4-12;KRT13;KLHL11;NAGLU;NSF;WNT9B;SP2;SPAG9;NOG;
18	1	20	0.05	CSF3R;	PRDM16;CSF3R;ELAVL4;FPGT;RBM15;KCNA2;DDX20;TXNIP;ANKRD35;HORMAD1;SEMA4A;NTRK1;FCER1A;POGK;BLZF1;ZBTB37;PFKFB2;C4BPA;CR2;KIF26B;
196	1	20	0.05	BAP1;	ATP2B2;FGD5;PLCL2;ZNF385D;CCR5;IP6K2;WDR6;MAPKAPK3;DOCK3;VPRBP;BAP1;PLXNA1;PPP2R3A;XRN1;PAQR9;FNDC3B;MCCC1;ATP13A3;IQCG;LMLN;
748	0	20	0	N/A	OR51D1;OR51G2;TMEM41B;PDE3B;HPS5;ALX4;OR5I1;OR6Q1;GLYATL1;OR4D11;OSBP;MS4A1;MTA2;MAP4K2;ACTN3;FOLR2;OMP;NARS2;RDX;BUD13;
118	1	20	0.05	XPO1;	CAD;C2orf16;SLC4A1AP;STON1-GTF2A1L;XPO1;PLEK;DYSF;ARID5A;MAP4K4;SLC9A2;TGFBRAP1;BUB1;TMEM87B;ERCC3;UGGT1;ITGA4;NIF3L1;NRP2;COL4A3;DGKD;
141	1	19	0.0526316	MSH2;	KCNK3;MRPL33;PLB1;CAPN13;TTC27;MSH2;NAT8B;STARD7;SEPT10;FBLN7;CCDC115;CCDC74A;NXPH2;GALNT5;SLC40A1;CFLAR;FBXO36;SLC16A14;TRPM8;
46	0	19	0	N/A	SSU72;RNF207;PGD;EXOSC10;HTR6;CELA3B;GALE;PAFAH2;LIN28A;GMEB1;COL8A2;ECHDC2;LRP8;MRPL37;EPHX4;PRPF38B;S100A9;FAM189B;MDM4;
524	0	19	0	N/A	SNX10;HOXA3;CRHR2;KBTBD2;SFRP4;ZMIZ2;DTX2;SAMD9;PLOD3;LRRN3;TES;ST7;KCND2;CCDC136;AKR1B15;PRSS1;ARHGEF5;TPK1;PAXIP1;
854	0	19	0	N/A	C1R;CLSTN3;KLRC3;NACA;HSD17B6;STAT6;DCTN2;PPM1H;GLIPR1L2;PLEKHG7;ASCL1;FOXN4;MVK;BRAP;TRAFD1;RBM19;RNF34;MORN3;CCDC62;
44	0	19	0	N/A	IGSF21;HMGB4;C1orf141;DEPDC1;PTGER3;LRRIQ3;TBX15;PRCC;FCRL4;OR6N1;MAEL;PIGC;MFSD4;IL19;CD46;SLC30A1;PROX1;PTPN14;SCCPDH;
515	0	19	0	N/A	SCIN;CREB5;YKT6;VWC2;ZPBP;EIF4H;TAC1;BAIAP2L1;NPTX2;CBLL1;IFRD1;C7orf60;IMPDH1;C7orf34;TAS2R60;FAM115C;NOBOX;ZNF862;NCAPG2;
434	0	18	0	N/A	MAK;BTN3A1;BTN1A1;TRIM26;PTCRA;KLHDC3;C6orf223;MRPL14;IL17F;GSTA4;GCLC;FAM184A;RMND1;MYCT1;PACRG;PDE10A;CCR6;UNC93A;
62	0	18	0	N/A	ZSCAN20;ATG4C;S1PR1;RAP1A;DCLRE1B;NHLH2;PEX11B;GOLPH3L;GABPB2;SELENBP1;IQGAP3;PYHIN1;UAP1;ACBD6;KIAA1614;ELK4;FCAMR;AHCTF1;
1011	0	18	0	N/A	TBC1D24;ZNF200;C16orf71;USP7;XYLT1;PDILT;POLR3E;RBBP6;GTF3C1;VPS35;FAM65A;SLC12A4;CDH3;MARVELD3;ADAMTS18;ATMIN;PKD1L2;KIAA0513;
512	0	18	0	N/A	HOXA11;EPDR1;UBE2D4;AEBP1;SUN3;GTF2IRD1;TMEM120A;CLDN12;DYNC1I1;CNPY4;MDFIC;AKR1B10;WEE2;CLEC5A;CASP2;OR2A2;ZNF467;DNAJB6;
631	0	18	0	N/A	TTC39B;SLC24A2;DDX58;UNC13B;TPM2;FOXB2;GNA14;CEP78;PSAT1;RASEF;NXNL2;ROR2;CDC14B;TMOD1;OR13F1;STRBP;RPL35;ZMYND19;
425	0	18	0	N/A	ACOT13;SCGN;HIST1H1D;SYNGAP1;DEF6;BTBD9;GLP1R;PRIM2;SLC17A5;SESN1;WISP3;FRK;NCOA7;STX7;TAAR9;VNN1;TCF21;SYNJ2;
51	0	18	0	N/A	ATAD3A;NOL9;ENO1;MTHFR;HP1BP3;EPHB2;TRIM63;IQCC;RBBP4;NT5C1A;SMAP2;EDN2;LRRC42;PGM1;PHTF1;TSPAN2;NBPF14;S100A8;
242	0	18	0	N/A	TGFBR2;FAM3D;FEZF2;KBTBD8;ATG3;CCDC80;DRD3;ZNF80;LSAMP;UPK1B;CD86;CCDC14;TPRA1;CDV3;TF;RNF7;SLC7A14;THPO;
218	0	18	0	N/A	SETD5;IL17RE;GRIP2;FYCO1;MST1;HYAL2;NT5DC2;TMEM110;OR5K1;ALDH1L1;ACAD11;AMOTL2;PRR23B;CLSTN2;P2RY1;ARL14;NMD3;SENP5;
482	0	18	0	N/A	DFNA5;OSBPL3;CHN2;BBS9;ELMO1;POLM;POLD2;LIMK1;PTPN12;FOXP2;PTPRZ1;AASS;FLNC;EPHB6;ZYX;EPHA1;KRBA1;ESYT2;
626	0	18	0	N/A	SLC1A1;RANBP6;KDM4C;HAUS6;TEK;NFX1;DCAF12;FANCG;SHB;ALDH1A1;PCSK5;SECISBP2;NOL8;PHF2;C9orf3;OR13C2;AMBP;ABCA2;
775	0	18	0	N/A	OR51G1;OR51V1;PARVA;CYP2R1;MRGPRX1;E2F8;EHF;TSPAN18;PTPMT1;OR9Q2;OR10V1;MS4A3;CST6;SF3B2;RCE1;TTC12;NNMT;MPZL2;
155	1	17	0.0588235	DNMT3A;	RPS7;COLEC11;ALLC;IAH1;ODC1;DDX1;SMC6;MFSD2B;PFN4;DNMT3A;PAPOLG;STK11IP;CHRNG;RAMP1;KLHL30;OR6B3;PDCD1;
1284	0	17	0	N/A	DEFB125;C20orf96;NSFL1C;C20orf194;CDC25B;SMOX;RBBP9;THBD;GZF1;KIF3B;CDK5RAP1;PKIG;YWHAB;ADRM1;NTSR1;SRMS;TNFRSF6B;
770	0	17	0	N/A	TMEM80;EPS8L2;TAF10;OR2D3;ZNF408;OR8I2;SMTNL1;FERMT3;KCNK4;CLCF1;FGF3;FADD;KRTAP5-7;MMP10;DDI1;DRD2;PAFAH1B2;
1213	0	17	0	N/A	RNF126;PLIN5;QTRT1;ECSIT;ZNF490;WDR83;B3GNT3;RAB3A;SSBP4;ELL;DDX49;ARMC6;TSSK6;FFAR3;NFKBID;ZNF461;C19orf47;
454	0	17	0	N/A	DEK;SLC17A1;HIST1H1E;C6orf15;LHFPL5;KCNK5;EEF1A1;FILIP1;TTK;RWDD1;RSPH4A;HSF2;CLVS2;TRDN;MED23;ENPP1;PEX7;
377	0	17	0	N/A	MTMR12;AMACR;HMGCS1;MRPS30;EMB;MARVELD2;CETN3;FAM172A;RHOBTB3;LNPEP;MYOT;SLC36A1;MED7;RPL26L1;CLTB;ZFP2;GFPT2;
433	0	17	0	N/A	MBOAT1;DCDC2;HIST1H3A;HIST1H4L;CDSN;CRISP2;TMEM30A;SMPD2;CDC40;MARCKS;FAM162B;OR2A4;TAAR1;REPS1;HECA;SF3B5;LRP11;
637	0	17	0	N/A	MLANA;FAM154A;KLHL9;SIGMAR1;SPAG8;ANKRD20A4;FAM189A2;C9orf85;RFK;GCNT1;TLE4;SYK;FAM120AOS;HSD17B3;CORO2A;ZNF189;RGS3;
730	0	17	0	N/A	EIF3M;HIPK3;CAT;RAG2;OR5L2;CD6;METTL12;TAF6L;STX5;NRXN2;PC;MAP6;MOGAT2;KBTBD3;GUCY1A2;EXPH5;SIK2;
1110	0	17	0	N/A	YBX2;TNFSF12;EIF4A1;RCVRN;FLCN;LLGL1;SHMT1;ZNF286B;TRIM16L;RNF135;CCL13;NLE1;CD300LG;SLC4A1;KIF18B;HOXB13;WFIKKN2;
249	0	17	0	N/A	SUMF1;JAGN1;IL17RC;DHX30;CDC25A;CCDC51;DALRD3;FAM19A1;ARL6;CRYBG3;ABI3BP;ALCAM;ZNF148;OSBPL11;UROC1;ZIC1;GHSR;
8	0	17	0	N/A	CHD5;SLC45A1;KIF1B;PUM1;PTP4A2;KIAA1522;PTPRF;ZSWIM5;AGL;STXBP3;MOV10;ANP32E;LGR6;RPS6KC1;EPRS;MARK1;PLD5;
416	0	17	0	N/A	E2F3;SLC17A4;SLC17A2;HIST1H1C;ZNF165;ATF6B;C6orf106;DAAM2;TCTE1;SLC25A27;DDX43;MTO1;PHIP;TSPYL1;HIVEP2;NUP43;ULBP3;
151	2	17	0.117647	EML4;IDH1;	YWHAQ;PDIA6;SDC1;ATAD2B;SLC8A1;EML4;LRPPRC;RTN4;PUS10;IMMT;ANKRD36B;CNGA3;TSGA10;CYP27C1;HNMT;ZSWIM2;IDH1;
406	1	17	0.0588235	DAXX;	HIST1H3I;OR2B6;PPP1R10;VARS2;HSPA1A;DAXX;UHRF1BP1;ANKS1A;GPR110;TNFRSF21;COL12A1;TPBG;DOPEY1;PTPRK;TAAR8;AHI1;ECT2L;
122	0	16	0	N/A	ZNF513;ZNF512;NRXN1;C2orf42;MPHOSPH10;SLC4A5;LRRTM4;AFF3;SLC5A7;SULT1C4;POTEF;RAPH1;PARD3B;ABCA12;PSMD1;ARL4C;
1227	0	16	0	N/A	DPP9;DOCK6;EPOR;ZNF433;ZNF564;DHPS;RPL18A;PBX4;ZNF14;ZNF682;ZNF486;ZNF254;DMKN;ZNF568;MAP3K10;SERTAD1;
1214	0	16	0	N/A	PALM;ABCA7;CIRBP;RPS15;SCAMP4;ZNF77;NCLN;SAFB2;SAFB;NRTN;CLEC4G;CLEC4M;OR7D4;ZNF177;C19orf12;ZNF527;
120	0	16	0	N/A	IFT172;LTBP1;SLC1A4;ATP6V1B1;ALMS1;SEMA4C;IWS1;WDR33;RAB3GAP1;SCN3A;MSTN;BMPR2;PLCD4;DOCK10;COL4A4;TRIP12;
1101	1	16	0.0625	BRCA1;	TMEM102;C17orf59;SREBF1;DRG2;SMCR8;MAPK7;EVI2B;RHOT1;ZNF830;LIG3;BRCA1;C17orf104;ACBD4;GNGT2;SLC35B1;DLX4;
1045	0	16	0	N/A	CCNF;THOC6;UBN1;ALG1;C16orf72;THUMPD1;PRKCB;NETO2;C16orf86;THAP11;SLC7A6OS;SNTB2;HP;GLG1;SDR42E1;CBFA2T3;
152	0	16	0	N/A	SLC5A6;TRMT61B;MDH1;ASPRV1;PAIP2B;CYP26B1;TET3;SH2D6;MFSD9;ACOXL;FIGN;COL3A1;FAM126B;ALS2CR11;CYP20A1;SP140L;
824	0	16	0	N/A	KCNA5;ATN1;PRB1;ATF7IP;ADCY6;PRPH;TMBIM6;OS9;GRIP1;NAV3;HAL;SLC17A8;TXNRD1;ANKRD13A;NCOR2;TMEM132B;
632	0	16	0	N/A	DENND4C;IFNA16;LRRC19;LINGO2;TMEM215;PRSS3;MAMDC2;S1PR3;NFIL3;ECM2;FANCC;ANP32B;TMEFF1;PPP3R2;HSDL2;NRARP;
1109	0	15	0	N/A	WDR81;OR1A1;CYB5D2;TEKT3;DHRS7B;KSR1;SGK494;HNF1B;CACNB1;WIPF2;KRT28;KRTAP4-8;KPNB1;MRPL27;NME1-NME2;
169	0	15	0	N/A	CCDC121;FAM179A;MEIS1;PCBP1;C2orf78;HK2;RPIA;LYG2;POU3F3;MYO7B;LIMS2;FKBP7;STK17B;IRS1;HTR2B;
84	0	15	0	N/A	ACTRT2;PRAMEF12;CYP4B1;IFI44L;CLCA1;GBP3;LRIG2;HAO2;PRPF3;PSMB4;RCSD1;TBX19;RGS18;CDK18;SMYD3;
1204	0	15	0	N/A	LMNB2;CHAF1A;RANBP3;ZNF557;ARHGEF18;XAB2;RETN;ZNF560;LSM14A;WTIP;CD22;ZBTB32;LGALS7B;SARS2;CYP2A6;
198	0	15	0	N/A	CNTN6;LMCD1;BRPF1;HDAC11;ANKRD28;MAP4;P4HTM;APEH;DNAH1;FOXP1;OR5K3;COPB2;PLOD2;B3GNT5;PCYT1A;
505	0	15	0	N/A	ISPD;NPVF;HOXA10;TRIL;GARS;BLVRA;CCM2;TBRG4;POM121C;HEPACAM2;CCDC132;DLD;WDR91;OR6V1;TAS2R39;
733	1	15	0.0666667	MEN1;	MICAL2;NUP160;OR4C6;OR9Q1;CD5;VWCE;ZBTB3;NXF1;MEN1;SLC29A2;DPP3;PRKRIR;C11orf30;GDPD4;KDM4D;
1260	0	15	0	N/A	ZCCHC3;TBC1D20;FLRT3;CSRP2BP;SSTR4;CST1;GINS1;ID1;PLAGL2;GGT7;TRPC4AP;LBP;SGK2;STK4;COL20A1;
100	0	15	0	N/A	AURKAIP1;UTS2;CELA3A;SRRM1;DCDC2B;LCK;TRIM62;RAD54L;C1orf177;WDR78;DNTTIP2;CDC14A;SPRR2F;PGLYRP4;CKS1B;
846	1	15	0.0666667	ACVR1B;	ADIPOR2;TEAD4;TAS2R31;AQP5;BIN2;ACVR1B;KRT83;CPSF6;FRS2;TBC1D15;PAWR;CCDC38;TCTN2;SCARB1;DHX37;
1081	0	15	0	N/A	PRPF8;CAMTA2;INCA1;TMEM97;PIGS;GAS2L2;LYZL6;SYNRG;MLLT6;CASC3;PTRF;COASY;UTP18;CA10;ANKFN1;
10	0	15	0	N/A	SCNN1D;DDI2;YARS;RNF11;ACOT11;LPAR3;COL24A1;GLMN;GPR61;CHIA;MAGI3;RUSC1;OR10R2;FMO4;FLVCR1;
38	0	15	0	N/A	HES4;TARDBP;SEPN1;RCC1;SSBP3;USP33;MTF2;PHGDH;CREB3L4;TPM3;TMEM79;SMG7;CFHR2;DDX59;LAX1;
1128	0	15	0	N/A	RAP1GAP2;TRPV1;TRIM16;MYO19;TADA2A;MED1;TOP2A;KRT34;HAP1;DHX58;MAPT;STH;MBTD1;PCTP;TRIM25;
806	0	15	0	N/A	KRTAP5-1;KRTAP5-4;SLC22A18;OR56A4;SYT9;USH1C;KCNC1;F2;SLC22A25;SLC22A10;RPS6KA4;RBM14;ANO1;UCP2;CCDC82;
312	0	15	0	N/A	SEPSECS;TBC1D19;POLR2B;TECRL;UBA6;CXCL13;PRDM8;COQ2;UBE2D3;C4orf29;ELF2;TTC29;VEGFC;F11;TRIML1;
149	0	15	0	N/A	FAM98A;ACYP2;TSPYL6;TTC31;LBX2;ATOH8;TMEM131;CYTIP;DPP4;PHOSPHO2;XRCC5;KCNJ13;PRLH;TRAF3IP1;GPR35;
1096	0	15	0	N/A	OR1D2;SPAG7;KIF1C;MAP2K3;KCNJ12;SARM1;AATF;CCR7;KRT24;KLHL10;NKIRAS2;KAT2A;PLEKHH3;LRRC59;C17orf67;
168	0	15	0	N/A	ADAM17;PKDCC;SMEK2;EFEMP1;REL;RNF103;RMND5A;FAM168B;THSD7B;NMI;MARCH7;CRYGB;NHEJ1;FAM134A;ING5;
179	0	15	0	N/A	GCKR;SPAST;ATP6V1E2;FSHR;FBXO48;FBXO41;MTHFD2;ELMOD3;PROM2;IL1A;PRPF40A;CSRNP3;CCDC150;NOP58;NCL;
531	1	14	0.0714286	CUX1;	HOXA2;GHRHR;CAMK2B;C7orf57;LANCL2;TPST1;SBDS;TYW1;CLDN4;CLIP2;TECPR1;CUX1;RBM28;LRGUK;
760	0	14	0	N/A	IFITM3;OR51I2;OR52L1;OR5M1;PRG3;C11orf84;VEGFB;FKBP2;TRMT112;LRP5;TPCN2;ANKRD42;CREBZF;CASP4;
769	0	14	0	N/A	TRIM68;OR52A1;MICALCL;FJX1;DTX4;OR4D9;TTC9C;SF1;SNX32;MUS81;FOSL1;ZDHHC24;SERPINH1;SDHD;
766	0	14	0	N/A	RASSF7;IRF7;MOB2;ART1;TRIM5;OR52E6;RIC3;MADD;CELF1;OR5M9;SSRP1;SLC43A3;TRPT1;RBM4;
857	0	14	0	N/A	AKAP3;ENO2;SLC2A3;MFAP5;RIMKLB;TAS2R20;HIST4H4;PTHLH;KRT75;KRT3;VEZT;CCDC53;RILPL1;ATP6V0A2;
776	0	14	0	N/A	LSP1;OR52E8;OR56A1;OLFML1;ARFGAP2;SLC39A13;OR8K1;HRASLS2;AIP;UNC93B1;CCND1;DHCR7;MMP27;APOA4;
838	0	14	0	N/A	CD9;ACRBP;DDX47;C12orf60;PLCZ1;ERGIC2;BCDIN3D;GRASP;HOXC11;RASSF9;CHST11;SLC41A2;COX6A1;RIMBP2;
932	1	14	0.0714286	TSHR;	SIX4;HIF1A;ZBTB1;TMEM229B;ACTN1;PNMA1;AHSA1;TSHR;GPR65;SPATA7;FOXN3;SLC24A4;SERPINA10;HSP90AA1;
174	0	14	0	N/A	ITGB1BP1;FEZ2;SOS1;PPM1B;FAHD2B;ZAP70;INHBB;GPR148;LY75;TANK;MYL1;SGPP2;ESPNL;ANKMY1;
233	1	14	0.0714286	FOXL2;	RPUSD3;SYN2;DAZL;LARS2;PARP3;PCBP4;ABHD6;OR5K4;SENP7;FOXL2;SLC25A36;COMMD2;MBNL1;RPL35A;
757	0	14	0	N/A	OR52I2;OR51A4;SOX6;SAA2;IGSF22;CSRP3;ANO5;CLP1;TMX2;PATL1;MS4A2;MS4A7;VPS37C;APOA5;
1198	0	14	0	N/A	DAPK3;STAP2;UHRF1;CCL25;NDUFA7;ATG4D;CCDC151;CRLF1;COPE;ZNF430;LGI4;UPK1A;SPRED3;TIMM50;
354	0	14	0	N/A	CDH12;C1QTNF3;CAPSL;ELOVL7;NUDT12;FBXL17;SLC35A4;TMCO6;PCDHA5;NMUR2;CYFIP2;FAF2;RGS14;CNOT6;
1184	0	14	0	N/A	TIMM44;FBN3;ANGPTL4;MYO1F;ILF3;ACP5;ZNF441;ZNF878;ZNF844;ZNF563;NCAN;ZNF91;SUPT5H;DLL3;
1212	0	14	0	N/A	LPPR3;ELANE;POLR2E;MKNK2;SPPL2B;RFX2;ALKBH7;CRB3;ACTL9;HPN;YIF1B;EIF3K;LGALS4;PAK4;
1123	0	14	0	N/A	NUP88;C1QBP;PITPNM3;ZBTB4;STX8;FBXW10;EPN2;SLFN13;MPP2;CALCOCO2;ATP5G1;PHB;COL1A1;ANKRD40;
989	0	14	0	N/A	STRC;PDIA3;EIF3J;AP4E1;TNFAIP8L3;UNC13C;DPP8;SLC24A1;CORO2B;PAQR5;MEX3B;ISG20;NR2F2;ADAMTS17;
450	0	14	0	N/A	PAK1IP1;TBC1D7;ATXN1;FAM8A1;BTN2A2;TRIM31;TAP1;HLA-DMB;MAPK13;TREM1;PRPH2;RARS2;GABRR1;GJA1;
879	0	14	0	N/A	NRIP2;IFFO1;GNB3;WBP11;DDN;KCNH3;MCRS1;AQP6;ACVRL1;TMBIM4;MDM1;PPP1R12A;MGAT4C;SRRM4;
250	0	14	0	N/A	OXSM;DYNC1LI1;STAC;SLC22A13;CCR8;ZDHHC23;GPR156;ITGB5;MCM2;PODXL2;CPNE4;PDCD10;LRRC31;PPP1R2;
919	0	13	0	N/A	ZFP36L1;MLH3;ANGEL1;STON2;PTPN21;GPR68;TRIP11;BTBD7;SERPINA4;PAPOLA;CDC42BPB;KIF26A;INF2;
404	0	13	0	N/A	SYCP2L;RANBP9;NUP153;KIF13A;NHLRC1;HIST1H2AG;PPP2R5D;XPO5;GSTA5;HMGCLL1;MDN1;GPRC6A;ROS1;
1008	0	13	0	N/A	ZNF205;ZNF263;ABCC1;ZP2;ERN2;CLN3;ATXN2L;SH2B1;MYLK3;LONP2;TERF2;MTSS1L;IL17C;
175	0	13	0	N/A	TMEM214;EIF2B4;SLC30A6;LHCGR;COMMD1;PELI1;SERTAD2;SFXN5;FABP1;FAHD2A;TMEM182;PNKD;IQCA1;
617	0	13	0	N/A	KIAA2026;CNTLN;PLIN2;TOPORS;NOL6;PIGO;TJP2;TRPM6;TLE1;DAPK1;ALG2;ANAPC2;EHMT1;
481	1	13	0.0769231	EGFR;	TNRC18;EGFR;FZD9;WBSCR22;SEMA3A;ANKIB1;CYP3A7;EPHB4;ACHE;ZC3HC1;SVOPL;NOS3;ABCB8;
48	0	13	0	N/A	ACOT7;FBXO42;RCAN3;CD164L2;HDAC1;COL9A2;HYI;UQCRH;CLCA4;GSTM3;HAX1;FAM78B;ABL2;
1082	0	13	0	N/A	USP6;NEURL4;CYB5D1;KRBA2;TOM1L2;ATAD5;LRRC37B;UNC45B;MPP3;ITGA2B;HEXIM1;PLEKHM1;DLX3;
484	0	13	0	N/A	MPP6;NOD1;CCDC129;GPR141;TNS3;CASD1;VGF;SLC26A4;DOCK4;EXOC4;CALD1;TRPV6;PTPRN2;
1100	0	13	0	N/A	OR1E2;SLC46A1;PROCA1;CRYBA1;TAF15;DUSP14;KRT14;HCRT;CCR10;ITGB3;COPZ2;HLF;TMEM100;
156	0	13	0	N/A	SPDYA;EGR4;TPRKB;KCMF1;LONRF2;IL18RAP;PSD4;TUBA3E;ARL6IP6;GRB14;OSBPL6;AAMP;GBX2;
634	0	13	0	N/A	INSL4;IFNA14;ARID3C;GDA;FRMD3;NTRK2;BARX1;NANS;OR13C4;ORM2;DFNB31;CRB2;GAPVD1;
133	0	13	0	N/A	CENPA;PPM1G;DPY30;TGOLN2;ZNF514;NPHP1;SMPD4;UBXN4;TTC30A;CCDC141;USP37;CAB39;USP40;
119	0	13	0	N/A	SNTG2;NBAS;MAP4K3;THADA;PNPT1;MOGS;EN1;PTPN4;ITGAV;TTLL4;CCDC108;INHA;CAPN10;
150	0	13	0	N/A	RHOQ;ZNF638;EXOC6B;IL1RL1;MALL;POLR1B;CCDC74B;ACMSD;EPC2;DFNB59;GLS;SGOL2;RNF25;
1294	0	13	0	N/A	SIRPG;ISM1;ENTPD6;DNMT3B;MAP1LC3A;DSN1;RPRD1B;MAFB;TTPAL;WISP2;CHRNA4;PTK6;RGS19;
441	1	13	0.0769231	TNFAIP3;	HIST1H3D;HIST1H2AM;ZSCAN16;HLA-DRB1;ZNF76;KHDC1;LACE1;CD164;NT5DC1;TAAR6;TNFAIP3;TXLNB;TBP;
214	0	13	0	N/A	BHLHE40;MKRN2;CAPN7;GMPPB;CACNA2D2;EPHA6;ALG1L;GRK7;ZIC4;RAP2B;GPR149;KLHL24;TCTEX1D2;
507	0	12	0	N/A	ARL4A;SP4;IL6;FAM126A;EEPD1;ZNF117;ASB4;GPR22;TMEM140;TMEM139;CLCN1;OR2F2;
421	0	12	0	N/A	CDKAL1;SLC17A3;HIST1H2BE;HIST1H2AK;ZBTB9;SCUBE3;RCAN2;MEP1A;COQ3;NR2E1;HDAC2;PSMB1;
378	0	12	0	N/A	CEP72;TTC33;TRIM23;HSD17B4;FAM170A;CSNK1G3;BRD8;SLC6A7;TCOF1;ADRA1B;PDLIM7;MAML1;
1032	2	12	0.166667	AXIN1;TSC2;	AXIN1;WFIKKN1;MSLN;TELO2;NUBP2;TSC2;MLST8;ZC3H7A;BFAR;DEF8;GAS8;PRDM7;
117	0	12	0	N/A	TPO;KLF11;GEN1;ITSN2;VIT;CYP1B1;GALM;MRPL53;POLR1A;TFCP2L1;MDH1B;EIF4E2;
224	0	12	0	N/A	THUMPD3;PPARG;VIPR1;LTF;RBM5;ITIH3;TOMM70A;C3orf22;DZIP1L;SPSB4;TFDP2;IFT80;
20	0	12	0	N/A	CLCA2;TMEM56;TUFT1;BGLAP;TDRD5;QSOX1;RNF2;RGS2;ADORA1;IL10;TTC13;TOMM20;
635	1	12	0.0833333	CDKN2A;	KIAA0020;RRAGA;CDKN2A;ACO1;NDUFB6;GKAP1;CDK20;SHC3;PTPDC1;ZNF883;TPRN;FAM166A;
758	1	12	0.0833333	HRAS;	HRAS;CEND1;TNNI2;OR56A5;OR2AG2;OR10A5;TBX10;MTL5;DNAJB13;CNTN5;CARD17;ZW10;
442	0	12	0	N/A	HLA-DQA1;HLA-DQB1;PNPLA1;TREML1;PRICKLE4;USP49;RPL7L1;CUL9;IL17A;SLC35F1;MCM9;IPCEF1;
148	0	12	0	N/A	NRBP1;FOSL2;PPP1CB;CLIP4;FOXN2;SPRED2;AAK1;ADD2;MCEE;UGT1A3;HJURP;ASB18;
928	0	12	0	N/A	JKAMP;MTHFD1;ARG2;SLC10A1;SMOC1;PROX2;TGFB3;SERPINA11;CLMN;C14orf177;TRMT61A;JAG2;
1232	0	12	0	N/A	ELAVL1;ZNF442;FBXW9;KCNN1;MPV17L2;PDE4C;SLC25A42;RFXANK;HAPLN4;KIRREL2;NUMBL;C19orf54;
1059	0	12	0	N/A	HS3ST2;SLC5A11;HS3ST4;TUFM;PLEKHG4;GFOD2;TMED6;CYB5B;AARS;CNTNAP4;USP10;SNAI3;
3	2	12	0.166667	SPEN;ARID1A;	SPEN;HSPG2;MYOM3;ARID1A;MACF1;PTCH2;TCHH;HRNR;FLG;FLG2;ASH1L;SPTA1;
1205	0	12	0	N/A	CARM1;ZNF823;JUND;ISYNA1;CRTC1;ZNF101;ZNF431;ANKRD27;HAUS5;NPHS1;EID2;TTC9B;
640	0	12	0	N/A	ZDHHC21;AQP7;KIF24;CCL27;STOML2;FOXD4L3;ZFAND5;ANXA1;SPIN1;NCBP1;MRPL50;ALDOB;
675	0	12	0	N/A	OPTN;SUV39H2;BMI1;PTCHD3;RAB18;GPRIN2;C10orf128;TSPAN15;NEUROG3;SLC29A3;PPP3CB;CHUK;
26	0	12	0	N/A	EPHA2;KDM1A;YTHDF2;CAP1;RLF;ZCCHC11;MCOLN3;ABCA4;AKNAD1;GBA;OR6Y1;WDR64;
664	0	12	0	N/A	GPR158;ANKRD26;KIAA1462;SYT15;A1CF;ANK3;JMJD1C;HKDC1;ADAMTS14;CDH23;SORBS1;SEC23IP;
731	0	12	0	N/A	MUC2;SYT8;DCHS1;DDB2;OR8H3;OR8J3;ESRRA;PCF11;KIAA1377;YAP1;MMP20;CASP5;
869	0	12	0	N/A	ACSM4;LRMP;C12orf71;AMN1;SLC38A1;ZNF385A;C12orf56;IKBIP;GLTP;TBX3;PGAM5;GOLGA3;
1188	0	12	0	N/A	PLIN3;ZNF700;UNC13A;FCHO1;COMP;CILP2;ZNF253;ZNF429;ZNF257;ZNF492;RBM42;WDR62;
615	0	12	0	N/A	BNC2;TAF1L;RGP1;GNE;SMC5;FAM120A;STX17;LPPR1;GRIN3A;FKBP15;GOLGA1;GRIN1;
706	0	12	0	N/A	IL2RA;SFMBT2;FAM107B;FAM21C;FAM13C;EGR2;STOX1;C10orf76;NFKB2;GRK5;PSTK;BCCIP;
37	0	12	0	N/A	KLHDC7A;THRAP3;RNF115;POGZ;ARHGEF2;LMNA;FCRL1;HSD17B7;PBX1;UCHL5;MAPKAPK2;C1orf116;
667	0	12	0	N/A	ITIH2;ARHGAP21;ERCC6;TET1;CAMK2G;PLCE1;LDB1;PDZD8;WDR11;ATE1;DOCK1;GLRX3;
794	1	12	0.0833333	MYOD1;	DUSP8;RBMXL2;OR10A6;MYOD1;C11orf49;OR5F1;OR5M11;P2RX3;PRDX5;RAD9A;NADSYN1;HTR3B;
24	0	12	0	N/A	CAMTA1;CASZ1;TNFRSF1B;FGR;KIAA0754;EBNA1BP2;PTGFRN;CRTC2;USP21;KDM5B;NFASC;PARP1;
694	0	12	0	N/A	CAMK1D;SEPHS1;BICC1;ZNF365;NRBF2;RUFY2;SRGN;PPA1;LRRC20;USP54;ACADSB;FANK1;
728	0	12	0	N/A	CKAP5;OR5R1;OR9G4;RTN3;MARK2;PLCB3;CTTN;C2CD3;CCDC67;MTMR2;MMP12;USP28;
749	0	11	0	N/A	CTSD;STK33;MAPK8IP1;OR9G9;CHRM1;RARRES3;ATL3;CCDC88B;IGHMBP2;MMP3;APOC3;
933	0	11	0	N/A	FNTB;RDH11;ZFYVE1;ACOT6;FAM161B;LTBP2;SERPINA6;TCL1B;BCL11B;CYP46A1;ASPG;
370	0	11	0	N/A	TARS;MRPS36;TMEM171;COL4A3BP;ACOT12;EDIL3;SLCO6A1;WNT8A;PCDHAC2;BNIP1;STC2;
935	0	11	0	N/A	GPHN;VTI1B;MAP3K9;ACOT2;LIN52;BATF;GSTZ1;KCNK10;CINP;AMN;PPP1R13B;
381	0	11	0	N/A	CDC20B;WDR41;AP3B1;HOMER1;RASGRF2;ATP6AP1L;FER;PRRC1;PCDHB4;GLRA1;BOD1;
1211	0	11	0	N/A	SEMA6B;KANK2;CNN1;ZNF491;ZNF136;TNPO2;SLC27A1;GMIP;ZNF507;C19orf40;MIA;
366	1	11	0.0909091	CSF1R;	RGS7BP;CENPK;SEMA6A;DMXL1;SRFBP1;YIPF5;TIGD6;CSF1R;SYNPO;C5orf58;FBXW11;
143	1	11	0.0909091	FBXO11;	CALM2;FBXO11;SNRPG;BOLA3;KCNIP3;NCAPH;ZC3H6;GPR17;IMP4;PTPN18;GALNT13;
540	0	11	0	N/A	THSD7A;GPNMB;MYO1G;MRPS17;PSPH;ZNF680;DMTF1;PEG10;MBLAC1;OPN1SW;OR2A14;
338	0	11	0	N/A	DEPDC1B;ANKRA2;HMGCR;S100Z;AGGF1;SPATA9;GLRX;SPRY4;FAM114A2;NKX2-5;MSX2;
6	0	11	0	N/A	NADK;FBXO2;UBR4;TINAGL1;MAST2;TGFBR3;BCAR3;AMPD2;SHE;PAPPA2;PCNXL2;
212	0	11	0	N/A	EDEM1;HRH1;FBLN2;GRM2;RPL24;KPNA1;TRPC1;MED12L;TRIM59;OPA1;RNF168;
889	0	11	0	N/A	NOP2;COPS7A;LOH12CR1;CREBL2;KIAA1467;TUBA1C;LARP4;TMPRSS12;CAND1;KITLG;FZD10;
1035	0	11	0	N/A	C16orf59;CEMP1;GPR139;EEF2K;SCNN1B;KCTD13;AGRP;PDPR;ZNF19;ZFPM1;APRT;
1030	0	11	0	N/A	MMP25;ZNF75A;PMM2;QPRT;STX4;ESRP2;WWP2;HPR;DHX38;NECAB2;FANCA;
759	0	11	0	N/A	C11orf58;GTF2H1;FANCF;TRIM44;OR4B1;CNTF;GIF;STARD10;C11orf65;KDELC2;C11orf57;
1250	0	11	0	N/A	SIRPB2;TGM3;FASTKD5;ATRN;JAG1;SEL1L2;ACSS1;ZNF337;SERINC3;TOMM34;ZBTB46;
497	0	11	0	N/A	MEOX2;NPSR1;ANLN;GCK;H2AFV;ZNF713;FGL2;PON2;PPP1R3A;FEZF1;OR2F1;
1114	0	11	0	N/A	SLC43A2;SCARF1;TMEM11;ERAL1;PLXDC1;THRA;KRT222;KRTAP1-3;KRT33B;KRT9;EZH1;
1249	1	11	0.0909091	ASXL1;	RBCK1;HSPA12B;RASSF2;FOXA2;NINL;TM9SF4;ASXL1;ELMO2;LAMA5;SLC17A9;MYT1;
986	1	11	0.0909091	NTRK3;	TRPM7;MYO5A;CA12;TRIP4;RBPMS2;HEXA;LOXL1;GOLGA6A;ISLR;NTRK3;PRC1;
464	0	11	0	N/A	MYLK4;NRSN1;TDP2;HIST1H2BC;FLOT1;PPT2;NOTCH4;DSE;CTAGE9;PHACTR2;SHPRH;
427	0	11	0	N/A	SOX4;HIST1H1B;ZBTB12;PACSIN1;SNRPC;FANCE;GLO1;ZBTB24;TRMT11;EPB41L2;KATNA1;
688	0	11	0	N/A	ITIH5;ECHDC3;SIRT1;DNA2;HTR7;ANKRD1;CYP2C18;CYP2C19;HPS6;PRDX3;BAG3;
7	0	11	0	N/A	LMO4;PTBP2;TTF2;TARS2;SETDB1;YY1AP1;GON4L;ADIPOR1;CR1;USH2A;CDC42BPA;
296	0	11	0	N/A	FIP1L1;SRP72;SPARCL1;HPGDS;PDHA2;EIF4E;ADH1B;SPATA5;LARP1B;CASP3;TRIML2;
1190	0	11	0	N/A	RPS28;KRI1;YIPF2;NR2C2AP;RGS9BP;MAG;FFAR2;THAP8;DYRK1B;PSMC4;SERTAD3;
1252	0	11	0	N/A	TASP1;CST9L;ABHD12;MYLK2;ITCH;CEP250;NDRG3;RALGAPB;PTPRT;SLC9A8;CDH4;
829	0	11	0	N/A	RAD52;FOXM1;DHH;SCN8A;ACSS3;LRRIQ1;NTS;UHRF1BP1L;VSIG10;COQ5;SETD8;
417	0	11	0	N/A	GCM2;DTNBP1;PPP1R11;SLC26A8;C6orf89;APOBEC2;TBCC;POLH;PAQR8;CTGF;GPR31;
856	1	11	0.0909091	ETNK1;	PDE6H;ETNK1;SYT10;MMP19;CDK2;SDR9C7;ACTR6;PRDM4;MYL2;RPL6;VPS33A;
511	0	11	0	N/A	C7orf50;FSCN1;RNF216;NAPEPLD;PUS7;NDUFA5;CNOT4;GIMAP7;GIMAP2;GIMAP1;CRYGN;
734	0	11	0	N/A	TRPM5;APBB1;SBF2;ABCC8;SLC22A12;PPP1CA;PITPNM1;SUV420H1;HEPHL1;JRKL;GRIA4;
73	0	11	0	N/A	RBP7;UQCRHL;FAM76A;PHACTR4;IPP;JUN;SERBP1;LRRC8B;GPR88;GSTM2;SLC39A1;
514	0	11	0	N/A	FTSJ2;SNX8;IQCE;DDC;LRCH4;EPO;TRIP6;PRKAR2B;SLC4A2;ASB10;NUB1;
28	0	11	0	N/A	C1orf86;PER3;EPHA8;EXTL1;RNF220;HECTD3;KIAA1324;RPTN;KRTCAP2;NAV1;PPP1R12B;
870	0	11	0	N/A	ERC1;CD4;CLEC6A;PRB2;GPR19;PRKAG1;TMEM19;GAS2L3;C12orf45;TAOK3;GTF2H3;
1215	0	11	0	N/A	TJP3;S1PR5;ZNF439;MAN2B1;PIK3R2;FKBP8;ZNF43;ETV2;COX7A1;HIPK4;ITPKC;
30	0	11	0	N/A	RERE;TNFRSF8;CLSPN;MAP7D1;IPO13;ZZZ3;RPAP2;FAM102B;GNAI3;KCNN3;FLAD1;
127	0	11	0	N/A	CD207;EIF2AK3;GPAT2;CNNM4;RPL31;GCC2;MAP3K2;CDK15;TNS1;SP140;SP100;
332	0	11	0	N/A	CTNND2;FBXL7;HCN1;PARP8;ITGA2;F2RL1;CHD1;PCDHA12;PCDHAC1;G3BP1;MAPK9;
1044	0	11	0	N/A	TMEM8A;PIGQ;SOX8;CRAMP1L;RPL3L;RPS2;ZNF598;NLRC3;TFAP4;RNF40;CLEC3A;
1226	0	11	0	N/A	C19orf35;TLE2;SNAPC2;OR2Z1;ICAM3;GPATCH1;CHST8;ZNF420;ZNF383;ZNF571;HNRNPL;
501	0	11	0	N/A	AVL9;URGCP;TMED4;POM121;GTF2I;CDK14;TAF6;TFEC;MEST;TAS2R5;TAS2R40;
66	0	10	0	N/A	ZBTB48;THAP3;TMEM57;SLC9A1;BTF3L4;ATP1A4;SOAT1;LAMC1;PTPN7;SERTAD4;
121	0	10	0	N/A	HADHA;CRIM1;PLEKHH2;GPR75;REEP1;ZNF804A;ZDBF2;ADAM23;FARSB;PER2;
197	0	10	0	N/A	GLB1;SCN11A;XIRP1;CYP8B1;CADPS;ARL13B;SIDT1;PARP14;SKIL;ECE2;
178	0	10	0	N/A	TMEM18;MSGN1;STRN;HAAO;FASTKD1;TMEM169;ABCB6;DNPEP;EPHA4;SCLY;
230	0	10	0	N/A	EXOG;ANO10;EPHA3;C3orf30;PLA1A;NDUFB4;POLQ;BFSP2;CEP70;PRKCI;
736	0	10	0	N/A	MRGPRE;OR51B6;DGKZ;AMBRA1;SLC22A8;SPTBN2;KDM2A;SSH3;GPR152;TMEM123;
1186	0	10	0	N/A	ZFR2;MPND;ZNF799;IL12RB1;UPF1;ZNF99;ATP4A;APLP1;ZNF829;MAP4K1;
336	0	10	0	N/A	CDH9;PDZD2;PAIP1;OCLN;ANKRD34B;ZNF608;PCDHA2;PCDHA11;PCDH1;TRIM41;
554	0	10	0	N/A	ANK1;CLVS1;CPA6;SLCO5A1;TRPA1;RALYL;PLEKHF2;ZHX1;PTK2;SLC45A4;
818	1	10	0.1	COL2A1;	PKP2;COL2A1;TIMELESS;TBK1;KERA;EEA1;STAB2;TCP11L2;NAA25;ANKLE2;
1219	0	10	0	N/A	ATCAY;LDLR;RAB3D;ZNF709;ZNF791;GDF15;LRRC25;ZNF737;PDCD5;GAPDHS;
124	0	10	0	N/A	TRIM43;ANKRD39;TTL;RAB6C;GALNT3;MTX2;NAB1;C2orf47;CXCR1;B3GNT7;
1039	0	10	0	N/A	PRSS33;CLDN6;SEC14L5;TEKT5;VWA3A;TAOK2;TPPP3;TSNAXIP1;C16orf46;SLC38A8;
486	0	10	0	N/A	STK31;ADCYAP1R1;SUMF2;ZNF479;ZNF107;FZD1;CTTNBP2;CPA1;TRPV5;WDR60;
686	0	10	0	N/A	MASTL;ALOX5;ASAH2;PBLD;UNC5B;EXOC6;CEP55;HELLS;SFXN4;EBF3;
80	0	10	0	N/A	GPR157;CTNNBIP1;E2F2;USP1;DNAJB4;TAF13;EPS8L3;IPO9;TATDN3;OPN3;
1218	0	10	0	N/A	MBD3;FUT5;CLPP;KHSRP;SH2D3A;ZNF558;ZNF561;FBXL12;ZNF567;ZFP36;
1197	0	10	0	N/A	APC2;PRR22;GTF2F1;SLC25A41;EVI5L;OLFM2;ICAM5;GPI;PDCD2L;ZNF302;
861	0	10	0	N/A	A2M;PRICKLE1;RPAP3;VDR;HNRNPA1;KCNC2;TMPO;SYCP3;GNPTAB;SDSL;
828	0	10	0	N/A	C12orf77;ARNTL2;SLC2A13;GDF11;PAN2;C12orf66;ACAD10;DTX1;FBXO21;C12orf43;
620	0	10	0	N/A	RLN2;PDCD1LG2;FAM122A;RORB;C9orf64;SPTLC1;CYLC2;AKNA;DENND1A;C9orf142;
805	0	10	0	N/A	OR51A2;TEAD1;LIN7C;PAMR1;CTNND1;OR5B17;OR5B2;CHRDL2;BTG4;NCAM1;
235	0	10	0	N/A	RAF1;RAB5A;SMARCC1;GBE1;TFG;MRPS22;P2RY14;TNIK;ATP11B;BDH1;
825	1	10	0.1	POLE;	CPNE8;NCKAP1L;DGKA;SMARCC2;GLI1;LEMD3;C12orf74;MYBPC1;UBE3B;POLE;
504	0	10	0	N/A	FBXL18;FERD3L;TWISTNB;COBL;TRIM50;ZKSCAN5;CPA4;ATP6V0A4;RAB19;ATG9B;
142	0	10	0	N/A	FAM84A;SIX3;ERLEC1;GYPC;ARHGEF4;CCDC148;TBR1;PTPRN;SEPT2;GAL3ST2;
455	0	10	0	N/A	GCNT2;NEDD9;SIRT5;ABT1;PGC;POLR1C;PGK2;EFHC1;MAN1A1;RPS6KA2;
195	0	10	0	N/A	SLC4A7;FBXL2;XYLB;PRKCD;PROS1;ZBTB20;EEFSEC;CHST2;MASP1;LPP;
821	0	10	0	N/A	LRTM2;CACNA1C;VWF;CDCA3;PRPF40B;GALNT6;NPFF;HELB;NUP107;ZFC3H1;
888	0	10	0	N/A	PHB2;SLCO1A2;CASC1;BHLHE41;SENP1;KRT78;APPL2;ALKBH2;GIT2;TCTN1;
61	0	10	0	N/A	NOC2L;H6PD;MAN1C1;XKR8;ZBTB8A;HSD3B1;THEM4;ADAR;TRIM46;FBXO28;
878	0	10	0	N/A	YAF2;CSAD;HOXC4;ITGA5;KRR1;UBE2N;RIC8B;OAS2;OASL;P2RX7;
305	0	10	0	N/A	HELQ;SPP1;GPRIN3;RAP1GDS1;ADH1A;INTU;CLGN;SMAD1;EDNRA;IRF2;
220	0	10	0	N/A	IRAK2;TMEM40;CCR3;NBEAL2;TCTA;RYBP;PPP4R2;TMCC1;GK5;PLSCR5;
763	0	10	0	N/A	COPB1;CAPRIN1;RAG1;API5;OR10Q1;OR5A2;STX3;POLD3;FOLH1B;NPAT;
99	1	10	0.1	CDC73;	C8B;SLC22A15;DUSP12;UCK2;RABGAP1L;PLA2G4A;CDC73;IL24;IRF2BP2;TBCE;
648	0	10	0	N/A	CER1;IFNA7;TLN1;CREB3;PGM5;TMEM2;KIF27;INVS;SLC46A2;EXD3;
847	0	10	0	N/A	PRR4;TMEM117;R3HDM2;ARHGAP9;TCHP;LHX5;FBXW8;TMEM120B;HPD;P2RX2;
1324	0	10	0	N/A	HMGXB4;SSTR3;POLR2F;DMC1;DNAJB7;TEF;POLDIP3;CYB5R3;A4GALT;SAMM50;
91	0	10	0	N/A	FAM132A;FBLIM1;RCC2;AKR7L;TMEM50A;PCSK9;KANK4;GSTM5;CFHR3;TIMM17A;
519	0	10	0	N/A	DGKB;IGF2BP3;HOXA1;ZNF273;SRRM3;GAL3ST4;IMMP2L;ZNF277;CHCHD3;FAM115A;
823	0	10	0	N/A	CNTN1;PUS7L;IRAK4;SLC38A2;TMEM194A;MBD6;USP15;C12orf42;MED13L;GCN1L1;
1083	0	10	0	N/A	PAFAH1B1;MYH3;TIAF1;ANKRD13B;CCL16;STAC2;KRT26;TUBG1;CDK5RAP3;TOM1L1;
1251	0	10	0	N/A	CENPB;MAVS;C20orf144;MYH7B;CPNE1;ZHX3;EMILIN3;ZNF334;KCNQ2;STMN3;
129	0	9	0	N/A	EMILIN1;EMX1;NPAS2;GPR45;RGPD4;R3HDM1;SCN2A;COL5A2;PMS1;
1028	0	9	0	N/A	UBFD1;INO80E;ORAI3;HSD3B7;PYDC1;KCTD19;DDX19B;DDX19A;CHST4;
1051	0	9	0	N/A	FLYWCH1;GLYR1;TNP2;ACSM3;SHCBP1;CHST6;ZDHHC7;SPG7;DPEP1;
1112	0	9	0	N/A	ASGR2;CD68;MPDU1;SPDYE4;G6PC;VAT1;GPATCH8;B4GALNT2;ZNF652;
347	0	9	0	N/A	CDH18;SLC38A9;ARSB;FAM151B;SLC25A46;PSD2;PCDHA4;PCDHA13;PCDH12;
123	0	9	0	N/A	MATN3;LOXL3;ERMN;TANC1;ZC3H15;PLEKHM3;MAP2;ECEL1;HDAC4;
1231	0	9	0	N/A	MUM1;ZNF556;C19orf45;OR7G2;ZNF426;MRPL4;ZNF585B;ZFP30;RINL;
750	0	9	0	N/A	FBXO3;EXT2;TMEM132A;GANAB;RNF169;USP35;GRM5;PANX1;SLC35F2;
510	0	9	0	N/A	TRA2A;NFE2L3;FKBP14;BMPER;ZP3;STEAP1;ZNF282;GIMAP8;UBE3C;
633	0	9	0	N/A	DMRTA1;B4GALT1;CCL21;GRHPR;CNTNAP3;CKS2;SEMA4D;CLIC3;NDOR1;
884	0	9	0	N/A	STYK1;FGD4;ZNF740;SMUG1;NFE2;RNF41;CKAP4;PWP1;MLXIP;
938	0	9	0	N/A	SLC35F4;ARID4A;PRKCH;PPP2R5E;ADCK1;C14orf159;ASB2;PPP4R4;TNFAIP2;
579	1	9	0.111111	IKBKB;	PINX1;FGF17;DUSP4;IKBKB;CHRNA6;SNX16;NIPAL2;SNTB1;FAM91A1;
1166	0	9	0	N/A	DSC2;DSG1;RNF125;NOL4;DYM;SERPINB13;SERPINB2;DSEL;CNDP1;
254	0	9	0	N/A	LRRC2;TMIE;KLHL18;TMF1;ABHD10;TRH;PCCB;NCK1;LRCH3;
1034	0	9	0	N/A	NME4;STUB1;HN1L;IGFALS;NDUFB10;TBL3;NTHL1;DNAJA3;DBNDD1;
1033	0	9	0	N/A	PAQR4;RRN3;TMC7;EARS2;PLK1;ARHGAP17;FBXL19;SLC5A2;ZNF23;
965	0	9	0	N/A	GLCE;NEO1;ARID3B;CLK3;PPCDC;DNAJA4;ADAMTS7;MFGE8;MAN2A2;
662	0	9	0	N/A	CELF2;BEND7;FRMD4A;OGDHL;CSTF2T;PCDH15;NDST2;EIF3A;C10orf90;
572	0	9	0	N/A	PNMA2;KIF13B;VDAC3;PDE7A;MTDH;MATN2;EXOSC4;ADCK5;CYHR1;
234	0	9	0	N/A	ACAA1;GORASP1;SNRK;GPX1;ACTR8;IFT57;C3orf17;PARP9;RPL22L1;
975	0	9	0	N/A	SHC4;GLDN;PIGB;NEDD4;ZNF609;MTFMT;ANP32A;SENP8;RGMA;
258	0	9	0	N/A	ZNF589;FBXW12;DAG1;CAMKV;HYAL3;ACY1;ARHGEF3;SLCO2A1;MSL2;
1092	0	9	0	N/A	SPATA22;ITGAE;SMTNL2;MED11;FOXN1;KRTAP9-8;KRT37;SKAP1;EME1;
539	0	9	0	N/A	FOXK1;C1GALT1;VSTM2A;FBXO24;CDHR3;CREB3L2;TBXAS1;GIMAP6;GBX1;
432	0	9	0	N/A	JARID2;HLA-DQA2;RXRB;NFYA;MRPS10;GSTA2;GSTA1;CCNC;RNASET2;
701	0	9	0	N/A	PFKFB3;KIN;HSPA14;TMEM72;ZWINT;C10orf54;CYP26C1;HPS1;BNIP3;
27	0	9	0	N/A	MANEAL;MTF1;CACHD1;SEC22B;ANKRD34A;FAM63A;ALDH9A1;TNN;MTR;
311	0	9	0	N/A	ZFYVE28;CYTL1;CRMP1;DEFB131;ZNF518B;HS3ST1;CBR4;CLCN3;AADAT;
834	0	9	0	N/A	ADAMTS20;OR10AD1;KRT18;DNAJC14;ESYT1;ATP5B;NUAK1;BTBD11;KDM2B;
1037	0	9	0	N/A	OR1F1;NTAN1;LOC81691;TMEM159;PPP4C;IL34;KLHL36;CRISPLD2;SPIRE2;
581	0	9	0	N/A	SPAG11B;MTFR1;DNAJC5B;JPH1;CHMP4C;SLC7A13;INTS8;GDF6;UQCRB;
199	0	9	0	N/A	CLASP2;ZNF445;USP4;GRAMD1C;GOLGB1;IQCB1;WDR49;EPHB3;RFC4;
558	0	9	0	N/A	SGK223;RP1L1;KIAA1429;POP1;CTHRC1;ZNF696;TIGD5;KIFC2;ZNF251;
918	1	9	0.111111	DICER1;	DLGAP5;PAPLN;FLRT2;DICER1;ATG2B;AK7;EVL;BEGAIN;BAG5;
737	0	9	0	N/A	ST5;ASCL3;NAV2;OR4S1;OR4C16;UBXN1;CD248;CWF19L2;CADM1;
785	0	9	0	N/A	TRAF6;OR4C11;OR5W2;OR5AN1;TMEM216;TMEM151A;INTS4;RAB38;DLAT;
985	0	9	0	N/A	SMAD6;AAGAB;PARP6;TBC1D21;ULK3;GOLGA6D;ACSBG1;MTHFS;WDR93;
1078	1	9	0.111111	STAT5B;	ANKFY1;SUPT6H;PHF12;CORO6;ACACA;KRTAP1-5;TTC25;STAT5B;LRRC37A2;
1328	0	8	0	N/A	INPP5J;SUN2;APOBEC3G;RANGAP1;MCAT;FAM118A;IL17REL;HDAC10;
157	0	8	0	N/A	MYT1L;RAD51AP2;CCDC142;VAMP5;C2orf68;ACTR1B;MGAT4A;ANO7;
665	1	8	0.125	RET;	ZNF33B;RET;HNRNPF;POLR3A;KIF20B;ABLIM1;ATRNL1;GPR123;
365	0	8	0	N/A	C5orf22;ZFR;IQGAP2;ZFYVE16;CCNH;PCSK1;FCHSD1;CPLX2;
966	0	8	0	N/A	LEO1;PYGO1;DIS3L;CLN6;AGBL1;SV2B;MCTP2;FAM169B;
89	0	8	0	N/A	MXRA8;SLC2A5;C1orf127;CLCN6;ZMYND12;SARS;SORT1;KIAA1804;
130	0	8	0	N/A	KIDINS220;MYCN;DTNB;ASB3;AUP1;GGCX;GMPPA;GIGYF2;
113	0	8	0	N/A	KDM3A;ANKRD36;PKP4;FAP;EEF1B2;PIKFYVE;SPEG;OBSL1;
225	0	8	0	N/A	ZCWPW2;CX3CR1;CCDC71;CACNA2D3;C3orf38;ROPN1;GOLIM4;ECT2;
112	0	8	0	N/A	C2orf71;RETSAT;EIF5B;MERTK;XIRP2;PDE11A;GTF3C3;FN1;
288	0	8	0	N/A	FAM114A1;UGT2B28;PKD2;AIMP1;RNF150;ZNF827;DCTD;SORBS2;
1107	0	8	0	N/A	SRR;OR1A2;DHRS13;PIPOX;TCAP;KRT12;HOXB1;STXBP4;
1006	0	8	0	N/A	RNPS1;PKMYT1;ZKSCAN2;NSMCE1;ACD;CENPT;ATP2C2;ANKRD11;
1267	0	8	0	N/A	DEFB127;NAPB;GTSF1L;TMEM189-UBE2V1;HRH3;GMEB2;PRPF6;TCEA2;
1021	0	8	0	N/A	HCFC1R1;ZNF597;EMP2;SCNN1G;CACNG3;ABCC11;CMIP;RPL13;
905	0	8	0	N/A	UCHL3;KCTD12;SLITRK5;SLC15A1;ITGBL1;FGF14;EFNB2;LIG4;
676	0	8	0	N/A	FAM188A;NRP1;ZNF485;BMPR1A;BLOC1S2;TDRD1;FAM160B1;INPP5A;
690	0	8	0	N/A	PRPF18;PRKG1;KIAA1279;PDE6C;HPSE2;FAM45A;CPXM2;STK32C;
90	0	8	0	N/A	ALG6;RAVER2;NEGR1;SEP15;SNX7;ITGA10;NPHS2;KLHDC8A;
1013	0	8	0	N/A	IL32;C16orf89;C16orf87;LRRC36;DPEP2;NIP7;MLYCD;SPATA2L;
367	0	8	0	N/A	CCDC125;RAD17;MCCC2;PCDHB1;ZNF300;GRIA1;ATP6V0E1;CPEB4;
832	0	8	0	N/A	GYS2;BAZ2A;NAB2;DPY19L2;TMEM5;ERP29;RPH3A;TBX5;
362	0	8	0	N/A	SNX18;SKIV2L2;RGMB;FAM174A;PPIP5K2;PCDHB3;RARS;HIGD2A;
132	0	8	0	N/A	TRIB2;ABCG8;MTIF2;SFTPB;VWA3B;RBMS1;ERBB4;RBM44;
1108	0	8	0	N/A	NLRP1;DLG4;ATP1B2;ALKBH5;DHX8;EFTUD2;IGF2BP1;SPOP;
735	0	8	0	N/A	NUP98;PIK3C2A;MRGPRX2;QSER1;LDLRAD3;FAM111B;C11orf73;DDX10;
839	0	8	0	N/A	KLRC4;PDZRN4;ITGA7;APAF1;HSP90B1;KIAA1033;MMAB;CLIP1;
9	0	8	0	N/A	SNIP1;STIL;KCNA10;SH2D2A;VANGL2;POU2F1;URB2;HEATR1;
483	1	8	0.125	EZH2;	EIF2AK1;HECW1;BAZ1B;PEX1;TRRAP;ZNF394;HIPK2;EZH2;
408	0	8	0	N/A	C2;HMGA1;RPL10A;MUT;RIPPLY2;PDSS2;EYA4;PDE7B;
1076	0	8	0	N/A	MYO1C;NLK;KIAA0100;AP2B1;ACLY;ATP6V0A1;HOXB4;MYCBPAP;
114	0	8	0	N/A	LPIN1;GPN1;FAM161A;ARHGAP25;REG1A;LRRTM1;RANBP2;ZNF142;
228	0	8	0	N/A	TMPPE;SLC22A14;SCN5A;ALAS1;GUCA1C;ADPRH;SLC15A2;MBD4;
980	1	8	0.125	MAP2K1;	PPIP5K1;GATM;PIF1;MAP2K1;STOML1;AP3B2;SH3GL3;C15orf32;
115	0	8	0	N/A	ASAP2;GRHL1;RHOB;EIF2AK2;PRKD3;DYNC2LI1;ATG9A;RNPEPL1;
93	0	8	0	N/A	ECE1;UROD;DIO1;LCE1C;OR10Z1;ITLN2;FAM20B;DSTYK;
29	1	8	0.125	ATP1A1;	PRDM2;DMBX1;CYP4A11;CYP4A22;ATP1A1;APOA1BP;ATF6;SIPA1L2;
403	0	8	0	N/A	CFB;RPS18;PHF1;KIF6;CD2AP;RIMS1;MICAL1;DLL1;
1323	0	8	0	N/A	DEPDC5;ISX;GALR3;PICK1;ATF4;SGSM3;BIK;KLHDC7B;
1287	0	8	0	N/A	DEFB128;SOX12;PLCB4;TTLL9;XKR7;POFUT1;BPI;PSMA7;
261	0	8	0	N/A	NEK10;OXSR1;ZNF662;GAP43;RABL3;ARGFX;NPHP3;RTP2;
1265	0	8	0	N/A	SPTLC3;SEC23B;CST8;R3HDML;KCNK15;PTGIS;TCFL5;NPBWR2;
188	1	8	0.125	CBLB;	FANCD2;COL7A1;IP6K1;CEP97;CBLB;PHLDB2;PLXND1;TRIM42;
536	0	8	0	N/A	ICA1;NUPL2;RP9;HIP1;KIAA1324L;ACN9;SLC26A3;RBM33;
1330	0	8	0	N/A	EIF4ENIF1;TXN2;NOL12;NPTXR;CACNA1I;GRAP2;ADSL;PNPLA3;
816	0	8	0	N/A	ABCC9;SOX5;RASSF8;KIF21A;ZBTB39;LRP1;DEPDC4;POLR3B;
299	0	8	0	N/A	UGT2B4;MRPL1;DSPP;PPM1K;C4orf17;SLC39A8;HSPA4L;ZNF330;
401	0	8	0	N/A	TFAP2A;BTN3A3;BRPF3;CUL7;TMEM63B;DST;COL9A1;UBE2J1;
852	0	8	0	N/A	KLRB1;EPS8;CMAS;NELL2;SUOX;INHBE;OAS3;RPLP0;
216	0	8	0	N/A	IL5RA;SGOL1;FAM19A4;FRMD4B;OR5H15;C3orf36;PRR23A;SLC2A2;
344	0	8	0	N/A	TRIO;BASP1;ISL1;FAM169A;POC5;MATR3;PCDHB5;NOP16;
924	0	8	0	N/A	HSPA2;POMT2;GTF2A1;SEL1L;KCNK13;RIN3;TECPR2;TDRD9;
387	0	8	0	N/A	SLC30A5;CCNB1;ENC1;LYSMD3;PAIP2;LARP1;THG1L;BTNL9;
135	0	8	0	N/A	ETAA1;RAB11FIP5;REV1;SLC9A4;ANAPC1;GPD2;SCN9A;SH3BP4;
160	0	7	0	N/A	ABHD1;LBH;MXD1;MRPL30;PROC;C2orf69;SPATS2L;
556	0	7	0	N/A	MTUS1;POTEA;STK3;RHPN1;EEF1D;FAM83H;HSF1;
988	0	7	0	N/A	SPESP1;THAP10;BBS4;UBL7;CRABP1;ST20;POLG;
695	0	7	0	N/A	AKR1C4;KIF5B;EIF5AL1;FAM35A;LIPF;FBXW4;AFAP1L2;
837	0	7	0	N/A	GTSF1;MYL6;GLS2;SRGAP1;GLIPR1L1;NUDT4;RASAL1;
518	0	7	0	N/A	SLC29A4;ZDHHC4;ZNF679;CYP3A43;PCOLCE;ORAI2;NAMPT;
111	0	7	0	N/A	NCOA1;SULT6B1;PSME4;SPTBN1;MAT2A;PTCD3;CNTNAP5;
530	0	7	0	N/A	RADIL;COL28A1;RPA3;AGR3;DNAJC30;SLC13A1;TTC26;
910	0	7	0	N/A	DIS3;DNAJC3;TMTC4;TNFSF13B;TUBGCP3;LAMP1;ADPRHL1;
458	0	7	0	N/A	MRS2;GPLD1;DHX16;MUC21;ZNF451;FAM46A;BCLAF1;
1	0	7	0	N/A	VPS13D;CSMD2;LRRC7;NES;HMCN1;LYST;RYR2;
1272	0	7	0	N/A	PSMF1;PDYN;ADAM33;SLC23A2;SUN5;DHX35;FITM2;
931	0	7	0	N/A	GPR135;SYT16;SGPP1;PSEN1;VASH1;TMEM63C;CCNK;
920	0	7	0	N/A	DAAM1;SPTB;TTLL5;GALC;ZC3H14;DDX24;ZNF839;
591	0	7	0	N/A	TNKS;PROSC;ADAM9;ADAM32;ADAM18;OPRK1;JRK;
833	0	7	0	N/A	GALNT8;GSG1;HOXC9;FGD6;NOS1;KSR2;SBNO1;
211	1	7	0.142857	TBL1XR1;	POC1A;PSMD6;SLC35A5;CD200R1L;GTPBP8;TBL1XR1;FETUB;
153	0	7	0	N/A	FAM49A;KIF3C;SLC3A1;MYO3B;FAM171B;GULP1;HDLBP;
929	0	7	0	N/A	PLEKHG3;MPP5;SLC8A3;DLST;SERPINA3;BDKRB1;SLC25A29;
95	0	7	0	N/A	CCNL2;SLC25A33;PAQR7;WASF2;PTAFR;CCDC24;OTUD7B;
147	0	7	0	N/A	KCNS3;WBP1;CLASP1;IHH;TMEM198;GPC1;SNED1;
565	0	7	0	N/A	RHOBTB2;DPY19L4;HRSP12;TRAPPC9;ZNF623;MAPK15;MFSD3;
523	0	7	0	N/A	C7orf26;ZSCAN21;SERPINE1;SYPL1;ZC3HAV1;PARP12;GALNT11;
487	1	7	0.142857	RAC1;	PAPOLB;RAC1;MCM7;ACTL6B;PMPCB;ASB15;ZC3HAV1L;
302	0	7	0	N/A	REST;TMPRSS11A;C4orf22;HSD17B11;ARHGEF38;HADH;ABCE1;
1164	0	7	0	N/A	MEP1B;RPRD1A;SLC39A6;MOCOS;SERPINB7;DOK6;FBXO15;
746	0	7	0	N/A	INSC;NELL1;FNBP4;ZP1;EED;ZC3H12C;PPP2R1B;
496	0	7	0	N/A	TTYH3;SMURF1;PTCD1;AP1S1;IQUB;KLRG2;DENND2A;
1316	0	7	0	N/A	FOXRED2;IL2RB;MICALL1;MKL1;MLC1;SBF1;CHKB;
215	0	7	0	N/A	PLCD1;ZNF654;MORC1;BTLA;NUDT16;PSMD2;ST6GAL1;
1103	0	7	0	N/A	YWHAE;P2RX5;LASP1;GRB7;KRT31;CDC27;PRR15L;
495	0	7	0	N/A	HNRNPA2B1;ADCY1;AKAP9;PPP1R9A;LAMB4;ZNF786;SSPO;
35	0	7	0	N/A	SAMD11;TMEM82;PODN;TTLL7;OR10X1;PPOX;PIK3C2B;
638	1	7	0.142857	JAK2;	CDC37L1;JAK2;IL33;ADAMTSL1;VCP;ANKS6;SCAI;
842	0	7	0	N/A	KCNA6;TAS2R42;FMNL3;DYRK2;USP44;ANAPC7;MLEC;
171	0	7	0	N/A	CLEC4F;THNSL2;ASTL;RBM45;CERKL;ATIC;SCG2;
462	0	7	0	N/A	SPATS1;DPPA5;LCA5;TRAF3IP2;TUBE1;NMBR;RAET1G;
677	0	7	0	N/A	MSRB2;CHAT;PRF1;OIT3;SYNPO2L;MGEA5;PSD;
369	0	7	0	N/A	PELO;CDK7;TNPO1;OTP;DMGDH;PAPD4;CDHR2;
1129	0	7	0	N/A	KDM6B;CNTROB;PFAS;ZNF287;AKAP10;MEOX1;PLCD3;
926	1	7	0.142857	AKT1;	KTN1;TTC9;ZDHHC22;RPS6KA5;CATSPERB;GOLGA5;AKT1;
136	0	7	0	N/A	RRM2;BCL11A;MRPL35;TMEM37;SCTR;DYTN;ASB1;
359	0	7	0	N/A	ZDHHC11;TMED7-TICAM2;PPP2CA;GRPEL2;GRK6;DBN1;FAM193B;
23	0	7	0	N/A	PTPRU;LRRC8D;NTNG1;NOTCH2NL;CD5L;XPR1;ACTN2;
371	0	7	0	N/A	CARD6;C7;TMED7;PRR16;LOX;PPP2R2B;STK32A;
116	0	7	0	N/A	GTF3C2;SUPT7L;EPAS1;C2orf49;VIL1;MFF;UGT1A1;
1095	0	7	0	N/A	ACAP1;NTN1;CPD;RAB11FIP4;SPACA3;MAP3K14;SAMD14;
1132	0	7	0	N/A	TUSC5;RILP;NOS2;SOCS7;KRTAP9-4;FAM134C;CNTNAP1;
841	0	7	0	N/A	TM7SF3;KRT8;HOXC5;CCDC63;ATXN2;VPS37B;ABCB9;
1317	0	7	0	N/A	DRG1;APOL4;APOL2;GTPBP1;XRCC6;LDOC1L;ADM2;
885	0	7	0	N/A	LTBR;ZNF384;TAS2R43;NCKAP5L;MARCH9;FAM101A;RAN;
1239	0	7	0	N/A	EEF2;PIAS4;FEM1A;PDE4A;PRKCSH;ZNF653;ATP13A1;
1274	0	7	0	N/A	TRIB3;CST4;TPX2;NFS1;RBM39;RBL1;OPRL1;
853	0	7	0	N/A	ANO2;KRT80;KRT7;RAP1B;E2F7;NTN4;CORO1C;
165	0	7	0	N/A	TRIM54;UGP2;VPS54;CEP68;ADRA2B;PDCL3;SH3RF3;
426	0	7	0	N/A	HIST1H4H;PRSS16;ZNF184;CAPN11;ANKRD6;PARK2;QKI;
804	0	7	0	N/A	PGAP2;LUZP2;MPEG1;B3GAT3;CLPB;B3GNT6;CUL5;
1043	0	7	0	N/A	ANKS3;UMOD;IL4R;RLTPR;MPHOSPH6;ACSF3;ZNF778;
1187	0	7	0	N/A	PTPRS;DENND1C;C3;CD209;LRRC8E;ZNF30;FBXO27;
47	0	7	0	N/A	NPHP4;FOXJ3;PAQR6;SELL;SERPINC1;IER5;GNG4;
202	0	7	0	N/A	OXTR;EAF1;RNF123;H1FX;ZBTB38;SMC4;FXR1;
670	0	7	0	N/A	RPP38;RSU1;PHYHIPL;ADK;SFTPA1;ANXA11;C10orf120;
67	0	7	0	N/A	LSM10;RPRD2;CTSS;C1orf56;LMX1A;CD55;GPATCH2;
154	0	7	0	N/A	NTSR2;DPYSL5;OTX1;TTC21B;INPP1;BARD1;DNER;
732	0	7	0	N/A	OR52I1;OR51F1;FAR1;MUC15;CCDC73;DEPDC7;FADS1;
500	0	7	0	N/A	PMS2;RSPH10B2;AGR2;RINT1;LUC7L2;GIMAP5;KCNH2;
326	0	6	0	N/A	IL31RA;VCAN;PCDHA10;PCDHB2;KIAA0141;NSD1;
1313	0	6	0	N/A	C22orf24;LARGE;APOL1;L3MBTL2;PARVB;GTSE1;
725	0	6	0	N/A	DKK3;PLEKHA7;OR4C15;OR4D6;ARAP1;NOX4;
595	0	6	0	N/A	SULF1;PRDM14;ZFAND1;PTP4A3;PUF60;ZNF7;
877	0	6	0	N/A	ARF3;KRT85;KRT71;GALNT4;NR2C1;AMDHD1;
799	0	6	0	N/A	SIGIRR;TRIM6-TRIM34;OR5T3;OR8J1;RCOR2;MAML2;
684	0	6	0	N/A	C10orf111;CSGALNACT2;SH2D4B;MINPP1;PANK1;ZNF511;
836	1	6	0.166667	PTPRB;	SPATS2;CSRNP2;ATF7;BEST3;PTPRB;MYF5;
40	0	6	0	N/A	GNB1;PLOD1;MRTO4;KIAA0319L;PBXIP1;LBR;
1036	0	6	0	N/A	FAM195A;PRR25;LMF1;TPSG1;PTX4;VASN;
1093	0	6	0	N/A	BCL6B;ALOX12B;SLC47A2;RUNDC1;ETV4;DBF4B;
389	0	6	0	N/A	NNT;TAF9;SPZ1;APBB3;ZNF346;SLC34A1;
1273	0	6	0	N/A	VPS16;ZNF341;RALY;STX16;PHACTR3;COL9A3;
138	0	6	0	N/A	TP53I3;GPR113;CEBPZ;CCDC85A;CHPF;PASK;
431	0	6	0	N/A	HIST1H2BD;KIFC1;GPR116;CENPQ;RPF2;IYD;
1318	0	6	0	N/A	TST;JOSD1;SREBF2;NDUFA6;CYP2D6;MIOX;
213	0	6	0	N/A	CADM2;ARHGAP31;CASR;ADCY5;MYLK;EIF4G1;
800	0	6	0	N/A	C11orf74;PTPRJ;OR5D13;PRPF19;RIN1;C11orf53;
222	0	6	0	N/A	ATRIP;RRP9;DBR1;CP;NDUFB5;CPN2;
623	0	6	0	N/A	KIAA1161;VPS13A;TBC1D2;BSPRY;SSNA1;RNF208;
423	0	6	0	N/A	CCHCR1;HSPA1L;RING1;PPARD;SLC35B2;SEC63;
864	0	6	0	N/A	NCAPD2;PIK3C2G;IRAK3;SPIC;PAH;TPCN1;
826	0	6	0	N/A	CHD4;A2ML1;DUSP16;LIMA1;POU6F1;ANO4;
702	0	6	0	N/A	PITRM1;TSPAN14;MMRN2;VWA2;MMP21;TUBGCP2;
742	0	6	0	N/A	TTC17;ACCS;NPAS4;INPPL1;MYO7A;IL10RA;
1038	0	6	0	N/A	TIGD7;NAGPA;ZNF668;HAS3;TAT;TMEM231;
70	0	6	0	N/A	TTLL10;RAB42;WDR63;SLC16A1;SLAMF9;PPP1R15B;
974	0	6	0	N/A	UACA;CYP1A1;CYP1A2;LINGO1;MORF4L1;FES;
1283	0	6	0	N/A	SRXN1;IDH3B;CDS2;NPEPL1;EDN3;CDH26;
1056	0	6	0	N/A	PDPK1;SPNS1;TRIM72;FA2H;LDHD;CENPN;
668	0	6	0	N/A	PFKP;NMT2;RASGEF1A;RBP3;TRUB1;KNDC1;
490	0	6	0	N/A	OGDH;HUS1;ZNF716;CDK6;ZNF777;VIPR2;
849	0	6	0	N/A	BCAT1;SCYL2;RFX4;FICD;SART3;OAS1;
560	0	6	0	N/A	USP17L2;C8orf34;LRRCC1;ANXA13;TSTA3;FOXH1;
868	0	6	0	N/A	FAM186B;DAZAP2;KRT76;MDM2;ARPC3;GALNT9;
590	0	6	0	N/A	NEIL2;ZHX2;KLHL38;NRBP2;OPLAH;ZNF250;
1240	0	6	0	N/A	DIRAS1;ACER1;PRAM1;OR7E24;RAVER1;USF2;
262	0	6	0	N/A	NCKIPSD;WNT5A;PDZRN3;COL8A1;PLCXD2;OTOL1;
1074	0	6	0	N/A	IKZF3;KRTAP4-9;KRT15;TUBG2;LRRC46;ABCC3;
683	0	6	0	N/A	MKX;TMEM26;DDIT4;ECD;PITX3;PTPRE;
488	0	6	0	N/A	MRPS24;STAG3L4;CALN1;IRF5;AKR1B1;KIAA1147;
430	0	6	0	N/A	TRIM15;TBC1D22B;MOCS1;GNMT;PTK7;RSPH9;
691	0	6	0	N/A	TRDMT1;LRIT1;LDB3;SNCG;PAPSS2;CH25H;
429	0	6	0	N/A	CYP21A2;GPSM3;SNAP91;FHL5;OLIG3;VTA1;
753	0	6	0	N/A	B4GALNT4;OR56A3;OR8K5;CABP2;C11orf24;PGR;
221	0	6	0	N/A	CNOT10;ZBTB47;MUC13;ABTB1;NCEH1;MUC20;
819	0	6	0	N/A	WNK1;TROAP;DIP2B;KRT84;RNF10;PIWIL1;
724	0	6	0	N/A	MUC6;TPH1;LRP4;OR5AS1;TNKS1BP1;DYNC2H1;
245	0	6	0	N/A	OGG1;TIMP4;GXYLT2;MINA;RAB6B;ATP1B3;
139	0	6	0	N/A	BRE;AFTPH;CTNNA2;LYPD6B;OSGEPL1;FZD7;
663	0	6	0	N/A	ITGA8;EPC1;ITGB1;ZDHHC6;PNLIPRP1;UROS;
1077	0	6	0	N/A	CLEC10A;FAM83G;ZNF207;NBR1;C17orf53;GFAP;
777	0	6	0	N/A	LDHC;OR4P4;MS4A6E;TUT1;PYGM;NAALAD2;
1104	0	6	0	N/A	PSMB6;PIK3R5;CDK5R1;BECN1;HDAC5;ITGA3;
1048	0	6	0	N/A	OR2C1;NOMO3;COX6A2;HSD17B2;CDT1;TRAPPC2L;
278	0	6	0	N/A	SEPT11;BMP2K;SMARCAD1;CENPE;TACR3;SGMS2;
1090	0	6	0	N/A	NEK8;EFCAB5;SRCIN1;CDC6;DNAJC7;XYLT2;
1139	0	6	0	N/A	MRPL45;CSF3;KRTAP4-7;KRT33A;SCRN2;CHAD;
208	0	6	0	N/A	LRRN1;SRGAP3;NUP210;PTH1R;CNTN3;USP13;
355	0	6	0	N/A	C9;LEAP2;ARHGAP26;KCTD16;PCYOX1L;GABRA1;
848	0	6	0	N/A	CPM;KCNMB4;OSBPL8;ZDHHC17;SVOP;DDX54;
840	0	6	0	N/A	PRMT8;C12orf4;CDKN1B;ALX1;DDX55;GPR133;
465	0	6	0	N/A	HLA-DOA;C6orf222;MCM3;LMBRD1;RNGTT;TCP10L2;
520	0	6	0	N/A	CYP2W1;CHST12;COPS6;TSC22D4;RNF148;ADCK2;
1277	0	6	0	N/A	SNRPB;ESF1;CST9;GGTLC1;HM13;SNAI1;
817	0	6	0	N/A	KCNA1;PDE3A;RACGAP1;TMCC3;ZNF664;UBC;
943	0	6	0	N/A	FAM71D;PCNX;SIPA1L1;ZNF410;TMED8;GSC;
1206	0	6	0	N/A	MIDN;TMPRSS9;ZNF121;ANGPTL6;UBA2;MED29;
1003	0	6	0	N/A	MGRN1;CLEC16A;SMG1;ACSM5;DPEP3;TAF1C;
1185	0	6	0	N/A	REXO1;AP3D1;ZNF846;PPAN-P2RY11;ICAM1;NFKBIB;
317	0	6	0	N/A	PGM2;UGT2A3;PRKG2;HPSE;GRID2;ANKRD50;
437	0	6	0	N/A	TRIM10;FRS3;CNPY3;YIPF3;TFAP2D;ELOVL5;
629	0	6	0	N/A	ELAVL2;PLAA;AGTPBP1;SUSD3;TSTD2;OR13C3;
137	0	6	0	N/A	KRTCAP3;MRPS5;IL18R1;SAP130;KCNJ3;AGAP1;
882	0	6	0	N/A	RECQL;IL23A;ANAPC5;DENR;HIP1R;PITPNM2;
772	0	6	0	N/A	OR52K1;CCDC34;OR5A1;OR2AT4;PRCP;HSPB2;
1177	0	6	0	N/A	DOT1L;ZNF358;MUC16;SIPA1L3;RYR1;PRX;
146	0	6	0	N/A	WDR35;SLC30A3;PPP3R1;PCYOX1;CXCR2;CUL3;
831	0	6	0	N/A	TUBA1A;SLC6A15;SELPLG;WSB2;PLA2G1B;POP5;
698	0	6	0	N/A	CALML3;ZNF239;FRMPD2;LRIT2;PKD2L1;ADRB1;
973	0	6	0	N/A	USP8;PLEKHO2;SPG21;GRAMD2;CPEB1;ST8SIA2;
39	0	6	0	N/A	GNL2;LPPR4;AMY2A;ECM1;OR6K6;SEC16B;
140	0	6	0	N/A	KCNF1;PREPL;CHAC2;ACVR1C;FASTKD2;SLC4A3;
858	0	6	0	N/A	ABCD2;LRIG3;MON2;ANKS1B;NT5DC3;CAMKK2;
939	0	6	0	N/A	SNAPC1;PLEKHH1;RDH12;RGS6;CALM1;ITPK1;
397	0	6	0	N/A	PRL;NFKBIE;PHF3;BEND3;TMEM181;WTAP;
1183	0	6	0	N/A	PCSK4;CSNK1G2;INSR;LSR;ZFP82;ZNF569;
1291	0	6	0	N/A	DEFB126;SNPH;MKKS;PAX1;GSS;VSTM2L;
477	0	6	0	N/A	NPC1L1;ABCB1;CALCR;COL1A2;MOGAT3;CFTR;
1210	0	6	0	N/A	ZNF555;TLE6;GIPC3;PIP5K1C;ZNF792;ZNF573;
1005	0	6	0	N/A	MYH11;ITPRIPL2;ZNF646;SF3B3;RFWD3;TCF25;
1131	0	6	0	N/A	RABEP1;CCDC144A;RNF112;ULK2;ARL4D;UBTF;
485	0	6	0	N/A	AMZ1;GRB10;POM121L12;CYP3A4;GIGYF1;CADPS2;
200	0	6	0	N/A	SLC38A3;C3orf18;IQCF2;LMOD3;EIF4E3;ACTL6A;
277	0	5	0	N/A	HTT;OTOP1;CCDC96;DDX60;ADAM29;
1263	0	5	0	N/A	TGM6;FAM83C;DLGAP4;LPIN3;SAMD10;
489	0	5	0	N/A	ACTB;CYTH3;DAGLB;SRRT;SLC26A5;
447	0	5	0	N/A	HIST1H2AC;OR2H2;TUBB;MAP3K5;CITED2;
475	0	5	0	N/A	KLHL7;PKD1L1;RABGEF1;AUTS2;SPDYE5;
503	0	5	0	N/A	PPIA;ZNF92;WBSCR17;GRM3;SH2B2;
257	0	5	0	N/A	TBC1D5;RARB;SPATA12;PXK;SHQ1;
783	0	5	0	N/A	SLC25A22;IGF2;OR52D1;SMPD1;PPFIBP2;
745	0	5	0	N/A	OR5M8;PRG2;TBC1D10C;PAAF1;GPR83;
957	0	5	0	N/A	COPS2;ATP8B4;DAPK2;IGDCC4;BNC1;
5	0	5	0	N/A	AADACL4;SF3A3;ADCY10;F5;PRG4;
209	0	5	0	N/A	NGLY1;VILL;PTPRG;KIAA2018;PDIA5;
1120	0	5	0	N/A	CCL15;DDX52;KRTAP3-1;KRT16;KRT17;
479	0	5	0	N/A	ETV1;PURB;MGAM;OR6B1;ZNF425;
1312	0	5	0	N/A	SLC5A1;APOL5;TNRC6B;WNT7B;MAPK11;
331	0	5	0	N/A	NR2F1;SLCO4C1;PCDHA7;PCDHA8;BTNL8;
681	0	5	0	N/A	MPP7;SLC18A3;CTNNA3;C10orf88;JAKMIP3;
400	0	5	0	N/A	MDGA1;DNAH8;CD109;KPNA5;STXBP5;
1146	0	5	0	N/A	METTL4;EMILIN2;DSC1;DTNA;CDH7;
1115	0	5	0	N/A	ODF4;CCDC42;CRLF3;AARSD1;CRHR1;
1089	0	5	0	N/A	ATP2A3;MYH2;SLC13A2;GGNBP2;MED24;
1325	0	5	0	N/A	TRIOBP;MAFF;FBLN1;BRD1;MAPK12;
1126	0	5	0	N/A	SERPINF1;TSR1;ASPA;KIF2B;DGKE;
738	0	5	0	N/A	OR52W1;RRP8;IMMP1L;MRPL48;TAGLN;
128	0	5	0	N/A	ADCY3;ASXL2;HEATR5B;CPS1;KIF1A;
71	1	5	0.2	H3F3A;	CD2;DAP3;RGS4;TADA1;H3F3A;
1383	0	5	0	N/A	FTSJ1;GPKOW;MORF4L2;MOSPD1;NSDHL;
259	0	5	0	N/A	TMPRSS7;KIAA1407;GTF2E1;PARP15;ACAP2;
266	0	5	0	N/A	RPL32;HYAL1;RASSF1;MANF;MITF;
352	0	5	0	N/A	ZNF131;GCNT4;SV2C;MEF2C;SLC4A9;
1070	0	5	0	N/A	P2RX1;MYO18A;STARD3;KRT36;JUP;
741	0	5	0	N/A	CDHR5;CRY2;CCDC87;GSTP1;PPFIA1;
978	0	5	0	N/A	CEP152;TCF12;AQP9;C15orf26;CHSY1;
1257	0	5	0	N/A	PANK2;PLCB1;SNTA1;PROCR;TGM2;
205	0	5	0	N/A	TRIM71;CCDC13;ATXN7;RUVBL1;MAP3K13;
460	0	5	0	N/A	HIST1H2BA;DDR1;GTF2H4;PRSS35;MYB;
498	0	5	0	N/A	AHR;SNX13;TRIM56;TAS2R16;CPA2;
969	0	5	0	N/A	MYO5C;ZNF280D;TM6SF1;AEN;MEF2A;
192	1	5	0.2	SETD2;	SETD2;SEMA3F;PCOLCE2;IGSF10;PLD1;
1020	0	5	0	N/A	LUC7L;UNKL;MRPS34;ZNF688;ADAT1;
1117	0	5	0	N/A	KIAA0753;RHBDL3;MYO1D;GRN;FZD2;
1024	0	5	0	N/A	GP2;ALDOA;CIRH1A;FUK;BANP;
1357	0	5	0	N/A	OTUD5;PAGE5;RBM41;IRS4;BRS3;
1319	0	5	0	N/A	PLA2G3;APOBEC3D;APOBEC3H;TRABD;CPT1B;
756	0	5	0	N/A	EIF3F;SPI1;OR8K3;GPR137;PDGFD;
563	0	5	0	N/A	MTMR7;FZD6;FAM135B;GSDMD;ZNF16;
997	0	5	0	N/A	CGNL1;FAM63B;RAB11A;CALML4;DET1;
1238	0	5	0	N/A	PLIN4;MAP1S;KLHL26;LPAR2;LTBP4;
597	0	5	0	N/A	DDHD2;SDR16C5;MYBL1;PABPC1;ENPP2;
59	0	5	0	N/A	CD84;LHX4;KLHL12;TRIM11;GALNT2;
337	0	5	0	N/A	FASTKD3;ERBB2IP;MEGF10;GPR151;GABRA6;
398	0	5	0	N/A	RNF39;CCND3;TFAP2B;CNKSR3;LPA;
611	1	5	0.2	PTCH1;	IFNA4;BAG1;IPPK;BICD2;PTCH1;
788	0	5	0	N/A	TCP11L1;OR4C13;OR1S2;TMEM179B;ATG16L2;
863	0	5	0	N/A	DNM1L;ANKRD52;STAT2;CYP27B1;CAPS2;
685	0	5	0	N/A	PLXDC2;C10orf67;DDX50;SLC18A2;TCERG1L;
158	0	5	0	N/A	SOCS5;STAMBP;MCM6;ZNF385B;NCKAP1;
613	0	5	0	N/A	NFIB;FREM1;DCAF10;PRUNE2;COL27A1;
110	0	5	0	N/A	BIRC6;LRP1B;SCN1A;DNAH7;SPHKAP;
1068	1	5	0.2	ERBB2;	ZZEF1;MYH1;NCOR1;GPR179;ERBB2;
334	0	5	0	N/A	MAP1B;MTX3;PCDHA1;FLT4;OR2V2;
474	0	5	0	N/A	FIGNL1;PCLO;KRIT1;RELN;PTN;
86	0	5	0	N/A	DRAM2;FCGR1B;NOS1AP;RGS5;KLHL20;
652	0	5	0	N/A	PTAR1;ZNF510;BAAT;HSPA5;TOR2A;
886	0	5	0	N/A	ST8SIA1;ZC3H10;CDK4;ACACB;CHFR;
383	0	5	0	N/A	FGF10;RIOK2;FAM13B;ITK;SNCB;
1105	0	5	0	N/A	C17orf85;MMP28;PPP1R1B;ORMDL3;GHDC;
375	0	5	0	N/A	FAM134B;GZMA;HSPA9;PURA;TRIM7;
1180	0	5	0	N/A	MED16;ATP8B3;UBXN6;ARHGAP33;SAMD4B;
1063	0	5	0	N/A	ZNF500;NFATC2IP;NFATC3;SLC7A6;FOXF1;
463	0	5	0	N/A	PSMB8;TREM2;TAF8;ABCC10;TTLL2;
1097	0	5	0	N/A	EFNB3;ARHGEF15;SLC47A1;WNK4;NXPH3;
752	0	5	0	N/A	OR52B4;SPON1;CATSPER1;P2RY2;ACAT1;
692	0	5	0	N/A	ABI1;RHOBTB1;HNRNPH3;HK1;DPYSL4;
182	0	5	0	N/A	NAGK;CHCHD5;DARS;ZEB2;NEUROD1;
801	0	5	0	N/A	CCKBR;ACP2;RBM4B;PGM2L1;CLDN25;
711	0	5	0	N/A	BAMBI;AGAP6;CYP2C9;RAB11FIP2;MGMT;
911	0	5	0	N/A	PIBF1;POU4F1;SLITRK1;RNF113B;CARS2;
65	0	5	0	N/A	C1orf158;GBP4;FCGR2B;SLC41A1;AVPR1B;
232	0	5	0	N/A	AZI2;ZNF660;ILDR1;MGLL;MRPL3;
927	0	5	0	N/A	KCNH5;DIO2;PSMC1;FAM181A;RCOR1;
508	0	5	0	N/A	CCT6A;WBSCR28;CAV2;KEL;REPIN1;
585	0	5	0	N/A	HR;NKX6-3;E2F5;C8orf37;FBXL6;
34	0	5	0	N/A	LHX8;AMY2B;WDR3;NID1;ZP4;
1079	0	5	0	N/A	DHX33;GPS2;ALOXE3;MYO15A;KRT39;
892	0	5	0	N/A	CACNA2D4;LETMD1;TFCP2;LGR5;CCDC60;
682	0	5	0	N/A	ST8SIA6;WAPAL;IDE;SEMA4G;C10orf82;
292	0	5	0	N/A	UNC5C;ADH4;MTTP;NUDT6;CCDC110;
764	0	5	0	N/A	APLNR;ANKRD13D;CABP4;CASP1;PCSK7;
1041	0	5	0	N/A	CIITA;CDR2;PRRT2;ITGAM;CDYL2;
574	0	5	0	N/A	ANGPT2;PPP1R3B;PEBP4;DKK4;ASPH;
219	0	5	0	N/A	CCR4;SUSD5;CCDC36;BBX;SERPINI2;
109	0	5	0	N/A	APOB;OTOF;CCDC88A;BAZ2B;COL6A3;
272	1	5	0.2	TET2;	LGI2;RBPJ;LPHN3;TET2;GAB1;
1019	0	5	0	N/A	ZNF213;ATF7IP2;C16orf62;KIAA0556;ZNF276;
275	0	5	0	N/A	SCFD2;UGT2B10;PLK4;NAA15;USP38;
92	0	5	0	N/A	ZRANB2;LPPR5;CD58;LYSMD1;PSEN2;
1133	0	5	0	N/A	LGALS9C;C1QL1;SNF8;PHOSPHO1;PPP1R9B;
1031	0	5	0	N/A	TMC5;DCTN5;ZDHHC1;NFAT5;CLEC18B;
1246	0	5	0	N/A	LRRN4;RIN2;NFATC2;TSHZ2;ZNF831;
96	0	5	0	N/A	RFX5;GPATCH4;FCRLA;DTL;TFB2M;
755	0	5	0	N/A	TRIM48;OR5L1;OR10AG1;SYT7;PRSS23;
703	0	5	0	N/A	IL15RA;DHTKD1;OR13A1;PYROXD2;DHX32;
368	0	5	0	N/A	MAP3K1;DTWD2;POU4F3;SH3TC2;ARHGEF37;
467	0	5	0	N/A	GNL1;PPIL1;UNC5CL;TJAP1;LRRC1;
845	0	5	0	N/A	ARHGDIB;STRAP;SLCO1B1;TMEM106C;MYO1A;
598	0	5	0	N/A	MCM4;GGH;ZC3H3;GPAA1;GPT;
1334	0	5	0	N/A	FAM83F;MCHR1;SERHL2;MPPED1;MOV10L1;
521	0	5	0	N/A	CPVL;HERPUD2;POR;OCM2;BCAP29;
201	0	4	0	N/A	STXBP5L;FBXO40;EHHADH;EIF4A2;
1326	0	4	0	N/A	FBXO7;MCM5;TNFRSF13C;CRELD2;
1285	0	4	0	N/A	PAK7;ACSS2;GDF5;SLC35C2;
887	0	4	0	N/A	SPSB2;LMBR1L;PLXNC1;DDX51;
72	0	4	0	N/A	TRAF3IP3;RCOR3;TRIM67;ZNF670;
1201	0	4	0	N/A	ZBTB7A;ZNF443;SHKBP1;ADCK4;
1346	0	4	0	N/A	OTUD6A;PGK1;CSTF2;TIMM8A;
589	0	4	0	N/A	C8orf74;ARMC1;GRINA;SHARPIN;
987	0	4	0	N/A	NRG4;ZNF710;CIB1;LRRC28;
535	0	4	0	N/A	EIF3B;LRWD1;LRRC17;RNF133;
541	0	4	0	N/A	CACNA2D1;OR2AE1;PIK3CG;TMUB1;
751	0	4	0	N/A	KRTAP5-5;NLRP10;OR5T1;HRASLS5;
659	0	4	0	N/A	MLLT10;LRRTM3;KCNIP2;GBF1;
392	0	4	0	N/A	GFM2;THBS4;SSBP2;WDR55;
134	0	4	0	N/A	PXDN;C2orf70;OXER1;GLI2;
1322	0	4	0	N/A	RASD2;SYNGR1;TTLL1;ZBED4;
767	0	4	0	N/A	FIBIN;ELP4;CHST1;FADS2;
407	0	4	0	N/A	PHACTR1;ZFP57;HLA-A;COL19A1;
1296	0	4	0	N/A	BCL2L1;FOXS1;TP53INP2;TGIF2;
50	0	4	0	N/A	CD1D;PRRX1;NUAK2;SDCCAG8;
958	0	4	0	N/A	DUOXA2;SECISBP2L;RAB8B;EFTUD1;
1121	0	4	0	N/A	DVL2;GABARAP;PSMD11;KRT40;
547	0	4	0	N/A	PRKDC;CHD7;EPPK1;PLEC;
1153	0	4	0	N/A	INO80C;IER3IP1;KIAA1468;SERPINB8;
582	0	4	0	N/A	PBK;SCARA5;LYN;ANKRD46;
468	0	4	0	N/A	KIAA0319;HIST1H2BO;IER3;FYN;
1320	0	4	0	N/A	TOM1;NCF4;ZC3H7B;SCUBE1;
996	0	4	0	N/A	GNB5;ANKDD1A;IL16;SYNM;
1113	0	4	0	N/A	TNFAIP1;GIT1;RAPGEFL1;FKBP10;
1027	0	4	0	N/A	CACNA1H;BAIAP3;DNASE1L2;ADCY9;
517	1	4	0.25	SMO;	LMTK2;SMO;ZNF212;INSIG1;
164	0	4	0	N/A	ATL2;RPS27A;DQX1;NDUFA10;
994	0	4	0	N/A	LARP6;CD276;CSK;CHRNB4;
762	0	4	0	N/A	TALDO1;UBQLNL;OR52B6;CARNS1;
779	0	4	0	N/A	SAA4;TSG101;BBS1;THRSP;
906	0	4	0	N/A	ABCC4;UGGT2;GPR18;FAM155A;
1073	0	4	0	N/A	ZNF232;KCTD11;CHD3;SLC25A39;
1196	0	4	0	N/A	ZNF93;ZNF208;ZNF681;ZNF780A;
301	0	4	0	N/A	MAN2B2;MRFAP1L1;WDR1;ARSJ;
607	0	4	0	N/A	XKR6;GATA4;FNTA;CHRAC1;
947	0	4	0	N/A	DMXL2;USP3;HERC1;ACAN;
459	0	4	0	N/A	NCR2;PNRC1;RFX6;MLLT4;
191	0	4	0	N/A	ARPP21;C3orf62;PIK3CB;MECOM;
522	0	4	0	N/A	AIMP2;ZKSCAN1;MOSPD3;RHEB;
859	0	4	0	N/A	ZNF705A;GRIN2B;GUCY2C;RNFT2;
1042	0	4	0	N/A	ITFG3;GLIS2;GSPT1;CORO1A;
601	0	4	0	N/A	DEFA5;MTMR9;PDP1;MTBP;
773	0	4	0	N/A	PHRF1;MRPL17;MYBPC3;MMP8;
1202	0	4	0	N/A	MATK;FSD1;LONP1;GPR108;
82	0	4	0	N/A	CRYZ;GTF2B;RHBG;PPP2R5A;
867	0	4	0	N/A	DPPA3;PTPRO;COQ10A;ALDH1L2;
68	0	4	0	N/A	PRKCZ;RSC1A1;USP24;ZBTB41;
1253	0	4	0	N/A	DEFB123;REM1;MANBAL;CABLES2;
348	0	4	0	N/A	TRIM36;JAKMIP2;AFAP1L1;TIMD4;
568	0	4	0	N/A	GDAP1;TP53INP1;FBXO32;KCNK9;
297	0	4	0	N/A	HSD17B13;PDLIM5;PDLIM3;FRG1;
660	0	4	0	N/A	ACBD7;BMS1;MAT1A;DCLRE1A;
552	0	4	0	N/A	SLC7A2;PREX2;DENND3;ARHGAP39;
388	0	4	0	N/A	NDUFS6;RPL37;NR3C1;ZNF354C;
1094	0	4	0	N/A	TLCD1;SSH2;RDM1;CDK12;
499	0	4	0	N/A	FAM188B;PLXNA4;CNTNAP2;DPP6;
1026	0	4	0	N/A	PALB2;HIRIP3;NOB1;TERF2IP;
1233	0	4	0	N/A	RPL36;MLLT1;ZNF599;KCNK6;
131	0	4	0	N/A	XDH;LCT;ARHGAP15;MBD5;
471	0	4	0	N/A	HIST1H2AL;GPX6;OPN5;CYB5R4;
1136	0	4	0	N/A	FAM57A;RNMTL1;PLD2;CHRNE;
350	0	4	0	N/A	BHMT2;CAST;CLK4;ZNF354A;
1241	0	4	0	N/A	RAX2;SLC44A2;DPY19L3;NUDT19;
778	1	4	0.25	BIRC3;	TOLLIP;BIRC3;CARD16;CD3E;
1174	0	4	0	N/A	ATP5A1;SMAD7;SERPINB5;CYB5A;
410	0	4	0	N/A	C6orf10;KHDRBS2;REV3L;LAMA4;
204	0	4	0	N/A	ZNF197;RAB43;DNAJC13;RBP1;
1224	0	4	0	N/A	ADAMTSL5;MAP2K7;ZNF414;OR1M1;
1247	0	4	0	N/A	PHF20;CTNNBL1;TOX2;ARFGAP1;
955	0	4	0	N/A	SPG11;LIPC;CELF6;ALPK3;
807	0	4	0	N/A	OR51L1;PDHX;ARRB1;ME3;
1361	0	4	0	N/A	FAM199X;TEX13A;RIPPLY1;MCTS1;
1130	0	4	0	N/A	OR3A1;ARRB2;XAF1;KRT35;
1200	0	4	0	N/A	SBNO2;DAZAP1;ZNF562;CYP2A7;
399	0	4	0	N/A	EHMT2;ITPR3;GRM1;SERAC1;
1331	0	4	0	N/A	H1F0;PMM1;PRR5-ARHGAP8;MAPK8IP2;
396	0	4	0	N/A	HIVEP1;TRERF1;PKHD1;ASF1A;
253	0	4	0	N/A	CSPG5;ARL6IP5;CHCHD6;HES1;
747	0	4	0	N/A	MUC5B;OR8H1;STIP1;SIDT2;
1359	0	4	0	N/A	ITGB1BP2;ITM2A;NOX1;XKRX;
699	0	4	0	N/A	NEBL;CDK1;SHOC2;FOXI2;
678	0	4	0	N/A	APBB1IP;DKK1;DDX21;NUDT13;
159	0	4	0	N/A	UBXN2A;NUP35;SLC23A3;MOGAT1;
655	0	4	0	N/A	DNAI1;NR4A3;SUSD1;ENTPD8;
420	0	4	0	N/A	HIST1H4I;STK38;TTBK1;IGF2R;
42	0	4	0	N/A	SLFNL1;OR10T2;DEDD;ACTA1;
333	0	4	0	N/A	MTRR;NIPBL;CWC27;GRM6;
283	0	4	0	N/A	TIGD2;MMRN1;MAML3;HHIP;
280	0	4	0	N/A	ANAPC4;CNOT6L;TBCK;SNX25;
578	0	4	0	N/A	UBXN8;XKR4;RDH10;SPAG1;
203	0	4	0	N/A	LAMB2;TLR9;GSK3B;TRA2B;
324	0	4	0	N/A	DNAH5;GPR98;ANKHD1-EIF4EBP3;FAT2;
1148	0	4	0	N/A	DSG2;ASXL3;RTTN;ZNF516;
452	0	4	0	N/A	HLA-DRA;RWDD2A;TPD52L1;ADAT2;
995	0	4	0	N/A	CTDSPL2;DUT;SNX22;IQCH;
473	0	4	0	N/A	DNAH11;ABCA13;SEMA3D;FAM131B;
923	0	4	0	N/A	C14orf37;RTN1;NEK9;AHNAK2;
658	0	4	0	N/A	KIAA1217;ARMC4;WAC;PPRC1;
945	0	4	0	N/A	C14orf105;DCAF4;IFI27;WDR20;
967	0	4	0	N/A	SLC12A1;KIF23;TMC3;CHD2;
419	0	4	0	N/A	SLC44A4;L3MBTL3;VNN2;CCDC28A;
13	0	4	0	N/A	IRF6;SYT14;ESRRG;TMEM63A;
328	0	4	0	N/A	MSH3;PCDHA9;ARAP3;FGFR4;
898	0	4	0	N/A	DACH1;KLF5;LMO7;CLYBL;
395	0	4	0	N/A	TNXB;PFDN6;KCNQ5;LATS1;
1057	0	4	0	N/A	ZSCAN10;IL21R;VKORC1;CTRL;
1364	0	4	0	N/A	ARAF;KCND1;CT47B1;MAGEA10;
444	0	4	0	N/A	RNF182;GUCA1A;SLC22A7;TINAG;
954	0	4	0	N/A	DUOX2;RNF111;ITGA11;LRRK1;
1023	0	4	0	N/A	NARFL;NOXO1;HMOX2;RSL1D1;
1182	0	4	0	N/A	GATAD2A;ZNF493;SLC7A9;HCST;
1071	1	4	0.25	NF1;	DNAH2;TOP3A;ALDH3A1;NF1;
104	0	4	0	N/A	ERRFI1;LDLRAD2;GADD45A;DNASE2B;
87	0	4	0	N/A	DFFA;RAB3B;FAM46C;FDPS;
1295	0	4	0	N/A	FAM110A;DPM1;CYP24A1;TPD52L2;
526	0	4	0	N/A	WBSCR27;GPC2;STAG3;SPAM1;
493	2	4	0.5	MET;POT1;	TFPI2;LAMB1;MET;POT1;
570	0	4	0	N/A	CYP7B1;IMPA1;RAD54B;HAS2;
173	0	4	0	N/A	AGBL5;TBC1D8;ASNSD1;ANKAR;
101	0	4	0	N/A	NIPAL3;RHD;TEKT2;ITGB3BP;
542	0	4	0	N/A	SAMD9L;PON1;CAV1;NOM1;
862	0	4	0	N/A	RAD51AP1;GPR162;H2AFJ;PPFIA2;
1171	1	4	0.25	SMAD4;	TXNDC2;RIOK3;SMAD4;ADNP2;
1368	0	4	0	N/A	ZBTB33;C1GALT1C1;SASH3;ZNF185;
1261	0	4	0	N/A	NCOA6;SLC32A1;SLCO4A1;EEF1A2;
1228	0	4	0	N/A	THOP1;AES;CELF5;U2AF1L4;
1266	0	4	0	N/A	BFSP1;RRBP1;BCAS4;ZNF217;
580	0	4	0	N/A	RPL7;IL7;STMN2;OXR1;
1304	0	4	0	N/A	PDXK;AGPAT3;LRRC3;COL6A2;
239	0	4	0	N/A	RAD18;EIF1B;PRSS45;CYB561D2;
189	0	4	0	N/A	EOMES;SCN10A;LRIG1;BOC;
559	0	4	0	N/A	PSD3;UNC5D;ODF1;TSNARE1;
206	0	4	0	N/A	GRM7;TDGF1;EPHB1;CCDC50;
190	0	4	0	N/A	BSN;IMPG2;HPS3;KLHL6;
653	0	4	0	N/A	CDKN2B;POLR1E;GADD45G;OR13C5;
627	0	4	0	N/A	GLDC;UBAP2;RUSC2;WNK2;
981	0	4	0	N/A	C15orf59;FBXO22;HMG20A;CHRNA3;
891	0	4	0	N/A	ITFG2;HEBP1;ATF1;SLC11A2;
972	0	4	0	N/A	EDC3;C15orf39;RCN2;ZNF774;
1207	0	4	0	N/A	ZNF440;ASNA1;ZNF708;RHPN2;
545	0	4	0	N/A	GLCCI1;AQP1;AP4M1;ING3;
901	0	4	0	N/A	PCDH9;KLHL1;TPP2;UPF3A;
830	0	4	0	N/A	TAS2R13;CD63;GLIPR1;PXMP2;
382	0	4	0	N/A	SKP1;FBXL21;HTR4;MRPL22;
264	0	4	0	N/A	CLDND1;KLF15;RPN1;TM4SF4;
322	0	4	0	N/A	LNX1;MANBA;CCNA2;CCRN4L;
716	0	4	0	N/A	USP6NL;REEP3;TYSND1;BTBD16;
1314	0	4	0	N/A	TMPRSS6;TAB1;RIBC2;PIM3;
126	0	4	0	N/A	PUM2;ZFP36L2;HTRA2;PAX3;
993	0	4	0	N/A	BCL2L10;SLTM;RPL4;PML;
509	0	4	0	N/A	MAD1L1;C7orf25;MKRN1;SMARCD3;
844	0	4	0	N/A	TNFRSF1A;RND1;SLC5A8;VPS29;
809	0	4	0	N/A	MMP26;LDHAL6A;FIBP;PDE2A;
170	0	4	0	N/A	TUBA3D;PTH2R;CCDC140;ALPPL2;
320	0	4	0	N/A	LAP3;SOD3;CYP2U1;ACSL1;
727	0	4	0	N/A	SCUBE2;DENND5A;FOLH1;OR4A5;
904	0	4	0	N/A	DZIP1;FARP1;SLC10A2;F10;
992	0	4	0	N/A	SNX33;RASGRF1;ZFAND6;FURIN;
1086	0	4	0	N/A	GUCY2D;MPRIP;ADAM11;NGFR;
876	0	4	0	N/A	YARS2;GPR84;TRPV4;B3GNT4;
1159	0	4	0	N/A	MAPRE2;PHLPP1;CDH19;ZADH2;
273	0	4	0	N/A	FRAS1;AFF1;BANK1;INTS12;
964	0	4	0	N/A	FBN1;ONECUT1;PRTG;CCDC33;
163	0	4	0	N/A	MAPRE3;PROKR1;FRZB;MFSD6;
1054	0	4	0	N/A	COG7;SULT1A1;MBTPS1;KCNG4;
81	0	4	0	N/A	VWA1;HIVEP3;VCAM1;PYGO2;
802	0	4	0	N/A	C11orf16;RASGRP2;CDC42BPG;ANKRD49;
231	1	4	0.25	RHOA;	CRELD1;C3orf20;RHOA;NISCH;
866	0	4	0	N/A	PRB3;GPRC5A;C1QL4;IL26;
1286	0	4	0	N/A	HAO1;MOCS3;KCNG1;CTCFL;
304	0	4	0	N/A	LYAR;WFS1;NKX3-2;MYOZ2;
298	0	4	0	N/A	HGFAC;DOK7;DRD5;SPOCK3;
696	0	4	0	N/A	GAD2;MYPN;VPS26A;FAM24A;
577	0	4	0	N/A	SOX7;YTHDF3;ESRP1;ATP6V1C1;
874	0	4	0	N/A	FGF6;METTL7A;GPN3;SNRNP35;
1127	0	4	0	N/A	AIPL1;TBC1D29;GJC1;PDK2;
412	0	4	0	N/A	BRD2;COL11A2;CDKN1A;MAP3K4;
952	0	3	0	N/A	SLC27A2;CSNK1G1;ISLR2;
603	0	3	0	N/A	CHRNB3;UBE2V2;TSPYL5;
714	0	3	0	N/A	CDNF;ATOH7;NPFFR1;
913	0	3	0	N/A	STK24;TM9SF2;DAOA;
167	0	3	0	N/A	PIGF;SUCLG1;SERPINE2;
443	0	3	0	N/A	MYO6;SAMD3;ENPP3;
107	0	3	0	N/A	NFIA;C1orf61;C1orf198;
899	0	3	0	N/A	RBM26;MCF2L;RASA3;
1275	0	3	0	N/A	RSPO4;HCK;LSM14B;
309	0	3	0	N/A	TLR10;GNRHR;KLKB1;
351	0	3	0	N/A	AFF4;RUFY1;TBC1D9B;
472	0	3	0	N/A	GLI3;MUC17;PSMC2;
57	0	3	0	N/A	SCMH1;AGT;C1orf131;
940	0	3	0	N/A	KIAA0586;COQ6;CCDC88C;
761	0	3	0	N/A	PSMA1;LRRC4C;CCDC83;
79	0	3	0	N/A	ANGPTL3;HS2ST1;GBP1;
476	1	3	0.333333	CARD11;	CARD11;HDAC9;ZAN;
409	0	3	0	N/A	OR2J3;ATP6V1G2;TAPBP;
525	0	3	0	N/A	RSBN1L;CPSF4;FBXL13;
319	0	3	0	N/A	MXD4;STK32B;SLC2A9;
1061	0	3	0	N/A	AQP8;SMPD3;MLKL;
636	0	3	0	N/A	ACTL7A;ZNF483;UGCG;
669	0	3	0	N/A	MYOZ1;RGS10;DMBT1;
1309	0	3	0	N/A	WBP2NL;CELSR1;PLXNB2;
1072	0	3	0	N/A	ALOX15;KCNH4;CACNA1G;
106	0	3	0	N/A	SYTL1;STX12;AK2;
445	0	3	0	N/A	OR11A1;IL20RA;PLEKHG1;
555	1	3	0.333333	FGFR1;	FGFR1;RP1;FBXO43;
247	0	3	0	N/A	ITPR1;IFRD2;SEMA3G;
1352	1	3	0.333333	RPL10;	HSD17B10;GPR174;RPL10;
1156	0	3	0	N/A	RNF152;SERPINB11;TSHZ1;
912	0	3	0	N/A	GPC6;HS6ST3;COL4A2;
461	0	3	0	N/A	HIST1H2BI;MDFI;MEA1;
466	0	3	0	N/A	LGSN;NKAIN2;LTV1;
1191	0	3	0	N/A	SHD;ZNF529;PLEKHG2;
187	0	3	0	N/A	CELSR3;GPR15;COL6A6;
1332	0	3	0	N/A	KDELR3;DNAL4;ACR;
1329	0	3	0	N/A	CCDC134;LMF2;SCO2;
1343	0	3	0	N/A	ZNF182;CXorf57;SLC9A6;
796	0	3	0	N/A	USP47;ZDHHC5;DAK;
743	0	3	0	N/A	DNHD1;RTN4RL2;SHANK2;
1308	1	3	0.333333	EP300;	EP300;TCF20;SELO;
1147	0	3	0	N/A	LAMA1;AFG3L2;DCC;
587	0	3	0	N/A	PKIA;TRHR;NOV;
470	0	3	0	N/A	HFE;FAM26D;HDDC2;
982	0	3	0	N/A	SHF;ALDH1A2;KIAA0101;
1237	0	3	0	N/A	PTBP1;SCN1B;LRFN1;
641	0	3	0	N/A	ZBTB5;AUH;SMC2;
335	0	3	0	N/A	DAB2;PDGFRB;ADAMTS2;
295	0	3	0	N/A	TBC1D14;SORCS2;NDST4;
1106	0	3	0	N/A	VPS53;SLC2A4;SLFN12;
380	0	3	0	N/A	FAM173B;PDE6A;B4GALT7;
346	0	3	0	N/A	EGFLAM;GRXCR2;SH3RF2;
792	0	3	0	N/A	OR51Q1;MRGPRX3;COX8A;
922	0	3	0	N/A	SMEK1;MARK3;KLC1;
1052	0	3	0	N/A	PRSS21;ARMC5;NUTF2;
506	0	3	0	N/A	MICALL2;SLC12A9;AKR1D1;
363	0	3	0	N/A	TCERG1;KCNIP1;ZNF454;
422	0	3	0	N/A	TFEB;PEX6;T;
569	0	3	0	N/A	CSGALNACT1;EXTL3;LSM1;
1084	0	3	0	N/A	RPAIN;DCAKD;UBE2Z;
415	0	3	0	N/A	KDM1B;C6orf136;IBTK;
376	0	3	0	N/A	LARS;SPINK9;FBXO38;
1169	0	3	0	N/A	SEH1L;RBBP8;HRH4;
1168	0	3	0	N/A	POTEC;TTR;PSTPIP2;
1007	0	3	0	N/A	WDR24;NMRAL1;SRCAP;
774	0	3	0	N/A	MRGPRF;BACE1;SCN4B;
256	0	3	0	N/A	KAT2B;GPR128;ATP13A5;
1230	0	3	0	N/A	HNRNPM;PGPEP1;SELV;
744	0	3	0	N/A	IPO7;OR4A16;CAPN5;
185	1	3	0.333333	ALK;	ALK;C1D;DUSP2;
953	0	3	0	N/A	SCAMP5;PTPN9;SCAPER;
990	0	3	0	N/A	APH1B;CYP11A1;FSD2;
618	0	3	0	N/A	PSIP1;RPS6;TRPM3;
916	0	3	0	N/A	TTC7B;EML1;RTL1;
1181	1	3	0.333333	JAK3;	FSTL3;JAK3;LGALS13;
790	0	3	0	N/A	HNRNPUL2;TSKU;AMOTL1;
1248	0	3	0	N/A	ANGPT4;EPB41L1;CDH22;
644	0	3	0	N/A	CNTFR;ASPN;HDHD3;
263	0	3	0	N/A	EAF2;FAM162A;LRRIQ4;
1315	0	3	0	N/A	GGA1;ARFGAP3;EFCAB6;
1269	0	3	0	N/A	PCSK2;RAE1;C20orf85;
571	0	3	0	N/A	EIF4EBP1;MRPL15;TMEM68;
930	0	3	0	N/A	EXOC5;ESR2;ISM2;
372	0	3	0	N/A	GOLPH3;C5orf51;LSM11;
726	0	3	0	N/A	ZNF214;OR8H2;SYTL2;
674	1	3	0.333333	FGFR2;	ARMC3;CYP26A1;FGFR2;
166	0	3	0	N/A	FAM110C;RNF181;DNAJB2;
469	0	3	0	N/A	NOL7;VIP;FRMD1;
393	0	3	0	N/A	MDC1;TDRD6;LAMA2;
145	0	3	0	N/A	C2orf48;THUMPD2;ITGB6;
610	0	3	0	N/A	PTPRD;MLLT3;FBXO10;
1223	0	3	0	N/A	FZR1;ZNF559;ZNF781;
207	0	3	0	N/A	UBP1;CD47;CHRD;
274	0	3	0	N/A	KIAA0232;GABRA4;WDR17;
1165	0	3	0	N/A	ANKRD29;SKA1;PQLC1;
1014	1	3	0.333333	CDH1;	RABEP2;ATP6V0D1;CDH1;
223	0	3	0	N/A	PDCD6IP;HCLS1;SEC62;
771	0	3	0	N/A	OR51S1;DCDC1;BEST1;
1264	0	3	0	N/A	EIF6;PPP1R3D;UCKL1;
1142	0	3	0	N/A	PIK3R6;ATXN7L3;FAM117A;
575	0	3	0	N/A	DECR1;RNF19A;MAF1;
936	0	3	0	N/A	AKAP5;TRAF3;XRCC3;
1327	0	3	0	N/A	CYTH4;NAGA;GRAMD4;
1179	1	3	0.333333	DNM2;	DNM2;ZNF626;FCGBP;
538	0	3	0	N/A	CDCA7L;SEPT14;TSGA13;
1379	0	3	0	N/A	AWAT2;NONO;IDS;
551	0	3	0	N/A	CHMP7;ST18;ZNF706;
970	0	3	0	N/A	SIN3A;TBC1D2B;KIAA1024;
950	0	3	0	N/A	WDR72;AKAP13;TTC23;
1290	0	3	0	N/A	DYNLRB1;KCNB1;RTEL1;
291	0	3	0	N/A	FAM53A;PARM1;DDX60L;
624	0	3	0	N/A	MPDZ;SNX30;PNPLA7;
1049	0	3	0	N/A	CHP2;LAT;RANBP10;
341	0	3	0	N/A	SLC12A7;OSMR;KIF4B;
673	0	3	0	N/A	CDHR1;GLUD1;SEC31B;
1288	0	3	0	N/A	EDEM2;RIMS4;CD40;
915	0	3	0	N/A	DACT1;C14orf39;HEATR4;
316	0	3	0	N/A	CRIPAK;UGT8;C4orf27;
814	1	3	0.333333	ARID2;	ITPR2;ARID2;ERBB3;
172	0	3	0	N/A	WDR54;RBM43;CHRND;
850	0	3	0	N/A	CCT2;NDUFA12;MMP17;
1380	0	3	0	N/A	MID2;DDX26B;PNMA5;
21	0	3	0	N/A	CASQ1;DCAF8;ASPM;
339	0	3	0	N/A	GEMIN5;CANX;RNF130;
345	0	3	0	N/A	DDX4;HEXB;PCDHA6;
561	0	3	0	N/A	MFHAS1;KCNS2;FER1L6;
605	0	3	0	N/A	HGSNAT;GLI4;DGAT1;
1217	0	3	0	N/A	C19orf52;UBA52;ZNF565;
902	0	3	0	N/A	MBNL2;DOCK9;CDC16;
1279	0	3	0	N/A	STK35;SLC4A11;SLA2;
1002	0	3	0	N/A	SRRM2;DNAH3;TNRC6A;
614	0	3	0	N/A	ZNF462;PTPN3;MAN1B1;
1349	0	3	0	N/A	IQSEC2;CPXCR1;ZMAT1;
414	0	3	0	N/A	GTPBP2;COL21A1;PNLDC1;
343	0	3	0	N/A	MARCH11;MAST4;ZNF354B;
251	0	3	0	N/A	CNTN4;RBM6;OR5H6;
237	0	3	0	N/A	ATG7;PRKAR2A;STAG1;
240	0	3	0	N/A	NR1I2;DVL3;RTP1;
689	0	3	0	N/A	NRG3;TLX1;LHPP;
340	0	3	0	N/A	RASA1;GIN1;MGAT1;
1055	0	3	0	N/A	SBK1;SULT1A2;CDH15;
576	0	3	0	N/A	ELP3;GOLGA7;ZNF704;
303	0	3	0	N/A	SH3BP2;MFSD10;NOP14;
438	0	3	0	N/A	HIST1H4D;NT5E;THEMIS;
977	0	3	0	N/A	ODF3L1;C15orf27;RLBP1;
1050	0	3	0	N/A	ZNF747;MTHFSD;FOXC2;
1144	0	3	0	N/A	RPL26;LRRC48;HOXB8;
1046	0	3	0	N/A	ACSM2B;XPO6;VAC14;
1310	0	3	0	N/A	ENTHD1;ACO2;PKDREJ;
567	1	3	0.333333	RAD21;	PXDNL;NPBWR1;RAD21;
260	0	3	0	N/A	CLEC3B;PTPN23;KPNA4;
709	0	3	0	N/A	PRKCQ;THNSL1;C10orf71;
527	0	3	0	N/A	RBAK;TBL2;AGFG2;
1195	0	3	0	N/A	ZNF57;ZNF607;CATSPERG;
1004	0	3	0	N/A	GNPTG;ZNF689;KARS;
267	0	3	0	N/A	TATDN2;GPR62;LAMP3;
1292	0	3	0	N/A	TOP1;GATA5;ARFRP1;
934	0	3	0	N/A	FLVCR2;NRXN3;UBR7;
243	0	3	0	N/A	CDCP1;RBM15B;CCDC39;
1149	0	3	0	N/A	EPB41L3;NPC1;ZNF521;
246	0	3	0	N/A	SS18L2;FSTL1;ESYT3;
1222	0	3	0	N/A	S1PR4;OR7D2;PAF1;
1158	0	3	0	N/A	PPP4R1;CEP76;C18orf8;
979	0	3	0	N/A	TSPAN3;NGRN;OR4F6;
1363	0	3	0	N/A	SHROOM4;OGT;P2RY10;
643	0	3	0	N/A	HNRNPK;FBP1;ARPC5L;
1353	0	3	0	N/A	H2BFWT;UTP14A;SAGE1;
961	0	3	0	N/A	ARNT2;ANPEP;SEMA4B;
236	0	3	0	N/A	IGSF11;SPATA16;ZNF639;
1150	0	3	0	N/A	GALNT1;KIAA1328;ST8SIA5;
180	0	3	0	N/A	HPCAL1;UPP2;IFIH1;
1178	0	3	0	N/A	COL5A3;KIAA0355;ACTN4;
907	0	3	0	N/A	EDNRB;GPR180;TMCO3;
548	1	3	0.333333	UBR5;	ZFHX4;VPS13B;UBR5;
1172	0	3	0	N/A	CELF4;ZBTB7C;SEC11C;
1373	0	3	0	N/A	WDR13;ESX1;TBC1D8B;
782	0	3	0	N/A	RPS13;C11orf87;DIXDC1;
956	0	3	0	N/A	IREB2;IQGAP1;PCSK6;
740	0	3	0	N/A	INTS5;CTSW;LRFN4;
543	0	3	0	N/A	BZW2;NSUN5;FASTK;
318	0	3	0	N/A	SLC34A2;PGRMC2;UFSP2;
1345	0	3	0	N/A	CDK16;LAMP2;GPR50;
599	0	3	0	N/A	SH2D4A;WRN;LYPLA1;
193	0	3	0	N/A	DLEC1;ADAMTS9;MAGI1;
313	0	3	0	N/A	TMEM33;DCAF4L1;SLC30A9;
373	0	3	0	N/A	FYB;RBM27;ADRB2;
1167	0	3	0	N/A	GNAL;CHMP1B;IMPACT;
1143	0	3	0	N/A	FAM101B;SLC16A13;AOC3;
722	1	3	0.333333	ATM;	AHNAK;CTSC;ATM;
285	0	3	0	N/A	FAM13A;DKK2;PCDH10;
1022	0	3	0	N/A	MEFV;PRMT7;ZFHX3;
808	0	3	0	N/A	TRIM3;TUB;CHRM4;
1268	1	3	0.333333	PLCG1;	CD93;PLCG1;IFT52;
707	0	3	0	N/A	UPF2;C10orf53;NOC3L;
1271	0	3	0	N/A	OXT;PCNA;SLC24A3;
586	0	3	0	N/A	ZNF395;FUT10;AZIN1;
1299	0	3	0	N/A	KRTAP10-3;KRTAP10-4;KRTAP12-3;
789	0	3	0	N/A	MRPL23;ZNF195;HARBI1;
564	0	3	0	N/A	RAB11FIP1;ADAM2;ATP6V1H;
1053	0	3	0	N/A	CORO7;MKL2;SEPT1;
55	0	3	0	N/A	PANK4;RNF186;RSPO1;
843	0	3	0	N/A	C1S;TAS2R8;BICD1;
1199	0	3	0	N/A	PRTN3;ZNF536;ZFP14;
544	0	3	0	N/A	NXPH1;TAX1BP1;PDE1C;
1137	0	3	0	N/A	SMG6;CCL23;DHRS11;
321	0	3	0	N/A	C4orf19;BDH2;UCP1;
327	0	3	0	N/A	C5orf42;FEM1C;ACSL6;
949	0	3	0	N/A	TLE3;MYO9A;HCN4;
516	0	2	0	N/A	INHBA;AGAP3;
1135	0	2	0	N/A	PELP1;ENO3;
358	0	2	0	N/A	CMYA5;CKMT2;
1259	1	2	0.5	SRC;	SRC;PPP1R16B;
1354	0	2	0	N/A	KLHL4;TNMD;
983	0	2	0	N/A	THSD4;LMAN1L;
45	0	2	0	N/A	OR10K2;HLX;
1192	0	2	0	N/A	KEAP1;MAST3;
1307	0	2	0	N/A	RRP1;ICOSLG;
962	0	2	0	N/A	TMOD2;IGF1R;
310	0	2	0	N/A	TLR6;BBS12;
102	0	2	0	N/A	TRNAU1AP;IVL;
384	0	2	0	N/A	F2R;GPX3;
1012	0	2	0	N/A	NPRL3;UQCRC2;
478	0	2	0	N/A	INTS1;ZNF655;
1016	0	2	0	N/A	OTOA;SEZ6L2;
1160	0	2	0	N/A	RAB12;APCDD1;
795	0	2	0	N/A	ZNF143;ANO3;
1062	0	2	0	N/A	RAB40C;RHBDL1;
1001	0	2	0	N/A	CCPG1;TEX9;
252	0	2	0	N/A	HSPBAP1;SAMD7;
1161	0	2	0	N/A	TWSG1;PARD6G;
271	0	2	0	N/A	POLN;EVC2;
596	0	2	0	N/A	FAM110B;UBXN2B;
903	0	2	0	N/A	GPC5;KDELC1;
739	0	2	0	N/A	SCGB1D1;SCGB2A1;
293	0	2	0	N/A	RCHY1;SPATA4;
890	0	2	0	N/A	IKZF4;LRRC43;
226	1	2	0.5	PIK3CA;	PIK3CA;TPRG1;
353	0	2	0	N/A	TAS2R1;GDNF;
1069	1	2	0.5	TP53;	TP53;ZNF624;
1338	1	2	0.5	ATRX;	ATRX;MAGEC2;
1175	0	2	0	N/A	RALBP1;PSMG2;
32	0	2	0	N/A	OR10K1;TAF1A;
1145	0	2	0	N/A	LPIN2;ZNF407;
1340	0	2	0	N/A	DMD;IL13RA1;
645	0	2	0	N/A	C9orf84;CACNA1B;
1018	0	2	0	N/A	IFT140;VAT1L;
1351	0	2	0	N/A	ZCCHC12;LONRF3;
186	0	2	0	N/A	CIB4;INPP4A;
1369	0	2	0	N/A	IL1RAPL1;MED14;
1305	0	2	0	N/A	SETD4;AIRE;
946	0	2	0	N/A	OTX2;CDCA4;
325	0	2	0	N/A	ADAMTS16;ADCY2;
1278	0	2	0	N/A	GPCPD1;CHGB;
820	0	2	0	N/A	STK38L;ANO6;
281	0	2	0	N/A	CXCL6;FGB;
1360	0	2	0	N/A	DIAPH2;BGN;
1138	0	2	0	N/A	TMEM95;FMNL1;
1342	0	2	0	N/A	MAP3K15;PGAM4;
1293	0	2	0	N/A	ZFP64;MC3R;
385	0	2	0	N/A	LMBRD2;SERINC5;
1382	0	2	0	N/A	ALAS2;COL4A5;
74	0	2	0	N/A	ARHGEF16;SYT6;
439	0	2	0	N/A	MTRF1L;OPRM1;
1367	0	2	0	N/A	PHEX;KIAA2022;
11	0	2	0	N/A	PLCH2;CNN3;
290	0	2	0	N/A	TMPRSS11F;TLR3;
656	0	2	0	N/A	GALT;XPA;
661	0	2	0	N/A	KCNMA1;ZMIZ1;
184	0	2	0	N/A	LCLAT1;KCTD18;
791	0	2	0	N/A	SLCO2B1;LAYN;
546	0	2	0	N/A	LFNG;CDK13;
386	0	2	0	N/A	TNFAIP8;IL17B;
413	0	2	0	N/A	BTNL2;IMPG1;
533	0	2	0	N/A	ZNF12;ZNF727;
721	0	2	0	N/A	SLC25A16;AGAP5;
374	0	2	0	N/A	CDH6;NPR3;
1262	0	2	0	N/A	ATP9A;CASS4;
999	0	2	0	N/A	SPPL2A;FAM154B;
835	0	2	0	N/A	STAC3;XPOT;
306	0	2	0	N/A	PCDH7;INPP4B;
1015	0	2	0	N/A	ABCC6;PARD6A;
457	0	2	0	N/A	TAP2;GABRR2;
60	0	2	0	N/A	IARS2;COG2;
815	0	2	0	N/A	DNAH10;EP400;
713	0	2	0	N/A	ZNF438;PWWP2B;
356	0	2	0	N/A	EGR1;ETF1;
592	0	2	0	N/A	EGR3;KHDRBS3;
265	1	2	0.5	MYD88;	MYD88;DUSP7;
600	0	2	0	N/A	WHSC1L1;SNX31;
69	0	2	0	N/A	BNIPL;PMF1;
391	0	2	0	N/A	OXCT1;DND1;
390	0	2	0	N/A	SGTB;PRR7;
1000	0	2	0	N/A	PPIB;SEC11A;
649	0	2	0	N/A	RLN1;FRMPD1;
1151	0	2	0	N/A	TCEB3C;CCDC102B;
453	0	2	0	N/A	C6orf62;PERP;
1209	0	2	0	N/A	ZNF20;NDUFA13;
1376	0	2	0	N/A	FOXO4;ARMCX5;
1216	0	2	0	N/A	KDM4B;DPF1;
917	0	2	0	N/A	ADAM20;EIF2B2;
584	0	2	0	N/A	PI15;ABRA;
1245	0	2	0	N/A	CHD6;DIDO1;
315	0	2	0	N/A	LEF1;OTUD4;
1118	0	2	0	N/A	TBC1D26;KRT25;
1355	0	2	0	N/A	SLC6A8;ABCD1;
276	0	2	0	N/A	TRPC3;KIAA1109;
418	0	2	0	N/A	LRRC16A;CNR1;
1350	0	2	0	N/A	SLC6A14;DOCK11;
715	0	2	0	N/A	GDF10;C10orf91;
279	0	2	0	N/A	HAUS3;PPP2R2C;
1189	0	2	0	N/A	HMHA1;DNMT1;
1370	0	2	0	N/A	ZNF41;KLHL13;
718	0	2	0	N/A	ATAD1;MTG1;
405	0	2	0	N/A	PGBD1;CASP8AP2;
968	0	2	0	N/A	FAH;KIF7;
284	0	2	0	N/A	ZBTB49;SH3RF1;
1378	0	2	0	N/A	SSX3;PORCN;
1242	0	2	0	N/A	CNN2;EMR1;
314	0	2	0	N/A	KCNIP4;SEC24B;
1220	0	2	0	N/A	ZNF793;CAPN12;
1344	0	2	0	N/A	RGAG1;IGSF1;
860	0	2	0	N/A	AMHR2;PRR13;
672	0	2	0	N/A	FAM171A1;ARHGAP12;
456	0	2	0	N/A	NKAPL;HLA-C;
1301	0	2	0	N/A	C21orf2;POFUT2;
697	0	2	0	N/A	NCOA4;SUPV3L1;
108	0	2	0	N/A	SYF2;VAMP4;
639	1	2	0.5	KLF4;	RAD23B;KLF4;
951	0	2	0	N/A	SPESP1;MPI;
650	0	2	0	N/A	ZCCHC7;C9orf156;
364	0	2	0	N/A	BDP1;GRAMD3;
255	0	2	0	N/A	PRICKLE2;ATP6V1A;
1341	0	2	0	N/A	BCORL1;CETN2;
1371	0	2	0	N/A	ATP6AP2;ZC3H12B;
784	0	2	0	N/A	MPPED2;RAB3IL1;
622	0	2	0	N/A	GABBR2;RNF20;
894	0	2	0	N/A	PTPN6;GATC;
4	0	2	0	N/A	PADI1;FAF1;
671	0	2	0	N/A	ADARB2;IFIT3;
942	0	2	0	N/A	ATXN3;VRK1;
270	0	2	0	N/A	FAT4;FAT1;
608	0	2	0	N/A	MOS;PENK;
606	0	2	0	N/A	GPR124;ASH2L;
342	0	2	0	N/A	SLC27A6;LECT2;
176	0	2	0	N/A	LAPTM4A;USP39;
729	0	2	0	N/A	PACS1;CPT1A;
960	0	2	0	N/A	DUOX1;DENND4A;
1155	0	2	0	N/A	ANKRD30B;CDH2;
1066	0	2	0	N/A	SYNGR3;GDPD3;
557	0	2	0	N/A	RB1CC1;TGS1;
1176	0	2	0	N/A	C18orf25;SERPINB4;
723	0	2	0	N/A	UEVLD;OR5D18;
651	0	2	0	N/A	DNAJA1;MRPL41;
654	0	2	0	N/A	VLDLR;KCNV2;
883	0	2	0	N/A	TULP3;ULK1;
871	0	2	0	N/A	MIP;FAM19A2;
1163	0	2	0	N/A	ARHGAP28;OSBPL1A;
183	0	2	0	N/A	COX5B;MLPH;
612	0	2	0	N/A	EPB41L4B;ZFP37;
529	0	2	0	N/A	NRCAM;TSPAN33;
286	1	2	0.5	FGFR3;	TACC3;FGFR3;
1258	1	2	0.5	GNAS;	CEBPB;GNAS;
657	0	2	0	N/A	TACC2;MKI67;
125	0	2	0	N/A	SEMA4F;IL1B;
908	0	2	0	N/A	TBC1D4;SOX1;
1116	0	2	0	N/A	TAOK1;TBKBP1;
1229	0	2	0	N/A	SLC39A3;SGTA;
269	0	2	0	N/A	CCDC12;P2RY13;
300	0	2	0	N/A	LIMCH1;GALNT7;
52	0	2	0	N/A	DFFB;PADI6;
1255	0	2	0	N/A	CPXM1;TRMT6;
494	0	2	0	N/A	POU6F2;SEMA3E;
602	0	2	0	N/A	ESCO2;INTS9;
424	0	2	0	N/A	FAM83B;HCRTR2;
594	0	2	0	N/A	STC1;C8orf33;
619	0	2	0	N/A	ACTL7B;UAP1L1;
998	0	2	0	N/A	CPLX3;NEIL1;
628	0	2	0	N/A	IKBKAP;PRPF4;
1298	0	2	0	N/A	TRPM2;COL18A1;
798	0	2	0	N/A	TCN1;FOLR3;
875	0	2	0	N/A	LRRK2;WDR66;
1221	0	2	0	N/A	RGL3;ZNF146;
941	0	2	0	N/A	DIO3;PLD4;
248	0	2	0	N/A	ACOX2;MYH15;
573	0	2	0	N/A	TPD52;NECAB1;
402	0	2	0	N/A	FAM50B;BACH2;
1377	0	2	0	N/A	POLA1;CXCR3;
1365	0	2	0	N/A	PLS3;MAGEA8;
881	0	2	0	N/A	AICDA;CCDC65;
900	0	2	0	N/A	IRS2;GAS6;
991	0	2	0	N/A	IMP3;AP3S2;
680	0	2	0	N/A	ASB13;SFTPD;
36	0	2	0	N/A	POMGNT1;DMRTA2;
827	0	2	0	N/A	APOBEC1;DDX11;
105	0	2	0	N/A	PIAS3;CD1B;
1356	0	2	0	N/A	ZFX;XAGE5;
797	0	2	0	N/A	CSTF3;PRDM11;
1372	0	2	0	N/A	EFNB1;PCDH19;
268	0	2	0	N/A	DCLK3;ACAD9;
360	0	2	0	N/A	ITGA1;PJA2;
1297	0	2	0	N/A	RBM12;RPN2;
717	0	2	0	N/A	RTKN2;PLEKHA1;
537	1	2	0.5	IKZF1;	IKZF1;SLC37A3;
83	0	2	0	N/A	AQP10;LAMC2;
1075	0	2	0	N/A	MYH10;USP43;
1302	0	2	0	N/A	KRTAP10-10;ADARB1;
1321	0	2	0	N/A	PANX2;ARSA;
693	0	2	0	N/A	GHITM;HIF1AN;
1064	0	2	0	N/A	KIF22;TGFB1I1;
1017	0	2	0	N/A	MVP;VPS4A;
1254	0	2	0	N/A	TAF4;PCMTD2;
971	0	2	0	N/A	FBXL22;FAM96A;
1243	0	2	0	N/A	CDKN2D;ARRDC2;
700	0	2	0	N/A	LIPJ;FAM53B;
1029	0	2	0	N/A	PHKG2;FBXO31;
679	0	2	0	N/A	AKR1E2;STAM;
308	0	2	0	N/A	TMEM156;WDR19;
687	0	2	0	N/A	RNLS;PAOX;
712	0	2	0	N/A	SEC61A2;PPP2R2D;
609	0	2	0	N/A	GOT1L1;BAG4;
811	0	2	0	N/A	DDB1;CHORDC1;
480	0	2	0	N/A	C7orf33;CUL1;
1067	0	2	0	N/A	C16orf54;WDR59;
1085	0	2	0	N/A	TRPV3;MRM1;
1065	0	2	0	N/A	CD2BP2;WWOX;
532	0	2	0	N/A	USP42;BUD31;
1303	0	2	0	N/A	PFKL;KRTAP10-7;
1384	0	2	0	N/A	DCX;ZNF280C;
77	0	2	0	N/A	SLC35D1;IL20;
621	0	2	0	N/A	RFX3;SLC28A3;
1366	0	2	0	N/A	PAK3;CAPN6;
1306	0	2	0	N/A	DNMT3L;KRTAP12-4;
1381	0	2	0	N/A	RBM10;MAGEH1;
880	0	2	0	N/A	ERP27;C12orf40;
1300	0	2	0	N/A	CHAF1B;PWP2;
781	0	2	0	N/A	ARHGAP1;CHKA;
294	0	2	0	N/A	ADH6;C4orf51;
103	0	2	0	N/A	RIT1;RGS13;
379	0	2	0	N/A	RFESD;WWC1;
810	0	2	0	N/A	AP2A2;BRSK2;
1099	0	2	0	N/A	PLD6;TTLL6;
361	0	2	0	N/A	PLK2;PPIC;
925	0	2	0	N/A	FOS;TC2N;
1058	0	2	0	N/A	PRR14;FOXL1;
708	0	2	0	N/A	VIM;SYCE1;
895	0	2	0	N/A	MGP;LTA4H;
244	0	2	0	N/A	RBMS3;DGKG;
1162	0	2	0	N/A	NDC80;CD226;
909	0	2	0	N/A	RAP2A;CUL4A;
502	0	2	0	N/A	CHRM2;UBN2;
1098	0	2	0	N/A	UBE2G1;PEX12;
307	0	2	0	N/A	ARAP2;METAP1;
428	0	2	0	N/A	TRIM27;LEMD2;
1080	0	2	0	N/A	MYH4;DNAH9;
451	0	2	0	N/A	SLC35B3;TNF;
1335	0	2	0	N/A	SYN3;TYMP;
1244	0	2	0	N/A	ZNF266;ZNF260;
873	0	2	0	N/A	PA2G4;MYO1H;
534	0	2	0	N/A	EVX1;WNT2;
1276	0	2	0	N/A	FAM65C;PARD6B;
357	0	2	0	N/A	SLC12A2;DDX46;
1347	0	2	0	N/A	MAGEE2;TMEM164;
1087	0	2	0	N/A	SLC13A5;OSBPL7;
787	0	2	0	N/A	NAT10;DAGLA;
217	0	2	0	N/A	WDR48;CD200;
593	0	2	0	N/A	CSPP1;CCNE2;
1333	0	2	0	N/A	CSNK1E;TTLL12;
448	0	2	0	N/A	ZNF318;BMP5;
88	0	2	0	N/A	PRMT6;WNT3A;
704	0	2	0	N/A	NET1;FRG2B;
528	0	2	0	N/A	TARP;HGF;
177	0	2	0	N/A	COBLL1;PDE1A;
1281	0	2	0	N/A	PROKR2;APCDD1L;
1124	0	2	0	N/A	ZNF286A;NUFIP2;
1270	0	2	0	N/A	SPAG4;SAMHD1;
921	0	2	0	N/A	DHRS7;BRF1;
78	0	2	0	N/A	SH2D5;NDUFS2;
944	0	2	0	N/A	NUMB;TDP1;
25	0	2	0	N/A	HIPK1;KIRREL;
1047	0	2	0	N/A	C16orf90;CLUAP1;
1152	0	2	0	N/A	KLHL14;TCEB3B;
754	0	2	0	N/A	ADM;ASRGL1;
238	0	2	0	N/A	ZPLD1;MYNN;
349	0	2	0	N/A	C5orf24;LRRTM2;
492	0	2	0	N/A	CYP3A5;SRPK2;
1025	1	2	0.5	TRAF7;	SPSB3;TRAF7;
630	0	2	0	N/A	GLIS3;APBA1;
914	0	2	0	N/A	IPO5;ZIC2;
1375	0	2	0	N/A	SPANXN5;TMEM31;
566	0	2	0	N/A	C8orf86;RPS20;
625	0	2	0	N/A	C9orf152;ENTPD2;
1225	0	2	0	N/A	AP1M2;SPC24;
822	0	2	0	N/A	KRT6C;ESPL1;
1173	0	2	0	N/A	DSC3;SMAD2;
1088	0	2	0	N/A	PER1;SLFN5;
768	0	2	0	N/A	GAB2;SESN3;
583	0	2	0	N/A	NCOA2;C8orf76;
1358	0	2	0	N/A	EDA2R;AR;
1289	0	2	0	N/A	C20orf141;RNF114;
1170	0	2	0	N/A	LIPG;ZCCHC2;
963	0	2	0	N/A	FANCI;CRTC3;
666	0	2	0	N/A	ARID5B;VDAC2;
948	0	2	0	N/A	ADAM10;ADAMTSL3;
1040	0	2	0	N/A	TPSAB1;MAPK8IP3;
959	0	2	0	N/A	BLM;TARSL2;
813	0	2	0	N/A	OR5B21;MS4A12;
1154	0	2	0	N/A	PTPRM;VAPA;
1256	0	2	0	N/A	ZNF133;FAM83D;
1374	0	2	0	N/A	TMEM47;PGRMC1;
1203	0	2	0	N/A	POLRMT;ZNF780B;
394	0	2	0	N/A	PSMB9;SYNE1;
549	0	2	0	N/A	CSMD1;COL22A1;
282	0	2	0	N/A	RGS12;JAKMIP1;
94	0	2	0	N/A	FCRL3;DUSP10;
289	0	2	0	N/A	ZNF595;PDE6B;
446	0	2	0	N/A	CAP2;KLHL31;
984	0	2	0	N/A	MESDC2;PDE8A;
937	0	2	0	N/A	YLPM1;SERPINA9;
865	0	2	0	N/A	SLC4A8;MPHOSPH9;
1157	0	2	0	N/A	B4GALT6;BCL2;
1060	0	2	0	N/A	PDIA2;SNX29;
893	0	2	0	N/A	FOXJ2;NECAP1;
2	0	2	0	N/A	TPR;OBSCN;
1208	0	2	0	N/A	KLF16;WDR88;
1235	0	2	0	N/A	VAV1;GGN;
98	0	2	0	N/A	MNDA;DDR2;
1010	0	2	0	N/A	ZNF768;ZCCHC14;
896	0	2	0	N/A	PTPRR;TSPAN8;
1337	0	2	0	N/A	TEX11;GDI1;
1282	0	2	0	N/A	SNRPB2;KIAA1755;
1348	0	2	0	N/A	COL4A6;SMARCA1;
1234	0	2	0	N/A	SLC5A5;PLD3;
1280	0	2	0	N/A	UBOX5;SOX18;
491	0	2	0	N/A	NEUROD6;TNPO3;
440	0	2	0	N/A	GJB7;SPACA1;
705	0	2	0	N/A	PIP4K2A;INPP5F;
976	0	2	0	N/A	DTWD1;STARD5;
604	0	2	0	N/A	PLAG1;FABP9;
553	0	2	0	N/A	FZD3;TAF2;
1102	0	2	0	N/A	SLC25A11;PNPO;
1362	0	2	0	N/A	PCDH11X;GPRASP2;
1140	0	2	0	N/A	MINK1;BLMH;
513	0	2	0	N/A	PILRA;ZCWPW1;
1141	0	2	0	N/A	DPH1;CCL14;
1336	0	2	0	N/A	TIMP3;CSF2RB;
803	0	2	0	N/A	ANO9;KRTAP5-11;
1193	0	2	0	N/A	KIAA1683;SPTBN4;
710	0	2	0	N/A	STAMBPL1;GFRA1;
550	0	2	0	N/A	PSKH2;ATAD2;
588	0	2	0	N/A	FAM160B2;CYC1;
1134	0	2	0	N/A	SAT2;SUZ12;
144	0	2	0	N/A	SPAG16;SMARCAL1;
1311	0	2	0	N/A	MYH9;MEI1;
287	0	2	0	N/A	YTHDC1;HELT;
181	0	2	0	N/A	DNAJC10;DNAJB3;
323	0	2	0	N/A	PI4K2B;MEPE;
329	0	2	0	N/A	SNCAIP;GABRP;
851	0	2	0	N/A	SLC6A13;KRT4;
872	0	2	0	N/A	DYRK4;NR4A1;
1194	0	2	0	N/A	HDGFRP2;TYK2;
642	0	2	0	N/A	OGN;C9orf43;
1125	0	2	0	N/A	GEMIN4;KRT20;
1339	1	2	0.5	BCOR;	BCOR;WNK3;
719	0	2	0	N/A	ATP5C1;HECTD2;
897	0	2	0	N/A	MYCBP2;NALCN;
720	0	2	0	N/A	CCNY;KIAA1598;
63	0	2	0	N/A	HSPA6;AKT3;
562	0	2	0	N/A	KCNU1;YWHAZ;
616	0	2	0	N/A	CTNNAL1;KIAA0368;
330	0	2	0	N/A	CCT5;NUP155;
812	0	2	0	N/A	OR4D10;UVRAG;
435	0	2	0	N/A	NRN1;MICA;
411	0	2	0	N/A	VPS52;B3GAT2;
780	0	2	0	N/A	SAA4;ALDH3B1;
1236	0	2	0	N/A	ZNF676;FBL;
16	0	2	0	N/A	MPZ;HNRNPU;
1091	0	2	0	N/A	ATPAF2;CCDC144B;
647	0	2	0	N/A	IFT74;OSTF1;
1119	0	2	0	N/A	EIF5A;UTP6;

## Sheet: BRCA_DB
Class	numDriver	numGene	Percentage	DriverList	GeneList
310	0	183	0	N/A	UBXN10;TMEM200B;CYP4Z2P;AP4B1-AS1;GABPB2;RGS18;FMOD;ELK4;ERO1LB;CTNNBIP1;RSG1;NIPAL3;PAFAH2;LIN28A;FAM76A;LAPTM5;AK2;COL8A2;TMCO2;DMAP1;C1orf146;FAM69A;KCNC4;PHTF1;MYOC;CFHR2;LAD1;MIR1231;FLJ33534;TSPYL6;RBKS;LYG2;CCDC115;SPATA3;SNORD20;GBX2;TDGF1;NICN1;HYAL3;PCBP4;ARHGEF3;RPP14;PRR23C;PLSCR4;GPR87;HRASLS;ZNF852;FAM3D;NAA50;DRD3;CSTA;CDV3;PRKCI;TMEM129;DEFB131;TMPRSS11F;EMCN;SLC9B2;HHIP;HELT;CCDC…
301	1	180	0.00555556	H3F3A;	ACTRT2;MANEAL;CELF3;ANKRD45;H3F3A;ATAD3A;VAMP3;HMGCL;FUCA1;STX12;FABP3;TMEM39B;PPIEL;CDC20;CDCP2;CTBS;F3;GSTM2;LCE4A;SPRR2D;VAMP4;FAM110C;FAM84A;UBXN2A;PTRHD1;MIR216B;WBP1;VAMP5;RPL23AP7;FNDC4;PPP1CB;BMP10;POLE4;FUNDC2P2;STARD7;ZC3H8;TNP1;CCL20;HACL1;PRSS50;CCDC12;CDC25A;SPINK8;ABHD14A;NEK4;MRPL47;HES1;FAM157A;ABHD5;C3orf62;LSAMP;ABTB1;RNF7;DOK7;GRPEL1;MIR548I2;ABCG2;ELMOD2;GYPB;CASP3;CARTPT;SLC4…
244	0	148	0	N/A	SF3A3;AGBL4;C8B;CTH;VANGL1;FASLG;CD55;NMNAT1;SYF2;ATPIF1;CCDC28B;RNF19B;PPM1J;LCE1E;EFNA3;DPM3;TMEM18;ASAP2;MTIF2;LIPT1;GULP1;EEF1B2;NHEJ1;LPIN1;MDH1;ANTXR1;ANXA4;SNRPG;UBE2E3;SPATS2L;RUFY4;NMUR1;MIR885;CCR3;IQCF1;PPP4R2;TRH;PLSCR2;MBNL1;UBXN7;TRIM71;ARGFX;TIGD2;UBE2D3;EDNRA;MRPS36;LIX1;PCDHB4;TRIM7;NRSN1;OR2H2;CDSN;FKBPL;PRIM2;OSTM1;GPR6;KIAA1919;TRMT11;HIST1H2AG;C6orf222;PRICKLE4;TOMM6;C6orf132…
111	3	147	0.0204082	ESR1;MAP2K1;MAP2K2;	GUCA2B;TYW3;DCLRE1B;CD101;MRPL9;SLC19A2;SCCPDH;CALML6;NOL9;PEX14;EIF3I;TRIT1;PLK3;SYDE2;FRRS1;TRMT13;PSMA5;CSF1;S100A1;C1orf106;TP53BP2;LBR;ARHGEF33;MOGS;ANKRD36B;CRYGD;GLB1L;TUBA4B;ALPP;PRR21;FAM179A;LGALSL;C2orf42;CXCR2P1;RARB;ZNF589;FILIP1L;ZBTB11;DNAJC19;CCDC50;RNF168;GSK3B;EHHADH;FAM114A1;BANK1;NNT;MSH3;XRCC4;CCNH;SLCO6A1;ABLIM3;LCP2;TPMT;BAK1;EYS;HDDC2;AIG1;HLA-F-AS1;MRPL2;HCRTR2;DCBLD1;ESR…
22	1	139	0.00719424	JAK1;	JAK1;ATF6;ADCY10;PLA2G4A;TPR;KCTD3;RERE;CROCCP3;COL16A1;TTC4;BRDT;OTUD7B;VPS45;PRRC2C;SOS1;KDM3A;PKP4;KLF7;TMEM169;SNX17;WDR43;STON1-GTF2A1L;ZNF638;HK2;IL1R2;SEPT10;UGGT1;ASNSD1;GPR55;ARMC9;UGT1A1;HJURP;ATP2B2;CAND2;NUP210;C3orf20;PRSS42;DHX30;VPRBP;NISCH;ITIH1;COL6A6;PIK3R4;TRPC1;OPA1;PRICKLE2;EPHA3;PROS1;PARP14;ETV5;DGKG;HTT;GABRA4;LGI2;TTC29;ZFR;F2R;APBB3;FAM114A2;FAM153B;HIST1H2BC;HLA-DRB5;LA…
62	2	132	0.0151515	GATA3;BRCA1;	DNALI1;HS2ST1;SETDB1;SELL;PM20D1;SLC26A9;SRM;CLCNKA;KDM1A;SLC2A1;C1orf194;OVGP1;ZBTB7B;ATP6V1G3;TRAPPC12;MYADML;FAP;HOXD10;UNC80;MLPH;CAPN14;SLC1A4;ASPRV1;TCF7L1;SMPD4;HECW2;WDFY1;COL4A4;SLC6A1;RAF1;SLC38A3;ALDH1L1;PRR23B;KPNA4;PLD1;LRRC15;HHATL;CYP8B1;CADPS;BBX;NR1I2;UGT2B28;C4orf17;HSPA4L;HLA-DRB1;ENPP4;SMAP1;PRSS35;GPR63;NT5DC1;OLIG3;USP45;MYCT1;FAM220A;ZNF736;AVL9;KCTD7;TAS2R3;TPK1;SOX7;SLCO5…
150	0	130	0	N/A	EXTL2;NOTCH2NL;UBQLN4;ANKRD36BP1;TRMT1L;RGS13;FAM72A;CNIH3;FAM41C;KLHL21;MAD2L2;MRTO4;PITHD1;SMPDL3B;SNHG12;PPIH;C1orf228;MTX1;TMEM9;MAP1LC3C;DCDC2C;CMPK2;CHMP3;FSHR;LINC00152;CNNM3;FRZB;IGFBP2;CAV3;LIMD1;RYK;TERC;RFC4;MIR1269A;GSTCD;MIR887;AMACR;CCL28;PMCHL2;FAM151B;HIGD2A;CSNK1G3;SPINK1;ARSI;HIST1H4K;HIST1H3J;CCDC162P;PBOV1;PAK1IP1;PPIL1;MED20;MIR25;PSMC2;NUDCD3;TMEM248;TNFRSF10B;E2F5;TMEM249;G…
17	1	115	0.00869565	ACVR1B;	ELTD1;ANKRD35;GJA8;KIRREL;RASAL2;TDRD5;MR1;SUSD4;URB2;SPRTN;TARBP1;SMYD3;SSBP3;KPRP;PGLYRP3;GORAB;NCF2;CACNA1S;SLC30A10;CAPN2;CDKL4;GGCX;GCKR;SLC4A1AP;LHCGR;FAM178B;IQCA1;KAT2B;FYCO1;HYAL2;PPP2R3A;XRN1;ALAS1;ADAMTS9;MYNN;LETM1;SLC2A9;ARAP2;PGM2;ANKRD50;CDH6;ITGA1;CCDC125;CARD6;C7;DMXL1;AFF4;MAML1;OR10C1;PPT2;DEF6;CYP39A1;FILIP1;SNAP91;NCR2;PPP2R5D;XPO5;BMP5;GJA1;PNLDC1;ACTB;ZNF12;ZNF727;BAZ1B;ATG…
78	3	112	0.0267857	GATA2;TBL1XR1;TRAF7;	CCDC27;OSCP1;COL11A1;POLR3GL;SLC25A44;KIAA1614;RNF2;EPHA2;PLA2G2D;C1orf177;WDR63;DPYD;FCGR1A;ADAR;ITLN2;CHML;PEX13;SFTPB;COX5B;MARCH7;GPR1;INHA;NPHP1;ZC3H6;SLC6A6;UBA7;TTC14;IL17RB;ARL13B;CCDC14;GATA2;TBL1XR1;C4orf29;ELF2;ZNF330;ZNF827;TRIML1;RGS7BP;CWC27;GABRG2;CCHCR1;TCTE1;MIR2113;PM20D2;ANKRD6;GLCCI1;PHF14;MALSU1;NPC1L1;AGBL3;NUGGC;INTS9;ZNF704;UBAP2;VCP;ZCCHC7;RMI1;SLC28A3;TSTD2;CORO2A;KIAA19…
32	0	109	0	N/A	C1orf94;RABGGTB;GBP5;RFX5;CD34;BROX;PSEN2;AKR7L;PHACTR4;HCRTR1;BMP8B;ITGB3BP;AK5;CDC14A;GBAP1;CFHR4;PIK3C2B;TSSC1;TBR1;DTYMK;NRXN1;RFX8;EDAR;RAB3GAP1;COL6A4P1;CCR1;AMIGO3;GRM2;ATP2C1;TRIM42;PEX5L;CPN2;GLB1;KBTBD12;RASL11B;SCFD2;STAP1;BMP3;MMAA;STOX2;MCCC2;SERINC5;MSX2;FLT4;CSNK1A1;SGCD;SCML4;TAAR5;KCTD20;TFAP2B;CYP3A5;GIMAP7;PIP5K1B;HSD17B3;ZNF782;STX17;INVS;OR13C2;CCDC3;MPP7;CSGALNACT2;GHITM;IFI…
113	0	98	0	N/A	IGSF21;SLAMF6;UHMK1;BLZF1;DYRK3;E2F2;ID3;GALE;SYTL1;NDUFS5;SCP2;HSPB11;RPF1;CLCC1;LCE6A;S100A7L2;B3GNT2;DUSP11;CXCR1;ZBED2;ANKUB1;REST;PPM1K;TRMT10A;SRA1;OR2V2;C2;FAM46A;PGM3;TRAF3IP2-AS1;TSPYL4;TAAR8;FLJ46906;TRIM27;PNRC1;ZNF117;PRRT4;ATP6V0E2;SPAG11A;UBE2V2;PSKH2;SLC39A4;AK3;ALG2;MURC;ANAPC2;RNF208;ADK;CASP7;GTF2H1;EIF3M;TCP11L1;C11orf65;DUSP8;OR52N5;CDK2AP2;KRT8;PA2G4;APOF;CREBL2;PLBD1;ADCY6;C…
65	2	98	0.0204082	CDC73;DICER1;	THRAP3;PRMT6;FCRL3;HSD17B7;RC3H1;CDC73;LPGAT1;PRSS38;SLC35E2;PLOD1;ZMYM1;DPH2;LCE2D;KCNK1;SNTG2;TP53I3;MYO3B;PELI1;RANBP2;BCL2L11;FN1;SERPINE2;ZNF197;ZDHHC3;IQCF2;ACPP;LAMB2;ATG3;SLC30A5;GFM2;CHD1;PAM;HIST1H4E;KCNQ5;DTNBP1;APOBEC2;MLIP;OR2A42;THSD7A;TAC1;LMTK2;WEE2;VIPR2;PPP1R3B;KIAA1429;TSTA3;ZNF707;NFIB;TEK;NDUFB6;CCL21;PGM5;TRPM3;ASPN;C9orf3;NUP98;TSGA10IP;APOA5;OR5AS1;CCDC87;PPP1CA;SOX5;OR10A…
242	0	97	0	N/A	CEP104;NPHS2;RAB4A;DLGAP3;MFSD2A;KIF2C;NBPF15;C1orf43;TTC34;MFAP2;ID2;ODC1;PDIA6;HOXD11;DES;ATG4B;TMEM214;DUSP2;CHCHD5;MCM6;KCNJ3;TMBIM1;SNORA75;UCN2;EBLN2;CPA3;TFRC;SENP5;C4orf19;HERC3;ALDH5A1;HIST1H1B;SKIV2L;LHFPL5;NFKBIE;RCAN2;CENPQ;TSPYL1;PEX7;CCDC28A;TAGAP;DLL1;ZNF391;GSTA3;CCT6P1;BCAP29;OR6W1P;TAS2R39;MTBP;FAM83H;DCTN3;ALDH1B1;ALAD;OR6Q1;MS4A12;B3GNT6;PANX1;OR52N4;FLJ42102;CLEC2D;CLECL1;TME…
53	0	94	0	N/A	NPHP4;HMGB4;WARS2;OLFML2B;ZBTB37;RNF207;NBPF3;RUNX3;TRNAU1AP;ZBTB8OS;EPS15;ABCD3;GNAT2;HIST2H2BF;ETNK2;UNC50;PSMD14;REV1;AFF3;NPAS2;SGOL2;SEC13;IP6K1;NT5DC2;CRYBG3;SRPRB;OXSM;SUSD5;FAM162A;HMGCS1;SV2C;MEF2C;PCSK1;LSM11;MUT;TMEM30A;IFNGR1;LTV1;TJAP1;RMND1;IL6;KIAA0895;UPP1;AUTS2;CNPY1;FAM21A;LRRTM3;CTNNA3;KCNMA1;WNT8B;IL18BP;DSCAML1;CCKBR;MRGPRX3;ARHGAP1;SLC22A12;GPR152;GTSF1;STAT2;RBM26;ATP4B;SLI…
112	1	94	0.0106383	MPL;	C1orf168;RNF115;VPS72;NUCKS1;TBCE;C1orf74;FAM89A;HSPB7;PPP1R8;S100PBP;CAP1;MPL;MAGOH;TAF13;NBPF20;PIGM;EN1;TRAF3IP1;THAP4;MRPS5;MFSD9;TMEM182;FKBP7;NIF3L1;SCARNA6;MRPS25;SEMA3B;TMF1;MCCC1;PPA2;MGARP;PGGT1B;FBXO38;UBD;RWDD2A;MRAP2;SOGA3;SLC18B1;TMEM181;TAF8;TBCC;SOGA3;RNF133;TTC26;STEAP1B;TOMM7;DKFZp434L192;CLCN1;TXNDC8;PTGR1;SLC1A1;SLC46A2;KIN;PPP2R2D;LDHC;LDLRAD3;TMEM179B;NEU3;ELMOD1;OR2D2;TPH1;…
97	0	88	0	N/A	SRSF11;GBP1P1;DAP3;LMNA;NTRK1;STX6;TRAF3IP3;TAF1A;STPG1;CEP85;ATP6V0B;YIPF1;DIRAS3;C1orf52;ATXN7L2;FAM46C;RUSC1;FMO6P;RPS6KC1;CNPPD1;ILKAP;WDR35;ZNF513;TTL;ZEB2-AS1;PRKRA;FAM126B;RQCD1;SH3BP4;ATR;MCF2L2;WDR1;AREG;ZNF622;C5orf28;NR2F1;RHOBTB3;FBXL17;UBE2D2;PFDN6;KIFC1;IYD;INTS1;SLC29A4;AASS;TAS2R40;ZNF398;R3HCC1;PROSC;ADAM5;ADAM18;KIF5B;PNLIPRP1;UROS;EPS8;ANKRD52;CNPY2;C12orf66;POU4F1;UPF3A;SMOC1;…
15	1	88	0.0113636	NF1;	PRDM2;HOOK1;GBP7;ECM1;SCNM1;LAMB3;SMYD2;ASPM;NUP133;CDK11A;PIK3CD;C1orf127;ZMYM4;PIK3R3;AKNAD1;TRIM33;TCHH;LAMC1;CNTN2;TSGA10;CCDC108;PER2;PASK;BUB1;IWS1;DNAH7;FANCD2;WDR6;MED12L;CCDC39;CRMP1;MAN2B2;WDR17;AFF1;DSPP;ADH5;MRPS27;NBPF22P;REV3L;SGK1;BTN2A2;IGF2R;SDK1;EPHB4;TNS3;ABCB1;PPP1R9A;DYNC1I1;LRGUK;TTC39B;CNTLN;ANKRD20A4;IARS;DENND5A;PTPRJ;ITPR2;RPLP0;ANAPC5;ANO2;KRT82;PPFIA2;NOS1;SUDS3;C14orf…
106	0	86	0	N/A	ZRANB2;ST6GALNAC3;LPPR4;AP4B1;SLAMF7;UAP1;UCHL5;SDE2;RBM34;DNAJC11;CELA2A;AHDC1;HEYL;MTMR11;PLEKHH2;TMEM150A;SLC4A3;FOXN2;RGPD2;SLC9A4;OSBPL6;PLCD4;ANAPC4;NAA15;FRG1;TRIO;MRPS30;MAP1B;PCDHA8;KIAA0141;TNIP1;DUSP1;MTRR;TAS2R1;STK32A;SH3TC2;KIAA0319;SLC17A4;ELOVL4;HECA;RSBN1L;MUC3A;BLVRA;SEMA3D;DLX6;KEL;PRF1;SLC29A3;FAM45A;ACADSB;VIM;IFIT1;NRIP3;OR4C46;TMEM80;EIF3F;PPP1R14B;ANKRD13D;RECQL;BICD1;MED1…
320	1	86	0.0116279	TET2;	TPRG1L;CDC42SE1;LEFTY2;GPR157;NCMAP;MIR30E;PCSK9;ZNF697;C1orf68;NR1I3;DESI2;GALM;OTOS;IL18RAP;CTDSP1;ITM2C;LSM3;MON1A;TMEM45A;TET2;TRIML2;MARCH11;GZMK;PHAX;ATG12;TMED9;CUTA;C6orf141;FAM162B;DNAJC30;PDAP1;RASA4;SFRP4;MIR653;MOXD2P;RFK;OMD;NANS;MEIG1;GDF10;NKX1-2;TEAD1;EHF;OR5D18;CFL1;EIF1AD;C11orf88;CRYAB;IGF2-AS;SERGEF;RBM4;MYEOV;ZCRB1;TWF1;MIP;NDUFA4L2;CDK4;PXMP2;SCARNA10;TAS2R46;H2AFJ;GPX2;JDP2…
12	3	83	0.0361446	FGFR2;PTPRB;GRIN2A;	GON4L;RRNAD1;ARHGEF11;PTPN14;CDC42BPA;FMN2;CLCN6;MOV10;KDM5B;RAB3GAP2;APOB;VIT;LRPPRC;ANKRD36;TMEM131;BAZ2B;MAP2;ERBB4;EPHA4;XDH;PRKCE;MBD5;XIRP2;TRPM8;SMC4;DLG1;SCN10A;MAGI1;MASP1;MUC20;POLR2B;PCDH10;MDC1;CD109;DSE;TINAG;PDE10A;NACAD;GRM3;AKAP9;FLNC;OR2F1;SSPO;PRKDC;FER1L6;ZNF462;SVEP1;SFMBT2;FRMD4A;DNA2;ADAMTS14;FGFR2;CTNND1;GANAB;ACTN3;CUL5;EXPH5;PHRF1;PNPLA2;DCHS1;LRP5;SRGAP1;UBE3B;ATXN2;GRIN…
253	0	83	0	N/A	TRABD2B;GDAP2;NHLH1;B3GALT2;MUL1;STMN1;SESN2;SNRNP40;TSSK3;LCE3B;SPRR2G;S100A6;CKS1B;CFHR1;ATP6V1C2;FAM168B;ABHD1;CCDC121;SOCS5;BRK1;GMPPB;FAM212A;C3orf58;ZIC1;CAPSL;COL4A3BP;MBLAC2;CPLX2;HFE;PERP;GBAS;PMS2P4;BET1;ING3;MIR335;PRSS58;ERI1;RAB2A;MIR30B;MIR491;RORB;OR5B17;TMEM223;OVOL1;SERPINH1;C11orf87;OR8H1;BAD;RPS6KA4;RAD9A;AIP;CREBZF;CCDC65;HOXC9;MYF6;PPP1R36;PTGR2;ZNF839;CKMT1B;SNX1;ANP32A;DDX1…
36	1	81	0.0123457	MSH2;	FAAH;KCND3;KIF1B;PADI2;EPB41;ST3GAL3;EIF2B3;HIST2H2AC;SYT2;ABCG5;CNGA3;POTEI;ZNF804A;KLHL30;MSH2;GPD2;GALNT5;UGT1A4;IRAK2;RAD54L2;ZXDC;HELQ;BBS12;ASB5;OSMR;BRD8;KDM1B;ZNF76;TMEM151B;CD2AP;NKAIN2;HDAC9;DENND2A;INMT;CAPZA2;TSPAN12;OR6B1;SULF1;FAM91A1;DENND3;SH3GL2;CCIN;GNE;FAM120A;SLC35D2;GAD2;LRRC37A6P;TBATA;HECTD2;EXOC6;NFKB2;IDE;NHLRC2;TRIM64C;LPXN;MPEG1;NCAM1;KRTAP5-4;SSRP1;RPS6KB2;ANO1;KRTAP5-…
258	0	80	0	N/A	MOB3C;POGK;KLHL20;PPP2R5A;MATN1-AS1;TXLNA;JUN;PVRL4;SOX11;TAF1B;FZD5;MSTN;CFLAR;CAPN7;TAGLN3;KY;SELT;TMPPE;HIGD1A;PSMD2;ST6GAL1;SPP1;DNAJB14;BDH2;SLC7A11;OCLN;OTP;HMP19;THOC3;COMMD10;POU4F3;CNOT8;GRK6;B4GALT7;DHX16;GTF3C6;UNC5CL;VIP;FKBP9;NPSR1-AS1;ZNF713;LEP;BPGM;THAP1;GDF6;SPATC1;CHMP7;RPS20;OR2K2;UAP1L1;MYOZ1;SFXN4;BNIP3;TSSC2;MTMR2;CMAS;MED21;LPAR5;PTHLH;CSRP2;SPRY2;GPR180;SIX1;TNFAIP2;RPS27L…
30	2	78	0.025641	CSF3R;ATM;	CSF3R;DMBX1;ANGPTL3;AMY2B;LRIF1;CSDE1;PYHIN1;KCNK2;SCMH1;TAF5L;FBXO44;AGMAT;NBPF1;SSX2IP;INTS3;OR10R2;USP21;ADAMTS4;PLD5;TPO;CYTIP;ACVR1C;CREB1;SCN3A;NCKAP1;DGKD;AGAP1;GABRR3;PLCXD2;KIAA0226;TIGIT;CASR;HSPBAP1;TNPO1;SLCO4C1;PCDHA9;ZNF300;CAMK2A;TCOF1;VPS52;KIF6;OGFRL1;AGPAT4;TCP10L2;MAD1L1;SRPK2;UBN2;PTPN12;PLOD3;CALD1;KCNK9;ARHGAP39;TTC17;ATM;DCTN2;TRAFD1;A2ML1;NR4A1;MPHOSPH9;NDFIP2;TFDP1;UBN1;R…
39	0	75	0	N/A	AMY2A;VAV3;GPATCH2;HTR1D;MYOM3;ZMYM6;ZYG11B;TCTEX1D1;TTLL7;ST7L;NPR1;ATP1A4;ZBTB41;COX20;NCOA1;SLC4A10;CTNNA2;GPAT2;HS6ST1;COBLL1;ARPP21;SCN11A;MORC1;TUBB;ITPR3;MCHR2;HOXA11;ADCY1;TTPA;WDYHV1;CCDC171;COL27A1;YME1L1;HKDC1;PLCE1;PRDX3;NUP160;EED;OR52W1;TRIM3;ABCC8;SLC38A2;STAB2;APPL2;TAPBPL;PDE3A;KRT75;RIMBP2;ERCC5;COL4A2;GRK1;SLC8A3;AHNAK2;LRRC49;THSD4;MAPK8IP3;MKL2;ZP2;DOC2A;ABCC11;GPR179;CDK12;U…
73	3	73	0.0410959	MSH6;EGFR;SRC;	CENPL;DUSP10;PGD;CATSPER4;KANK4;WNT2B;FDPS;FMO3;PARP1;SLC35F3;PSME4;CNTNAP5;ECEL1;COL6A3;MSH6;DNAH6;TUBA3E;SSFA2;PDZRN3;TMCC1;SCN5A;CADM2;POGLUT1;SLC9A9;WDR49;PHC3;SEMA6A;GABRA1;C6orf10;SEC63;HS3ST5;EYA4;BTN3A3;SYNCRIP;EGFR;ZC3HC1;SCIN;TMED4;ZNF733P;TNPO3;ZNF777;UNC13B;OR13J1;PRKACG;DAPK1;SMC2;SORBS1;DMBT1;NAV2;OR5D16;MUC2;DNHD1;SLC2A3;OTOGL;UACA;SIN3A;CCP110;GP2;USP32P1;CPD;RHOT1;ATP8B3;GPR108;O…
101	0	72	0	N/A	RAVER2;ANKRD13C;CEPT1;BCAN;OR6N1;ALDH9A1;RABGAP1L;FBXO6;TESK2;CC2D1B;STXBP3;PPIAL4G;HIST2H2BE;CRNN;FAM20B;PTPRVP;TRIB2;RAD51AP2;ADCY3;SFXN5;LONRF2;FBLN2;NCKIPSD;GRK4;DRD5;DDX4;ARHGEF28;PCDHA6;SLC36A1;PPARGC1B;C5orf60;HSPA1L;WASF1;FBXO30;JARID2;IPCEF1;CNKSR3;HEPACAM2;LRRN3;DOCK4;ST7;PAXIP1;ENTPD2;MAN1B1;FAM205A;RGP1;PTPDC1;DFNB31;PTPN5;C11orf30;OR8H2;ATL3;MMP3;CASP4;ACOT2;VRTN;SERPINA4;ABCA3;IL27;…
54	1	71	0.0140845	SH2B3;	PEA15;CENPF;KIAA0754;CHIA;VASH2;NTPCR;ATL2;DYNC2LI1;HNMT;C2orf71;LTBP1;MAP3K2;COL3A1;SPP2;NCK1;B3GALNT1;ANKDD1B;ERAP1;ST8SIA4;GIN1;E2F3;C6orf136;MYB;ETV7;C6orf89;PARK2;NAMPT;MEOX2;AEBP1;TESK1;TMEM2;TMC1;RUFY2;SYNPO2L;PAPSS2;CYP2E1;MICAL2;INSC;MRGPRX1;PRMT3;C12orf71;IRAK4;CBX5;HSD17B6;SH2B3;PRB2;DDX47;MGAT4C;PLA2G1B;FAM71D;DCAF4;ENTPD5;FLRT2;SMAD3;MTHFS;ZNF598;ZNF688;ATP6V0C;ZNF75A;ZNF597;LIG3;RUN…
18	1	69	0.0144928	ASXL1;	AJAP1;FOXD3;YY1AP1;SH2D2A;NOS1AP;SLC41A1;MRPL20;CHD5;TAS1R2;EPHB2;UBXN11;LRRC41;DCST1;KIF21B;NAV1;OTOF;DHX57;EML6;WNT7A;BSN;GPR128;ZBTB38;ARHGEF26;PTPRG;MYH15;DHX15;FRAS1;MAS1L;CFB;TUBE1;PLEKHG1;HECW1;LRRD1;BBS9;LAMB4;KCND2;CNTNAP2;VPS13B;ENPP2;SGPL1;GBF1;OR52K2;NPAS4;TRPM5;SBF2;LRP4;SMTNL1;SIDT2;KIF21A;CLIP1;ERC1;CAND1;HAL;CCDC60;ABCC4;DOCK9;DUOX2;MYO5A;MYH11;GTF3C1;PIEZO1;MYH1;KIAA0100;ZNF491;P…
35	1	69	0.0144928	ERBB2;	IGSF3;PBX1;GPA33;POU2F1;ACTN2;LYPLA2;IL22RA1;TCHHL1;CRTC2;DCST2;BATF3;FLVCR1;SMC6;MSGN1;ST3GAL5;ERMN;FASTKD1;REG1P;EIF2AK3;CNNM4;BTD;FOXP1;NGLY1;XYLB;FAM198A;GUCA1C;QTRTD1;AHR;ANKIB1;HOXA9;BRI3;RFX3;IFNA4;HABP4;EHMT1;SPOCK2;OIT3;RNLS;POLL;FBXO3;ZC3H12C;STK33;PLEKHB1;ZW10;USP28;PDE1B;PPP1R1A;PRKCH;NUMB;FAM154B;CHD2;IQCK;VPS35;ERBB2;OSBPL7;ESCO1;CDH2;SERPINB13;CLEC4M;COL5A3;PSENEN;PAF1;FCHO1;ZNF253…
91	0	68	0	N/A	SSU72;SYPL2;DQX1;ALPPL2;ING5;PPM1G;TEX261;SUCLG1;ANKRD20A8P;SLC6A11;MB21D2;WDR53;PLCD1;GPR156;CDKAL1;HIST1H4J;ATAT1;SRPK1;MB21D1;TTK;NOL7;IL17F;MIR588;MIR589;MYH16;CYP3A43;CDK5;ACER2;LRRC19;C9orf156;C10orf53;ZWINT;AKR1E2;RPP38;OR52K1;FANCF;MUS81;C11orf86;UVRAG;KDM4D;UBQLN3;OR56B1;MRGPRX4;ZC3H14;HSP90AA1;TPSB2;SPSB3;GLIS2;LOC653786;RANBP10;C16orf47;OR1D2;CAMKK1;FBXO39;ANKRD13B;DHRS11;KRTAP9-9;DSC3…
227	0	68	0	N/A	GBP3;DTL;ZBTB48;NECAP2;GFI1;LAX1;OXER1;TFCP2L1;PHOSPHO2;GHRL;KLHL18;OR5H14;GAP43;MBD4;BFSP2;ELOVL7;RAD17;ASF1A;RNASET2;TMEM184A;TRIP6;MBLAC1;NAT16;ZNF705B;JPH1;SNTG1;PEX2;NACAP1;RRM2B;ALDOB;GRIN1;SEPHS1;NODAL;CYP26A1;CALML5;SFTPD;PKP3;CYB5R2;SLC39A13;RAB1B;MMP27;SCNN1A;GRASP;TSPAN8;ACTR10;HSPA2;DIO2;ZBTB42;MGRN1;LRRC36;TAT;CTU2;TADA2A;KRTAP3-1;KRTAP9-8;NT5M;SHMT1;PRPSAP2;PPY;HMG20B;SCGB2B2;ZNF30;…
212	0	67	0	N/A	HHLA3;NUDT17;EPHX1;MIR1182;RHCE;HMGN2;PEF1;HECTD3;MYBPHL;SDC1;HS1BP3;CLHC1;FOXI3;ATIC;COL4A3;SLC41A3;TM4SF19-AS1;MIR128-2;FAM107A;LRRC34;FSCN1;YAE1D1;CCM2;HUS1;ZNF746;GGH;MAPK15;SPATA6L;MLLT3;CASC2;PPAPDC1A;KAZALD1;MMP21;CNIH2;SRSF8;GIF;HNRNPUL2;POLR2G;LPCAT3;HNRNPA1;TMEM194A;BCDIN3D;MDM2;CCDC42B;SCAMP5;COMMD4;MAPK3;GFOD2;RPL23A;KRTAP17-1;TOM1L1;DHX33;GOSR1;VAT1;RAB3D;KLHL26;PBX4;DEFB125;COX4I2;B…
56	1	67	0.0149254	KRAS;	CD2;SNX27;ETV3L;CD1C;TMCO4;BOLA1;DENND4B;ITLN1;SH3YL1;THSD7B;ACSL3;TRIM54;LIMS2;IL5RA;SEMA3F;PXK;CLDND1;COL8A1;GYG1;LRIG1;NPHP3;TBC1D19;TECRL;ACSL1;NMUR2;NSD1;AGFG2;ACHE;PARP12;GTF2I;TRPV5;ADCK5;MFSD3;PENK;NECAB1;MELK;ANKRD19P;MMP26;TSG101;PSMC3;DDI1;EMG1;TAS2R14;KCNJ8;KRAS;MYL6;RNF34;HPD;HIP1R;FBXL14;ANKRD33;LMO7;CLDN10;KCNH5;SNW1;C14orf177;NBR1;ADAM11;PRAM1;SCN1B;PAPL;RBM42;MAP3K10;HIPK4;FASTKD…
24	1	66	0.0151515	RAD21;	AMPD1;NBPF10;TARS2;ETV3;USP48;ARHGAP29;SOAT1;POTEE;FSIP2;PLEK;TIA1;PRPF40A;COL5A2;FZD7;SAG;CNTN4;DOCK3;DNAH1;UROC1;KLHL6;ADAMTS6;MEGF10;CDK19;TBP;GPRC6A;MPC1;NOD1;CFTR;EXOC4;RHOBTB2;EPPK1;SCARA3;EXTL3;DDHD2;RAD21;PCSK5;ZNF169;GALNT12;QSER1;PAMR1;CHRM1;PLCB3;MBD6;TMEM120B;SETD1B;WDR66;TBC1D15;VEZT;IQCH;AGBL1;ST8SIA2;COG7;IL4R;CTCF;TCF25;MYH2;NR1D1;DSC2;ATP5A1;MAN2B1;MAST3;VPS16;TUBB1;BPIFB1;RBL1;C…
186	1	66	0.0151515	POT1;	KLHDC7A;LSM10;SNIP1;PRKAA2;CTSK;HIST3H2BB;IRF2BP2;CPSF3L;EXOSC10;TXNDC12;B4GALT3;C1orf220;TNNI1;ELF3;MYCN;C2orf68;SACM1L;OR5K1;TMEM128;GPM6A;SEPSECS;DCTD;PJA2;PRRC1;BUD31;ORAI2;RFC2;CALCR;POT1;ZNF467;KIAA1045;CLTA;POLE3;RABL6;LCN12;OR10Q1;SDHD;PDDC1;H19;MAPK8IP1;HRASLS5;DNAJC4;RERG;LINC00477;LRMP;GPR68;C14orf142;SERPINA6;COX5A;RCN2;ZNF710;ROGDI;PRRT2;PSMD7;PABPN1L;CDK10;DVL2;SOX15;ACER1;C19orf45;…
27	1	66	0.0151515	HNF1A;	PRDM16;INPP5B;OR6K6;SRGAP2;USP24;CA14;SPRR2B;UBAP2L;TRIM46;ASH1L;DPYSL5;KHK;NLRC4;ANAPC1;NRP2;TNS1;TRIP12;NCL;COL7A1;CELSR3;RNF123;LRTM1;KIAA2018;GOLIM4;EPHA5;TMPRSS11A;FYB;HMGXB3;FAM193B;DAAM2;GPR116;GPR111;STK31;GTF2IRD2;CPA1;PTPRN2;TRPA1;GDAP1;PLEC;CUBN;ZNF438;USP47;FNBP4;VWCE;GDPD4;B4GALNT4;ALDH3B1;PPFIA1;FBXO21;HNF1A;BIN2;TAOK3;RDH11;COQ6;NEK9;TTLL5;MFGE8;FANCI;EFCAB5;KIF2B;ARHGEF15;AOC3;UBT…
292	0	66	0	N/A	CACYBP;JMJD4;SDF4;DDI2;PIGV;MATN1;SPOCD1;ADPRHL2;ZNF691;GBA;CLIP4;NXPH2;SLC38A11;FAM19A4;RYBP;ARL6;TRMT10C;GHSR;LMLN-AS1;HCG9;TREML1;HOXA4;GAL3ST4;GPR85;NCALD;COLEC10;CAMK1D;BMS1P5;HTR7;TIAL1;PTER;MBL1P;INPP5A;HTATIP2;MS4A6E;C11orf53;PPP2R1B;C11orf21;MRVI1-AS1;FGFR1OP2;PTGES3;PRIM1;LETMD1;IL22;TMEM233;MEIOB;SNN;RTN4RL1;CYB5D2;LASP1;NAGLU;FAM134C;PSMB6;SENP3;MYO1D;UNC45B;TMX3;ZADH2;FDX1L;PEPD;GMFG…
21	0	64	0	N/A	PDE4B;LRRC8D;WDR3;CYB5R1;EIF2D;TRAF5;GALNT2;DHDDS;SLC6A9;MAST2;UBE2Q1;SCAMP3;ZC3H11A;HAAO;RTN4;SMEK2;OBSL1;NRBP1;FMNL2;ITPR1;BRPF1;FAM86DP;DCLK3;EIF4A2;SLC34A2;NOA1;MTTP;ANKRD31;ITK;CYFIP2;HIST1H2AL;LGSN;SLC22A16;MED23;GRM1;PEX6;OPRM1;FRMD1;FAM188B;FAM131B;PALD1;EIF3A;XRRA1;DIXDC1;NLRP10;OR8K1;TRPC6;PDZRN4;MON2;XPOT;ITFG2;NAV3;SCARB1;SAT2;ALOXE3;MYH10;TOP3A;PLIN4;ILF3;PSMC4;NSFL1C;TTI1;RPRD1B;WIS…
20	1	64	0.015625	XPO1;	CACHD1;NTNG1;DDR2;SELE;CDK18;ZBTB17;KCNN3;MARK1;LY75;PAX3;XPO1;GALNT13;ALS2;LMCD1;CTDSPL;LTF;P2RY1;PRKCD;CEP70;OTUD4;SNX25;FAT1;ZFP57;STK38;SNX8;NSUN5;CHRM2;GIMAP2;ASIC3;CLDN12;CDK14;EPHB6;STK3;ZNF251;OPTN;ACBD5;OGDHL;MICALCL;C11orf58;EXT2;ZFP91;TRIM6;TRIM66;SYTL2;LRRK2;ESYT1;SLC39A5;C12orf56;ALDH1L2;HECTD4;KLHL1;TMTC4;ADAM21;LTBP2;MLH3;PPP4R4;HIRIP3;FUK;EMILIN2;WBP11P1;KANK3;ZNF737;TRMT6;ZFP64;
37	0	63	0	N/A	PANK4;MEGF6;AADACL4;ODF2L;LPPR5;NUF2;CR1;FGR;KCNQ4;SLC16A1;PPP1R15B;AUP1;FAHD2B;ABCB6;RESP18;LRRTM4;CUL3;ROPN1;CHST2;TMPRSS11E;H2AFZ;MANBA;PCDHA1;GNB2L1;HIST1H4D;ZSCAN16;RNF216P1;ZNF853;NUB1;KLHL9;ACO1;TOPORS;FANCG;DCAF10;SLC17A6;CD248;SLCO1B1;ABCC9;MYO1A;CCER1;PRB4;TROAP;IQCD;PSMA3;PLEKHH1;RIN3;BDKRB2;KLC1;RHCG;ANPEP;ACSM2A;SLC5A11;ITGAM;FANCA;TAOK1;CDC6;KRT36;MFSD12;PIP5K1C;FUT5;ZNF382;RIN2;CST…
26	1	62	0.016129	CARD11;	FOXJ3;NES;LUZP1;PTCH2;ZSWIM5;SLC8A1;FARP2;WDPCP;PCYOX1;IL1RL1;DALRD3;OR5H1;SENP7;CLDN18;LRCH3;USP4;ADCY5;MAP3K13;SDHAP2;MAST4;PCDHAC2;PCDHB2;PCDHB5;DPCR1;TBX18;CTAGE9;CARD11;ZKSCAN1;TRIM56;CREB5;TYW1;TRPV6;NCAPG2;PREX2;ZNF16;RANBP6;APBA1;RASEF;ROR2;GRIN3A;C9orf43;KCNK18;MKI67;E2F8;SF3B2;LAYN;A2M;SENP1;DNAJC14;LRIG3;SART3;ATF7IP;PPP1R12A;TMEM132B;CLDN6;MYLK3;ZNF441;ZNF625;DPY19L3;SUPT5H;PGK1;ARMCX…
86	0	62	0	N/A	CD58;PRPF3;SEMA4A;ADCK3;ABCB10;CHRM3;FLJ37453;PQLC2;OSBPL9;TMEM81;ADAM23;GIGYF2;EMILIN1;PREB;RAB11FIP5;SCN1A;FEZF2;C3orf30;PDIA5;ECT2;UHRF1BP1;PHACTR2;ZNRD1-AS1;CUL7;TTBK1;EFHC1;GSTA1;KRIT1;PRKAG2;KLHL7;EPDR1;COA1;ZP3;OR6V1;WDR60;ADAM2;PXDNL;NRP1;KNDC1;DBX1;HIPK3;E2F7;PAH;TXNRD1;DYX1C1;UNC45A;IGF1R;PRSS27;MVP;SHISA6;MYO18A;CWC25;MED1;KRT28;BCL6B;ALKBH5;SGCA;ADAM33;CBFA2T2;ARAF;CT47B1;MAGEA4;
100	1	61	0.0163934	GNA11;	SLC16A4;OR6K3;DISC1;ARHGEF19;SLC1A7;MCOLN2;DNTTIP2;CENPO;PTPRN;CAPN10;SLC4A5;GALNT3;ORC2;NPR3;AGGF1;FAM173B;HNRNPH1;AP5Z1;PMS2;BAIAP2L1;TFEC;RLN2;GRHPR;FAM189A2;GLUD1;FAM178A;AGBL2;RNF169;NARS2;HTR3A;CD151;MUC6;APBB1;ILK;UCP2;ANGPTL5;C1S;CHPT1;NCAPD2;CDKN1B;METTL7A;KRT83;PAWR;NOC4L;GDE1;KIAA0556;AP1G1;C16orf46;TRPV3;SP6;HOXB2;ZBTB4;KRT20;GNA11;KCNK6;FBN3;CNN1;SERTAD3;POLR2F;CSNK1E;ZC3H7B;
256	0	60	0	N/A	MMEL1;KNCN;TAL1;RAP1A;PDZK1;RGS5;GPR52;WNT9A;AURKAIP1;MAP3K6;C1orf210;AMPD2;LENEP;CSRP1;TMEM37;NDUFS1;PTPN18;BARD1;RPUSD3;NXPE3;ZNF654;CD80;ADIPOQ;NKX3-2;ANXA10;C4orf27;ACOT12;CXXC5;ARHGEF37;KCNMB1;DEK;SPATS1;OPN5;HEBP2;LRP11;MLANA;IFNA7;IFNA10;ENKUR;SLC25A16;LRRC20;FERMT3;PPME1;METTL20;GXYLT1;SYCP3;C12orf42;C12orf57;PHC1;MIR617;COQ5;DAOA;PROZ;RNMTL1;KRTAP3-3;GPX4;CSNK1G2;ZNF57;HCK;PPDPF;
13	4	54	0.0740741	ARID1A;MET;PTCH1;ARID2;	VPS13D;IFI44;SYCP1;CEP350;PER3;ARID1A;PKP1;IFT172;LRRTM1;TBC1D8;SYN2;ABI3BP;IGSF10;FNDC3B;ESYT3;PIK3CB;ZNF366;IQGAP2;PCDHA7;PEX1;SERPINE1;HIP1;MET;ABCA1;IKBKAP;MPDZ;KIF24;IL11RA;C9orf131;ALDH1A1;PTCH1;ABCA2;ARMC4;CHUK;OR5D14;MYO7A;ARID2;NUAK1;GOLGA3;MDM1;SBNO1;PIWIL1;UNC13C;SLTM;ADAMTS17;SRRM2;SMG1;TMC7;PRKCB;APOBR;EFCAB13;MBTD1;ATXN10;TUBGCP6;
88	0	53	0	N/A	SSR2;DARS2;SCNN1D;CAMTA1;SLC45A1;FAM131C;SARS;NR5A2;CAPG;FAHD2A;SLC11A1;MST1;WWTR1;SLC2A2;LAMP3;CEP19;PIGZ;ARHGEF38;SMARCA5;ABCE1;KLKB1;MDGA1;TAAR2;LRRC73;MLLT4;ZKSCAN5;TRIM24;PDE1C;TSGA13;ERMP1;CA9;SEMA4D;FGD3;CALCA;OR4C16;OR5L1;RPLP0P2;PAK1;ASUN;C12orf40;WSCD2;RBM19;HCAR2;MRPL51;ATP2A2;KSR2;DNAJC7;SCRN2;TXNDC2;ADNP2;IZUMO4;ZNF77;FBXO27;
116	1	53	0.0188679	CUX1;	RBM8A;CERS2;CADM3;ESPN;VWA5B1;CELA3B;ASAP3;PODN;GPR61;LIN9;DTNB;HADHB;MAT2A;CHRND;TPRKB;GPR17;HGFAC;BOD1L1;CCNB1;FAF2;HIST1H2AK;WISP3;ELOVL5;KLHL31;TAS2R16;IQUB;TBXAS1;VWDE;C7orf31;WBSCR28;CUX1;GIMAP8;DCAF12;ARHGEF39;ZBTB6;OR52M1;PARVA;OR10AG1;RARRES3;C11orf24;PLEKHD1;DDX24;CYP1A2;ACSBG1;ALDH3A2;KAT7;MYO1F;ACP5;COMP;KCND1;MORF4L2;DCX;NSDHL;
34	0	51	0	N/A	SYNC;YBX1;ILF2;CFH;ATP2B4;CIB4;INPP4A;FASTKD2;TBC1D5;CCR2;FBXW12;GPR149;CNOT10;ATXN7;PARP15;ITGB5;SERPINI2;NKD2;PDLIM7;GARS;CLDN4;DENND4C;C9orf72;PNPLA7;BMS1;TDRD1;SOX6;OR5D13;SNX32;CHORDC1;RDX;OR52D1;OLFML1;OR5J2;PTPRO;BCAT1;SHMT2;IKBIP;FAM186B;GAS2L3;MON1B;GAS8;CHRNB1;ASIC2;LDLR;EPOR;ZNF461;MAVS;CHRNA4;ARHGEF9;RPS6KA6;
45	1	51	0.0196078	PAX5;	ZNF687;PI4KB;LRRC71;TOR1AIP2;FAM129A;CDK11B;SERINC2;CAMSAP2;LYPLAL1;KMO;TMPRSS7;DTX3L;LPP;GZMA;PAPD4;NRG2;HIST1H1C;ZBTB24;VNN2;PAX5;ZNF658;GKAP1;SPTLC1;FAM120AOS;KIAA1462;STOX1;NOC3L;SEC23IP;CCDC34;ZP1;DPP3;SLC15A5;PPM1H;TGFB3;KIF26A;RNF111;DPP8;DENND4A;HDGFRP3;ACSM1;SPNS1;TRAF4;MYO19;LPPR3;APC2;ZNF585A;ZNF429;ZNF726;ZNF780A;MKKS;EPB41L1;
42	0	50	0	N/A	INADL;GBP2;SNAP47;EXOC8;ZNF683;TINAGL1;IVL;TATDN3;ATP6V1E2;DGUOK-AS1;ASTL;RAB6C;CAMKV;ABHD6;MSL2;EIF4G1;EPHB3;DMGDH;TMEM232;DEFB113;CTGF;CCR6;KDELR2;HGF;POLR2J;ASB15;WDR86;HNRNPA2B1;CPED1;PODXL;KCNU1;SNX31;FOCAD;GNA14;FANCC;ANKRD26;CYP2C18;NELL1;SIK2;SLC25A22;DLG2;HTR3B;TM7SF3;NABP2;PTPN6;DAZAP2;PARPBP;PPIP5K1;ELL3;FBN1;
90	0	48	0	N/A	TNFAIP8L2;MNDA;LRRC52;SERPINC1;ENAH;HIST3H2A;HES4;HES3;AKR7A3;C1QA;RIMKLA;EBNA1BP2;ARID5A;PSD4;RPRM;TRAIP;IQCF5;C5orf22;SLC35A4;ADRA1B;PRR7;HLA-DRB6;C6orf57;TPD52L1;KATNA1;WIPI2;SYPL1;VDAC3;TRIQK;GPR20;RDH10;ODF1;NOV;MIR1296;C10orf55;PSMA1;MIR670;FAM180B;IFITM10;TSSC4;PRKCDBP;SAA3P;HTR7P1;SOCS2;VSTM2B;LRFN1;SSX1;VMA21;
44	0	47	0	N/A	FCRL2;C1orf198;ZP4;SFPQ;ZMPSTE24;ECHDC2;PKLR;PPOX;ANGPTL1;PTPRC;PRELP;PRKD3;PIKFYVE;RBM44;NEU4;GRIP2;NBEAL2;DZIP1L;KIAA0825;FCHSD1;CLIC5;BAG2;PHF3;SEPT7;CCDC146;KIAA1324L;SAMD9;GSTK1;FABP5P3;FAM86B2;ZFP41;ITIH5;SLC18A3;JMJD1C;ASCL3;KIAA1549L;KDELC2;PPFIBP2;C11orf70;C14orf37;ADSSL1;DMXL2;WDR72;DIS3L;SEMA7A;SEBOX;KRT15;
290	1	46	0.0217391	MYD88;	C1orf122;ACBD6;C1orf140;UBE2J2;SLC25A33;CCDC24;BSND;S100A2;SHC1;RNPEP;CYP4F30P;METTL21A;FOSL2;RHOQ;MYD88;PODXL2;GUSBP5;SPCS3;CYP21A2;SLC17A5;PEX3;GTPBP2;RRAGD;IQCE;PUS7;HIBADH;OR9A2;AGAP4;MTRNR2L5;DPYSL4;LMO2;BTG4;CTDSP2;PLEKHG7;C15orf59;CYP1A1;BCL2A1;HSD3B7;SDR42E1;VAMP2;NBR2;MBD3L5;ICAM3;WTIP;APOBEC3A;HDAC10;
61	0	45	0	N/A	KCNAB2;CRYZ;HAO2;HSD3B2;PRCC;OR10J3;C1orf111;PFKFB2;RD3;RGS7;NCDN;OXCT2;AGL;SNAPIN;IL6R;KRTCAP2;FAM228A;CD8A;CDHR4;PARP3;OR5H2;HIST1H1T;MAP7;CAP2;HLA-DQA2;ICA1;TMEM106B;POLD2;OPN1SW;MKLN1;FDFT1;MTUS1;PLEKHF2;IFNK;WNK2;NEUROG3;ECD;CCDC7;IFIT3;ZNF408;OR5F1;RBP5;ZNF385A;PSMA7;LAMA5;
246	0	45	0	N/A	SLC30A7;C1orf61;CD48;TFB2M;ICMT;MIIP;FBLIM1;CAPZB;BMP8A;HAX1;CPSF3;PDCD1;CALM2;NMS;HOMER1;SPATA24;NDUFS6;SGTB;SLC25A27;SMPD2;CCZ1;LRRC17;AKR1D1;ASB4;ACN9;FEZF1;ESCO2;ZNF703;SNAPC3;GAS1;OR52A1;B3GAT3;TTC12;IAPP;RIC8B;ORAI1;PSMD9;FBRSL1;RAD52;C3AR1;WNT10B;LLPH;GALNT4;CCDC64B;NOB1;
40	0	45	0	N/A	C1orf174;CYP4X1;PIGR;MMACHC;ATP8B2;FCGR2A;KANSL1L;FAM134A;SNED1;EHD3;ORC4;BCS1L;OR5K3;EFCAB12;TREML3P;LPA;RPS6KA2;CCZ1B;ZNF3;GIGYF1;PRSS55;VPS37A;FAM170B;A1CF;CCAR1;FAM160B1;CCDC172;CRY2;ACP2;OR5M3;TBC1D10C;TMEM19;RNF10;ZDHHC1;VAC14;GUCY2D;KRBA2;KIAA1683;ZNF507;RHPN2;DMKN;PDRG1;FER1L4;KRTAP10-7;KRTAP10-9;
224	0	43	0	N/A	RPE65;PSMB4;CD84;C1orf226;ZMYM6NB;KISS1;CNIH4;RSAD2;PTH2R;TWIST2;EAF1;ACTL6A;POC5;RASA1;MYLK4;TDP2;HIST1H4L;OR12D3;LINC00326;TMEM217;SLC22A1;PACRG;OR8H3;MMP12;TAGLN;KLRF1;TAS2R13;TCHP;YEATS4;USP44;EXD2;FAM161B;KCNK10;CINP;ERVK13-1;EDC4;KRTAP4-4;KRTAP16-1;OR7G2;PLEKHF1;SLC5A1;ACO2;ARHGAP8;
123	0	43	0	N/A	DDX20;ANKRD34A;ATP1B1;XKR8;LCK;RGS8;LGR6;PLEKHB2;TTLL4;IL18R1;SLC5A7;GRB14;NEUROD1;CSPG5;SLC25A20;GP5;SNRK;SEC61A1;GPBP1;CRHBP;RNF14;BTNL3;ZBTB12;GLP1R;KIF13A;SLC22A2;XKR6;FAM167A;FABP12;TSPYL5;ZHX1;AGAP6;FAM149B1;CAMK2G;JAKMIP3;KRT76;SLC6A15;SLC5A10;TBC1D3B;LIPG;FBXO15;MOSPD1;SLC9A6;
47	0	42	0	N/A	PTGER3;PIGC;IER5;DISP1;PYCR2;UBE4B;FAM151A;RTCA;ITGB6;SPEG;SATB1;LYZL4;FAM208A;MRPS22;CDH9;HMGCR;BYSL;ZNF318;HOXA-AS2;TMEM120A;DPY19L2P4;ZNF862;CNNM1;NOLC1;PTPRE;IGSF22;AMOTL1;RBM4B;CASP5;GYS2;HSP90B1;ATN1;NUP107;LRRC10;RPL13AP3;RBM25;SPATA7;FKBP8;ZNF780B;SIRPB1;HSPA12B;TPX2;
189	0	42	0	N/A	C1orf87;POLR3C;ISG20L2;WNT3A;TANC1;PRKAG3;C2orf16;RAB1A;KIF5C;TMPRSS11D;LRP2BP;BRD9;RBM27;PHF1;MOXD1;NCF1;DTX2;LYN;RPL7;DKK1;BCCIP;CALML3;ZNF33B;FBXW4;MS4A10;MAP4K2;OR52R1;DCDC1;RPAP3;ALKBH2;TULP3;LGR5;NTN4;EP400NL;DCT;MBNL2;FARP1;CLYBL;ZIC5;LINC00521;SERPINA9;BDKRB1;
43	0	41	0	N/A	C1QB;GPSM2;SMG7;KCNH1;FAM71A;CCDC85A;FANCL;PUS10;C2orf15;IHH;CCNT2;B3GNT7;ERC2;IQCG;LAMA2;ULBP2;POLH;ROS1;TRIM73;WNT2;TRIM73;PLAA;CREB3;C9orf85;NUMA1;BACE1;PGA3;TIMM8B;ERBB3;STAT6;METTL21B;APAF1;CRY1;ARRDC4;LRRK1;SHPK;KCNJ12;ALOX12;CNTROB;SLC14A2;ZBTB7C;
283	0	41	0	N/A	LACTBL1;PTP4A2;KPNA6;KLF17;DIO1;PTCD3;MRPL35;RPE;DNAJC5G;SUMO1;CCR8;U2SURP;THPO;TAF9;SNCB;TRIM36;FBXL21;DPY19L1;RASA4CP;PSPH;POMZP3;STEAP2;GTPBP10;PDK4;FZD3;SPAG1;DNAJA1;SPIN1;SYNJ2BP;LIN52;LINC00618;JAG2;PRSS33;CHST4;HSD17B2;SLC38A8;MNT;STH;TBKBP1;ELANE;ACSBG2;
118	0	38	0	N/A	FCGR1B;INSRR;TSNAX;FCN3;RNU11;ERI3;TMEM53;SERTAD4;RAB10;TSN;UPP2;MTHFD2;FABP1;UNCX;RPA3;CDCA7L;JAZF1;ANKRD7;XRCC2;PRPF18;HPS6;CPSF7;FOLR3;P2RY6;RAB38;HIST4H4;PGAM1P5;C12orf65;CLDN9;TGFB1I1;SERPINF2;OVCA2;SHBG;NTN1;FUT3;PDCD2L;GSS;ADRM1;
164	1	37	0.027027	MEN1;	NFIA;C1orf141;RBM15;FAM63A;CCDC66;OR5H6;FAM86HP;DCUN1D1;ATP13A5;ZCWPW2;TGFBR2;SEC22C;HCN1;ISL1;DDC;GALNT11;FAM219A;SMC5;SPON1;OR4C11;BSCL2;MEN1;ALG9;CNGA4;PCF11;ACRBP;GPD1;TPCN1;ISM2;SMEK1;PAPOLA;CD19;STX4;ZNF260;FBXO17;NPHS1;NUMBL;
77	0	37	0	N/A	AK4;TUFT1;KIAA2013;LRRC8C;CFHR3;SPTBN1;FAM138B;MYL1;AQP12B;ATP6V1B1;CCDC141;INPP1;ATRIP;TBC1D23;ARSB;TMCO6;SNX10;ANLN;SLC22A18;OR56A1;DHCR7;TMEM117;MYL6B;KERA;P2RX7;HCAR3;TIMM22;USP43;MYO15A;RUNDC1;LUC7L3;GALNT1;RTTN;ZNF823;IL12RB1;SLC4A11;FAM182A;
157	0	37	0	N/A	SAMD11;BSDC1;ZBTB8A;TEX35;MRPS9;GPBAR1;SUCLG2;ALG1L;ASTE1;CDK7;ATP6V0E1;DRD1;TRIM52;HOXA6;SLC25A13;EN2;MIR27B;KIF12;STIM1;TRIM51;OR9Q1;MOGAT2;OR9G4;GSTP1;TMEM126B;AP5M1;FOS;NDUFB1;PRSS41;SLC12A4;SLC7A6OS;HSBP1;CBFA2T3;ORMDL3;KLHL11;RAVER1;ZNF529;
139	0	35	0	N/A	MCL1;CHIT1;RAP1GAP;MDS2;HSD3B1;LCE3D;SPRR1A;SLC27A3;NDUFS2;NFKB1;PLK4;ZBED3-AS1;CPEB4;RPL37;NUDCD2;COL11A2;VGLL2;HOXA3;SEPT14;GTF2IRD1;AKR1B1;RARRES2;DPPA3;SYT10;LHX5;CSRNP2;ATF7;PATL2;ALDH1A2;RAB11A;GOLGA6L10;CCNE1;ZNF599;GID8;BIRC7;
251	1	35	0.0285714	DNM2;	TRIM45;RCSD1;TNFSF18;SNORD79;NPPA;GJA9;RAB3B;SPRR3;BPNT1;WDR54;STK16;OR6B2;TADA3;NKIRAS1;RPL24;LMBRD2;SCAMP1;ERGIC1;TSPAN17;NUPL2;NSUN5P2;SNORA14A;EGR2;ASCC1;PYGM;SYT12;LYRM5;RHOF;CCNF;NQO1;PMP22;CCL15;DNM2;CRTC1;HAPLN4;
299	1	35	0.0285714	SMARCA4;	WRAP73;C1orf110;ILDR2;TRIM63;MIR555;APOA2;EFHB;TMEM89;RFT1;ANXA2R;SERF1B;SFXN1;HIST1H2AC;SNRPC;ECHDC1;VTA1;HLA-J;GUCA1A;STAG3L1;STAG3L1;OR2F2;STOML2;MIR24-1;MSANTD3-TMEFF1;CRB2;SPCS2;FDXACB1;ZBTB25;MIR342;CYB5D1;TMEM101;SMARCA4;LPAR2;DEFB128;DEFB118;
147	1	34	0.0294118	DAXX;	SLC35D1;ANXA9;FAM163A;MIB2;TNFRSF9;RIMS3;ZMYND12;CLDN19;TMEM69;PARS2;AMIGO1;EPS8L3;S100A7A;GLUL;MEIS1;FIGLA;MERTK;DAXX;CEP57L1;REPS1;ZNRF2;ZNF107;MRPL15;UTP23;OR6A2;OVCH2;CCDC90B;RPL13P5;CCDC38;TRIM72;CTRL;ARRB2;ERAL1;FKBP10;
250	0	34	0	N/A	SLC25A24;MEX3A;YOD1;PLEKHG5;ALPL;KIAA1522;MIR1302-3;COPS8;TMEM43;DAZL;SOX4;ECT2L;LATS1;ERVFRD-1;MAD2L1BP;MIR3144;NDST2;CACUL1;TSPAN4;HBBP1;CABP2;NCKAP1L;LOC100505978;RPL6;SELPLG;RAN;ARPP19;SNORD16;C15orf32;VIMP;KCTD5;PLEKHG4;MIR195;CCL2;
93	1	33	0.030303	STAG2;	PRUNE;FAIM3;CD1E;DCAF8;RHD;KDM4A;KLHDC9;FEZ2;ABCG8;CHL1;ANKRD28;DNAJC13;TNFSF10;ATP11B;BTNL2;SLC29A1;ARMC2;PTCHD3;RHOBTB1;NR1H4;USP30;GPR133;SYT17;ZC3H18;SRCIN1;TRIM25;C20orf194;GDAP1L1;STAG2;NAA10;ESX1;IL13RA1;DDX26B;
192	1	33	0.030303	IKBKB;	ATAD3B;DNAJC16;PTGFRN;ALLC;CRYGC;AGXT;DARS;ALS2CR11;KALRN;CHRD;C1QTNF3;F2RL1;FGFR4;ACSL6;GABRA6;DDX41;OR2B2;PPP1R10;ZNF655;TMEM209;LANCL2;ESYT2;IKBKB;ATP6V1C1;ASIC1;PTPRQ;WSB1;DHRS13;L3MBTL4;ANKRD62;SLC23A2;IFT52;TAF4;
210	0	33	0	N/A	SPATA6;PSMD4;FCRL1;ARF1;LRRC2;GXYLT2;ANKS1A;ARMC12;FOXO3;CDC40;STX11;CDK13;FASTK;RP9P;POLR2J4;PON1;ANK1;HOOK3;FBXO32;COL22A1;CDC37L1;FAM166A;AMN1;FBXW8;CLK3;TICRR;TERF2IP;SPG7;GLOD4;CRLF3;MPP3;CARM1;SYNE4;
55	0	33	0	N/A	MAGI3;NPL;KIF14;NFASC;HHAT;WDR64;FAM150B;PUM2;THUMPD2;DAPL1;ZFAND2B;ADD2;DNER;EPHA6;NDUFB5;SLC4A7;SPICE1;KBTBD2;NPTX2;PTPRZ1;NUCB2;PIWIL4;SLC35F4;TTC7B;GABPB1;ZNF592;STUB1;GNPTG;PDPK1;FOPNL;DHX38;TMEM220;KRT9;
288	1	32	0.03125	FOXL2;	UTP11L;BNIPL;OAZ3;TMEM201;RPS10P7;SULT1C2;GTDC1;IL20RB;FOXL2;MUC13;SERPINI1;ECE2;HIST1H4G;HIST1H2BN;PTK7;GSTA2;FBXO9;GABRR1;CD59;NNMT;OR52B6;SPI1;FKBP11;TMPRSS12;GATC;PKMYT1;MC1R;TBC1D28;PYY;DCAKD;KHSRP;OR7E24;
52	1	31	0.0322581	TSHR;	ZC3H12A;DEPDC1;ASB17;CASQ2;TNR;SLC30A1;C1orf64;ZNF436;TCEB3;WDR78;TGFBRAP1;SESTD1;MFSD6;UGT1A3;VILL;MYLK;EEFSEC;TRA2B;C4B;SENP6;C4B;MSANTD3;CYLC2;FAM90A1;PRPF40B;DAO;ACTN1;TSHR;ZNF594;CCL13;GRN;
281	1	31	0.0322581	ACVR1;	AKIRIN1;SMAP2;PRDX1;TSPAN2;LCE1D;SMCP;OR10X1;POMC;LBX2;SLC35F5;ACVR1;GPN1;YPEL5;TGFA;TPPP;TNFAIP8;IFNA8;SHC3;OR13C3;SAA2;C1QTNF4;MS4A15;FUT4;PEX16;FAM86C1;LTA4H;POLR3B;ATP5G2;C12orf45;DDRGK1;GMEB2;
137	0	31	0	N/A	CLCA1;GBP6;HIPK1;CR1L;MTHFR;TNFRSF8;EPHA8;REG3A;ARL6IP6;C2orf47;PSMD6;KBTBD8;UMPS;CDC20B;RIOK2;TP53TG1;COPG2;ACTR3B;SDR9C7;DRAM1;PFAS;SPDYE4;KRT16P1;VPS25;MATK;ZBTB32;EIF4ENIF1;MEI1;PACSIN2;IGSF1;BRS3;
266	0	30	0	N/A	MRPL37;LRRC8B;SLC44A3;CHTOP;ARL8B;ZNF717;GK5;TRIM38;ENPP5;TUBB2B;PGBD1;HOXA1;ZPBP;FAM3C;ZNF783;DNAJB6;PEBP4;PDP1;LY6D;OR51G2;FAM111B;STARD10;VDR;TRPV4;EMP2;C16orf54;SNTB2;TMEM74B;SLC17A9;EEF1A2;
211	0	30	0	N/A	AIM2;TNFSF4;KLHL17;NASP;CLCA4;LINC00265;SEMA3E;RAPGEF5;LSM5;ZNHIT1;FOXP2;MCM4;TP53INP1;CYHR1;IFNA2;PIGO;IPMK;CYP2C9;PYROXD2;SPTY2D1;PDE2A;OR52N2;CCDC67;KLRF2;CYP27B1;NXN;PLD2;CD68;GPI;ZNF781;
51	3	28	0.107143	ATP1A1;IDH1;PBRM1;	LRRC7;ATP1A1;RPRD2;POGZ;CTSE;UROD;ROR1;FNBP1L;SASS6;PBXIP1;PNPT1;IDH1;EHBP1;CCT7;GCC2;SP100;PBRM1;ACAD11;OXCT1;PCDH1;TYRP1;TBC1D2;MYPN;PPA1;CTR9;FADS2;MKNK2;ADAMTS10;
254	1	28	0.0357143	HRAS;	FOXE3;GPR89A;TIPRL;AIM1L;LCE5A;TOMM40L;ARPC5;KIAA1143;NME6;TEX264;CX3CR1;ZDHHC23;MTMR12;SPATA9;OR12D2;FLOT1;ULBP1;MRPL14;TFAP2D;CHCHD2;STEAP1;TMEM140;HRAS;SLC22A24;MFAP5;THAP2;MYO1C;TLCD1;
132	0	28	0	N/A	SH3D21;DNAJC6;IFI44L;CCNL2;TNFRSF1B;GPR3;YTHDF2;GPBP1L1;KIF3C;TFPI;EIF4E2;GPR35;AFTPH;PPP3R1;MXD1;ZNF2;DIRC1;CXCR2;CCDC51;GNAI2;WNT5A;NCBP2;HIST1H2BE;HTR1B;LDHD;CTRB2;SNORA67;LRRC48;
145	1	27	0.037037	STAT3;	FHL3;C8A;TMEM50A;CHI3L2;TMEM79;LETM2;LY6K;MASTL;ZNF22;MACROD1;DNAJB13;CCDC89;GALC;BTBD7;SHF;SNX22;UBE2Q2P1;MPV17L;LCMT1;KDM8;PLXDC1;STAT3;NOG;PSMF1;ITPA;GDF5;OPRL1;
69	0	27	0	N/A	IFI16;RXRG;NME7;KLHL12;ZYG11A;SHE;PTPN7;MDM4;EXO1;CNTN6;COPB2;PCOLCE2;BTN2A3P;TREML4;MIR204;ANXA1;FKBP15;RAG1;NXPE4;PKD1L3;PLCG2;ZMYND15;TNFSF12-TNFSF13;ENTPD6;SLA2;GPR50;CNGA2;
58	0	27	0	N/A	TTF2;HORMAD1;FBXO2;PABPC4;SGIP1;CRB1;CCDC74B;RAPH1;WDR48;TTC21A;RASGRF2;PCDHA12;ZBTB9;KCNK5;DOPEY1;IL20RA;NTRK2;COL15A1;LAG3;ZFC3H1;SPPL2A;ITGA11;LRRC8E;OR7G3;YIF1B;APBA3;ZNF878;
265	0	27	0	N/A	OR10T2;C1orf131;MTOR-AS1;TMEM82;RRAGC;SNORD46;LCE2C;PCBP1;SPR;SEMA3G;RPN1;PCDHA3;RNF44;MPP6;LINC00174;SH2B2;HILPDA;ITGA5;ZC3H10;PRSS53;CALB2;C19orf66;WDR88;YWHAH;C22orf42;POLR3H;CRELD2;
115	0	27	0	N/A	APITD1;GNB1;APITD1;CYP1B1;UBE2F;MAPRE3;CNRIP1;POLR2D;PRRT3;OXNAD1;TSLP;GPX3;FABP7;PDE7B;TSPO2;MEA1;GPR31;FTSJ2;PCOLCE-AS1;AP1S1;CNOT4;PMS2P3;DLD;AQP3;MRPL50;IFFO1;EMP1;
121	0	27	0	N/A	ZSCAN20;RBMXL1;CD1A;MTR;GABRD;DFFA;TGFBR3;SLC6A17;DDX59;LINC00303;COMMD2;B3GNT5;ADCYAP1R1;SSBP1;ABI1;FAM21C;AGAP5;OR4A5;STX3;TAS2R42;CCDC53;PCNXL4;PPP2R5E;ZFYVE1;TDP1;SGSM2;TP53I13;
31	0	27	0	N/A	PTPRU;CYP4A11;TNN;NID1;LRP8;VCAM1;ASXL2;POLR1A;TMEM247;KANSL3;EIF5B;PMS1;ZNF142;CNTNAP3;KIF27;FAM13C;PIPSL;RPH3A;CHFR;PROX2;CEP128;FXR2;CHD3;SUZ12;GFAP;SPTLC3;KCNB1;
81	0	26	0	N/A	EMC1;TEKT2;CDC7;WDR92;RBM45;GTF3C3;KLF15;CCDC37;KLHL24;HIST1H1E;TXLNB;RAET1K;SUMF2;GPC2;C8orf31;CYC1;TRIM49C;DDX10;BBS10;AMDHD1;TRIM16L;RHBDL3;FITM2;ZNF512B;FHL1;MAGEA3;
127	0	26	0	N/A	MITF;NIT2;UBP1;CCDC36;SMARCAD1;IL15;DAB2;SLC26A2;NT5E;HEY2;VNN3;SYCP2L;LPAL2;P4HA1;CPXM2;ZDHHC5;ACAT1;SOAT2;ERP29;NDUFA9;RNFT2;SNRNP35;FBXO22;CRABP1;NSRP1;ZNF385C;
202	1	25	0.04	RPL5;	S1PR1;RFWD2;TROVE2;NADK;SPSB1;MASP2;COL9A2;EDN2;RPL5;RHOC;MIR190B;INO80B;CCDC148;YIPF4;INO80B;ZNF385D;C3orf36;IFNA6;CLIC3;ZNF768;CENPBD1;SULT1A1;CFDP1;NUP88;DRG2;
142	0	24	0	N/A	MSTO1;LMX1A;DVL1;PUM1;IPP;LCE2B;PCBP1-AS1;CXCR4;OR5K2;TM4SF1;RHBDD2;DNAJB9;RHOT2;DNAJA3;SHCBP1;NETO2;MLYCD;OR3A2;MMP28;KRT24;KRT42P;EIF1;BLMH;WFIKKN2;
259	0	24	0	N/A	KHDRBS1;FNDC5;MRPL53;TANK;ZNF512;EPAS1;VWC2L;ARL15;SNORD96A;GPLD1;KHDRBS2;PLAGL1;COBL;PTN;ADRB3;PPAPDC1B;IFNE;HNRNPK;DIRAS2;SPAG6;TIMM23;C17orf85;SPNS2;EME1;
46	0	24	0	N/A	HIVEP3;C1orf101;MDH1B;PLEKHM3;ALMS1P;MAP4K4;LCT;PDE1A;KCNH8;CCRL2;HLTF;PKD2L2;ANKHD1;CDHR2;HIVEP1;PKHD1;C10orf71;TACR2;BRSK2;C2CD3;APOA1;CLSTN3;CAPS2;KCTD10;
156	0	24	0	N/A	AKR7A2;LDLRAD2;ZDHHC18;DGUOK;MAL;PSORS1C1;BCKDHB;KIAA0087;PRSS37;SMU1;HIATL1;XPA;ZMYND19;ST8SIA6;ATAD1;DNAJC22;SLC11A2;SRSF9;RPS2;MAF;HNRNPM;LRRC25;FOXA2;CST9;
94	0	23	0	N/A	VANGL2;PTGS2;ZAP70;ZDBF2;SLC5A6;UGP2;PROKR1;VIL1;TRIM4;SRRT;BMPER;SPAM1;EPHA1;TACC1;SHARPIN;SLC22A6;SLC22A9;KDM2A;OR51F2;ZNF143;AMPD3;BAZ2A;TBX5;
14	1	23	0.0434783	SETD2;	SLC5A9;DENND2D;IQGAP3;IKBKE;LYST;TMEM57;IPO13;WDR33;SPHKAP;PLCL2;SETD2;PCDH15;PPRC1;TACC2;FGD4;LRP1;CUX2;PLCZ1;LIMA1;CCDC168;ING1;TRIP11;UNC79;
304	0	23	0	N/A	LZIC;DDOST;ADRA2B;TMEM127;PFKFB4;ABHD10;ZCCHC6;NINJ1;ZNF367;BEND7;PDLIM1;LDB1;TH;MTL5;LACTB;C15orf40;FAM27L;FAM222B;PIP4K2B;TRAPPC1;C17orf75;C20orf96;NTSR1;
245	0	23	0	N/A	ACOT7;MIR4252;SERBP1;TMEM167B;RNF144A;TTC31;RETSAT;PROC;OR2B6;SERINC1;DYDC2;DPCD;PIK3C2A;CD6;BRMS1;ALG8;HOXC13;CRADD;STK24;SLC10A2;HSD11B2;MPHOSPH6;SPIRE2;
187	0	23	0	N/A	PAX7;GGPS1;RCC2;MUTYH;KIAA1324;DFNB59;NOP58;MKRN2;SGOL1;GLIS3;C9orf142;C11orf49;ADRBK1;MMP13;ANKS1B;OAS2;AMDHD2;DCUN1D3;HS3ST4;PLA2G15;ACSF3;VTN;LRRC37A;
228	0	23	0	N/A	HMGCS2;UFC1;THNSL2;KCNIP3;C2orf72;HIST1H2AD;RSPH3;HIST1H2BI;GCM1;RASSF7;OR8I2;ORAOV1;MRPL48;GPR162;FAM216A;COPS2;FBXL22;WHAMM;TEKT1;KRTAP2-3;KRT14;PISD;NDUFA6;
347	0	22	0	N/A	DHRS3;GOLPH3L;LAPTM4A;MIR4268;CCDC140;ADH1B;RNF150;ANAPC10;COX7C;MAN2A1;ZMAT2;ARRB1;C11orf71;KRTAP5-6;IMMP1L;FKBP2;SLC25A3;MLXIP;MIR623;RAB20;MIR3179-1;PKD1P6;
179	0	21	0	N/A	PLEKHN1;ZNHIT6;RUSC1-AS1;EOGT;NEK11;CPB1;EIF2A;SIDT1;FSTL1;SLC17A2;MICAL1;VNN1;ZNF680;SLC35B4;CNOT2;EP400;DEXI;VWA3A;CIRH1A;ZNF414;EIF3G;
333	0	21	0	N/A	C1orf159;NT5C1A;GIPC2;S100A4;REN;ANKRD39;CHST10;TMEM30C;TMEM212;C7orf25;MCM7;CASD1;TMEM229A;PAX2;GPR123;C11orf52;PAM16;DEF8;ADAP2;FNDC8;ABI3;
233	0	20	0	N/A	IQCC;GSTM4;F11R;OPN3;SLC26A6;OR5AC2;SNX4;PAK2;PFDN1;ZNF354B;OR2A4;RPS12;MMD2;ZDHHC4;SIRT1;CLRN3;CEND1;BIRC2;DACT1;AMN;
79	0	20	0	N/A	SH3GLB1;EPRS;CTNND2;OR2V1;TAX1BP1;ZMIZ2;ZYX;NOBOX;SPAG11B;PNMA2;NCOA2;WRN;TNFRSF11B;OR5L2;IL10RA;OR52E6;CEP57;CD69;SMARCC2;LRRC43;
230	0	20	0	N/A	SFN;OPRD1;MYSM1;HOXA2;LRRC61;OR4D6;SLC15A3;ERP27;PLEKHA8P1;SMUG1;TMPO;HVCN1;FAM214A;MEX3B;ANKS4B;MARVELD3;PFN1;KRTAP9-7;ISX;DNAJB7;
95	0	20	0	N/A	ZBTB40;KIAA0319L;CHRNB2;PLEKHA6;DSTYK;IL1RL2;RGPD4;ETV1;STAG3;PLXNA4;KIAA0020;AGTPBP1;OR1S2;MTA2;ITGA7;USP15;TCF12;MCTP2;C20orf197;PRPF6;
284	0	20	0	N/A	NBL1;CLIC4;SDC3;TMEM59;CRYGB;PPP1R7;SLC30A3;CLEC4F;RGPD1;GRM7;CYB561D2;LMLN;CERS5;POU6F1;FEM1A;LGI4;KDELR3;DMC1;WBP2NL;KLHDC7B;
50	0	20	0	N/A	SLC25A34;ABL2;KIAA1804;RBM6;SLCO2A1;SDHAP1;PDCD10;IGF2BP2;PRRC2A;TCP10;CHD4;TAS2R43;GUCY2C;TBC1D4;NALCN;TMC5;ALDOA;JAG1;CEP250;SLC32A1;
291	0	20	0	N/A	EXTL1;RPS8;IL1A;MMADHC;NPY;ZNF92;NOM1;C9orf57;SLC31A2;SRRM2-AS1;THOC6;RRN3P3;SLC13A5;KRTAP4-3;LRRC46;GPCPD1;ATP9A;SNRPB2;CST1;MYL9;
285	0	19	0	N/A	HFE2;RXFP4;FCRLB;GEMIN6;VRK2;CENPK;CDO1;GPR151;DOK3;PRDM13;FUCA2;TEX10;SLC31A1;IRF7;RCOR2;ACVRL1;SLC17A8;SLC27A1;ATP4A;
92	0	19	0	N/A	OLFML3;CD1B;MAPKAPK2;AUNIP;NUDC;C1orf123;NBPF14;EFNA1;CYP3A7;UFSP1;NRCAM;C7orf34;OR52B4;ZDHHC13;SERPINA11;EIF5;TMEM205;ZNF44;TBCB;
136	0	19	0	N/A	BCL10;SCYL3;CCR4;ACAP2;PBK;GINS4;CWC15;REXO2;CDHR5;LSP1;HBG2;STIP1;CACNA1C-AS1;GTF2H3;RPL18A;KXD1;PLAGL2;DNMT3B;BLCAP;
296	0	18	0	N/A	C1orf185;CREB3L4;VSNL1;RBM43;GPR62;RAB43;PAQR9;HNRNPA0;MED7;SSPN;MIR3612;INPP5K;TRPV1;KRT37;SAFB2;ZNF558;PFKL;KRTAP10-12;
117	0	18	0	N/A	OR10K1;GNPAT;CLSPN;ATF3;TTC27;C2orf78;RHBDD1;MTO1;AHI1;HIVEP2;DDX56;SLC26A3;APBB1IP;TCF7L2;CLEC2A;GLI1;MRPL45;CSF3;
280	0	18	0	N/A	ATPAF1;CD247;MPC2;SLC2A5;CLSTN1;TOE1;KTI12;NMNAT2;OPTC;MYLIP;UBE2J1;RGS17;FRMPD1;IGFBPL1;FOXB2;OR13A1;MARCH8;TMEM180;
67	0	18	0	N/A	CYP4B1;SWT1;ECE1;CCDC30;NEXN;DHX9;IGFN1;PLA2G7;RNF217;SAMD9L;ZNF786;NEBL;DNAJC9;PMEL;GCN1L1;TMEM132C;KIAA2022;MAGEC2;
322	0	18	0	N/A	IL1R1;STK17B;TRIM15;PXT1;COL21A1;DBNL;WBSCR16;NR1H3;PRG2;ATF1;DDX54;RNPS1;KCTD13;MLKL;CERS4;HOMER3;FKBP1A;C20orf203;
209	0	18	0	N/A	TNFRSF25;DMRTB1;CYB5RL;S100A14;SOX13;C2orf76;SGPP2;RBM5;TRIM59;IRAK1BP1;NR2E1;SLC2A12;CDKN1A;CCND3;ADAM3A;SAMD12;OR5A1;GAL3ST3;
306	0	17	0	N/A	C1orf50;BTF3L4;MFSD2B;CYP27C1;ATRAID;COPS7B;PTCD2;SH3PXD2B;IL3;RPS14;ORM1;ARPC5L;GPRC5A;KRT7;NCLN;OR7D2;DPF1;
158	0	17	0	N/A	ELAVL4;RGS1;SH2D5;SRSF10;MTMR9LP;CLK2;RGS16;EDIL3;FAM174A;HIST1H1A;PKIB;OR51A7;PLEKHA7;TRIM48;BTBD18;GATM;PDE8A;
162	0	17	0	N/A	GCLM;HIST2H3D;TLE4;OR13C5;ANO9;TRIM5;RDH5;GIT2;VPS33A;P2RX5;ITGB3;PITPNM3;CLEC10A;SLC25A41;ARHGEF18;APOL1;ALG12;
48	1	17	0.0588235	STAT5B;	GRIK3;ITGA10;AGRN;GRHL3;CLASP1;KIF1A;BRE;SMYD5;BMPR2;P2RY13;NMD3;ANKRD18DP;CD9;NCOR2;DDX51;SMYD4;STAT5B;
63	0	16	0	N/A	CCBL2;SMG5;AAK1;CCDC138;EPC2;UGT2B4;CENPE;TBRG4;POM121C;ZNF212;COMMD9;SYT13;KCNA6;RND1;THRA;MAPT;
125	0	16	0	N/A	TBX15;RGS4;QSOX1;SLC2A7;SF3B4;MAP4;USP13;ARMC3;GRK5;SLC38A4;CS;EPYC;DTX1;SLC35G3;AARSD1;B4GALNT2;
274	0	16	0	N/A	RCC1;MED8;SNCA;IRF2;MUC21;RHAG;C9orf129;OR13F1;OR4C6;TMPRSS13;GSTZ1;EFCAB11;STARD5;SYNM;TNK1;CNTD1;
182	0	16	0	N/A	RBBP4;LRRC42;SCOC;GAB1;GMNN;LINC00243;IL33;CER1;ZNF511;FUOM;PRMT7;IL17C;TNFAIP8L1;ZNF564;SOX10;KCNJ4;
276	0	15	0	N/A	CCDC23;PHGDH;S100A3;LIMD1-AS1;UQCRC1;MINA;HIST1H3D;CRISP2;PLSCR3;ATAD5;AP5S1;C20orf166-AS1;RNF185;C22orf24;APOL3;
128	0	15	0	N/A	GNL2;PTBP2;CCSAP;HIST1H2BD;IP6K3;ABT1;HLA-DQB1;CPA6;SNX16;CHRNA10;OR51D1;OR4C13;CCDC81;RABEP1;SAMD14;
161	0	15	0	N/A	PRAMEF5;FAM212B;EIF4G3;FNDC7;C2CD4D;MAPKAPK3;FAM86JP;RNF13;PAIP2;ZNF346;OR51A4;CD44;SYT7;MEG3;ASPG;
223	0	15	0	N/A	FAM124B;LINC00471;TWISTNB;GRB10;NFIL3;NOL8;ECM2;HSDL2;FBXL19;ADAMTS18;MBTPS1;POLDIP2;SYNRG;ZNF69;UPF1;
207	0	14	0	N/A	MEAF6;STIL;PEAR1;FCAMR;STIM2;GPRIN3;GPRIN2;RTKN2;TESC;P2RX2;WBP11;ANAPC7;MMP24;MC3R;
312	0	14	0	N/A	CISH;ZIC4;VARS2;PDSS2;HDAC2;ZNF485;AGAP11;OR10A4;TNKS1BP1;SLC22A10;ENDOU;CDK2;HCN2;PRKCSH;
172	0	14	0	N/A	NOC2L;ANKRD65;CELA2B;WDTC1;NSL1;NAGPA;NRN1L;SMPD3;SLC43A2;KRTAP4-1;MED31;RNF135;PSME3;HOXB6;
275	0	14	0	N/A	PDIK1L;GSTM3;TWF2;GCSAM;DCDC2;ATF6B;NMBR;TAS2R60;DNAJC1;MBL2;TUBAL3;PANK1;MIR133A1;MOCOS;
264	0	14	0	N/A	ZNF326;FAM177B;TMEM17;WDR75;CPVL;CCT6A;C11orf16;CCDC85B;FAM168A;FAM76B;C17orf49;IGF2BP1;SEMA6B;CCDC151;
66	0	13	0	N/A	DUSP27;TBX19;NR0B2;WDR47;ZRANB3;IRS1;C3orf38;CD47;SLC35C1;GRIA4;RANBP3;ZNF527;GGN;
329	0	13	0	N/A	RNF149;SULT1C3;LCA5;CENPW;ISPD;PGAM2;KRBA1;KRTAP5-5;RTN4RL2;GOLGA2P5;FICD;FAIM2;MLEC;
307	0	13	0	N/A	FAM87B;DNAJC8;GPR88;C1orf54;LOR;S100A13;GPR25;ZFP1;TRAPPC2L;STX8;HEXIM1;ID1;GATA5;
194	0	13	0	N/A	C1orf167;PRPF38B;SHISA4;DNAJC27;CAMKMT;SETMAR;AGTR1;TBC1D9;FREM3;DTX4;MS4A7;CHST9;DTNA;
270	0	13	0	N/A	PLEKHM2;FAM73A;ANKRD53;REG1A;PRELID2;JAKMIP2;GRINA;RPL8;RBM14-RBM4;OR52E4;RBM14-RBM4;SLC2A4;KCNAB3;
38	0	13	0	N/A	GPATCH4;SLAMF1;PLXNA2;FAM169A;PPIP5K2;HRH2;TFCP2;FGD6;EIF2S1;EML1;XYLT1;DPEP3;ZNF778;
221	0	13	0	N/A	WNT4;LELP1;SLC22A13;ZNF80;ADPRH;STK19;UBE3D;PPIL6;SF3B5;AIMP2;BCL7B;UHRF2;ZDHHC21;
163	0	13	0	N/A	THEMIS2;MUC1;ALX4;MRPL16;SCG3;ISLR;ATXN2L;RFWD3;CNTNAP4;RASSF2;TOX2;DGKK;NLGN3;
3	1	13	0.0769231	UBR5;	CROCCP2;MACF1;PAPPA2;FGD5;MST1R;ARHGAP31;ALG3;TNXB;DNAH8;HSP90AB1;COL12A1;UNC5D;UBR5;
267	0	12	0	N/A	RAB42;BEST4;CAPZA1;LHFPL3;IFNA5;PGM5P2;PPP3R2;KRTAP4-7;HSPB9;TBX21;S1PR5;SLC25A42;
134	0	12	0	N/A	OR10Z1;TOR3A;NVL;KLF11;NOL10;IFIH1;OSBPL11;RBP1;OR10A6;OR5AR1;SEPT1;FBRS;
255	0	11	0	N/A	ACVR2B;GORASP1;LNPEP;ZNF354A;KLRK1;DGKA;RNF167;RDM1;GSDMA;GHRH;ZBTB46;
102	0	11	0	N/A	LAMTOR2;MRPL24;C4BPA;CTRC;FLAD1;NFU1;CCDC150;TMEM14B;BTN3A1;MOG;IL17A;
80	0	11	0	N/A	GRAMD1C;VWA5B2;C11orf84;CCS;ADIPOR2;DYRK4;CPSF2;PPP1R13B;MKL1;TTC38;TRMU;
222	1	11	0.0909091	EZH2;	ALG6;PIN1P1;RPL10A;CLPSL2;AARS2;ARMC10;EZH2;WIPF2;KRT38;WDR45;PNMA3;
84	0	11	0	N/A	CCDC73;INCENP;MEFV;CLEC18A;SF3B3;SGK494;KRT12;CIRBP;DAZAP1;ZNF81;ZNF280C;
28	0	11	0	N/A	GPR161;KIF26B;SLC9A1;FAM167B;EGFEM1P;LRRIQ4;TNFRSF1A;POP5;OR1D5;LGALS9B;KRT33B;
278	0	11	0	N/A	KCNK3;NOTO;SNX18;TMEM167A;ARG1;WTAP;TCN1;ROM1;KCTD14;PDE4C;NR2C2AP;
152	0	11	0	N/A	RBMS1;CYBRD1;PRR16;ADRB2;SCRN1;IMMP2L;C8orf74;ARMC1;LAPTM4B;TPCN2;TMEM126A;
108	0	11	0	N/A	GJA5;SEMA6C;SYT11;NFYC;EVI5;LOXL3;HDLBP;MCM2;RUVBL1;MMP1;CASP1;
241	0	11	0	N/A	MIR1284;FBXO45;STXBP5L;RPL22L1;POLR2H;ENPP6;C4orf47;CAPN11;CRISP1;SNPH;FLRT3;
8	0	10	0	N/A	ADORA1;CHI3L1;ARID4B;AHCTF1;SZT2;SPTA1;LNX1;PCDH18;DEAF1;MYBPC3;
195	0	10	0	N/A	YARS;RPAP2;RAB13;GRHL1;ASIC4;PPARD;BTBD9;CREB3L1;IGHMBP2;YAP1;
176	0	10	0	N/A	WASF2;APH1A;GPR75;ANKMY1;EIF2B4;APLF;GTPBP8;ILDR1;ASZ1;REPIN1;
185	0	10	0	N/A	TAS1R3;DNAJB4;PGLYRP4;ZNF165;ZKSCAN4;MRPS18B;TAS2R8;INHBE;PCSK2;SPATA2;
29	0	10	0	N/A	TRIM43;SLC19A3;TRDN;WDR27;PTENP1;UBAP1;CAT;ZBTB3;RPL4;EFTUD1;
120	0	10	0	N/A	BAI2;THBS3;ZNF281;ERCC3;MYO7B;PARD3B;ZNF192P1;IBTK;TSPYL2;FATE1;
160	0	9	0	N/A	TAS1R1;HNRNPR;TDRD10;SIX4;ESR2;TEKT3;FLOT2;HAO1;FAM217B;
85	0	9	0	N/A	GPR113;NUP35;PLB1;TET3;LRRN1;HEMK1;PCYT1A;KRT16P3;NEK8;
87	0	9	0	N/A	PEX11B;PROX1;FIGNL1;ATP6V0A4;MKRN1;PDILT;CDT1;SARM1;TTC25;
149	0	9	0	N/A	HDAC11;ATP13A3;FAM13A;INPP4B;FBXO10;PTBP3;KCNK13;CATSPERB;TDRD9;
155	0	9	0	N/A	CNKSR1;IL23R;RFTN1;GBE1;DNAH11;ELMO1;GTF2IRD2B;ITGB1;H2AFY2;
33	0	9	0	N/A	TAP1;MCM3;C7orf62;CDK6;TAS2R41;MTMR9;DCAF13;ECHDC3;FANK1;
287	0	8	0	N/A	AGMO;CALN1;C11orf40;DKK3;MAPK6;LYSMD4;EBP;ATG4A;
119	0	8	0	N/A	EYA3;PRPF38A;ATXN1;LRRC1;INTS8;RHPN1;GPR119;GABRE;
105	0	8	0	N/A	SPDYA;ICOS;C10orf128;DDX50;SAA1;EFEMP2;TTPAL;OSBPL2;
365	0	8	0	N/A	ZNF518B;C4orf3;PITPNM1;JRKL;KIF1C;TCAP;KRT25;KRT35;
10	1	8	0.125	MED12;	ALMS1;SCN2A;PHLDB2;EPHB1;TAF1L;PRUNE2;MED12;PCDH19;
5	0	8	0	N/A	POTEF;ABCA12;BRPF3;DST;ABCA13;COL1A2;KLRD1;CNTN1;
135	0	8	0	N/A	DAG1;ITIH3;ZNF195;LGALS12;MAP3K9;TCL6;IL21R;ZNF821;
188	0	8	0	N/A	KCNA2;CD53;ARHGAP25;RPIA;NAT10;CLPB;ALG10;MSRB3;
328	0	8	0	N/A	AMY1A;RHBG;OR5B12;OR4D11;USP35;CWF19L2;DEFB132;RNF24;
226	0	8	0	N/A	MKX;HPS1;CAMTA2;ZNF286A;PIGS;IGFBP4;SMARCE1;ARL17B;
235	0	8	0	N/A	TGOLN2;ACVR2A;SLC35G1;C10orf76;PICALM;FZD4;CCDC88B;FGF3;
257	1	7	0.142857	BIRC3;	BEND5;BARHL2;KCNQ1;BIRC3;ACTR6;B3GNT4;RLBP1;
248	0	7	0	N/A	RMND5A;CD8B;TPRXL;ACY1;KPNA1;ADTRP;SLC26A8;
295	0	7	0	N/A	ACTL8;CTSS;SULT1C4;CD28;TRIM22;SMPD1;CHRM4;
70	0	6	0	N/A	ORC1;MTF2;CCDC129;CLIP2;GAS2;NPAT;
177	1	6	0.166667	ALK;	ITSN2;CRIM1;CAD;ALK;SLC38A9;PCDHA4;
203	0	6	0	N/A	SCG2;NYAP2;BRF2;PMP2;ARMC5;ESRP2;
170	0	6	0	N/A	PGM1;BCAS2;TMEM161B;PCDHA10;HIST1H2AH;MAS1;
19	0	6	0	N/A	CELSR2;ANGEL2;CYP20A1;USP40;PLXNB1;PRKAR2A;
316	0	6	0	N/A	DNAAF1;KIAA0513;ZFP3;LRRC37A4P;ZNF439;ASNA1;
183	0	6	0	N/A	EXOC6B;ZNF385B;SLC9C1;CPNE4;ELL;TIMM50;
181	0	6	0	N/A	CRTAP;CD86;PDE3B;PRPF19;MIR614;CORO1C;
272	0	6	0	N/A	R3HDM1;C2orf69;BAG6;HLA-DMB;TTC9C;MPZL3;
261	0	6	0	N/A	ZBTB20;PARP9;FAM221A;HOXA13;LTBR;ZNF705A;
166	0	6	0	N/A	PLEKHO1;HCN3;DRAP1;RCE1;H2BFM;ATP1B4;
16	0	6	0	N/A	MOGAT3;OR9A4;TLE3;TARSL2;CIITA;HS3ST2;
294	0	6	0	N/A	SUMF1;EMC3;GLIPR2;NCBP1;USP6NL;EMX2;
206	0	6	0	N/A	RP1L1;SLC20A2;ZNF573;RAB4B;ZNF626;RAB4B;
237	0	6	0	N/A	SRGAP3;TSEN2;CELF2;CSTF2T;SPPL2B;CATSPERD;
216	0	6	0	N/A	RSC1A1;RNASEL;IMPG1;MAP3K7;OR5I1;LRRC32;
107	0	6	0	N/A	PDHA2;SCLT1;NEO1;PEAK1;DDX52;TMEM100;
225	0	6	0	N/A	ASH1L-AS1;TRIM17;LDLRAD1;FBXO28;FOXN1;KLHL10;
144	0	6	0	N/A	HOXA10;AP4M1;UBE3C;PIAS4;ZNF20;PRODH2;
234	0	6	0	N/A	LHX8;MEF2D;FAM102B;IPO9;FKBP4;CLEC4E;
173	0	6	0	N/A	FAM26E;ENPP3;USP42;TWIST1;MAP2K3;ANKFN1;
59	0	5	0	N/A	RNF220;GSTM5;MAGOHB;DBX2;TCP11L2;
205	0	5	0	N/A	ORC3;PLG;RSPH10B;KPNA7;RSPH10B;
247	0	5	0	N/A	TFPI2;CTTNBP2;SLCO1A2;GPR84;TBX3;
236	0	5	0	N/A	FPGT;SKI;SLC39A1;TMEM41B;MTCH2;
339	0	5	0	N/A	MYCBP;DBT;AQP5;SYT1;RFC5;
269	0	5	0	N/A	CHST3;TBC1D12;R3HDM4;RDH8;MRPL4;
148	1	5	0.2	FBXO11;	ZZZ3;SPRR2F;UBE2T;CAPN13;FBXO11;
214	0	5	0	N/A	OLFM3;LYSMD1;GLRX2;FGF10;MIR449B;
72	0	5	0	N/A	ALDH4A1;ZCCHC11;CDH12;CYSTM1;BTNL8;
370	0	5	0	N/A	OGG1;TSC22D2;MFI2;NLRP1;FLII;
57	0	5	0	N/A	DRAXIN;GMEB1;RPTN;UBFD1;PDXDC2P;
279	0	4	0	N/A	ART5;CHKA;NLE1;FAM171A2;
354	0	4	0	N/A	ZFAND1;LY6H;LRFN4;ANKK1;
349	0	4	0	N/A	CXCR6;CHCHD6;SETD9;MZB1;
431	0	4	0	N/A	PCDHA5;RARS;SMPDL3A;NCOA7;
169	0	4	0	N/A	PPFIA4;RASSF5;MAPK7;GJC1;
298	0	4	0	N/A	PDC;RGS2;C16orf86;HSDL1;
390	0	4	0	N/A	BIN1;GMPPA;SLC52A1;ARHGAP23;
68	0	4	0	N/A	TFAP2A;CUL9;KLRC1;PPTC7;
317	0	4	0	N/A	DEFB114;TTLL2;PIWIL2;LRRCC1;
379	0	4	0	N/A	LINC00299;DNAJB2;TMEM14E;SOX2;
25	0	4	0	N/A	PPT1;RLF;RAD54B;CPQ;
240	0	4	0	N/A	H6PD;MARC2;TUSC2;IQCF3;
311	0	4	0	N/A	ZNF684;DNASE2B;FAM136A;MSL3P1;
82	0	4	0	N/A	MKNK1;TDRKH;MCOLN3;KIFAP3;
60	0	4	0	N/A	PTPRF;RAD54L;LRCH4;KCNH2;
263	0	4	0	N/A	AZI2;ZNF662;IFNA17;ANKS6;
140	0	4	0	N/A	MFN2;AQP10;LRRC4C;CATSPER1;
366	0	4	0	N/A	FIGN;ANKAR;PDE6C;HELLS;
89	0	4	0	N/A	COL24A1;HFM1;ANKH;PCDHB3;
109	0	4	0	N/A	HDAC1;ADORA3;ZNF182;SPANXN5;
180	0	4	0	N/A	PTGFR;OR6K2;FCER1A;C1orf116;
153	0	4	0	N/A	SRRM1;GPATCH3;RAD51B;PLD4;
130	0	4	0	N/A	PON3;OR2A14;PRB1;DDX55;
1	0	4	0	N/A	F5;RYR2;WNK1;NOP2;
427	0	4	0	N/A	RPLP2;DGKZ;TIAF1;NUFIP2;
309	0	4	0	N/A	RIIAD1;IL19;CST5;FAM83D;
440	0	4	0	N/A	FJX1;OR9I1;SULT1A2;SLC7A5P1;
414	0	4	0	N/A	AADACL2;LOC220729;MUC5AC;MMP10;
159	0	4	0	N/A	TM2D1;TXNIP;STX1A;ARPC1B;
367	0	4	0	N/A	KRI1;ZNF799;EIF3L;LDOC1L;
49	0	4	0	N/A	CASP9;LCE1C;DNAL1;UBR7;
114	0	4	0	N/A	DENND2C;UCK2;TSPAN19;ANO4;
324	0	3	0	N/A	ALKBH3;OR5A2;OR10V1;
509	0	3	0	N/A	PATL1;SART1;CCDC83;
359	0	3	0	N/A	IAH1;C2orf43;MIR3130-1;
196	0	3	0	N/A	DHCR24;TSHB;C1orf95;
282	0	3	0	N/A	LIMK1;TAF6;C7orf49;
297	0	3	0	N/A	NUDT1;FOXK1;AGR2;
439	0	3	0	N/A	PHF23;EPN2;PDK2;
154	0	3	0	N/A	SFMBT1;TNIK;FYTTD1;
75	0	3	0	N/A	OR6P1;ZNF648;LAMC2;
197	0	3	0	N/A	CLCNKB;APCS;SHCBP1L;
321	0	3	0	N/A	TRIM44;SCGB1D4;BUD13;
122	0	2	0	N/A	TIMM44;ZNF431;
146	0	2	0	N/A	OTC;IDS;
358	0	2	0	N/A	ADAM19;RAB24;
368	0	2	0	N/A	CYP1B1-AS1;PREPL;
455	0	2	0	N/A	KDM4C;IFNA14;
129	0	2	0	N/A	PPP6R3;CCDC82;
474	0	2	0	N/A	ADAM20;IRF2BPL;
383	0	2	0	N/A	PAPSS1;MAML3;
208	0	2	0	N/A	SPRY4;BTNL9;
374	0	2	0	N/A	DEFB105A;CHMP4C;
238	0	2	0	N/A	DDIT4;PLA2G12B;
168	0	2	0	N/A	MS4A14;CTSC;
465	0	2	0	N/A	MRPS28;CALB1;
9	1	2	0.5	SPEN;	SPEN;FMO1;
133	0	2	0	N/A	TARS;GFPT2;
331	0	2	0	N/A	C19orf70;NFKBIB;
171	0	2	0	N/A	C1R;ACADS;
378	0	2	0	N/A	MPHOSPH10;RGPD8;
126	0	2	0	N/A	NRXN3;INF2;
124	0	2	0	N/A	CIDECP;KIF9;
364	0	2	0	N/A	SNRNP27;REG1B;
305	0	2	0	N/A	BTN3A2;OR2J3;
96	0	2	0	N/A	CALM1;SYNE3;
41	0	2	0	N/A	OR56A3;OR8U1;
215	0	2	0	N/A	ITGA4;HIBCH;
7	0	2	0	N/A	CACNA1C;DNAH10;
314	0	2	0	N/A	COPS7A;AQP6;
461	0	2	0	N/A	KIAA1217;ATOH7;
512	0	2	0	N/A	NECAP1;WNT1;
369	0	2	0	N/A	RNF103;FARSB;
83	0	2	0	N/A	TSPAN14;TUBGCP2;
249	0	2	0	N/A	MAPK14;C6orf118;
422	0	2	0	N/A	SERP1;IFT80;
199	0	2	0	N/A	BTBD19;NRD1;
271	0	2	0	N/A	POLR1B;DNAJB3;
385	0	2	0	N/A	LYG1;KCTD18;
190	0	2	0	N/A	C3orf18;GLT8D1;
2	0	2	0	N/A	FLG;PCNXL2;
389	0	2	0	N/A	MAP2K5;AP3B2;
363	0	2	0	N/A	MUC12;RELN;
204	0	2	0	N/A	KAZN;NEGR1;
151	0	2	0	N/A	USP1;SLAMF9;
420	0	2	0	N/A	CNN2;ALKBH7;
200	0	2	0	N/A	TOP2B;SLC6A20;
471	0	2	0	N/A	C16orf82;ZNF843;
376	1	2	0.5	AKT1;	PSEN1;AKT1;
23	0	2	0	N/A	SLC44A5;MRPS14;
525	0	2	0	N/A	GAST;SPATA20;
167	0	2	0	N/A	GTF2E1;CLDN11;
239	0	2	0	N/A	FAM13B;CNOT6;
103	0	2	0	N/A	CD38;PRKG2;
400	0	2	0	N/A	TM9SF2;ARGLU1;
413	0	2	0	N/A	ANKRD30B;KLHL14;
165	0	2	0	N/A	AXDND1;HHIPL2;
184	0	2	0	N/A	IFFO2;TTC39A;
371	0	2	0	N/A	TUBA1A;VSIG10;
218	0	2	0	N/A	PTAFR;TRAPPC3;
262	0	2	0	N/A	TNNT3;HARBI1;
229	0	2	0	N/A	CHCHD3;PIP;
6	0	2	0	N/A	UBR4;ASTN1;

## Sheet: BRCA_HiC
Class	numDriver	numGene	Percentage	DriverList	GeneList
175	4	793	0.00504414	SPEN;ARID1A;MPL;RPL5;	FLG;PCNXL2;CROCCP2;MACF1;PAPPA2;UBR4;ASTN1;SZT2;SPTA1;SPEN;FMO1;CLCN6;MOV10;KDM5B;RAB3GAP2;PER3;ARID1A;PKP1;TMEM57;IPO13;CDK11A;PIK3CD;C1orf127;ZMYM4;PIK3R3;AKNAD1;TRIM33;TCHH;LAMC1;CNTN2;SSBP3;KPRP;PGLYRP3;GORAB;NCF2;CACNA1S;SLC30A10;CAPN2;MRPL20;CHD5;TAS1R2;EPHB2;UBXN11;LRRC41;DCST1;KIF21B;NAV1;CELSR2;ANGEL2;ZBTB17;KCNN3;MARK1;DHDDS;SLC6A9;MAST2;UBE2Q1;SCAMP3;ZC3H11A;RERE;CROCCP3;COL16A1;TTC4;B…
169	5	470	0.0106383	JAK1;CSF3R;ATP1A1;CDC73;H3F3A;	F5;RYR2;ADORA1;CHI3L1;ARID4B;AHCTF1;GON4L;RRNAD1;ARHGEF11;PTPN14;CDC42BPA;FMN2;VPS13D;IFI44;SYCP1;CEP350;SLC5A9;DENND2D;IQGAP3;IKBKE;LYST;PRDM2;HOOK1;GBP7;ECM1;SCNM1;LAMB3;SMYD2;ELTD1;ANKRD35;GJA8;KIRREL;RASAL2;TDRD5;MR1;SUSD4;URB2;SPRTN;TARBP1;SMYD3;AJAP1;FOXD3;YY1AP1;SH2D2A;NOS1AP;SLC41A1;CACHD1;NTNG1;DDR2;SELE;CDK18;PDE4B;LRRC8D;WDR3;CYB5R1;EIF2D;TRAF5;GALNT2;JAK1;ATF6;ADCY10;PLA2G4A;SLC44A5;M…
141	4	420	0.00952381	IDH1;ACVR1;UBR5;RAD21;	APOB;VIT;LRPPRC;ANKRD36;TMEM131;BAZ2B;MAP2;ERBB4;EPHA4;TSGA10;CCDC108;PER2;PASK;CDKL4;GGCX;OTOF;DHX57;EML6;LY75;PAX3;HAAO;RTN4;SMEK2;OBSL1;SOS1;KDM3A;PKP4;KLF7;TMEM169;POTEE;FSIP2;SLC8A1;FARP2;TPO;CYTIP;ACVR1C;CREB1;ASXL2;POLR1A;TSSC1;TBR1;DTYMK;CIB4;INPP4A;FASTKD2;SMC6;MSGN1;ST3GAL5;ERMN;FASTKD1;ABCG5;CNGA3;POTEI;ZNF804A;KLHL30;AUP1;FAHD2B;ABCB6;RESP18;NCOA1;SLC4A10;KANSL1L;FAM134A;SNED1;CCDC85A…
145	5	386	0.0129534	XPO1;MSH2;MSH6;FBXO11;ALK;	POTEF;ABCA12;ALMS1;SCN2A;XDH;PRKCE;MBD5;XIRP2;TRPM8;IFT172;LRRTM1;TBC1D8;WDR33;SPHKAP;BUB1;IWS1;DNAH7;GCKR;SLC4A1AP;LHCGR;FAM178B;IQCA1;CYP20A1;USP40;XPO1;GALNT13;ALS2;NRBP1;FMNL2;SNX17;WDR43;STON1-GTF2A1L;ZNF638;HK2;IL1R2;SEPT10;UGGT1;ASNSD1;GPR55;ARMC9;UGT1A1;HJURP;PLEK;TIA1;PRPF40A;COL5A2;FZD7;SAG;WDPCP;PCYOX1;IL1RL1;DPYSL5;KHK;NLRC4;ANAPC1;NRP2;TNS1;TRIP12;NCL;TRIM43;SLC19A3;SCN3A;NCKAP1;DGKD…
1	4	382	0.0104712	TSHR;DICER1;AKT1;GNA11;	TRIP11;UNC79;C14orf39;ADAM21P1;SLC24A4;MTHFD1;ZFYVE26;EML5;ADAM21;LTBP2;MLH3;PPP4R4;ARID4A;HIF1A;CHURC1-FNTB;SERPINA1;AK7;RDH11;COQ6;NEK9;TTLL5;PROX2;CEP128;KTN1;SPTLC2;STON2;ASB2;PRKCH;NUMB;PSMA3;PLEKHH1;RIN3;BDKRB2;KLC1;EIF2S1;EML1;SLC8A3;AHNAK2;C14orf37;ADSSL1;TGFB3;KIF26A;RPL13AP3;RBM25;SPATA7;DNAL1;UBR7;ACTN1;TSHR;SLIRP;CCNK;RTL1;DIO3OS;FAM71D;DCAF4;ENTPD5;FLRT2;SLC35F4;TTC7B;KCNH5;SNW1;C14o…
87	3	368	0.00815217	SETD2;PBRM1;FOXL2;	FGD5;MST1R;PHLDB2;EPHB1;SMC4;DLG1;SYN2;ABI3BP;IGSF10;FNDC3B;PLCL2;SETD2;FANCD2;WDR6;MED12L;CCDC39;KAT2B;FYCO1;HYAL2;PPP2R3A;XRN1;WNT7A;BSN;GPR128;ZBTB38;ARHGEF26;PLXNB1;PRKAR2A;LMCD1;CTDSPL;LTF;P2RY1;ITPR1;BRPF1;FAM86DP;ATP2B2;CAND2;NUP210;C3orf20;PRSS42;DHX30;VPRBP;NISCH;ITIH1;COL6A6;PIK3R4;TRPC1;OPA1;CNTN4;DOCK3;DNAH1;UROC1;KLHL6;DALRD3;OR5H1;SENP7;CLDN18;LRCH3;COL7A1;CELSR3;RNF123;GABRR3;PLCXD…
80	3	329	0.00911854	MET;CUX1;POT1;	ABCA13;COL1A2;NACAD;GRM3;AKAP9;FLNC;OR2F1;SSPO;HIP1;MET;TNS3;ABCB1;PPP1R9A;DYNC1I1;LRGUK;MOGAT3;OR9A4;NFE2L3;ELN;LAMB1;ARHGEF5;ZNF282;BBS9;LAMB4;KCND2;CNTNAP2;CLDN12;CDK14;EPHB6;FAM188B;FAM131B;DGKB;FGL2;DLX5;NOD1;CFTR;EXOC4;CREB5;TYW1;TRPV6;NCAPG2;STK31;GTF2IRD2;CPA1;PTPRN2;PTPN12;PLOD3;CALD1;C7orf62;CDK6;TAS2R41;GARS;CLDN4;HOXA9;BRI3;CAPZA2;TSPAN12;OR6B1;HOXA11;ADCY1;HNRNPA2B1;CPED1;PODXL;TRIM7…
271	2	313	0.00638978	ATM;MEN1;	CTNND1;GANAB;ACTN3;CUL5;EXPH5;OR5D14;MYO7A;DENND5A;PTPRJ;PGA5;INTS5;NOX4;OR52K2;NPAS4;MICALCL;C11orf58;EXT2;ZFP91;XRRA1;DIXDC1;KBTBD4;FOLH1;EHD1;INPPL1;QSER1;PAMR1;E2F8;SF3B2;LAYN;USP47;FNBP4;VWCE;GDPD4;CAT;ZBTB3;TTC17;ATM;ANO5;ABTB2;OR4B1;OR4S1;OR4A15;PPP1R32;DAGLA;EML3;PELI3;SOX6;OR5D13;SNX32;CHORDC1;RDX;FBXO3;ZC3H12C;TRIM64C;LPXN;MPEG1;NCAM1;SLC17A6;CD248;NUP160;EED;NELL1;SIK2;PGA3;TIMM8B;ASCL…
81	1	300	0.00333333	DAXX;	TNXB;DNAH8;HSP90AB1;COL12A1;MDC1;CD109;DSE;REV3L;SGK1;OR10C1;PPT2;DEF6;CYP39A1;FILIP1;SNAP91;MAS1L;CFB;TUBE1;PLEKHG1;HIST1H2AL;LGSN;SLC22A16;MED23;GRM1;HIST1H2BC;HLA-DRB5;LAMA4;L3MBTL3;ENPP1;GPR126;CDK19;TBP;DPCR1;TBX18;CTAGE9;DAAM2;GPR116;GPR111;TRDN;WDR27;VPS52;KIF6;OGFRL1;SCML4;TAAR5;KDM1B;ZNF76;TMEM151B;CD2AP;NKAIN2;HIST1H4D;ZSCAN16;TUBB;ITPR3;MCHR2;LAMA2;ULBP2;CLIC5;BAG2;PHF3;HIST1H1C;ZBTB24…
272	2	275	0.00727273	HRAS;BIRC3;	DEAF1;MYBPC3;PHRF1;PNPLA2;DCHS1;LRP5;TRIM34;SUV420H1;DRD2;TRPM5;SBF2;LRP4;SMTNL1;SIDT2;TRIM6;TRIM66;SYTL2;NLRP10;OR8K1;TRPC6;NLRP14;ATG13;OR8J1;SLC22A25;MARK2;MSANTD4;CHRM1;PLCB3;B4GALNT4;ALDH3B1;PPFIA1;OR51Q1;DDB2;GPR83;OR52D1;OLFML1;OR5J2;STK33;PLEKHB1;ZW10;USP28;KRTAP5-4;SSRP1;RPS6KB2;ANO1;KRTAP5-9;OR52W1;TRIM3;ABCC8;CRY2;ACP2;OR5M3;RBM14-RBM4;TBC1D10C;OR56A3;OR8U1;SLC25A22;DLG2;HTR3B;PPFIBP2;…
58	2	269	0.00743494	PTPRB;ACVR1B;	WNK1;NOP2;CACNA1C;DNAH10;GRIN2B;FAM186A;DIP2B;PTPRB;UBC;MDM1;SBNO1;PIWIL1;PLCZ1;LIMA1;ANO2;KRT82;PPFIA2;NOS1;SUDS3;ACVR1B;TMCC3;PLBD2;GALNT9;ERC1;CAND1;HAL;CCDC60;ITFG2;NAV3;SCARB1;PLXNC1;TCTN2;TBC1D15;VEZT;ATF7IP;PPP1R12A;TMEM132B;BIN2;TAOK3;TNFRSF1A;POP5;A2ML1;NR4A1;MPHOSPH9;TEAD4;KIAA1467;IRAK3;FAM186B;GAS2L3;KCNA5;TUBA1C;KCNH3;KRT85;PEBP1;FZD10;PRB4;TROAP;IQCD;TFCP2;FGD6;TAPBPL;PDE3A;KRT75;RI…
57	4	263	0.0152091	ARID2;HNF1A;SH2B3;KRAS;	KLRD1;CNTN1;SRGAP1;UBE3B;ATXN2;ARID2;NUAK1;GOLGA3;FGD4;LRP1;CUX2;ITPR2;RPLP0;ANAPC5;EEA1;NAA25;KIF21A;CLIP1;LRRK2;ESYT1;SLC39A5;C12orf56;ALDH1L2;HECTD4;PDZRN4;MON2;XPOT;SLC2A13;TIMELESS;CCDC63;MBD6;TMEM120B;SETD1B;WDR66;A2M;SENP1;DNAJC14;LRIG3;SART3;FBXO21;HNF1A;DCTN2;TRAFD1;RPH3A;CHFR;PTPRO;BCAT1;SHMT2;IKBIP;PDE1B;PPP1R1A;SLC38A1;PCED1B;SCYL2;RAB35;SLCO1B1;ABCC9;MYO1A;CCER1;SLC38A2;STAB2;APPL2;T…
221	1	256	0.00390625	GRIN2A;	GRIN2A;DNAH3;WWP2;SRRM2;SMG1;TMC7;PRKCB;APOBR;ABCC6;LONP2;PHLPP2;CIITA;HS3ST2;CLEC16A;ZNF646;AARS;MYH11;GTF3C1;PIEZO1;HIRIP3;FUK;PPL;ACSM3;USP31;KCTD19;NFATC3;GLG1;COG7;IL4R;CTCF;TCF25;CLDN6;MYLK3;UBN1;RBFOX1;ABAT;UMOD;PALB2;ATP2A1;PKD1L2;GLYR1;ERN2;BCKDK;WDR59;IQCK;VPS35;ACSM2A;SLC5A11;SULT1A3;ITGAM;FANCA;XYLT1;DPEP3;ZNF778;ZP2;DOC2A;ABCC11;ZDHHC1;VAC14;ACSM1;SPNS1;TMC5;ALDOA;IL32;CRISPLD2;ATP6V…
326	2	255	0.00784314	PTCH1;PAX5;	TAF1L;PRUNE2;MPDZ;KIF24;IL11RA;C9orf131;ALDH1A1;PTCH1;ABCA2;TTC39B;CNTLN;ANKRD20A4;IARS;GLDC;ANKRD18B;TPM2;NPR2;CEP78;S1PR3;SYK;GABBR2;AKNA;PCSK5;ZNF169;GALNT12;RANBP6;APBA1;RASEF;ROR2;GRIN3A;C9orf43;PTENP1;UBAP1;CNTNAP3;KIF27;PIP5K1B;HSD17B3;ZNF782;STX17;INVS;OR13C2;DENND4C;C9orf72;PNPLA7;RFX3;IFNA4;HABP4;EHMT1;SH3GL2;CCIN;GNE;FAM120A;SLC35D2;KLHL9;ACO1;TOPORS;FANCG;DCAF10;CCDC171;COL27A1;FOCAD;…
469	3	223	0.0134529	ERBB2;STAT5B;STAT3;	EFCAB13;MBTD1;ANKFY1;LRRC37A11P;TNS4;MYH1;KIAA0100;PELP1;TBC1D3P5;SLC13A2;SPPL2C;CDC27;MYH2;NR1D1;EFCAB5;KIF2B;OR1D5;LGALS9B;KRT33B;NPEPPS;MMD;SMTNL2;KRTAP4-6;RSAD1;ERBB2;OSBPL7;TAOK1;CDC6;KRT36;GPR179;CDK12;SHPK;KCNJ12;SEBOX;KRT15;TRAF4;MYO19;SMYD4;STAT5B;SPNS3;RARA;KRTAP9-1;KRT34;TMEM220;KRT9;OR3A1;HNF1B;PTRF;THRA;MAPT;PRPF8;SMG6;KRTAP4-5;XYLT2;PAFAH1B1;KRT32;HAP1;EPN3;SGK494;KRT12;KRT16P3;NEK8…
135	0	211	0	N/A	ZNF366;IQGAP2;PCDHA7;MRPS27;NBPF22P;CDH6;ITGA1;CCDC125;ANKRD31;ITK;CYFIP2;ZFR;F2R;APBB3;FAM114A2;FAM153B;MAST4;PCDHAC2;PCDHB2;PCDHB5;TNPO1;SLCO4C1;PCDHA9;ZNF300;MCCC2;SERINC5;MSX2;FLT4;PCDHA1;GNB2L1;FAM169A;PPIP5K2;HRH2;DMGDH;TMEM232;KIAA0825;FCHSD1;GZMA;PAPD4;NRG2;PKD2L2;ANKHD1;CDHR2;CDH9;HMGCR;OXCT1;PCDH1;HMGCS1;SV2C;MEF2C;PCSK1;LSM11;ANKDD1B;ERAP1;ST8SIA4;GIN1;NMUR2;NSD1;RASGRF2;PCDHA12;SLC30A…
140	2	196	0.0102041	FGFR2;GATA3;	SFMBT2;FRMD4A;DNA2;ADAMTS14;FGFR2;ARMC4;CHUK;PCDH15;PPRC1;TACC2;SKIDA1;HK1;SGPL1;GBF1;OPTN;ACBD5;OGDHL;PALD1;EIF3A;DCLRE1C;PLXDC2;GPR158;BICC1;ZNF365;UNC5B;LGI1;INPP5F;WDR11;KCNK18;MKI67;FAM13C;PIPSL;CCDC3;MPP7;ECHDC3;FANK1;SPOCK2;OIT3;GAD2;LRRC37A6P;TBATA;HECTD2;EXOC6;NFKB2;YME1L1;HKDC1;PLCE1;PRDX3;FAM170B;A1CF;CCAR1;ANKRD26;CYP2C18;ITIH5;SLC18A3;JMJD1C;KIAA1462;STOX1;NOC3L;SEC23IP;C10orf71;TACR…
470	2	188	0.0106383	NF1;BRCA1;	NF1;C17orf104;COL1A1;NEURL4;POLR2A;SAT2;ALOXE3;MYH10;TOP3A;KIAA0753;GPATCH8;ARHGEF15;AOC3;UBTF;FXR2;CHD3;SUZ12;GFAP;ALOX12B;PIK3R5;SLC6A4;CHRNB1;ASIC2;GUCY2D;KRBA2;ALOX12;CNTROB;ZNF594;CCL13;GRN;FAM101B;PIK3R6;TNFRSF13B;FAM83G;SLFN14;CALCOCO2;DLX4;LIG3;RUNDC3A;ITGA2B;NBR1;ADAM11;GABARAP;GPS2;NLGN2;BRCA1;ZMYND15;TNFSF12-TNFSF13;USP32P1;CPD;RHOT1;TIMM22;USP43;MYO15A;RUNDC1;LUC7L3;ASGR2;WRAP53;TRIM1…
74	2	187	0.0106952	ASXL1;SRC;	PAK7;PYGB;DLGAP4;CTNNBL1;KCNQ2;ATRN;CSRP2BP;FRG1B;RBM12;CDH22;ASXL1;PHF20;NSFL1C;TTI1;RPRD1B;WISP2;BPIFB1;RBL1;COL20A1;TASP1;NINL;SOGA1;SPTLC3;KCNB1;TTLL9;ARHGAP40;ACTR5;MAVS;CHRNA4;SNAP25;BPIFB4;PTPRT;PDRG1;FER1L4;MKKS;EPB41L1;SIRPB1;HSPA12B;TPX2;JAG1;CEP250;SLC32A1;TBC1D20;CD93;B4GALT5;CDH4;APMAP;ITCH;FASTKD5;BPIFA2;ARFGAP1;PSMA7;LAMA5;VSX1;NANP;TRPC4AP;EDEM2;DHX35;TOP1;MIR1257;ZNF337;C20orf195…
89	3	181	0.0165746	GATA2;TBL1XR1;MYD88;	ARHGAP31;ALG3;SCN10A;MAGI1;MASP1;MUC20;ESYT3;PIK3CB;ALAS1;ADAMTS9;MYNN;PTPRG;MYH15;PRKCD;CEP70;DCLK3;EIF4A2;PRICKLE2;EPHA3;PROS1;PARP14;ETV5;DGKG;USP4;ADCY5;MAP3K13;SDHAP2;LRTM1;KIAA2018;GOLIM4;EGFEM1P;LRRIQ4;TIGIT;CASR;HSPBAP1;GLB1;KBTBD12;CNOT10;ATXN7;PARP15;ITGB5;SERPINI2;NGLY1;XYLB;FAM198A;GUCA1C;QTRTD1;ROPN1;CHST2;ARPP21;SCN11A;MORC1;EIF4G1;EPHB3;TMPRSS7;DTX3L;LPP;PDCD10;IGF2BP2;VILL;MYLK;EE…
917	3	174	0.0172414	MAP2K2;DNM2;SMARCA4;	ZNF99;MAP4K1;ZNF90;APLP1;ZNF563;SLC5A5;SUGP1;ZNF208;ZNF492;ZNF565;LTBP4;ZNF491;PGLS;KANK3;ZNF737;PLIN4;ILF3;PSMC4;MAN2B1;MAST3;ZNF441;ZNF625;DPY19L3;SUPT5H;LDLR;EPOR;ZNF461;FCHO1;ZNF253;ZNF100;ZNF791;TM6SF2;UHRF1;TYK2;ZNF681;KIAA1683;ZNF507;RHPN2;DMKN;ZNF429;ZNF726;ZNF780A;FKBP8;ZNF780B;RBM42;MAP3K10;HIPK4;APBA3;ZNF878;GMIP;ZNF14;ZNF254;C19orf40;LGALS13;C19orf47;CREB3L3;ANKRD24;WDR83;ZNF844;ZNF91…
84	1	173	0.00578035	ESR1;	BRPF3;DST;TINAG;PDE10A;BTN2A2;IGF2R;NCR2;PPP2R5D;XPO5;BMP5;GJA1;PNLDC1;ZFP57;STK38;PEX6;OPRM1;FRMD1;GPRC6A;MPC1;AGPAT4;TCP10L2;KCTD20;TFAP2B;TAP1;MCM3;TREML3P;LPA;RPS6KA2;DEFB113;CTGF;CCR6;POLH;ROS1;HIVEP1;PKHD1;BYSL;ZNF318;PRRC2A;TCP10;TJAP1;RMND1;ETV7;C6orf89;PARK2;CAP2;HLA-DQA2;USP45;MYCT1;DTNBP1;APOBEC2;MLIP;TFAP2A;CUL9;BTN2A3P;TREML4;BTN3A3;SYNCRIP;PM20D2;ANKRD6;ZNRD1-AS1;CUL7;TTBK1;EFHC1;GS…
76	3	149	0.0201342	CARD11;EGFR;EZH2;	PEX1;SERPINE1;SDK1;EPHB4;ACTB;ZNF12;ZNF727;BAZ1B;ATG9B;HECW1;LRRD1;SNX8;NSUN5;CHRM2;GIMAP2;ASIC3;CYTH3;ZAN;PIK3CG;ABCF2;CARD11;ZKSCAN1;TRIM56;MAD1L1;SRPK2;UBN2;CYP3A5;GIMAP7;AHR;ANKIB1;HDAC9;DENND2A;RNF216P1;ZNF853;NUB1;CCZ1B;ZNF3;GIGYF1;KDELR2;HGF;POLR2J;ASB15;WDR86;NAMPT;AGFG2;ACHE;PARP12;LRCH4;KCNH2;FAM220A;ZNF736;EGFR;ZC3HC1;KRIT1;PRKAG2;FIGNL1;ATP6V0A4;MKRN1;ZKSCAN5;TRIM24;WIPI2;SYPL1;MIR589…
137	1	119	0.00840336	IKBKB;	PRKDC;FER1L6;STK3;ZNF251;ZNF705G;POP1;RHOBTB2;EPPK1;RAD54B;CPQ;PREX2;ZNF16;TRPA1;GDAP1;PLEC;KCNK9;ARHGAP39;MTMR9;DCAF13;SULF1;FAM91A1;DENND3;TTPA;WDYHV1;PRSS55;VPS37A;FAM86B2;ZFP41;ADCK5;MFSD3;FDFT1;MTUS1;PLEKHF2;SOX7;SLCO5A1;ATAD2;TRAPPC9;GLI4;GPT;PPP1R3B;KIAA1429;TSTA3;ZNF707;SPAG11B;PNMA2;NCOA2;C8orf31;CYC1;VDAC3;TRIQK;GPR20;TACC1;SHARPIN;SPAG11A;UBE2V2;PSKH2;SLC39A4;INTS8;RHPN1;XKR6;FAM167A;F…
374	1	115	0.00869565	MAP2K1;	DUOX1;CEP152;HERC1;ADAMTSL3;AKAP13;UNC13C;SLTM;ADAMTS17;USP8;ACAN;SPG11;TMC3;DUOX2;MYO5A;IQCH;AGBL1;ST8SIA2;RPL4;EFTUD1;SHC4;EFTUD1P1;SV2B;ALDH1A3;FAM154B;CHD2;SLC28A2;SLC12A1;PPIP5K1;ELL3;FBN1;ARRDC4;LRRK1;DMXL2;WDR72;DIS3L;SEMA7A;RNF111;DPP8;DENND4A;HDGFRP3;CPEB1;FAM169B;GABPB1;ZNF592;SPPL2A;ITGA11;STOML1;RGMA;SLC27A2;FAM96A;CCDC33;KLHL25;DYX1C1;UNC45A;IGF1R;TCF12;MCTP2;CORO2B;STRA6;DUOXA2;ZNF2…
114	1	114	0.00877193	TET2;	LNX1;PCDH18;POLR2B;PCDH10;AFF1;DSPP;ADH5;ARAP2;PGM2;ANKRD50;DHX15;FRAS1;OTUD4;SNX25;FAT1;SLC34A2;NOA1;MTTP;LGI2;TTC29;EPHA5;TMPRSS11A;RASL11B;SCFD2;STAP1;BMP3;MMAA;STOX2;HELQ;BBS12;ASB5;TMPRSS11E;H2AFZ;MANBA;TBC1D19;TECRL;ACSL1;UGT2B28;C4orf17;HSPA4L;UGT2B4;CENPE;C4orf29;ELF2;ZNF330;ZNF827;TRIML1;ARHGEF38;SMARCA5;ABCE1;KLKB1;CD38;PRKG2;ANAPC4;NAA15;FRG1;PDHA2;SCLT1;FAM114A1;BANK1;PPA2;MGARP;REST;…
275	0	87	0	N/A	TNRC6B;PKDREJ;ATXN10;TUBGCP6;SGSM3;TCF20;RFPL2;BRD1;XPNPEP3;MLC1;TXN2;GRAMD4;DEPDC5;APOL2;TTLL1;PMM1;GTSE1;MKL1;TTC38;TRMU;LARGE;MCM5;APOBEC3G;NHP2L1;TYMP;POLR2F;CSNK1E;ZC3H7B;LIMK2;PLA2G6;CBY1;TOMM22;TTLL12;PIM3;C22orf23;APOBEC3D;EIF4ENIF1;MEI1;PACSIN2;TEX33;BAIAP2L2;NAGA;C22orf34;APOL1;ALG12;SOX10;KCNJ4;RFPL3;FBLN1;CERK;SLC5A1;ACO2;ARHGAP8;SLC5A4;SEPT3;PISD;NDUFA6;ISX;DNAJB7;FAM118A;WNT7B;YWHAH…
138	0	79	0	N/A	CARD6;C7;DMXL1;AFF4;MAML1;ADAMTS6;MEGF10;FYB;HMGXB3;FAM193B;CAMK2A;TCOF1;CSNK1A1;SGCD;NKD2;PDLIM7;OSMR;BRD8;SEMA6A;GABRA1;RGS7BP;CWC27;GABRG2;ADRA1B;PRR7;FAM173B;HNRNPH1;PPARGC1B;C5orf60;MTRR;TAS2R1;STK32A;SH3TC2;ABLIM3;LCP2;PGGT1B;FBXO38;DAB2;SLC26A2;RPL37;NUDCD2;CSNK1G3;SPINK1;ARSI;PRR16;ADRB2;BRD9;RBM27;ACSL6;GABRA6;DDX41;NDUFS6;SGTB;ARHGEF37;KCNMB1;COMMD10;POU4F3;CNOT8;GRK6;B4GALT7;PRELID2;JA…
206	0	60	0	N/A	PORCN;SLC35A2;ZBTB33;RNF128;UTP14A;SYN1;FAM122B;WDR13;CHRDL1;TSC22D3;PASD1;GPR50;CNGA2;GPKOW;LAMP2;SMARCA1;FHL1;MAGEA3;ZNF81;ZNF280C;ARAF;CT47B1;MAGEA4;SSX1;VMA21;ESX1;IL13RA1;DDX26B;CDK16;COL4A6;ZNF182;SPANXN5;XPNPEP2;CETN2;KCND1;MORF4L2;DCX;NSDHL;GPR119;GABRE;TSPYL2;FATE1;MOSPD1;SLC9A6;IGSF1;BRS3;PRAF2;H2BFWT;CT45A5;H2BFM;ATP1B4;WDR45;PNMA3;OTUD5;LHFPL1;F9;EBP;ATG4A;CT45A5;MIR934;
220	1	46	0.0217391	TRAF7;	PKD1;SRL;ZCCHC14;CLCN7;SLX4;C16orf96;MON1B;GAS8;MAPK8IP3;MKL2;TPSAB1;VAT1L;ZNF598;ZNF688;STUB1;GNPTG;VASN;GSPT1;TELO2;TRAF7;TPSB2;SPSB3;GLIS2;NOXO1;BFAR;ADAT1;SYCE1L;SEPT1;FBRS;RHOT2;DNAJA3;MSLN;MIR3180-5;RPS2;MAF;ZNF768;CENPBD1;MEIOB;SNN;C1QTNF8;PTX4;CD2BP2;HAGHL;HS3ST6;PAM16;DEF8;
73	0	42	0	N/A	TSHZ2;AURKA;TRMT6;ZFP64;CHGB;RRBP1;ZNF217;VPS16;TUBB1;RIN2;CSTF1;PROKR2;EIF6;FERMT1;ADNP;BCAS1;VAPB;CSNK2A1;BCAS4;CBLN4;TMEM239;MCM8;CHMP4B;MIR1302-5;PMEPA1;HAO1;FAM217B;PCSK2;SPATA2;MMP24;MC3R;FAM110A;STX16-NPEPL1;TPD52L2;ZNF341;RNF114;GPCPD1;ATP9A;SNORD57;FAM209A;MTRNR2L3;PPP4R1L;
69	0	39	0	N/A	PIGN;CNDP1;EMILIN2;WBP11P1;DSC2;ATP5A1;ESCO1;CDH2;SERPINB13;SLC14A2;ZBTB7C;DSG1;ASXL3;KIAA1468;SERPINB8;ZNF516;GALNT1;RTTN;DSC3;CCDC102B;B4GALT6;PSTPIP2;MAPRE2;GRP;C18orf63;LIPG;FBXO15;CHST9;DTNA;DSG2;CD226;MIR133A1;MOCOS;TMX3;ZADH2;C18orf21;DOK6;ANKRD30B;KLHL14;
317	0	36	0	N/A	CCDC168;ING1;ABCC4;DOCK9;KLHL1;TMTC4;SLITRK5;DNAJC3;NDFIP2;TFDP1;ERCC5;COL4A2;GRK1;TBC1D4;NALCN;RBM26;ATP4B;LMO7;CLDN10;POU4F1;UPF3A;DCT;MBNL2;FARP1;CLYBL;ZIC5;STK24;SLC10A2;DAOA;PROZ;SPRY2;GPR180;MIR623;RAB20;TM9SF2;ARGLU1;
112	0	25	0	N/A	CRMP1;MAN2B2;WDR17;LETM1;SLC2A9;HTT;GABRA4;WDR1;AREG;GRK4;DRD5;HGFAC;BOD1L1;TMEM128;GPM6A;NKX3-2;ANXA10;C4orf27;DOK7;GRPEL1;MIR548I2;TMEM129;DEFB131;ZNF518B;C4orf3;
174	0	20	0	N/A	ASPM;NUP133;TPR;KCTD3;SCMH1;TAF5L;PEA15;CENPF;CD1E;DCAF8;TRAF3IP3;TAF1A;C1orf74;FAM89A;OR10K1;GNPAT;EPHX1;MIR1182;OR10T2;C1orf131;
202	1	17	0.0588235	MED12;	MED12;PCDH19;PGK1;ARMCX2;SLC7A3;NOX1;CCNB3;NONO;OGT;STARD8;ATP7A;OTUD6A;TBX22;OTC;IDS;DGKK;NLGN3;
71	0	17	0	N/A	OSBPL1A;ELAC1;TXNDC2;ADNP2;MPPE1;SPIRE1;NPC1;MRO;AFG3L2;CTAGE1;DCC;VAPA;PTPN2;TMEM241;TTC39C;L3MBTL4;ANKRD62;
274	0	13	0	N/A	CTR9;FADS2;COMMD9;SYT13;CCDC73;INCENP;OR51F2;ZNF143;AMPD3;OR52R1;DCDC1;FAR1;SCGB1D2;
3	0	13	0	N/A	INMT;ZNF462;SVEP1;ABCA1;IKBKAP;ENTPD2;MAN1B1;TXNDC8;PTGR1;OR2K2;UAP1L1;ZNF343;TMX4;
233	0	10	0	N/A	KRTAP10-4;KRTAP10-5;KRTAP10-7;KRTAP10-9;CHAF1B;KRTAP10-8;DNMT3L;KRTAP10-1;PFKL;KRTAP10-12;
270	0	9	0	N/A	NUMA1;BACE1;IL18BP;DSCAML1;CNIH2;SRSF8;RNF121;AQP11;MED17;
85	0	6	0	N/A	TUBB2B;PGBD1;BTN3A2;OR2J3;CLIC1;NUDT3;
9	0	4	0	N/A	PANK4;MEGF6;UBXN10;TMEM200B;
15	0	3	0	N/A	MIR3179-1;ARHGEF9;RPS6KA6;
53	0	2	0	N/A	KIAA2022;MAGEC2;
56	1	2	0.5	STAG2;	STAG2;NAA10;
327	0	2	0	N/A	GPHB5;ADAM6;
177	0	2	0	N/A	TTC34;MFAP2;
13	0	2	0	N/A	FAM65B;RPS10;
226	0	2	0	N/A	TCEAL3;FAM58A;
21	0	2	0	N/A	CCDC22;ZFP92;
155	0	2	0	N/A	INTS10;SLC18A1;
19	0	2	0	N/A	ADAM19;RAB24;
214	0	2	0	N/A	DMRTC1;FUNDC2;
6	0	2	0	N/A	DDX11L10;SNRNP25;

## Sheet: BRCA_SCH
Class	numDriver	numGene	Percentage	DriverList	GeneList
312	0	19	0	N/A	CTNNBIP1;RSG1;NIPAL3;PAFAH2;LIN28A;FAM76A;LAPTM5;AK2;COL8A2;TMCO2;DMAP1;C1orf146;FAM69A;KCNC4;PHTF1;MYOC;CFHR2;LAD1;MIR1231;
305	0	16	0	N/A	ATAD3A;VAMP3;HMGCL;FUCA1;STX12;FABP3;TMEM39B;PPIEL;CDC20;CDCP2;CTBS;F3;GSTM2;LCE4A;SPRR2D;VAMP4;
148	0	15	0	N/A	CALML6;NOL9;PEX14;EIF3I;TRIT1;PLK3;SYDE2;FRRS1;TRMT13;PSMA5;CSF1;S100A1;C1orf106;TP53BP2;LBR;
555	0	13	0	N/A	ATP2B2;CAND2;NUP210;C3orf20;PRSS42;DHX30;VPRBP;NISCH;ITIH1;COL6A6;PIK3R4;TRPC1;OPA1;
339	0	13	0	N/A	SNX17;WDR43;STON1-GTF2A1L;ZNF638;HK2;IL1R2;SEPT10;UGGT1;ASNSD1;GPR55;ARMC9;UGT1A1;HJURP;
188	0	12	0	N/A	FAM41C;KLHL21;MAD2L2;MRTO4;PITHD1;SMPDL3B;SNHG12;PPIH;C1orf228;MTX1;TMEM9;MAP1LC3C;
993	0	12	0	N/A	ALDH5A1;HIST1H1B;SKIV2L;LHFPL5;NFKBIE;RCAN2;CENPQ;TSPYL1;PEX7;CCDC28A;TAGAP;DLL1;
19	0	12	0	N/A	ELTD1;ANKRD35;GJA8;KIRREL;RASAL2;TDRD5;MR1;SUSD4;URB2;SPRTN;TARBP1;SMYD3;
135	0	11	0	N/A	STPG1;CEP85;ATP6V0B;YIPF1;DIRAS3;C1orf52;ATXN7L2;FAM46C;RUSC1;FMO6P;RPS6KC1;
58	0	11	0	N/A	HTR1D;MYOM3;ZMYM6;ZYG11B;TCTEX1D1;TTLL7;ST7L;NPR1;ATP1A4;ZBTB41;COX20;
153	0	11	0	N/A	E2F2;ID3;GALE;SYTL1;NDUFS5;SCP2;HSPB11;RPF1;CLCC1;LCE6A;S100A7L2;
185	0	11	0	N/A	MIB2;TNFRSF9;RIMS3;ZMYND12;CLDN19;TMEM69;PARS2;AMIGO1;EPS8L3;S100A7A;GLUL;
701	0	10	0	N/A	HACL1;PRSS50;CCDC12;CDC25A;SPINK8;ABHD14A;NEK4;MRPL47;HES1;FAM157A;
704	0	10	0	N/A	TDGF1;NICN1;HYAL3;PCBP4;ARHGEF3;RPP14;PRR23C;PLSCR4;GPR87;HRASLS;
47	0	10	0	N/A	AKR7L;PHACTR4;HCRTR1;BMP8B;ITGB3BP;AK5;CDC14A;GBAP1;CFHR4;PIK3C2B;
2086	0	10	0	N/A	LINC00514;TMEM186;TNP2;GPR139;CDIPT;FBXL19-AS1;STX1B;ANKRD26P1;PSMB10;MIR140;
91	0	10	0	N/A	KCNAB2;CRYZ;HAO2;HSD3B2;PRCC;OR10J3;C1orf111;PFKFB2;RD3;RGS7;
18	0	10	0	N/A	CDK11A;PIK3CD;C1orf127;ZMYM4;PIK3R3;AKNAD1;TRIM33;TCHH;LAMC1;CNTN2;
1551	0	10	0	N/A	TSPAN32;OR51I1;HPX;OR10A3;PACSIN3;MADD;TCIRG1;PGM2L1;MMP8;APOA4;
80	0	10	0	N/A	RNF207;NBPF3;RUNX3;TRNAU1AP;ZBTB8OS;EPS15;ABCD3;GNAT2;HIST2H2BF;ETNK2;
268	0	10	0	N/A	MUL1;STMN1;SESN2;SNRNP40;TSSK3;LCE3B;SPRR2G;S100A6;CKS1B;CFHR1;
1299	0	10	0	N/A	IFNA16;DMRTA1;NOL6;PRSS3;ATP8B5P;FOXD4L3;TJP2;FRMD3;TDRD7;TUBB4B;
1363	0	9	0	N/A	DCLRE1C;PLXDC2;GPR158;BICC1;ZNF365;UNC5B;LGI1;INPP5F;WDR11;
151	1	9	0.111111	MPL;	HSPB7;PPP1R8;S100PBP;CAP1;MPL;MAGOH;TAF13;NBPF20;PIGM;
996	0	9	0	N/A	HIST1H2AG;C6orf222;PRICKLE4;TOMM6;C6orf132;PTCRA;POLR1C;C6orf163;KIF25;
1279	0	9	0	N/A	GLDC;ANKRD18B;TPM2;NPR2;CEP78;S1PR3;SYK;GABBR2;AKNA;
1644	0	9	0	N/A	OR51L1;WT1-AS;NDUFS3;OR4X2;RIN1;SLC29A2;KBTBD3;RAB39A;FDX1;
324	0	9	0	N/A	APOB;VIT;LRPPRC;ANKRD36;TMEM131;BAZ2B;MAP2;ERBB4;EPHA4;
1303	0	9	0	N/A	UBAP2;VCP;ZCCHC7;RMI1;SLC28A3;TSTD2;CORO2A;KIAA1958;HSPA5;
43	0	9	0	N/A	FBXO44;AGMAT;NBPF1;SSX2IP;INTS3;OR10R2;USP21;ADAMTS4;PLD5;
477	0	9	0	N/A	LPIN1;MDH1;ANTXR1;ANXA4;SNRPG;UBE2E3;SPATS2L;RUFY4;NMUR1;
514	0	9	0	N/A	FNDC4;PPP1CB;BMP10;POLE4;FUNDC2P2;STARD7;ZC3H8;TNP1;CCL20;
259	0	9	0	N/A	NMNAT1;SYF2;ATPIF1;CCDC28B;RNF19B;PPM1J;LCE1E;EFNA3;DPM3;
1483	0	9	0	N/A	ANO5;ABTB2;OR4B1;OR4S1;OR4A15;PPP1R32;DAGLA;EML3;PELI3;
112	0	9	0	N/A	EPHA2;PLA2G2D;C1orf177;WDR63;DPYD;FCGR1A;ADAR;ITLN2;CHML;
142	0	9	0	N/A	ZRANB2;ST6GALNAC3;LPPR4;AP4B1;SLAMF7;UAP1;UCHL5;SDE2;RBM34;
995	0	9	0	N/A	NRSN1;OR2H2;CDSN;FKBPL;PRIM2;OSTM1;GPR6;KIAA1919;TRMT11;
22	0	9	0	N/A	MRPL20;CHD5;TAS1R2;EPHB2;UBXN11;LRRC41;DCST1;KIF21B;NAV1;
139	0	9	0	N/A	FBXO6;TESK2;CC2D1B;STXBP3;PPIAL4G;HIST2H2BE;CRNN;FAM20B;PTPRVP;
20	0	8	0	N/A	SSBP3;KPRP;PGLYRP3;GORAB;NCF2;CACNA1S;SLC30A10;CAPN2;
386	0	8	0	N/A	CAPN14;SLC1A4;ASPRV1;TCF7L1;SMPD4;HECW2;WDFY1;COL4A4;
1300	0	8	0	N/A	NFIB;TEK;NDUFB6;CCL21;PGM5;TRPM3;ASPN;C9orf3;
94	0	8	0	N/A	SRM;CLCNKA;KDM1A;SLC2A1;C1orf194;OVGP1;ZBTB7B;ATP6V1G3;
2325	1	8	0.125	MAP2K2;	MAP2K2;ATP13A1;ZNF682;ZNF486;ZNF730;CEP89;ZNF146;PLD3;
41	1	8	0.125	CSF3R;	CSF3R;DMBX1;ANGPTL3;AMY2B;LRIF1;CSDE1;PYHIN1;KCNK2;
187	0	8	0	N/A	EXTL2;NOTCH2NL;UBQLN4;ANKRD36BP1;TRMT1L;RGS13;FAM72A;CNIH3;
271	0	8	0	N/A	MMEL1;KNCN;TAL1;RAP1A;PDZK1;RGS5;GPR52;WNT9A;
513	0	8	0	N/A	FAM110C;FAM84A;UBXN2A;PTRHD1;MIR216B;WBP1;VAMP5;RPL23AP7;
565	0	8	0	N/A	COL6A4P1;CCR1;AMIGO3;GRM2;ATP2C1;TRIM42;PEX5L;CPN2;
411	0	8	0	N/A	WDR35;ZNF513;TTL;ZEB2-AS1;PRKRA;FAM126B;RQCD1;SH3BP4;
65	0	8	0	N/A	SFPQ;ZMPSTE24;ECHDC2;PKLR;PPOX;ANGPTL1;PTPRC;PRELP;
421	0	8	0	N/A	ARHGEF33;MOGS;ANKRD36B;CRYGD;GLB1L;TUBA4B;ALPP;PRR21;
298	0	8	0	N/A	SDF4;DDI2;PIGV;MATN1;SPOCD1;ADPRHL2;ZNF691;GBA;
2463	0	8	0	N/A	TGM3;UBOX5;ISM1;DEFB123;MYLK2;NECAB3;ASIP;SLC35C2;
1719	1	8	0.125	KRAS;	EMG1;TAS2R14;KCNJ8;KRAS;MYL6;RNF34;HPD;HIP1R;
1031	0	8	0	N/A	C6orf52;FAM8A1;HIST1H2BJ;GPX5;HLA-L;HLA-DQA1;FOXP4;CGA;
107	0	8	0	N/A	PGD;CATSPER4;KANK4;WNT2B;FDPS;FMO3;PARP1;SLC35F3;
30	0	8	0	N/A	RERE;CROCCP3;COL16A1;TTC4;BRDT;OTUD7B;VPS45;PRRC2C;
96	1	8	0.125	CDC73;	THRAP3;PRMT6;FCRL3;HSD17B7;RC3H1;CDC73;LPGAT1;PRSS38;
315	0	8	0	N/A	GPR157;NCMAP;MIR30E;PCSK9;ZNF697;C1orf68;NR1I3;DESI2;
1919	0	8	0	N/A	TIMM9;AHSA1;FOXN3;LINC00523;SNORD114-7;SNORD114-17;MIR543;MIR154;
673	0	8	0	N/A	MIR885;CCR3;IQCF1;PPP4R2;TRH;PLSCR2;MBNL1;UBXN7;
596	0	8	0	N/A	SLC6A1;RAF1;SLC38A3;ALDH1L1;PRR23B;KPNA4;PLD1;LRRC15;
227	1	8	0.125	RPL5;	NADK;SPSB1;MASP2;COL9A2;EDN2;RPL5;RHOC;MIR190B;
344	0	8	0	N/A	DPYSL5;KHK;NLRC4;ANAPC1;NRP2;TNS1;TRIP12;NCL;
2228	0	8	0	N/A	RPA1;SPATA22;GSG2;CDRT15;PGAP3;KRTAP4-2;MRPL45P2;CHAD;
2000	0	7	0	N/A	UBN1;RBFOX1;ABAT;UMOD;PALB2;ATP2A1;PKD1L2;
1640	0	7	0	N/A	C11orf74;OR4P4;OR9Q2;OSBP;CCDC86;PIH1D2;C11orf57;
1829	0	7	0	N/A	WNT5B;DCP1B;MIR141;HOXC11;ANKRD13A;C12orf76;SIRT4;
1750	0	7	0	N/A	PRMT8;USP5;SLC2A14;GALNT6;KRT3;CPSF6;SVOP;
949	0	7	0	N/A	C2;FAM46A;PGM3;TRAF3IP2-AS1;TSPYL4;TAAR8;FLJ46906;
810	0	7	0	N/A	TRIO;MRPS30;MAP1B;PCDHA8;KIAA0141;TNIP1;DUSP1;
2415	0	7	0	N/A	VSX1;NANP;TRPC4AP;EDEM2;DHX35;TOP1;MIR1257;
1277	1	7	0.142857	PTCH1;	MPDZ;KIF24;IL11RA;C9orf131;ALDH1A1;PTCH1;ABCA2;
138	0	7	0	N/A	RAVER2;ANKRD13C;CEPT1;BCAN;OR6N1;ALDH9A1;RABGAP1L;
16	0	7	0	N/A	PRDM2;HOOK1;GBP7;ECM1;SCNM1;LAMB3;SMYD2;
178	0	7	0	N/A	RAP1GAP;MDS2;HSD3B1;LCE3D;SPRR1A;SLC27A3;NDUFS2;
1184	0	7	0	N/A	DPY19L1;RASA4CP;PSPH;POMZP3;STEAP2;GTPBP10;PDK4;
52	0	7	0	N/A	KIF1B;PADI2;EPB41;ST3GAL3;EIF2B3;HIST2H2AC;SYT2;
619	0	7	0	N/A	RARB;ZNF589;FILIP1L;ZBTB11;DNAJC19;CCDC50;RNF168;
2273	0	7	0	N/A	ZNF563;SLC5A5;SUGP1;ZNF208;ZNF492;ZNF565;LTBP4;
26	0	7	0	N/A	PDE4B;LRRC8D;WDR3;CYB5R1;EIF2D;TRAF5;GALNT2;
147	0	7	0	N/A	GUCA2B;TYW3;DCLRE1B;CD101;MRPL9;SLC19A2;SCCPDH;
295	0	7	0	N/A	UBE2J2;SLC25A33;CCDC24;BSND;S100A2;SHC1;RNPEP;
475	0	7	0	N/A	TMEM214;DUSP2;CHCHD5;MCM6;KCNJ3;TMBIM1;SNORA75;
157	0	7	0	N/A	ESPN;VWA5B1;CELA3B;ASAP3;PODN;GPR61;LIN9;
1333	0	7	0	N/A	CD274;FAM166B;CENPP;ZNF189;AMBP;SSNA1;SLC34A3;
1117	0	7	0	N/A	CRHR2;AOAH;STYXL1;WNT16;WDR91;FAM115A;LMBR1;
705	0	7	0	N/A	ZNF852;FAM3D;NAA50;DRD3;CSTA;CDV3;PRKCI;
1570	0	7	0	N/A	SAA4;ACCSL;OR5B21;MS4A1;CHRDL2;GRM5-AS1;IL18;
2359	0	7	0	N/A	ZNF561;LSM14A;GRAMD1A;HAMP;ZFP14;CAPN12;RPS16;
476	0	7	0	N/A	TMEM18;ASAP2;MTIF2;LIPT1;GULP1;EEF1B2;NHEJ1;
111	0	7	0	N/A	CCDC27;OSCP1;COL11A1;POLR3GL;SLC25A44;KIAA1614;RNF2;
214	0	7	0	N/A	KLHDC7A;LSM10;SNIP1;PRKAA2;CTSK;HIST3H2BB;IRF2BP2;
2445	0	7	0	N/A	DEFB125;COX4I2;BPIFB2;C20orf173;PPP1R16B;MYBL2;CD40;
258	0	7	0	N/A	SF3A3;AGBL4;C8B;CTH;VANGL1;FASLG;CD55;
2175	0	7	0	N/A	DOC2B;CDRT15P1;B9D1;RNF112;UTP6;TMEM98;SNF8;
311	0	7	0	N/A	CYP4Z2P;AP4B1-AS1;GABPB2;RGS18;FMOD;ELK4;ERO1LB;
46	0	7	0	N/A	C1orf94;RABGGTB;GBP5;RFX5;CD34;BROX;PSEN2;
288	0	7	0	N/A	AKIRIN1;SMAP2;PRDX1;TSPAN2;LCE1D;SMCP;OR10X1;
50	0	7	0	N/A	LYPLA2;IL22RA1;TCHHL1;CRTC2;DCST2;BATF3;FLVCR1;
1648	0	7	0	N/A	TEAD1;EHF;OR5D18;CFL1;EIF1AD;C11orf88;CRYAB;
2126	0	7	0	N/A	FAM101B;PIK3R6;TNFRSF13B;FAM83G;SLFN14;CALCOCO2;DLX4;
920	0	7	0	N/A	HLA-DRB1;ENPP4;SMAP1;PRSS35;GPR63;NT5DC1;OLIG3;
215	0	7	0	N/A	CPSF3L;EXOSC10;TXNDC12;B4GALT3;C1orf220;TNNI1;ELF3;
308	0	7	0	N/A	FAM87B;DNAJC8;GPR88;C1orf54;LOR;S100A13;GPR25;
437	0	6	0	N/A	AFTPH;PPP3R1;MXD1;ZNF2;DIRC1;CXCR2;
1030	0	6	0	N/A	RNF144B;HIST1H3A;ZSCAN12P1;SLC44A4;GPSM3;FYN;
1075	0	6	0	N/A	SEPT7;CCDC146;KIAA1324L;SAMD9;GSTK1;FABP5P3;
1173	0	6	0	N/A	GBAS;PMS2P4;BET1;ING3;MIR335;PRSS58;
1883	1	6	0.166667	DICER1;	DAAM1;SGPP1;RDH12;RGS6;ATXN3;DICER1;
1609	0	6	0	N/A	RNH1;MRPL23;OR51B6;LRRC55;P2RX3;PAAF1;
937	0	6	0	N/A	CDKAL1;HIST1H4J;ATAT1;SRPK1;MB21D1;TTK;
1284	0	6	0	N/A	PIP5K1B;HSD17B3;ZNF782;STX17;INVS;OR13C2;
1746	0	6	0	N/A	NCAPD2;CDKN1B;METTL7A;KRT83;PAWR;NOC4L;
1352	0	6	0	N/A	IFT74;UBE2R2;NUDT2;C9orf24;CCL19;INIP;
10	0	6	0	N/A	GON4L;RRNAD1;ARHGEF11;PTPN14;CDC42BPA;FMN2;
1098	0	6	0	N/A	KLHL7;EPDR1;COA1;ZP3;OR6V1;WDR60;
1699	0	6	0	N/A	KCNA5;TUBA1C;KCNH3;KRT85;PEBP1;FZD10;
1543	0	6	0	N/A	CD151;MUC6;APBB1;ILK;UCP2;ANGPTL5;
1571	0	6	0	N/A	SLC22A18AS;OR51M1;MRPL17;SAA4;DEFB108B;CARD17;
1536	0	6	0	N/A	OR52K1;FANCF;MUS81;C11orf86;UVRAG;KDM4D;
1997	0	6	0	N/A	PPL;ACSM3;USP31;KCTD19;NFATC3;GLG1;
603	0	6	0	N/A	SCN5A;CADM2;POGLUT1;SLC9A9;WDR49;PHC3;
97	0	6	0	N/A	SLC35E2;PLOD1;ZMYM1;DPH2;LCE2D;KCNK1;
474	0	6	0	N/A	ID2;ODC1;PDIA6;HOXD11;DES;ATG4B;
1281	0	6	0	N/A	RANBP6;APBA1;RASEF;ROR2;GRIN3A;C9orf43;
93	0	6	0	N/A	DNALI1;HS2ST1;SETDB1;SELL;PM20D1;SLC26A9;
424	0	6	0	N/A	MRPS5;MFSD9;TMEM182;FKBP7;NIF3L1;SCARNA6;
889	0	6	0	N/A	HIST1H2BC;HLA-DRB5;LAMA4;L3MBTL3;ENPP1;GPR126;
2379	0	6	0	N/A	GAMT;GNA15;GIPC3;DUS3L;CRB3;MRPS12;
385	0	6	0	N/A	TRAPPC12;MYADML;FAP;HOXD10;UNC80;MLPH;
519	0	6	0	N/A	RBKS;LYG2;CCDC115;SPATA3;SNORD20;GBX2;
287	0	6	0	N/A	SLC2A5;CLSTN1;TOE1;KTI12;NMNAT2;OPTC;
824	0	6	0	N/A	MIR887;AMACR;CCL28;PMCHL2;FAM151B;HIGD2A;
2196	0	6	0	N/A	CAMTA2;ZNF286A;PIGS;IGFBP4;SMARCE1;ARL17B;
21	0	6	0	N/A	AJAP1;FOXD3;YY1AP1;SH2D2A;NOS1AP;SLC41A1;
121	0	6	0	N/A	SCNN1D;CAMTA1;SLC45A1;FAM131C;SARS;NR5A2;
592	0	6	0	N/A	IL5RA;SEMA3F;PXK;CLDND1;COL8A1;GYG1;
77	0	6	0	N/A	ZC3H12A;DEPDC1;ASB17;CASQ2;TNR;SLC30A1;
123	0	6	0	N/A	TNFAIP8L2;MNDA;LRRC52;SERPINC1;ENAH;HIST3H2A;
947	0	6	0	N/A	UBD;RWDD2A;MRAP2;SOGA3;SLC18B1;TMEM181;
805	0	6	0	N/A	ZNF622;C5orf28;NR2F1;RHOBTB3;FBXL17;UBE2D2;
38	0	6	0	N/A	USP24;CA14;SPRR2B;UBAP2L;TRIM46;ASH1L;
92	0	6	0	N/A	NCDN;OXCT2;AGL;SNAPIN;IL6R;KRTCAP2;
1835	0	6	0	N/A	ZCRB1;TWF1;MIP;NDUFA4L2;CDK4;PXMP2;
1267	0	6	0	N/A	CLDN23;PINX1;FNTA;TOP1MT;PYCRL;GPAA1;
2037	0	6	0	N/A	PRM3;SCNN1B;IL34;ZNF19;CDH13;TUBB3;
1475	0	6	0	N/A	NLRP14;ATG13;OR8J1;SLC22A25;MARK2;MSANTD4;
2301	0	6	0	N/A	GMIP;ZNF14;ZNF254;C19orf40;LGALS13;C19orf47;
1799	0	6	0	N/A	DERA;BHLHE41;YAF2;GLIPR1;MRPL42;MVK;
117	0	6	0	N/A	CD58;PRPF3;SEMA4A;ADCK3;ABCB10;CHRM3;
133	0	6	0	N/A	SRSF11;GBP1P1;DAP3;LMNA;NTRK1;STX6;
611	0	6	0	N/A	MST1;WWTR1;SLC2A2;LAMP3;CEP19;PIGZ;
1041	0	6	0	N/A	NACAD;GRM3;AKAP9;FLNC;OR2F1;SSPO;
1615	0	6	0	N/A	OR8H1;BAD;RPS6KA4;RAD9A;AIP;CREBZF;
262	0	6	0	N/A	ICMT;MIIP;FBLIM1;CAPZB;BMP8A;HAX1;
165	0	6	0	N/A	GABRD;DFFA;TGFBR3;SLC6A17;DDX59;LINC00303;
697	0	6	0	N/A	FAM19A4;RYBP;ARL6;TRMT10C;GHSR;LMLN-AS1;
884	0	6	0	N/A	NCR2;PPP2R5D;XPO5;BMP5;GJA1;PNLDC1;
2426	0	6	0	N/A	SEL1L2;KIAA1755;SLC9A8;HRH3;ZGPAT;TCEA2;
726	0	6	0	N/A	RASL11B;SCFD2;STAP1;BMP3;MMAA;STOX2;
83	0	6	0	N/A	MAGI3;NPL;KIF14;NFASC;HHAT;WDR64;
1222	0	6	0	N/A	SOX7;SLCO5A1;ATAD2;TRAPPC9;GLI4;GPT;
124	0	6	0	N/A	HES4;HES3;AKR7A3;C1QA;RIMKLA;EBNA1BP2;
883	0	6	0	N/A	OR10C1;PPT2;DEF6;CYP39A1;FILIP1;SNAP91;
395	0	6	0	N/A	PEX13;SFTPB;COX5B;MARCH7;GPR1;INHA;
272	0	6	0	N/A	AURKAIP1;MAP3K6;C1orf210;AMPD2;LENEP;CSRP1;
1679	0	6	0	N/A	LRRK2;ESYT1;SLC39A5;C12orf56;ALDH1L2;HECTD4;
1391	1	6	0.166667	GATA3;	GATA3;NUDT5;FAM107B;COMMD3;LYZL1;SLC18A2;
341	0	6	0	N/A	PLEK;TIA1;PRPF40A;COL5A2;FZD7;SAG;
556	0	6	0	N/A	PRICKLE2;EPHA3;PROS1;PARP14;ETV5;DGKG;
27	0	6	0	N/A	DHDDS;SLC6A9;MAST2;UBE2Q1;SCAMP3;ZC3H11A;
1754	0	6	0	N/A	CREBL2;PLBD1;ADCY6;CPM;LIN7A;PMCH;
2146	0	6	0	N/A	OR1D2;CAMKK1;FBXO39;ANKRD13B;DHRS11;KRTAP9-9;
2468	0	6	0	N/A	ANGPT4;C20orf27;DTD1;PIGU;LBP;R3HDML;
1374	0	6	0	N/A	GAD2;LRRC37A6P;TBATA;HECTD2;EXOC6;NFKB2;
1168	0	6	0	N/A	IGF2BP3;SKAP2;HERPUD2;TPST1;NSUN5P1;AKR1B10;
14	0	5	0	N/A	SLC5A9;DENND2D;IQGAP3;IKBKE;LYST;
868	0	5	0	N/A	CCDC152;HSPB3;GPX8;F2RL2;BOD1;
1731	0	5	0	N/A	TMEM117;MYL6B;KERA;P2RX7;HCAR3;
1674	0	5	0	N/A	ANO2;KRT82;PPFIA2;NOS1;SUDS3;
1485	0	5	0	N/A	SOX6;OR5D13;SNX32;CHORDC1;RDX;
1077	0	5	0	N/A	IL6;KIAA0895;UPP1;AUTS2;CNPY1;
1092	0	5	0	N/A	SCIN;TMED4;ZNF733P;TNPO3;ZNF777;
364	0	5	0	N/A	CCDC85A;FANCL;PUS10;C2orf15;IHH;
2224	0	5	0	N/A	RTN4RL1;CYB5D2;LASP1;NAGLU;FAM134C;
331	0	5	0	N/A	GCKR;SLC4A1AP;LHCGR;FAM178B;IQCA1;
1119	0	5	0	N/A	STEAP1B;TOMM7;DKFZp434L192;TRIM73;CLCN1;
792	0	5	0	N/A	HMGCS1;SV2C;MEF2C;PCSK1;LSM11;
195	0	5	0	N/A	SH2D5;SRSF10;MTMR9LP;CLK2;RGS16;
1717	1	5	0.2	SH2B3;	C12orf71;IRAK4;CBX5;HSD17B6;SH2B3;
570	0	5	0	N/A	NGLY1;XYLB;FAM198A;GUCA1C;QTRTD1;
1508	0	5	0	N/A	CCKBR;MRGPRX3;ARHGAP1;SLC22A12;GPR152;
1708	0	5	0	N/A	ERBB3;STAT6;METTL21B;APAF1;CRY1;
1435	0	5	0	N/A	SGMS1;SLC16A9;PRLHR;RGS10;ATE1;
865	0	5	0	N/A	PPWD1;MGC32805;LEAP2;SCGB3A2;SPINK13;
1237	0	5	0	N/A	XKR6;FAM167A;FABP12;TSPYL5;ZHX1;
152	0	5	0	N/A	IGSF21;SLAMF6;UHMK1;BLZF1;DYRK3;
606	2	5	0.4	GATA2;TBL1XR1;	IL17RB;ARL13B;CCDC14;GATA2;TBL1XR1;
1406	0	5	0	N/A	HNRNPH3;DDX21;VPS26A;CYP2C8;CPN1;
1599	0	5	0	N/A	PKP3;CYB5R2;SLC39A13;RAB1B;MMP27;
1686	0	5	0	N/A	A2M;SENP1;DNAJC14;LRIG3;SART3;
1802	0	5	0	N/A	IAPP;RIC8B;ORAI1;PSMD9;FBRSL1;
149	0	5	0	N/A	C1orf168;RNF115;VPS72;NUCKS1;TBCE;
236	0	5	0	N/A	RHCE;HMGN2;PEF1;HECTD3;MYBPHL;
853	0	5	0	N/A	COMMD10;POU4F3;CNOT8;GRK6;B4GALT7;
945	0	5	0	N/A	TPMT;BAK1;EYS;HDDC2;AIG1;
1124	1	5	0.2	CUX1;	VWDE;C7orf31;WBSCR28;CUX1;GIMAP8;
933	0	5	0	N/A	ZNRD1-AS1;CUL7;TTBK1;EFHC1;GSTA1;
1045	0	5	0	N/A	TNS3;ABCB1;PPP1R9A;DYNC1I1;LRGUK;
1738	0	5	0	N/A	ASUN;C12orf40;WSCD2;RBM19;HCAR2;
864	0	5	0	N/A	CARTPT;SLC4A9;CD14;GLRA1;BNIP1;
1193	0	5	0	N/A	PSMG3;BRAT1;RADIL;TSPAN13;OR2AE1;
1525	0	5	0	N/A	OR51E1;ACCS;NRXN2;ANKRD49;DLAT;
132	0	5	0	N/A	ZBTB40;KIAA0319L;CHRNB2;PLEKHA6;DSTYK;
1828	0	5	0	N/A	GOLT1B;DNM1L;FLJ12825;MMP19;INHBC;
1047	0	5	0	N/A	ACTB;ZNF12;ZNF727;BAZ1B;ATG9B;
266	0	5	0	N/A	NPPA;GJA9;RAB3B;SPRR3;BPNT1;
1983	0	5	0	N/A	SPESP1;CPLX3;SNX33;CIB2;ST20;
1355	1	5	0.2	FGFR2;	SFMBT2;FRMD4A;DNA2;ADAMTS14;FGFR2;
444	0	5	0	N/A	FSHR;LINC00152;CNNM3;FRZB;IGFBP2;
349	0	5	0	N/A	TMEM247;KANSL3;EIF5B;PMS1;ZNF142;
79	0	5	0	N/A	NPHP4;HMGB4;WARS2;OLFML2B;ZBTB37;
2314	0	5	0	N/A	CDC37;ECSIT;ZNF430;CLC;DYRK1B;
24	0	5	0	N/A	CACHD1;NTNG1;DDR2;SELE;CDK18;
812	0	5	0	N/A	NNT;MSH3;XRCC4;CCNH;SLCO6A1;
378	0	5	0	N/A	C2orf71;LTBP1;MAP3K2;COL3A1;SPP2;
672	0	5	0	N/A	UCN2;EBLN2;CPA3;TFRC;SENP5;
558	0	5	0	N/A	DALRD3;OR5H1;SENP7;CLDN18;LRCH3;
1925	0	5	0	N/A	DUOX1;CEP152;HERC1;ADAMTSL3;AKAP13;
1552	0	5	0	N/A	LDHC;LDLRAD3;TMEM179B;NEU3;ELMOD1;
2437	0	5	0	N/A	PAX1;SRSF6;YWHAB;RPS21;SLC2A4RG;
2486	0	5	0	N/A	LARGE;MCM5;APOBEC3G;NHP2L1;TYMP;
1451	0	5	0	N/A	MSRB2;PARG;CCDC6;FRA10AC1;CUEDC2;
2058	0	5	0	N/A	AMDHD2;DCUN1D3;HS3ST4;PLA2G15;ACSF3;
1870	0	5	0	N/A	PSMA3;PLEKHH1;RIN3;BDKRB2;KLC1;
1641	0	5	0	N/A	MRGPRG-AS1;RIC3;NDUFS8;LIPT2;TMPRSS5;
2229	0	5	0	N/A	TMEM107;RCVRN;FLCN;ATXN7L3;PLCD3;
1131	0	5	0	N/A	HOXA3;SEPT14;GTF2IRD1;AKR1B1;RARRES2;
2136	0	5	0	N/A	TIMM22;USP43;MYO15A;RUNDC1;LUC7L3;
2300	0	5	0	N/A	PCSK4;ZNF556;CHAF1A;OLFM2;ZNF793;
338	0	5	0	N/A	SOS1;KDM3A;PKP4;KLF7;TMEM169;
1748	0	5	0	N/A	MCRS1;LARP4;SCN8A;KRT84;RILPL1;
317	0	5	0	N/A	C1orf159;NT5C1A;GIPC2;S100A4;REN;
772	0	5	0	N/A	CARD6;C7;DMXL1;AFF4;MAML1;
2151	0	5	0	N/A	LGALS9;ATP6V0A1;LRRC37A2;CDK5RAP3;ACSF2;
49	0	5	0	N/A	IGSF3;PBX1;GPA33;POU2F1;ACTN2;
256	0	5	0	N/A	DLGAP3;MFSD2A;KIF2C;NBPF15;C1orf43;
103	0	5	0	N/A	ZYG11A;SHE;PTPN7;MDM4;EXO1;
419	0	5	0	N/A	FOXN2;RGPD2;SLC9A4;OSBPL6;PLCD4;
1462	0	5	0	N/A	CTNND1;GANAB;ACTN3;CUL5;EXPH5;
48	0	5	0	N/A	SYNC;YBX1;ILF2;CFH;ATP2B4;
1865	0	5	0	N/A	ARID4A;HIF1A;CHURC1-FNTB;SERPINA1;AK7;
54	0	5	0	N/A	AADACL4;ODF2L;LPPR5;NUF2;CR1;
172	0	5	0	N/A	CCNL2;TNFRSF1B;GPR3;YTHDF2;GPBP1L1;
2380	0	5	0	N/A	ELAVL3;ELOF1;NXNL1;NDUFA13;THAP8;
230	0	5	0	N/A	TNFRSF25;DMRTB1;CYB5RL;S100A14;SOX13;
1614	0	5	0	N/A	OR5B17;TMEM223;OVOL1;SERPINH1;C11orf87;
1854	0	5	0	N/A	DCT;MBNL2;FARP1;CLYBL;ZIC5;
2170	0	5	0	N/A	OR3A2;MMP28;KRT24;KRT42P;EIF1;
207	0	5	0	N/A	NOC2L;ANKRD65;CELA2B;WDTC1;NSL1;
2075	0	5	0	N/A	PRSS22;OR2C1;PDZD9;EARS2;NSMCE1;
1803	0	5	0	N/A	RAD52;C3AR1;WNT10B;LLPH;GALNT4;
69	0	5	0	N/A	PTGER3;PIGC;IER5;DISP1;PYCR2;
1494	0	5	0	N/A	CRY2;ACP2;OR5M3;RBM14-RBM4;TBC1D10C;
1579	1	5	0.2	MEN1;	SPON1;OR4C11;BSCL2;MEN1;ALG9;
548	0	5	0	N/A	WNT7A;BSN;GPR128;ZBTB38;ARHGEF26;
2051	0	5	0	N/A	PRSS41;SLC12A4;SLC7A6OS;HSBP1;CBFA2T3;
161	0	5	0	N/A	FCN3;RNU11;ERI3;TMEM53;SERTAD4;
763	0	5	0	N/A	TMPRSS11F;EMCN;SLC9B2;HHIP;HELT;
1048	0	5	0	N/A	NFE2L3;ELN;LAMB1;ARHGEF5;ZNF282;
587	0	5	0	N/A	SEC13;IP6K1;NT5DC2;CRYBG3;SRPRB;
986	0	5	0	N/A	MYLK4;TDP2;HIST1H4L;OR12D3;LINC00326;
887	0	5	0	N/A	HIST1H2AL;LGSN;SLC22A16;MED23;GRM1;
66	0	5	0	N/A	ZNF687;PI4KB;LRRC71;TOR1AIP2;FAM129A;
678	0	5	0	N/A	BRK1;GMPPB;FAM212A;C3orf58;ZIC1;
1490	0	5	0	N/A	KRTAP5-4;SSRP1;RPS6KB2;ANO1;KRTAP5-9;
2421	0	5	0	N/A	CDC25B;BPIFB3;AHCY;ERGIC3;TOMM34;
355	0	5	0	N/A	ABCG5;CNGA3;POTEI;ZNF804A;KLHL30;
1533	0	5	0	N/A	CALCA;OR4C16;OR5L1;RPLP0P2;PAK1;
1800	0	5	0	N/A	PARP11;RIMKLB;RHEBL1;RACGAP1;SLC35E3;
2207	0	5	0	N/A	XAF1;KRT26;KRT17;MLX;WNT3;
1175	0	5	0	N/A	FKBP9;NPSR1-AS1;ZNF713;LEP;BPGM;
379	0	5	0	N/A	FAM150B;PUM2;THUMPD2;DAPL1;ZFAND2B;
2025	0	5	0	N/A	NTN3;MMP25;ATF7IP2;CLN3;SETD1A;
1088	0	5	0	N/A	THSD7A;TAC1;LMTK2;WEE2;VIPR2;
982	0	5	0	N/A	ANKS1A;ARMC12;FOXO3;CDC40;STX11;
946	1	5	0.2	ESR1;	HLA-F-AS1;MRPL2;HCRTR2;DCBLD1;ESR1;
1027	0	5	0	N/A	GFOD1;RANBP9;TAP2;TREML2;CCNC;
143	0	5	0	N/A	DNAJC11;CELA2A;AHDC1;HEYL;MTMR11;
1795	0	5	0	N/A	ERP27;PLEKHA8P1;SMUG1;TMPO;HVCN1;
1585	0	5	0	N/A	PDDC1;H19;MAPK8IP1;HRASLS5;DNAJC4;
1287	0	5	0	N/A	SH3GL2;CCIN;GNE;FAM120A;SLC35D2;
2393	0	5	0	N/A	ATRN;CSRP2BP;FRG1B;RBM12;CDH22;
2357	0	5	0	N/A	KISS1R;ADAMTSL5;SLC25A23;MBD3L4;FXYD1;
1292	1	5	0.2	PAX5;	PAX5;ZNF658;GKAP1;SPTLC1;FAM120AOS;
1084	0	5	0	N/A	ICA1;TMEM106B;POLD2;OPN1SW;MKLN1;
557	0	5	0	N/A	CNTN4;DOCK3;DNAH1;UROC1;KLHL6;
702	0	5	0	N/A	ABHD5;C3orf62;LSAMP;ABTB1;RNF7;
1317	0	5	0	N/A	PPAPDC2;IFNA1;SHB;GOLM1;OR13C4;
1180	0	5	0	N/A	HOXA1;ZPBP;FAM3C;ZNF783;DNAJB6;
1051	0	5	0	N/A	SNX8;NSUN5;CHRM2;GIMAP2;ASIC3;
644	0	5	0	N/A	CCDC66;OR5H6;FAM86HP;DCUN1D1;ATP13A5;
774	0	5	0	N/A	ZFR;F2R;APBB3;FAM114A2;FAM153B;
304	1	5	0.2	H3F3A;	ACTRT2;MANEAL;CELF3;ANKRD45;H3F3A;
1469	0	5	0	N/A	TRPM5;SBF2;LRP4;SMTNL1;SIDT2;
2360	0	5	0	N/A	ZBTB7A;LRG1;C19orf38;ZNF709;YJEFN3;
1771	0	5	0	N/A	FAM66C;GPRC5D;SPATS2;TMBIM6;PXN;
546	0	5	0	N/A	KAT2B;FYCO1;HYAL2;PPP2R3A;XRN1;
1990	0	5	0	N/A	SRRM2;SMG1;TMC7;PRKCB;APOBR;
1313	0	5	0	N/A	AK3;ALG2;MURC;ANAPC2;RNF208;
2104	0	5	0	N/A	PELP1;TBC1D3P5;SLC13A2;SPPL2C;CDC27;
1302	0	5	0	N/A	UNC13B;OR13J1;PRKACG;DAPK1;SMC2;
2039	0	5	0	N/A	PAQR4;TIGD7;INO80E;TPPP3;ATMIN;
1323	0	5	0	N/A	KIAA1045;CLTA;POLE3;RABL6;LCN12;
75	1	5	0.2	ATP1A1;	LRRC7;ATP1A1;RPRD2;POGZ;CTSE;
615	0	5	0	N/A	CHL1;ANKRD28;DNAJC13;TNFSF10;ATP11B;
2392	0	5	0	N/A	PAK7;PYGB;DLGAP4;CTNNBL1;KCNQ2;
389	0	5	0	N/A	PELI1;RANBP2;BCL2L11;FN1;SERPINE2;
1797	0	5	0	N/A	CLEC2D;CLECL1;TMEM106C;HOXC5;STAC3;
1831	0	5	0	N/A	KLRB1;SPRYD4;NXPH4;GLTP;VPS37B;
325	0	5	0	N/A	XDH;PRKCE;MBD5;XIRP2;TRPM8;
597	0	5	0	N/A	HHATL;CYP8B1;CADPS;BBX;NR1I2;
127	0	5	0	N/A	AUNIP;NUDC;C1orf123;NBPF14;EFNA1;
2142	0	5	0	N/A	SHISA6;MYO18A;CWC25;MED1;KRT28;
1006	0	5	0	N/A	DEK;SPATS1;OPN5;HEBP2;LRP11;
2005	0	5	0	N/A	ACSM2A;SLC5A11;SULT1A3;ITGAM;FANCA;
1113	0	5	0	N/A	HEPACAM2;LRRN3;DOCK4;ST7;PAXIP1;
732	0	5	0	N/A	C4orf29;ELF2;ZNF330;ZNF827;TRIML1;
568	0	5	0	N/A	CNOT10;ATXN7;PARP15;ITGB5;SERPINI2;
353	0	5	0	N/A	SMC6;MSGN1;ST3GAL5;ERMN;FASTKD1;
1668	1	5	0.2	PTPRB;	GRIN2B;FAM186A;DIP2B;PTPRB;UBC;
279	0	5	0	N/A	MTOR-AS1;TMEM82;RRAGC;SNORD46;LCE2C;
76	0	5	0	N/A	UROD;ROR1;FNBP1L;SASS6;PBXIP1;
63	0	5	0	N/A	C1QB;GPSM2;SMG7;KCNH1;FAM71A;
101	0	5	0	N/A	ECE1;CCDC30;NEXN;DHX9;IGFN1;
67	0	5	0	N/A	CDK11B;SERINC2;CAMSAP2;LYPLAL1;KMO;
289	0	5	0	N/A	LACTBL1;PTP4A2;KPNA6;KLF17;DIO1;
1288	0	5	0	N/A	KLHL9;ACO1;TOPORS;FANCG;DCAF10;
2057	0	5	0	N/A	ROGDI;PRRT2;PSMD7;PABPN1L;CDK10;
900	0	5	0	N/A	KDM1B;ZNF76;TMEM151B;CD2AP;NKAIN2;
1094	0	5	0	N/A	GLCCI1;PHF14;MALSU1;NPC1L1;AGBL3;
1961	0	5	0	N/A	GNB5;OAZ2;CLN6;NR2F2;SPATA8;
1072	0	5	0	N/A	KDELR2;HGF;POLR2J;ASB15;WDR86;
2436	0	5	0	N/A	TMEM239;MCM8;CHMP4B;MIR1302-5;PMEPA1;
2410	0	4	0	N/A	TBC1D20;CD93;B4GALT5;CDH4;
2501	0	4	0	N/A	YWHAH;C22orf42;POLR3H;CRELD2;
435	0	4	0	N/A	IL18R1;SLC5A7;GRB14;NEUROD1;
2284	0	4	0	N/A	CLEC4M;COL5A3;PSENEN;PAF1;
1974	0	4	0	N/A	ARPP19;SNORD16;C15orf32;VIMP;
1059	0	4	0	N/A	STK31;GTF2IRD2;CPA1;PTPRN2;
32	0	4	0	N/A	AMPD1;NBPF10;TARS2;ETV3;
1698	0	4	0	N/A	SLC38A1;PCED1B;SCYL2;RAB35;
265	0	4	0	N/A	TRIM45;RCSD1;TNFSF18;SNORD79;
7	0	4	0	N/A	ADORA1;CHI3L1;ARID4B;AHCTF1;
61	0	4	0	N/A	INADL;GBP2;SNAP47;EXOC8;
648	0	4	0	N/A	EOGT;NEK11;CPB1;EIF2A;
1566	0	4	0	N/A	CDHR5;LSP1;HBG2;STIP1;
2451	0	4	0	N/A	SIRPB2;BPIFB6;NFS1;PTK6;
852	0	4	0	N/A	OCLN;OTP;HMP19;THOC3;
2279	0	4	0	N/A	ZNF441;ZNF625;DPY19L3;SUPT5H;
346	0	4	0	N/A	TPO;CYTIP;ACVR1C;CREB1;
175	0	4	0	N/A	CLCA1;GBP6;HIPK1;CR1L;
2305	0	4	0	N/A	ATP8B3;GPR108;OR2Z1;ZNF560;
2137	0	4	0	N/A	PAFAH1B1;KRT32;HAP1;EPN3;
1076	0	4	0	N/A	HOXA-AS2;TMEM120A;DPY19L2P4;ZNF862;
78	0	4	0	N/A	C1orf64;ZNF436;TCEB3;WDR78;
1266	0	4	0	N/A	POTEA;PDE7A;DERL1;KIFC2;
1931	0	4	0	N/A	LMAN1L;KIF7;FURIN;OR4F15;
1695	0	4	0	N/A	PTPRO;BCAT1;SHMT2;IKBIP;
1610	0	4	0	N/A	PIK3C2A;CD6;BRMS1;ALG8;
1704	0	4	0	N/A	TAPBPL;PDE3A;KRT75;RIMBP2;
1166	0	4	0	N/A	CCT6P1;BCAP29;OR6W1P;TAS2R39;
2133	0	4	0	N/A	PRPF8;SMG6;KRTAP4-5;XYLT2;
356	1	4	0.25	MSH2;	MSH2;GPD2;GALNT5;UGT1A4;
1918	0	4	0	N/A	ALDH6A1;ANGEL1;OTUB2;VRK1;
684	0	4	0	N/A	CAPN7;TAGLN3;KY;SELT;
167	0	4	0	N/A	XKR8;LCK;RGS8;LGR6;
1832	0	4	0	N/A	C12orf4;NTF3;CD27;DDN;
274	0	4	0	N/A	MOB3C;POGK;KLHL20;PPP2R5A;
1573	0	4	0	N/A	STIM1;TRIM51;OR9Q1;MOGAT2;
393	0	4	0	N/A	SPTBN1;FAM138B;MYL1;AQP12B;
85	0	4	0	N/A	TMCO4;BOLA1;DENND4B;ITLN1;
164	0	4	0	N/A	ZSCAN20;RBMXL1;CD1A;MTR;
1943	0	4	0	N/A	RNF111;DPP8;DENND4A;HDGFRP3;
392	1	4	0.25	MSH6;	MSH6;DNAH6;TUBA3E;SSFA2;
1553	0	4	0	N/A	OR2D2;TPH1;PHF21A;CARD16;
1864	0	4	0	N/A	ADAM21;LTBP2;MLH3;PPP4R4;
231	0	4	0	N/A	SPATA6;PSMD4;FCRL1;ARF1;
1509	0	4	0	N/A	MICAL2;INSC;MRGPRX1;PRMT3;
2534	0	4	0	N/A	KCND1;MORF4L2;DCX;NSDHL;
2002	0	4	0	N/A	GLYR1;ERN2;BCKDK;WDR59;
1121	0	4	0	N/A	FTSJ2;PCOLCE-AS1;AP1S1;CNOT4;
219	0	4	0	N/A	C1orf87;POLR3C;ISG20L2;WNT3A;
1542	0	4	0	N/A	AGBL2;RNF169;NARS2;HTR3A;
1649	0	4	0	N/A	IGF2-AS;SERGEF;RBM4;MYEOV;
1488	0	4	0	N/A	STK33;PLEKHB1;ZW10;USP28;
2036	0	4	0	N/A	FLYWCH1;ABCC1;GPT2;COTL1;
499	1	4	0.25	ACVR1;	POMC;LBX2;SLC35F5;ACVR1;
1896	0	4	0	N/A	PCNXL4;PPP2R5E;ZFYVE1;TDP1;
270	0	4	0	N/A	AIM1L;LCE5A;TOMM40L;ARPC5;
827	0	4	0	N/A	CDK7;ATP6V0E1;DRD1;TRIM52;
1304	0	4	0	N/A	ERMP1;CA9;SEMA4D;FGD3;
917	0	4	0	N/A	ZBTB9;KCNK5;DOPEY1;IL20RA;
82	0	4	0	N/A	KIAA0754;CHIA;VASH2;NTPCR;
733	0	4	0	N/A	ARHGEF38;SMARCA5;ABCE1;KLKB1;
1935	0	4	0	N/A	SHC4;EFTUD1P1;SV2B;ALDH1A3;
376	0	4	0	N/A	REV1;AFF3;NPAS2;SGOL2;
2313	0	4	0	N/A	PALM;LONP1;EVI5L;C19orf33;
1359	0	4	0	N/A	PITRM1;ZEB1;IFIT5;KIF20B;
44	0	4	0	N/A	PTPRU;CYP4A11;TNN;NID1;
1095	0	4	0	N/A	TAX1BP1;ZMIZ2;ZYX;NOBOX;
2203	0	4	0	N/A	TBC1D26;STAC2;CASC3;TUBG1;
1127	0	4	0	N/A	CDCA7L;JAZF1;ANKRD7;XRCC2;
1278	0	4	0	N/A	TTC39B;CNTLN;ANKRD20A4;IARS;
2169	0	4	0	N/A	PFAS;SPDYE4;KRT16P1;VPS25;
2131	1	4	0.25	BRCA1;	GABARAP;GPS2;NLGN2;BRCA1;
1575	0	4	0	N/A	OR51A7;PLEKHA7;TRIM48;BTBD18;
1413	0	4	0	N/A	AGAP6;FAM149B1;CAMK2G;JAKMIP3;
541	0	4	0	N/A	SCN10A;MAGI1;MASP1;MUC20;
1627	0	4	0	N/A	TCN1;ROM1;KCTD14;GRM5-AS1;
793	0	4	0	N/A	ANKDD1B;ERAP1;ST8SIA4;GIN1;
1600	0	4	0	N/A	RASSF7;OR8I2;ORAOV1;MRPL48;
598	0	4	0	N/A	ZNF197;ZDHHC3;IQCF2;ACPP;
913	0	4	0	N/A	MUT;TMEM30A;IFNGR1;LTV1;
210	0	4	0	N/A	PTGFR;OR6K2;FCER1A;C1orf116;
328	0	4	0	N/A	TSGA10;CCDC108;PER2;PASK;
1020	0	4	0	N/A	PTK7;GSTA2;FBXO9;GABRR1;
2449	0	4	0	N/A	SOX12;NRSN2;SNRPB;MAPRE1;
846	0	4	0	N/A	LMBRD2;SCAMP1;ERGIC1;TSPAN17;
2111	0	4	0	N/A	FXR2;CHD3;SUZ12;GFAP;
885	0	4	0	N/A	MAS1L;CFB;TUBE1;PLEKHG1;
1068	0	4	0	N/A	INMT;CAPZA2;TSPAN12;OR6B1;
2435	0	4	0	N/A	PSMF1;ITPA;GDF5;OPRL1;
1811	0	4	0	N/A	METTL20;GXYLT1;SYCP3;C12orf42;
2201	0	4	0	N/A	OR1A2;OR1E2;ALDOC;UTP18;
1985	0	4	0	N/A	CTDSPL2;RAB27A;FAM63B;PLEKHO2;
1558	0	4	0	N/A	CPSF7;FOLR3;P2RY6;RAB38;
1718	0	4	0	N/A	PRB2;DDX47;MGAT4C;PLA2G1B;
1608	0	4	0	N/A	RAG2;GLYAT;OR4D9;FOLR1;
1732	0	4	0	N/A	STRAP;SCAF11;CSAD;P2RX4;
2506	0	4	0	N/A	PLA2G3;PIK3IP1;PATZ1;NUP50;
2507	0	4	0	N/A	SYN3;PRR5-ARHGAP8;MAPK12;LMF2;
336	0	4	0	N/A	HAAO;RTN4;SMEK2;OBSL1;
428	0	4	0	N/A	DTNB;HADHB;MAT2A;CHRND;
2237	0	4	0	N/A	VMO1;SLC16A11;HS3ST3A1;CCL11;
1908	0	4	0	N/A	EXD2;FAM161B;KCNK10;CINP;
1515	0	4	0	N/A	IFITM3;OR2AG1;OR5M11;SHANK2;
118	0	4	0	N/A	FLJ37453;PQLC2;OSBPL9;TMEM81;
2225	0	4	0	N/A	PSMB6;SENP3;MYO1D;UNC45B;
843	0	4	0	N/A	MRPS36;LIX1;PCDHB4;TRIM7;
2503	0	4	0	N/A	KDELR3;DMC1;WBP2NL;KLHDC7B;
2287	0	4	0	N/A	MFSD12;PIP5K1C;FUT5;ZNF382;
229	0	4	0	N/A	MEAF6;STIL;PEAR1;FCAMR;
202	0	4	0	N/A	NFIA;C1orf141;RBM15;FAM63A;
405	0	4	0	N/A	PPM1G;TEX261;SUCLG1;ANKRD20A8P;
1678	0	4	0	N/A	ERC1;CAND1;HAL;CCDC60;
1103	0	4	0	N/A	MIR589;MYH16;CYP3A43;CDK5;
401	0	4	0	N/A	EMILIN1;PREB;RAB11FIP5;SCN1A;
861	0	4	0	N/A	CENPK;CDO1;GPR151;DOK3;
1866	0	4	0	N/A	RDH11;COQ6;NEK9;TTLL5;
12	0	4	0	N/A	VPS13D;IFI44;SYCP1;CEP350;
542	0	4	0	N/A	SYN2;ABI3BP;IGSF10;FNDC3B;
436	0	4	0	N/A	KIF3C;TFPI;EIF4E2;GPR35;
1463	0	4	0	N/A	PHRF1;PNPLA2;DCHS1;LRP5;
1727	0	4	0	N/A	SOX5;OR10AD1;DPY19L2;OAS3;
368	0	4	0	N/A	ALMS1P;MAP4K4;LCT;PDE1A;
685	0	4	0	N/A	TMPPE;HIGD1A;PSMD2;ST6GAL1;
1892	0	4	0	N/A	PAPLN;YLPM1;DLST;EXOC3L4;
1535	0	4	0	N/A	IFITM10;TSSC4;PRKCDBP;SAA3P;
551	0	4	0	N/A	LMCD1;CTDSPL;LTF;P2RY1;
2198	0	4	0	N/A	NT5M;SHMT1;PRPSAP2;PPY;
408	0	4	0	N/A	SLC5A6;UGP2;PROKR1;VIL1;
1684	0	4	0	N/A	MBD6;TMEM120B;SETD1B;WDR66;
1474	0	4	0	N/A	KBTBD4;FOLH1;EHD1;INPPL1;
1916	0	4	0	N/A	SYNJ2BP;LIN52;LINC00618;JAG2;
2069	0	4	0	N/A	TBC1D24;ERI2;C16orf87;PARD6A;
796	0	4	0	N/A	SLC30A5;GFM2;CHD1;PAM;
2125	0	4	0	N/A	SPNS3;RARA;KRTAP9-1;KRT34;
1381	0	4	0	N/A	KIAA1462;STOX1;NOC3L;SEC23IP;
581	0	4	0	N/A	SATB1;LYZL4;FAM208A;MRPS22;
1554	0	4	0	N/A	GTF2H1;EIF3M;TCP11L1;C11orf65;
1783	0	4	0	N/A	TULP3;LGR5;NTN4;EP400NL;
2019	0	4	0	N/A	C16orf59;KIF22;ADAD2;GALNS;
366	0	4	0	N/A	PRKD3;PIKFYVE;RBM44;NEU4;
936	0	4	0	N/A	HLA-DRB6;C6orf57;TPD52L1;KATNA1;
2345	0	4	0	N/A	ACER1;C19orf45;ANGPTL6;LIN37;
242	0	4	0	N/A	RPE65;PSMB4;CD84;C1orf226;
1058	0	4	0	N/A	CREB5;TYW1;TRPV6;NCAPG2;
1561	0	4	0	N/A	CHRNA10;OR51D1;OR4C13;CCDC81;
808	0	4	0	N/A	DDX4;ARHGEF28;PCDHA6;SLC36A1;
1086	0	4	0	N/A	AVL9;KCTD7;TAS2R3;TPK1;
1909	0	4	0	N/A	ACTR10;HSPA2;DIO2;ZBTB42;
1404	0	4	0	N/A	PRF1;SLC29A3;FAM45A;ACADSB;
1545	0	4	0	N/A	OR8H2;ATL3;MMP3;CASP4;
1167	0	4	0	N/A	AMZ1;WBSCR22;LRWD1;RINT1;
1330	0	4	0	N/A	NFIL3;NOL8;ECM2;HSDL2;
1208	1	4	0.25	RAD21;	SCARA3;EXTL3;DDHD2;RAD21;
62	0	4	0	N/A	ZNF683;TINAGL1;IVL;TATDN3;
2158	0	4	0	N/A	RNASEK;SLC47A1;MAP3K14;PHB;
1700	0	4	0	N/A	SLCO1B1;ABCC9;MYO1A;CCER1;
247	0	4	0	N/A	ZBTB48;NECAP2;GFI1;LAX1;
847	0	4	0	N/A	CAPSL;COL4A3BP;MBLAC2;CPLX2;
1115	0	4	0	N/A	BLVRA;SEMA3D;DLX6;KEL;
374	0	4	0	N/A	TGFBRAP1;SESTD1;MFSD6;UGT1A3;
168	0	4	0	N/A	FPGT;TBX15;RGS4;QSOX1;
1964	0	4	0	N/A	PATL2;ALDH1A2;RAB11A;GOLGA6L10;
1448	0	4	0	N/A	CAMK1D;BMS1P5;HTR7;TIAL1;
778	0	4	0	N/A	TNPO1;SLCO4C1;PCDHA9;ZNF300;
2079	0	4	0	N/A	PRSS33;CHST4;HSD17B2;SLC38A8;
84	0	4	0	N/A	CD2;SNX27;ETV3L;CD1C;
1959	1	4	0.25	MAP2K1;	DUOXA2;ZNF280D;SLC24A1;MAP2K1;
1984	0	4	0	N/A	PDIA3;BCL2L10;POLR2M;SEC11A;
360	0	4	0	N/A	CTNNA2;GPAT2;HS6ST1;COBLL1;
1024	0	4	0	N/A	HIST1H2AC;SNRPC;ECHDC1;VTA1;
250	0	4	0	N/A	IQCC;GSTM4;F11R;OPN3;
363	0	4	0	N/A	ATP6V1E2;DGUOK-AS1;ASTL;RAB6C;
943	0	4	0	N/A	TMEM14B;BTN3A1;MOG;IL17A;
2492	0	4	0	N/A	TEX33;BAIAP2L2;NAGA;C22orf34;
1394	0	4	0	N/A	ERCC6;PRKG1;CEP55;HTRA1;
761	0	4	0	N/A	ABCG2;ELMOD2;GYPB;CASP3;
1470	0	4	0	N/A	MICALCL;C11orf58;EXT2;ZFP91;
37	0	4	0	N/A	PRDM16;INPP5B;OR6K6;SRGAP2;
776	0	4	0	N/A	MAST4;PCDHAC2;PCDHB2;PCDHB5;
1489	0	4	0	N/A	TRIM64C;LPXN;MPEG1;NCAM1;
1479	0	4	0	N/A	USP47;FNBP4;VWCE;GDPD4;
1436	0	4	0	N/A	ANTXRL;LRIT1;VWA2;TRUB1;
2316	0	4	0	N/A	MUM1;SF3A2;ZNF850;ZNF607;
2033	0	4	0	N/A	GDE1;KIAA0556;AP1G1;C16orf46;
757	0	4	0	N/A	SPP1;DNAJB14;BDH2;SLC7A11;
373	0	4	0	N/A	EHBP1;CCT7;GCC2;SP100;
422	0	4	0	N/A	FAM179A;LGALSL;C2orf42;CXCR2P1;
1233	0	4	0	N/A	R3HCC1;PROSC;ADAM5;ADAM18;
2289	0	4	0	N/A	KIAA1683;ZNF507;RHPN2;DMKN;
280	0	4	0	N/A	MRPL37;LRRC8B;SLC44A3;CHTOP;
567	0	4	0	N/A	TBC1D5;CCR2;FBXW12;GPR149;
545	0	4	0	N/A	FANCD2;WDR6;MED12L;CCDC39;
780	0	4	0	N/A	MCCC2;SERINC5;MSX2;FLT4;
290	0	4	0	N/A	NBL1;CLIC4;SDC3;TMEM59;
2103	0	4	0	N/A	SAT2;ALOXE3;MYH10;TOP3A;
261	0	4	0	N/A	SLC30A7;C1orf61;CD48;TFB2M;
1224	0	4	0	N/A	PPP1R3B;KIAA1429;TSTA3;ZNF707;
1286	0	4	0	N/A	RFX3;IFNA4;HABP4;EHMT1;
1235	0	4	0	N/A	SPAG11A;UBE2V2;PSKH2;SLC39A4;
55	0	4	0	N/A	FGR;KCNQ4;SLC16A1;PPP1R15B;
1676	1	4	0.25	ACVR1B;	ACVR1B;TMCC3;PLBD2;GALNT9;
1744	0	4	0	N/A	EPS8;ANKRD52;CNPY2;C12orf66;
1879	0	4	0	N/A	FAM71D;DCAF4;ENTPD5;FLRT2;
818	0	4	0	N/A	GPBP1;CRHBP;RNF14;BTNL3;
2396	0	4	0	N/A	NSFL1C;TTI1;RPRD1B;WISP2;
260	0	4	0	N/A	ACOT7;MIR4252;SERBP1;TMEM167B;
102	0	4	0	N/A	IFI16;RXRG;NME7;KLHL12;
811	0	4	0	N/A	MTRR;TAS2R1;STK32A;SH3TC2;
1645	0	4	0	N/A	INS-IGF2;OR5M10;PRG3;COX8A;
391	0	4	0	N/A	PSME4;CNTNAP5;ECEL1;COL6A3;
267	0	4	0	N/A	TRABD2B;GDAP2;NHLH1;B3GALT2;
984	0	4	0	N/A	STK19;UBE3D;PPIL6;SF3B5;
667	0	4	0	N/A	SLC26A6;OR5AC2;SNX4;PAK2;
586	0	4	0	N/A	VILL;MYLK;EEFSEC;TRA2B;
275	0	4	0	N/A	MATN1-AS1;TXLNA;JUN;PVRL4;
2489	0	4	0	N/A	CBY1;TOMM22;TTLL12;PIM3;
2182	0	4	0	N/A	MED31;RNF135;PSME3;HOXB6;
2309	0	4	0	N/A	TNPO2;GAPDHS;RASGRP4;ITPKC;
1155	0	4	0	N/A	RAPGEF5;LSM5;ZNHIT1;FOXP2;
877	0	4	0	N/A	TNXB;DNAH8;HSP90AB1;COL12A1;
1147	1	4	0.25	POT1;	RFC2;CALCR;POT1;ZNF467;
193	0	4	0	N/A	SAMD11;BSDC1;ZBTB8A;TEX35;
927	0	4	0	N/A	C6orf10;SEC63;HS3ST5;EYA4;
1194	0	4	0	N/A	CCDC126;MIR550A1;MIR3914-1;OCM2;
181	0	4	0	N/A	DVL1;PUM1;IPP;LCE2B;
1761	0	4	0	N/A	SLC38A4;CS;EPYC;DTX1;
2455	0	4	0	N/A	CENPB;CST11;TM9SF4;KCNK15;
2234	0	4	0	N/A	FAM64A;ATP1B2;SLFN12;HOXB9;
559	0	4	0	N/A	USP4;ADCY5;MAP3K13;SDHAP2;
1868	0	4	0	N/A	KTN1;SPTLC2;STON2;ASB2;
2324	0	4	0	N/A	RFX2;PPAN-P2RY11;ICAM4;CATSPERG;
621	0	4	0	N/A	MRPS25;SEMA3B;TMF1;MCCC1;
1998	0	4	0	N/A	COG7;IL4R;CTCF;TCF25;
1376	0	4	0	N/A	YME1L1;HKDC1;PLCE1;PRDX3;
2469	0	4	0	N/A	DEFB129;GGT7;ADIG;STMN3;
2066	0	4	0	N/A	MGRN1;LRRC36;TAT;CTU2;
1636	0	4	0	N/A	HTATIP2;MS4A6E;C11orf53;PPP2R1B;
1348	0	4	0	N/A	STOML2;MIR24-1;MSANTD3-TMEFF1;CRB2;
137	0	4	0	N/A	ARHGEF19;SLC1A7;MCOLN2;DNTTIP2;
11	0	4	0	N/A	CLCN6;MOV10;KDM5B;RAB3GAP2;
347	0	4	0	N/A	SCN3A;NCKAP1;DGKD;AGAP1;
1548	0	4	0	N/A	TMEM80;EIF3F;PPP1R14B;ANKRD13D;
1550	0	4	0	N/A	PDHX;API5;SLCO2B1;AMICA1;
610	0	4	0	N/A	FEZF2;C3orf30;PDIA5;ECT2;
944	0	4	0	N/A	KIAA0319;SLC17A4;ELOVL4;HECA;
1179	0	4	0	N/A	MPP6;LINC00174;SH2B2;HILPDA;
2327	0	4	0	N/A	PGPEP1;COPE;TSSK6;LINC00665;
1116	0	4	0	N/A	C1GALT1;COL28A1;MIOS;SNX13;
1812	0	4	0	N/A	C12orf57;PHC1;MIR617;COQ5;
967	0	4	0	N/A	HIST1H4K;HIST1H3J;CCDC162P;PBOV1;
631	0	4	0	N/A	CCDC51;GNAI2;WNT5A;NCBP2;
1054	0	4	0	N/A	CYTH3;ZAN;PIK3CG;ABCF2;
1878	0	4	0	N/A	SLIRP;CCNK;RTL1;DIO3OS;
88	0	4	0	N/A	FBXO2;PABPC4;SGIP1;CRB1;
1942	0	4	0	N/A	DMXL2;WDR72;DIS3L;SEMA7A;
1309	0	4	0	N/A	FAM205A;RGP1;PTPDC1;DFNB31;
2239	0	4	0	N/A	KIF1C;TCAP;KRT25;KRT35;
1254	0	4	0	N/A	SNTG1;PEX2;NACAP1;RRM2B;
1606	0	4	0	N/A	OR6Q1;MS4A12;B3GNT6;PANX1;
28	1	4	0.25	JAK1;	JAK1;ATF6;ADCY10;PLA2G4A;
357	0	4	0	N/A	AUP1;FAHD2B;ABCB6;RESP18;
1629	0	4	0	N/A	SAA2;C1QTNF4;MS4A15;FUT4;
1250	0	4	0	N/A	ANK1;HOOK3;FBXO32;COL22A1;
1318	0	4	0	N/A	SMU1;HIATL1;XPA;ZMYND19;
351	0	4	0	N/A	NRXN1;RFX8;EDAR;RAB3GAP1;
1653	0	4	0	N/A	OR5B12;OR4D11;USP35;CWF19L2;
1050	0	4	0	N/A	BBS9;LAMB4;KCND2;CNTNAP2;
1071	0	3	0	N/A	CCZ1B;ZNF3;GIGYF1;
769	0	3	0	N/A	ZNF366;IQGAP2;PCDHA7;
1052	0	3	0	N/A	CLDN12;CDK14;EPHB6;
1596	0	3	0	N/A	GIF;HNRNPUL2;POLR2G;
737	0	3	0	N/A	ANAPC4;NAA15;FRG1;
1057	1	3	0.333333	CARD11;	CARD11;ZKSCAN1;TRIM56;
940	0	3	0	N/A	PFDN6;KIFC1;IYD;
2152	0	3	0	N/A	VPS53;LRRC37B;SLC4A1;
1940	0	3	0	N/A	PPIP5K1;ELL3;FBN1;
1612	0	3	0	N/A	TSPAN4;HBBP1;CABP2;
2402	0	3	0	N/A	TTLL9;ARHGAP40;ACTR5;
1478	0	3	0	N/A	E2F8;SF3B2;LAYN;
192	0	3	0	N/A	AKR7A2;LDLRAD2;ZDHHC18;
527	0	3	0	N/A	IAH1;C2orf43;MIR3130-1;
2382	0	3	0	N/A	REXO1;ZNF557;U2AF1L4;
563	0	3	0	N/A	GABRR3;PLCXD2;KIAA0226;
800	0	3	0	N/A	RGS7BP;CWC27;GABRG2;
1840	0	3	0	N/A	AQP5;SYT1;RFC5;
1526	0	3	0	N/A	DRD4;SLC43A3;CNTN5;
1707	0	3	0	N/A	PTPN6;DAZAP2;PARPBP;
2191	0	3	0	N/A	DHX33;GOSR1;VAT1;
160	0	3	0	N/A	FCGR1B;INSRR;TSNAX;
1412	0	3	0	N/A	ABI1;FAM21C;AGAP5;
233	0	3	0	N/A	KLHL17;NASP;CLCA4;
2515	0	3	0	N/A	CCNB3;NONO;OGT;
1517	0	3	0	N/A	NUP98;TSGA10IP;APOA5;
601	0	3	0	N/A	CNTN6;COPB2;PCOLCE2;
217	0	3	0	N/A	RCC2;MUTYH;KIAA1324;
2006	0	3	0	N/A	XYLT1;DPEP3;ZNF778;
895	0	3	0	N/A	VPS52;KIF6;OGFRL1;
60	0	3	0	N/A	MMACHC;ATP8B2;FCGR2A;
908	0	3	0	N/A	HIST1H1C;ZBTB24;VNN2;
1107	0	3	0	N/A	BMPER;SPAM1;EPHA1;
710	0	3	0	N/A	OGG1;TSC22D2;MFI2;
1055	0	3	0	N/A	DGKB;FGL2;DLX5;
1715	0	3	0	N/A	FAM90A1;PRPF40B;DAO;
329	0	3	0	N/A	BUB1;IWS1;DNAH7;
893	0	3	0	N/A	DAAM2;GPR116;GPR111;
433	0	3	0	N/A	ERCC3;MYO7B;PARD3B;
1019	0	3	0	N/A	HIST1H4G;HIST1H2BN;C4B;
1342	0	3	0	N/A	FRMPD1;IGFBPL1;FOXB2;
2045	0	3	0	N/A	SHCBP1;NETO2;MLYCD;
264	0	3	0	N/A	PLEKHG5;ALPL;KIAA1522;
1500	0	3	0	N/A	ASCL3;KIAA1549L;KDELC2;
1747	0	3	0	N/A	RECQL;BICD1;MED13L;
727	0	3	0	N/A	HELQ;BBS12;ASB5;
418	0	3	0	N/A	PLEKHH2;TMEM150A;SLC4A3;
2226	0	3	0	N/A	INPP5K;TRPV1;KRT37;
2443	0	3	0	N/A	SLC23A2;IFT52;TAF4;
939	0	3	0	N/A	BTNL2;SLC29A1;ARMC2;
1890	0	3	0	N/A	ACOT2;VRTN;SERPINA4;
2433	0	3	0	N/A	PLAGL2;DNMT3B;BLCAP;
2172	1	3	0.333333	STAT3;	PLXDC1;STAT3;NOG;
2405	0	3	0	N/A	SNAP25;BPIFB4;PTPRT;
2297	0	3	0	N/A	RBM42;MAP3K10;HIPK4;
2052	0	3	0	N/A	ATXN2L;RFWD3;CNTNAP4;
2298	0	3	0	N/A	LRRC8E;OR7G3;YIF1B;
892	0	3	0	N/A	DPCR1;TBX18;CTAGE9;
2112	0	3	0	N/A	SMTNL2;KRTAP4-6;RSAD1;
1493	0	3	0	N/A	OR52W1;TRIM3;ABCC8;
1231	0	3	0	N/A	RDH10;ODF1;NOV;
291	0	3	0	N/A	HFE2;RXFP4;FCRLB;
2528	0	3	0	N/A	ESX1;IL13RA1;DDX26B;
1447	0	3	0	N/A	AGAP4;MTRNR2L5;DPYSL4;
980	0	3	0	N/A	IRAK1BP1;NR2E1;SLC2A12;
923	0	3	0	N/A	DTNBP1;APOBEC2;MLIP;
789	0	3	0	N/A	PKD2L2;ANKHD1;CDHR2;
1456	0	3	0	N/A	MEIG1;GDF10;NKX1-2;
671	0	3	0	N/A	STXBP5L;RPL22L1;POLR2H;
1385	0	3	0	N/A	FAM21A;LRRTM3;CTNNA3;
1973	0	3	0	N/A	APH1B;KIF23;C15orf26;
371	0	3	0	N/A	BRE;SMYD5;BMPR2;
1995	0	3	0	N/A	MYH11;GTF3C1;PIEZO1;
728	0	3	0	N/A	TMPRSS11E;H2AFZ;MANBA;
1357	0	3	0	N/A	PCDH15;PPRC1;TACC2;
2076	0	3	0	N/A	LCAT;IST1;USP10;
1968	0	3	0	N/A	COX5A;RCN2;ZNF710;
1905	0	3	0	N/A	ISM2;SMEK1;PAPOLA;
501	0	3	0	N/A	PTCD3;MRPL35;RPE;
2165	0	3	0	N/A	SLC35G3;AARSD1;B4GALNT2;
222	0	3	0	N/A	YARS;RPAP2;RAB13;
771	0	3	0	N/A	CDH6;ITGA1;CCDC125;
1741	0	3	0	N/A	NR1H4;USP30;GPR133;
2173	0	3	0	N/A	ARRB2;ERAL1;FKBP10;
1734	0	3	0	N/A	CD69;SMARCC2;LRRC43;
904	0	3	0	N/A	DEFB113;CTGF;CCR6;
2285	0	3	0	N/A	FCHO1;ZNF253;ZNF100;
2491	0	3	0	N/A	EIF4ENIF1;MEI1;PACSIN2;
987	0	3	0	N/A	TMEM217;SLC22A1;PACRG;
1170	0	3	0	N/A	ASB4;ACN9;FEZF1;
1568	0	3	0	N/A	MACROD1;DNAJB13;CCDC89;
2130	0	3	0	N/A	OR3A1;HNF1B;PTRF;
1099	0	3	0	N/A	FIGNL1;ATP6V0A4;MKRN1;
1021	0	3	0	N/A	CYP21A2;SLC17A5;PEX3;
1305	0	3	0	N/A	ACER2;LRRC19;C9orf156;
1611	0	3	0	N/A	OR52A1;B3GAT3;TTC12;
1669	1	3	0.333333	ARID2;	ARID2;NUAK1;GOLGA3;
2251	0	3	0	N/A	KIAA1468;SERPINB8;ZNF516;
2522	0	3	0	N/A	GPKOW;LAMP2;SMARCA1;
1174	0	3	0	N/A	CHCHD2;STEAP1;TMEM140;
1884	0	3	0	N/A	ACOT4;FLVCR2;MARK3;
466	0	3	0	N/A	SDC1;HS1BP3;CLHC1;
2456	0	3	0	N/A	TMEM74B;SLC17A9;EEF1A2;
1825	0	3	0	N/A	FGFR1OP2;PTGES3;PRIM1;
691	0	3	0	N/A	LIMD1-AS1;UQCRC1;MINA;
2124	0	3	0	N/A	ZNF594;CCL13;GRN;
213	0	3	0	N/A	TAS1R3;DNAJB4;PGLYRP4;
2296	0	3	0	N/A	PRAM1;SCN1B;PAPL;
1862	0	3	0	N/A	C14orf39;ADAM21P1;SLC24A4;
1453	0	3	0	N/A	BEND7;PDLIM1;LDB1;
2430	0	3	0	N/A	CSNK2A1;BCAS4;CBLN4;
666	0	3	0	N/A	GAP43;MBD4;BFSP2;
1671	0	3	0	N/A	FGD4;LRP1;CUX2;
1425	0	3	0	N/A	IPMK;CYP2C9;PYROXD2;
2221	0	3	0	N/A	TBC1D28;PYY;DCAKD;
663	0	3	0	N/A	SLC22A13;ZNF80;ADPRH;
2283	0	3	0	N/A	LDLR;EPOR;ZNF461;
2032	0	3	0	N/A	TMEM219;CLEC18C;CMIP;
1763	0	3	0	N/A	NDUFA9;RNFT2;SNRNP35;
2400	0	3	0	N/A	TASP1;NINL;SOGA1;
2055	0	3	0	N/A	DEXI;VWA3A;CIRH1A;
1524	0	3	0	N/A	SLC22A18;OR56A1;DHCR7;
1518	0	3	0	N/A	OR5AS1;CCDC87;PPP1CA;
166	0	3	0	N/A	DDX20;ANKRD34A;ATP1B1;
2409	0	3	0	N/A	JAG1;CEP250;SLC32A1;
1980	0	3	0	N/A	C15orf59;CYP1A1;BCL2A1;
863	0	3	0	N/A	ANXA2R;SERF1B;SFXN1;
5	0	3	0	N/A	CROCCP2;MACF1;PAPPA2;
1710	0	3	0	N/A	CLSTN3;CAPS2;KCTD10;
683	0	3	0	N/A	ZNF654;CD80;ADIPOQ;
439	0	3	0	N/A	REG3A;ARL6IP6;C2orf47;
2189	0	3	0	N/A	NXN;PLD2;CD68;
1230	0	3	0	N/A	VDAC3;TRIQK;GPR20;
1190	0	3	0	N/A	NUDT1;FOXK1;AGR2;
2280	0	3	0	N/A	TLE2;DNMT1;TSHZ3;
140	0	3	0	N/A	LAMTOR2;MRPL24;C4BPA;
221	0	3	0	N/A	C1orf167;PRPF38B;SHISA4;
642	0	3	0	N/A	SUCLG2;ALG1L;ASTE1;
571	0	3	0	N/A	IRAK2;RAD54L2;ZXDC;
510	0	3	0	N/A	CLIP4;NXPH2;SLC38A11;
33	0	3	0	N/A	USP48;ARHGAP29;SOAT1;
1503	0	3	0	N/A	BRSK2;C2CD3;APOA1;
423	0	3	0	N/A	EN1;TRAF3IP1;THAP4;
1407	0	3	0	N/A	PFKP;ZNF239;BTRC;
2085	0	3	0	N/A	C1QTNF8;PTX4;CD2BP2;
136	0	3	0	N/A	SLC16A4;OR6K3;DISC1;
902	0	3	0	N/A	TUBB;ITPR3;MCHR2;
1823	0	3	0	N/A	FKBP11;TMPRSS12;GATC;
467	0	3	0	N/A	FOXI3;ATIC;COL4A3;
1221	0	3	0	N/A	FDFT1;MTUS1;PLEKHF2;
2261	0	3	0	N/A	MAPRE2;GRP;C18orf63;
2190	0	3	0	N/A	RPL23A;KRTAP17-1;TOM1L1;
441	0	3	0	N/A	MEIS1;FIGLA;MERTK;
484	0	3	0	N/A	WDR54;STK16;OR6B2;
2149	0	3	0	N/A	TRPV3;SP6;HOXB2;
2068	0	3	0	N/A	EIF3C;NIP7;LINC00304;
1555	0	3	0	N/A	DUSP8;OR52N5;CDK2AP2;
1295	0	3	0	N/A	TESK1;TMEM2;TMC1;
1383	0	3	0	N/A	CNNM1;NOLC1;PTPRE;
561	0	3	0	N/A	LRTM1;KIAA2018;GOLIM4;
2049	0	3	0	N/A	SULT1A3;ASPHD1;PPP4C;
1380	0	3	0	N/A	ITIH5;SLC18A3;JMJD1C;
1703	0	3	0	N/A	SLC38A2;STAB2;APPL2;
504	0	3	0	N/A	SLC30A3;CLEC4F;RGPD1;
1110	0	3	0	N/A	AASS;TAS2R40;ZNF398;
2243	0	3	0	N/A	PHF23;EPN2;PDK2;
1198	0	3	0	N/A	ISPD;PGAM2;KRBA1;
1259	0	3	0	N/A	THAP1;GDF6;SPATC1;
425	0	3	0	N/A	B3GNT2;DUSP11;CXCR1;
1849	0	3	0	N/A	ERCC5;COL4A2;GRK1;
1955	0	3	0	N/A	DYX1C1;UNC45A;IGF1R;
952	0	3	0	N/A	TSPO2;MEA1;GPR31;
1737	0	3	0	N/A	E2F7;PAH;TXNRD1;
1891	0	3	0	N/A	RTN1;ZFP36L1;SRSF5;
1036	0	3	0	N/A	TRIM15;PXT1;COL21A1;
1242	0	3	0	N/A	TNFRSF10B;E2F5;TMEM249;
693	0	3	0	N/A	GRM7;CYB561D2;LMLN;
2001	0	3	0	N/A	CLCN7;SLX4;C16orf96;
1793	0	3	0	N/A	SCNN1A;GRASP;TSPAN8;
1906	0	3	0	N/A	GPR68;C14orf142;SERPINA6;
110	0	3	0	N/A	KIAA2013;LRRC8C;CFHR3;
1454	0	3	0	N/A	ATP5C1;NRBF2;NSMCE4A;
500	0	3	0	N/A	GPN1;YPEL5;TGFA;
352	0	3	0	N/A	CIB4;INPP4A;FASTKD2;
269	0	3	0	N/A	FOXE3;GPR89A;TIPRL;
472	0	3	0	N/A	THNSL2;KCNIP3;C2orf72;
302	0	3	0	N/A	WRAP73;C1orf110;ILDR2;
1480	0	3	0	N/A	B4GALNT4;ALDH3B1;PPFIA1;
403	0	3	0	N/A	ARID5A;PSD4;RPRM;
968	0	3	0	N/A	PAK1IP1;PPIL1;MED20;
907	0	3	0	N/A	CLIC5;BAG2;PHF3;
1804	0	3	0	N/A	SLCO1A2;GPR84;TBX3;
699	0	3	0	N/A	GPR62;RAB43;PAQR9;
1138	0	3	0	N/A	DNAH11;ELMO1;GTF2IRD2B;
2082	0	3	0	N/A	SRRM2-AS1;THOC6;RRN3P3;
1586	0	3	0	N/A	C11orf49;ADRBK1;MMP13;
1060	0	3	0	N/A	MAD1L1;SRPK2;UBN2;
679	0	3	0	N/A	KIAA1143;NME6;TEX264;
1014	0	3	0	N/A	DCDC2;ATF6B;NMBR;
2143	0	3	0	N/A	BCL6B;ALKBH5;SGCA;
1836	0	3	0	N/A	SCARNA10;TAS2R46;H2AFJ;
2540	0	3	0	N/A	PRAF2;H2BFWT;CT45A5;
2319	0	3	0	N/A	FBN3;CNN1;SERTAD3;
1714	0	3	0	N/A	CHD4;TAS2R43;GUCY2C;
573	0	3	0	N/A	ARPP21;SCN11A;MORC1;
916	0	3	0	N/A	ETV7;C6orf89;PARK2;
613	0	3	0	N/A	SLC6A11;MB21D2;WDR53;
1650	0	3	0	N/A	TRIM44;SCGB1D4;BUD13;
1724	0	3	0	N/A	HOXC6;OASL;ABCB9;
470	0	3	0	N/A	RSAD2;PTH2R;TWIST2;
2315	0	3	0	N/A	TMEM205;ZNF44;TBCB;
1285	0	3	0	N/A	DENND4C;C9orf72;PNPLA7;
2413	0	3	0	N/A	FASTKD5;BPIFA2;ARFGAP1;
226	0	3	0	N/A	S1PR1;RFWD2;TROVE2;
777	0	3	0	N/A	FYB;HMGXB3;FAM193B;
114	0	3	0	N/A	EMC1;TEKT2;CDC7;
1673	0	3	0	N/A	ITPR2;RPLP0;ANAPC5;
197	0	3	0	N/A	TAS1R1;HNRNPR;TDRD10;
36	0	3	0	N/A	LUZP1;PTCH2;ZSWIM5;
381	0	3	0	N/A	SH3YL1;THSD7B;ACSL3;
1108	0	3	0	N/A	ETV1;STAG3;PLXNA4;
903	0	3	0	N/A	TREML3P;LPA;RPS6KA2;
209	0	3	0	N/A	PLEKHN1;ZNHIT6;RUSC1-AS1;
1725	0	3	0	N/A	C12orf5;FAM86FP;FMNL3;
1169	0	3	0	N/A	CCZ1;LRRC17;AKR1D1;
2399	0	3	0	N/A	BPIFB1;RBL1;COL20A1;
1881	0	3	0	N/A	KCNH5;SNW1;C14orf177;
1643	0	3	0	N/A	RNF121;AQP11;MED17;
2328	0	3	0	N/A	MYO1F;ACP5;COMP;
377	0	3	0	N/A	ATL2;DYNC2LI1;HNMT;
1875	0	3	0	N/A	RPL13AP3;RBM25;SPATA7;
1256	0	3	0	N/A	ZNF705D;UQCRB;ZC3H3;
404	0	3	0	N/A	DQX1;ALPPL2;ING5;
1623	0	3	0	N/A	OR51G2;FAM111B;STARD10;
966	1	3	0.333333	DAXX;	DAXX;CEP57L1;REPS1;
1361	0	3	0	N/A	OPTN;ACBD5;OGDHL;
836	0	3	0	N/A	ACSL6;GABRA6;DDX41;
1926	0	3	0	N/A	UNC13C;SLTM;ADAMTS17;
1291	0	3	0	N/A	PLAA;CREB3;C9orf85;
431	0	3	0	N/A	RAB10;TSN;UPP2;
255	0	3	0	N/A	CEP104;NPHS2;RAB4A;
2408	0	3	0	N/A	SIRPB1;HSPA12B;TPX2;
1989	1	3	0.333333	GRIN2A;	GRIN2A;DNAH3;WWP2;
249	0	3	0	N/A	SFN;OPRD1;MYSM1;
729	0	3	0	N/A	TBC1D19;TECRL;ACSL1;
489	0	3	0	N/A	SOX11;TAF1B;FZD5;
1900	0	3	0	N/A	KCNK13;CATSPERB;TDRD9;
741	0	3	0	N/A	REST;PPM1K;TRMT10A;
1473	0	3	0	N/A	NLRP10;OR8K1;TRPC6;
263	0	3	0	N/A	SLC25A24;MEX3A;YOD1;
1423	0	3	0	N/A	CALML3;ZNF33B;FBXW4;
1647	0	3	0	N/A	OR10A4;TNKS1BP1;SLC22A10;
1192	0	3	0	N/A	CNPY4;DUS4L;MEST;
553	0	3	0	N/A	ITPR1;BRPF1;FAM86DP;
314	0	3	0	N/A	TPRG1L;CDC42SE1;LEFTY2;
2233	0	3	0	N/A	IFT20;NKIRAS2;MRPL27;
1140	0	3	0	N/A	HOXA6;SLC25A13;EN2;
303	0	3	0	N/A	TRIM63;MIR555;APOA2;
1712	0	3	0	N/A	ATN1;NUP107;LRRC10;
126	0	3	0	N/A	OLFML3;CD1B;MAPKAPK2;
717	0	3	0	N/A	AFF1;DSPP;ADH5;
1262	0	3	0	N/A	PEBP4;PDP1;LY6D;
25	0	3	0	N/A	ZBTB17;KCNN3;MARK1;
1486	0	3	0	N/A	OR52D1;OLFML1;OR5J2;
931	0	3	0	N/A	HIST1H1E;TXLNB;RAET1K;
665	0	3	0	N/A	GHRL;KLHL18;OR5H14;
130	0	3	0	N/A	RHD;KDM4A;KLHDC9;
471	0	3	0	N/A	OXER1;TFCP2L1;PHOSPHO2;
224	0	3	0	N/A	CLCNKB;APCS;SHCBP1L;
2091	0	3	0	N/A	RNPS1;KCTD13;MLKL;
1315	0	3	0	N/A	DCAF12;ARHGEF39;ZBTB6;
1701	0	3	0	N/A	PRB4;TROAP;IQCD;
1805	0	3	0	N/A	NCKAP1L;LOC100505978;RPL6;
1063	0	3	0	N/A	C7orf62;CDK6;TAS2R41;
176	0	3	0	N/A	MTHFR;TNFRSF8;EPHA8;
74	0	3	0	N/A	SLC25A34;ABL2;KIAA1804;
1336	0	3	0	N/A	MLANA;IFNA7;IFNA10;
580	0	3	0	N/A	KCNH8;CCRL2;HLTF;
2213	0	3	0	N/A	C17orf85;SPNS2;EME1;
443	0	3	0	N/A	DCDC2C;CMPK2;CHMP3;
199	0	3	0	N/A	EIF4G3;FNDC7;C2CD4D;
361	0	3	0	N/A	KANSL1L;FAM134A;SNED1;
173	0	3	0	N/A	OR10Z1;TOR3A;NVL;
526	0	3	0	N/A	LAPTM4A;MIR4268;CCDC140;
579	0	3	0	N/A	TMPRSS7;DTX3L;LPP;
609	0	3	0	N/A	LRRN1;HEMK1;PCYT1A;
2368	0	3	0	N/A	R3HDM4;RDH8;MRPL4;
457	0	3	0	N/A	C2orf16;RAB1A;KIF5C;
2008	0	3	0	N/A	ZP2;DOC2A;ABCC11;
108	0	3	0	N/A	OR6P1;ZNF648;LAMC2;
560	0	3	0	N/A	COL7A1;CELSR3;RNF123;
1183	0	3	0	N/A	LIMK1;TAF6;C7orf49;
1440	0	3	0	N/A	ENKUR;SLC25A16;LRRC20;
1758	0	3	0	N/A	HIST4H4;PGAM1P5;C12orf65;
730	0	3	0	N/A	UGT2B28;C4orf17;HSPA4L;
1157	0	3	0	N/A	CCM2;HUS1;ZNF746;
677	0	3	0	N/A	TADA3;NKIRAS1;RPL24;
941	0	3	0	N/A	HSPA1L;WASF1;FBXO30;
1081	0	3	0	N/A	AGFG2;ACHE;PARP12;
1056	0	3	0	N/A	NOD1;CFTR;EXOC4;
960	0	3	0	N/A	NT5E;HEY2;VNN3;
1667	0	3	0	N/A	SRGAP1;UBE3B;ATXN2;
286	0	3	0	N/A	ATPAF1;CD247;MPC2;
1539	0	3	0	N/A	SLC22A6;SLC22A9;KDM2A;
1497	0	3	0	N/A	SLC25A22;DLG2;HTR3B;
1280	0	3	0	N/A	PCSK5;ZNF169;GALNT12;
2495	0	3	0	N/A	RFPL3;FBLN1;CERK;
2046	0	3	0	N/A	MPV17L;LCMT1;KDM8;
2238	0	3	0	N/A	ADAP2;FNDC8;ABI3;
785	0	3	0	N/A	FAM169A;PPIP5K2;HRH2;
1350	0	3	0	N/A	ZCCHC6;NINJ1;ZNF367;
1301	0	3	0	N/A	MIR204;ANXA1;FKBP15;
2197	0	3	0	N/A	TADA2A;KRTAP3-1;KRTAP9-8;
675	0	3	0	N/A	TPRXL;ACY1;KPNA1;
1663	0	3	0	N/A	PATL1;SART1;CCDC83;
2381	0	3	0	N/A	NCLN;OR7D2;DPF1;
1441	0	3	0	N/A	MYOZ1;SFXN4;BNIP3;
756	0	3	0	N/A	NKX3-2;ANXA10;C4orf27;
1681	0	3	0	N/A	ITFG2;NAV3;SCARB1;
1307	0	3	0	N/A	RLN2;GRHPR;FAM189A2;
2374	0	3	0	N/A	MBD3L5;ICAM3;WTIP;
2223	0	3	0	N/A	SLC13A5;KRTAP4-3;LRRC46;
1087	0	3	0	N/A	TBRG4;POM121C;ZNF212;
438	0	3	0	N/A	KLF11;NOL10;IFIH1;
700	0	3	0	N/A	EFHB;TMEM89;RFT1;
2386	0	3	0	N/A	CDKN2D;C19orf43;RPSAP58;
1907	0	3	0	N/A	LINC00521;SERPINA9;BDKRB1;
1749	0	3	0	N/A	PHB2;TESPA1;KCNC2;
86	0	3	0	N/A	DRAXIN;GMEB1;RPTN;
335	1	3	0.333333	XPO1;	XPO1;GALNT13;ALS2;
1534	0	3	0	N/A	PSMA1;MIR670;FAM180B;
1268	0	3	0	N/A	MIR383;PKIA;ARC;
707	0	3	0	N/A	LSM3;MON1A;TMEM45A;
2029	0	3	0	N/A	TPSB2;SPSB3;GLIS2;
163	0	3	0	N/A	BAI2;THBS3;ZNF281;
2215	0	3	0	N/A	KRTAP4-7;HSPB9;TBX21;
1001	0	3	0	N/A	SOX4;ECT2L;LATS1;
1130	0	3	0	N/A	TP53TG1;COPG2;ACTR3B;
2026	0	3	0	N/A	MEFV;CLEC18A;SF3B3;
645	0	3	0	N/A	ZCWPW2;TGFBR2;SEC22C;
1033	0	3	0	N/A	VARS2;PDSS2;HDAC2;
2334	0	3	0	N/A	PIAS4;ZNF20;PRODH2;
2505	0	3	0	N/A	RBFOX2;PVALB;CYTH4;
582	0	3	0	N/A	P2RY13;NMD3;ANKRD18DP;
825	0	3	0	N/A	CSNK1G3;SPINK1;ARSI;
1790	0	3	0	N/A	BCDIN3D;MDM2;CCDC42B;
1753	0	3	0	N/A	KRT8;PA2G4;APOF;
2174	0	3	0	N/A	TMEM97;LHX1;RAB5C;
1449	0	3	0	N/A	PTER;MBL1P;INPP5A;
605	0	3	0	N/A	SLC6A6;UBA7;TTC14;
2276	0	3	0	N/A	PLIN4;ILF3;PSMC4;
879	0	3	0	N/A	MDC1;CD109;DSE;
184	0	3	0	N/A	SLC35D1;ANXA9;FAM163A;
2099	1	3	0.333333	NF1;	NF1;C17orf104;COL1A1;
223	0	3	0	N/A	DHCR24;TSHB;C1orf95;
64	0	3	0	N/A	FCRL2;C1orf198;ZP4;
144	0	3	0	N/A	GJA5;SEMA6C;SYT11;
1556	0	3	0	N/A	OR52M1;PARVA;OR10AG1;
722	0	3	0	N/A	SLC34A2;NOA1;MTTP;
292	0	3	0	N/A	UTP11L;BNIPL;OAZ3;
1226	0	3	0	N/A	SPAG11B;PNMA2;NCOA2;
1670	0	3	0	N/A	MDM1;SBNO1;PIWIL1;
662	0	3	0	N/A	MIR128-2;FAM107A;LRRC34;
2322	0	3	0	N/A	GTF2F1;ZNF177;CHST8;
2109	0	3	0	N/A	OR1D5;LGALS9B;KRT33B;
13	1	3	0.333333	ARID1A;	PER3;ARID1A;PKP1;
2021	0	3	0	N/A	ZNF174;RBBP6;NFAT5;
2397	0	3	0	N/A	CHGB;RRBP1;ZNF217;
394	0	3	0	N/A	ATP6V1B1;CCDC141;INPP1;
458	0	3	0	N/A	ALLC;CRYGC;AGXT;
2199	0	3	0	N/A	TEKT1;KRTAP2-3;KRT14;
1195	0	3	0	N/A	DNAJC30;PDAP1;RASA4;
942	0	3	0	N/A	JARID2;IPCEF1;CNKSR3;
1244	0	3	0	N/A	C8orf74;ARMC1;LAPTM4B;
640	0	3	0	N/A	SFMBT1;TNIK;FYTTD1;
1189	0	3	0	N/A	HOXA4;GAL3ST4;GPR85;
1172	0	3	0	N/A	NUPL2;NSUN5P2;SNORA14A;
1466	0	3	0	N/A	PGA5;INTS5;NOX4;
1772	0	3	0	N/A	DNAJC22;SLC11A2;SRSF9;
578	0	3	0	N/A	GRIP2;NBEAL2;DZIP1L;
973	0	3	0	N/A	SLC17A2;MICAL1;VNN1;
1739	0	3	0	N/A	MRPL51;ATP2A2;KSR2;
1992	0	3	0	N/A	ABCC6;LONP2;PHLPP2;
929	0	3	0	N/A	CCHCR1;TCTE1;MIR2113;
1657	0	3	0	N/A	KRTAP5-6;IMMP1L;FKBP2;
1340	0	3	0	N/A	IFNA5;PGM5P2;PPP3R2;
1120	0	3	0	N/A	ZNF117;PRRT4;ATP6V0E2;
2512	0	3	0	N/A	PORCN;SLC35A2;ZBTB33;
1932	0	3	0	N/A	IQCH;AGBL1;ST8SIA2;
1965	0	3	0	N/A	SHF;SNX22;UBE2Q2P1;
1791	0	3	0	N/A	KLRF1;TAS2R13;TCHP;
1214	0	3	0	N/A	SULF1;FAM91A1;DENND3;
1692	0	3	0	N/A	A2ML1;NR4A1;MPHOSPH9;
1652	0	3	0	N/A	ALKBH3;OR5A2;OR10V1;
2304	0	3	0	N/A	RANBP3;ZNF527;GGN;
1017	0	3	0	N/A	MYLIP;UBE2J1;RGS17;
1863	0	3	0	N/A	MTHFD1;ZFYVE26;EML5;
1774	0	3	0	N/A	ACRBP;GPD1;TPCN1;
1815	0	3	0	N/A	LPAR5;PTHLH;CSRP2;
1540	0	3	0	N/A	OR51F2;ZNF143;AMPD3;
953	0	3	0	N/A	HIST1H2AK;WISP3;SOGA3;
1502	0	3	0	N/A	CCDC34;ZP1;DPP3;
2429	0	3	0	N/A	PROCR;SAMHD1;RPN2;
915	0	3	0	N/A	E2F3;C6orf136;MYB;
1484	0	3	0	N/A	OR51Q1;DDB2;GPR83;
773	0	3	0	N/A	ANKRD31;ITK;CYFIP2;
402	0	3	0	N/A	CAPG;FAHD2A;SLC11A1;
1123	0	3	0	N/A	TAS2R16;IQUB;TBXAS1;
125	0	3	0	N/A	SSU72;APITD1;SYPL2;
888	0	3	0	N/A	PEX6;OPRM1;FRMD1;
1353	0	3	0	N/A	RFK;OMD;NANS;
1767	0	3	0	N/A	DPPA3;SYT10;LHX5;
1902	0	3	0	N/A	AP5M1;FOS;NDUFB1;
2070	0	3	0	N/A	HSD11B2;MPHOSPH6;SPIRE2;
183	0	3	0	N/A	TMEM50A;CHI3L2;TMEM79;
1467	0	3	0	N/A	TRIM34;SUV420H1;DRD2;
547	0	3	0	N/A	ALAS1;ADAMTS9;MYNN;
326	0	3	0	N/A	IFT172;LRRTM1;TBC1D8;
2015	0	3	0	N/A	ATP6V0C;ZNF75A;ZNF597;
695	0	3	0	N/A	MUC13;SERPINI1;ECE2;
1713	0	3	0	N/A	CD9;NCOR2;DDX51;
1429	0	3	0	N/A	SEPHS1;NODAL;CYP26A1;
2351	0	3	0	N/A	RAB3D;KLHL26;PBX4;
1591	0	3	0	N/A	CREB3L1;IGHMBP2;YAP1;
56	0	3	0	N/A	GPATCH4;SLAMF1;PLXNA2;
588	0	3	0	N/A	OXSM;SUSD5;FAM162A;
2375	0	3	0	N/A	FDX1L;PEPD;GMFG;
2281	0	3	0	N/A	AP3D1;ZNF846;C3P1;
243	0	3	0	N/A	ZMYM6NB;KISS1;CNIH4;
1537	0	3	0	N/A	UBQLN3;OR56B1;MRGPRX4;
220	0	3	0	N/A	ATAD3B;DNAJC16;PTGFRN;
1343	0	3	0	N/A	IFNA8;SHC3;OR13C3;
2034	0	3	0	N/A	ABCA3;IL27;SH2B1;
760	0	3	0	N/A	DOK7;GRPEL1;MIR548I2;
1369	0	3	0	N/A	CSGALNACT2;GHITM;IFIT1B;
635	0	3	0	N/A	PSMD6;KBTBD8;UMPS;
1569	0	3	0	N/A	OR6A2;OVCH2;CCDC90B;
2108	0	3	0	N/A	ARHGEF15;AOC3;UBTF;
564	0	3	0	N/A	TIGIT;CASR;HSPBAP1;
412	0	3	0	N/A	CENPO;PTPRN;CAPN10;
1153	0	3	0	N/A	RP9P;POLR2J4;PON1;
595	0	3	0	N/A	CDHR4;PARP3;OR5H2;
721	0	3	0	N/A	OTUD4;SNX25;FAT1;
2448	0	3	0	N/A	FAM110A;STX16-NPEPL1;TPD52L2;
2210	0	3	0	N/A	RNF167;RDM1;GSDMA;
2502	0	3	0	N/A	RNF185;C22orf24;APOL3;
1471	0	3	0	N/A	TRIM6;TRIM66;SYTL2;
1779	0	3	0	N/A	RERG;LINC00477;LRMP;
70	0	3	0	N/A	UBE4B;FAM151A;RTCA;
1773	0	3	0	N/A	RDH5;GIT2;VPS33A;
1035	0	3	0	N/A	CUTA;C6orf141;FAM162B;
2336	0	3	0	N/A	DOCK6;ISYNA1;TMEM147;
354	0	3	0	N/A	REG1P;EIF2AK3;CNNM4;
1080	0	3	0	N/A	KBTBD2;NPTX2;PTPRZ1;
2525	0	3	0	N/A	ARAF;CT47B1;MAGEA4;
797	0	3	0	N/A	CDH12;CYSTM1;BTNL8;
2303	0	3	0	N/A	CREB3L3;ANKRD24;WDR83;
388	0	3	0	N/A	SNTG2;TP53I3;MYO3B;
625	0	3	0	N/A	CSPG5;SLC25A20;GP5;
608	0	3	0	N/A	KLF15;CCDC37;KLHL24;
2236	0	3	0	N/A	CRK;HS3ST3B1;CNP;
281	0	3	0	N/A	RAB42;BEST4;CAPZA1;
170	0	3	0	N/A	GNL2;PTBP2;CCSAP;
1251	0	3	0	N/A	MCM4;TP53INP1;CYHR1;
2258	0	3	0	N/A	AFG3L2;CTAGE1;DCC;
2460	0	3	0	N/A	SNRPB2;CST1;MYL9;
171	0	3	0	N/A	SH3D21;DNAJC6;IFI44L;
294	0	3	0	N/A	C1orf122;ACBD6;C1orf140;
430	0	3	0	N/A	TTC27;C2orf78;RHBDD1;
1133	0	3	0	N/A	HOXA10;AP4M1;UBE3C;
1682	0	3	0	N/A	SLC2A13;TIMELESS;CCDC63;
1912	0	3	0	N/A	VTI1B;C14orf169;ACOT1;
1733	0	3	0	N/A	ZNF384;PTMS;KITLG;
975	0	3	0	N/A	ZNF165;ZKSCAN4;MRPS18B;
2135	0	3	0	N/A	USP32P1;CPD;RHOT1;
2113	0	3	0	N/A	ALOX12B;PIK3R5;SLC6A4;
1196	0	3	0	N/A	SFRP4;MIR653;MOXD2P;
2127	0	3	0	N/A	LIG3;RUNDC3A;ITGA2B;
2361	1	3	0.333333	DNM2;	DNM2;CRTC1;HAPLN4;
788	0	3	0	N/A	GZMA;PAPD4;NRG2;
1808	0	3	0	N/A	CCDC65;HOXC9;MYF6;
955	0	3	0	N/A	MTO1;AHI1;HIVEP2;
1991	0	3	0	N/A	PKD1;SRL;ZCCHC14;
2291	0	3	0	N/A	ZNF429;ZNF726;ZNF780A;
186	0	3	0	N/A	ZZZ3;SPRR2F;UBE2T;
2064	0	3	0	N/A	FBXL19;ADAMTS18;MBTPS1;
2157	0	3	0	N/A	EIF4A1;MPP2;NGFR;
2030	0	3	0	N/A	LOC653786;RANBP10;C16orf47;
1638	0	3	0	N/A	TRIM22;SMPD1;CHRM4;
692	0	3	0	N/A	CCR8;U2SURP;THPO;
765	0	3	0	N/A	ADH1B;RNF150;ANAPC10;
1722	0	3	0	N/A	MAGOHB;DBX2;TCP11L2;
1009	0	3	0	N/A	GPLD1;KHDRBS2;PLAGL1;
1598	0	3	0	N/A	OR8H3;MMP12;TAGLN;
2485	0	3	0	N/A	MKL1;TTC38;TRMU;
1338	0	3	0	N/A	IFNE;HNRNPK;DIRAS2;
57	0	3	0	N/A	AMY2A;VAV3;GPATCH2;
2354	0	3	0	N/A	HMG20B;SCGB2B2;ZNF30;
2288	0	3	0	N/A	UHRF1;TYK2;ZNF681;
583	0	3	0	N/A	RBM6;SLCO2A1;SDHAP1;
237	0	3	0	N/A	OLFM3;LYSMD1;GLRX2;
387	0	3	0	N/A	AAK1;CCDC138;EPC2;
985	0	3	0	N/A	RPL10A;CLPSL2;AARS2;
1211	0	3	0	N/A	TRPA1;GDAP1;PLEC;
1258	0	3	0	N/A	ERI1;RAB2A;MIR30B;
1574	0	3	0	N/A	OR9G4;GSTP1;TMEM126B;
871	0	3	0	N/A	COX7C;MAN2A1;ZMAT2;
1446	0	3	0	N/A	OR13A1;MARCH8;TMEM180;
1971	0	3	0	N/A	COPS2;FBXL22;WHAMM;
1977	0	3	0	N/A	RPS27L;PIF1;CYP11A1;
285	0	3	0	N/A	CCDC23;PHGDH;S100A3;
1576	0	3	0	N/A	OR51A4;CD44;SYT7;
2230	0	3	0	N/A	FAM27L;FAM222B;PIP4K2B;
59	0	3	0	N/A	C1orf174;CYP4X1;PIGR;
1188	0	3	0	N/A	NPY;ZNF92;NOM1;
575	0	3	0	N/A	CAMKV;ABHD6;MSL2;
332	0	3	0	N/A	OTOF;DHX57;EML6;
1225	0	3	0	N/A	NUGGC;INTS9;ZNF704;
2496	0	3	0	N/A	SLC5A1;ACO2;ARHGAP8;
1002	0	3	0	N/A	ERVFRD-1;MAD2L1BP;MIR3144;
2418	1	3	0.333333	SRC;	RAD21L1;GZF1;SRC;
1975	0	3	0	N/A	CKMT1B;SNX1;ANP32A;
522	0	3	0	N/A	IL18RAP;CTDSP1;ITM2C;
719	0	3	0	N/A	ARAP2;PGM2;ANKRD50;
2487	0	3	0	N/A	POLR2F;CSNK1E;ZC3H7B;
1332	0	3	0	N/A	DCTN3;ALDH1B1;ALAD;
2311	0	3	0	N/A	IZUMO4;ZNF77;FBXO27;
486	0	3	0	N/A	ABHD1;CCDC121;SOCS5;
2544	0	3	0	N/A	OTUD5;LHFPL1;F9;
397	0	3	0	N/A	WDR92;RBM45;GTF3C3;
2364	0	3	0	N/A	GPX4;CSNK1G2;ZNF57;
1694	0	3	0	N/A	TEAD4;KIAA1467;IRAK3;
1073	0	3	0	N/A	HNRNPA2B1;CPED1;PODXL;
1069	0	3	0	N/A	RNF216P1;ZNF853;NUB1;
869	0	3	0	N/A	MARCH11;GZMK;PHAX;
1401	0	3	0	N/A	KIF5B;PNLIPRP1;UROS;
427	0	3	0	N/A	MAPRE3;CNRIP1;POLR2D;
156	0	3	0	N/A	RBM8A;CERS2;CADM3;
2017	0	3	0	N/A	PDPK1;FOPNL;DHX38;
1994	0	3	0	N/A	CLEC16A;ZNF646;AARS;
492	0	3	0	N/A	ZNF512;EPAS1;VWC2L;
716	0	3	0	N/A	CRMP1;MAN2B2;WDR17;
350	0	3	0	N/A	TSSC1;TBR1;DTYMK;
755	0	3	0	N/A	TIGD2;UBE2D3;EDNRA;
1004	0	3	0	N/A	OR12D2;FLOT1;ULBP1;
1377	0	3	0	N/A	FAM170B;A1CF;CCAR1;
362	0	3	0	N/A	EHD3;ORC4;BCS1L;
1826	0	3	0	N/A	LETMD1;IL22;TMEM233;
343	0	3	0	N/A	WDPCP;PCYOX1;IL1RL1;
2188	0	3	0	N/A	GLOD4;CRLF3;MPP3;
1452	0	3	0	N/A	SFTPA1;LIPJ;GFRA1;
1290	0	3	0	N/A	FOCAD;GNA14;FANCC;
1687	0	3	0	N/A	ATF7IP;PPP1R12A;TMEM132B;
1789	0	3	0	N/A	LPCAT3;HNRNPA1;TMEM194A;
1752	0	3	0	N/A	VAMP1;SMARCD1;COX14;
2116	0	3	0	N/A	TAOK1;CDC6;KRT36;
2078	0	3	0	N/A	EMP2;C16orf54;SNTB2;
643	0	3	0	N/A	MAPKAPK3;FAM86JP;RNF13;
2483	0	3	0	N/A	DEPDC5;APOL2;TTLL1;
638	0	3	0	N/A	CAV3;LIMD1;RYK;
938	0	3	0	N/A	NOL7;IL17F;MIR588;
1913	0	3	0	N/A	PPP1R36;PTGR2;ZNF839;
2100	0	3	0	N/A	ANKFY1;LRRC37A11P;TNS4;
1061	0	3	0	N/A	PTPN12;PLOD3;CALD1;
2054	0	3	0	N/A	NAGPA;NRN1L;SMPD3;
1728	0	3	0	N/A	PMEL;GCN1L1;TMEM132C;
1349	0	3	0	N/A	FAM122A;AUH;SNX30;
413	0	3	0	N/A	SLC4A5;GALNT3;ORC2;
2290	0	3	0	N/A	LPPR3;APC2;ZNF585A;
835	0	3	0	N/A	C1QTNF3;F2RL1;FGFR4;
689	0	3	0	N/A	ARL8B;ZNF717;GK5;
2220	0	3	0	N/A	MNT;STH;TBKBP1;
1680	0	3	0	N/A	PDZRN4;MON2;XPOT;
414	0	3	0	N/A	TRIB2;RAD51AP2;ADCY3;
2248	0	3	0	N/A	ESCO1;CDH2;SERPINB13;
2370	0	2	0	N/A	ELANE;ACSBG2;
1064	0	2	0	N/A	GARS;CLDN4;
35	0	2	0	N/A	FOXJ3;NES;
718	0	2	0	N/A	LETM1;SLC2A9;
491	0	2	0	N/A	MRPL53;TANK;
2168	0	2	0	N/A	SNORA67;LRRC48;
2369	0	2	0	N/A	PDE4C;NR2C2AP;
487	0	2	0	N/A	TMEM37;NDUFS1;
2395	0	2	0	N/A	TRMT6;ZFP64;
1634	0	2	0	N/A	OR52B6;SPI1;
1321	0	2	0	N/A	FAM219A;SMC5;
2195	0	2	0	N/A	FOXN1;KLHL10;
1082	0	2	0	N/A	GTF2I;TRPV5;
2467	0	2	0	N/A	MTRNR2L3;PPP4R1L;
1683	0	2	0	N/A	PLXNC1;TCTN2;
141	0	2	0	N/A	CTRC;FLAD1;
2312	0	2	0	N/A	VSTM2B;LRFN1;
744	0	2	0	N/A	NFKB1;PLK4;
924	0	2	0	N/A	PLA2G7;RNF217;
2253	0	2	0	N/A	GALNT1;RTTN;
2262	0	2	0	N/A	LIPG;FBXO15;
807	0	2	0	N/A	FAM173B;HNRNPH1;
277	0	2	0	N/A	ZNF326;FAM177B;
2214	0	2	0	N/A	C17orf49;IGF2BP1;
918	0	2	0	N/A	HIST1H1T;MAP7;
1102	0	2	0	N/A	WIPI2;SYPL1;
2134	0	2	0	N/A	ZMYND15;TNFSF12-TNFSF13;
2530	0	2	0	N/A	CDK16;COL4A6;
2318	1	2	0.5	GNA11;	GNA11;KCNK6;
2343	0	2	0	N/A	TNFAIP8L1;ZNF564;
1601	0	2	0	N/A	OR4D6;SLC15A3;
935	0	2	0	N/A	LRRC73;MLLT4;
1356	0	2	0	N/A	ARMC4;CHUK;
627	0	2	0	N/A	CIDECP;KIF9;
447	0	2	0	N/A	MRPS9;GPBAR1;
735	0	2	0	N/A	GRK4;DRD5;
2452	0	2	0	N/A	ZNF341;RNF114;
2508	0	2	0	N/A	EIF3L;LDOC1L;
2155	0	2	0	N/A	PSMD3;KRT13;
1745	0	2	0	N/A	C1S;CHPT1;
2450	0	2	0	N/A	ZNF343;TMX4;
129	0	2	0	N/A	CD1E;DCAF8;
2154	0	2	0	N/A	DDX52;TMEM100;
959	0	2	0	N/A	KIF13A;SLC22A2;
1053	0	2	0	N/A	FAM188B;FAM131B;
2209	0	2	0	N/A	MYO1C;TLCD1;
834	0	2	0	N/A	BRD9;RBM27;
764	1	2	0.5	TET2;	TET2;TRIML2;
1519	0	2	0	N/A	SLC35C1;GRIA4;
2012	0	2	0	N/A	TPSAB1;VAT1L;
2516	0	2	0	N/A	STARD8;ATP7A;
8	0	2	0	N/A	SZT2;SPTA1;
906	0	2	0	N/A	POLH;ROS1;
1228	0	2	0	N/A	C8orf31;CYC1;
2476	0	2	0	N/A	PFKL;KRTAP10-12;
2535	0	2	0	N/A	GPR119;GABRE;
2031	0	2	0	N/A	SYT17;ZC3H18;
369	0	2	0	N/A	ITGB6;SPEG;
2465	0	2	0	N/A	ID1;GATA5;
787	0	2	0	N/A	KIAA0825;FCHSD1;
637	0	2	0	N/A	HDAC11;ATP13A3;
828	0	2	0	N/A	EDIL3;FAM174A;
1399	0	2	0	N/A	AKR1E2;RPP38;
1810	0	2	0	N/A	KLRK1;DGKA;
2178	0	2	0	N/A	P2RX5;ITGB3;
316	0	2	0	N/A	AMY1A;RHBG;
655	0	2	0	N/A	KALRN;CHRD;
1161	0	2	0	N/A	TMEM184A;TRIP6;
2081	0	2	0	N/A	HSD3B7;SDR42E1;
1078	0	2	0	N/A	NAMPT;OR2A42;
145	0	2	0	N/A	NFYC;EVI5;
2059	0	2	0	N/A	ZNF768;CENPBD1;
2274	0	2	0	N/A	ZNF491;PGLS;
2187	0	2	0	N/A	NUP88;DRG2;
1895	0	2	0	N/A	PLEKHD1;DDX24;
410	0	2	0	N/A	CNPPD1;ILKAP;
589	0	2	0	N/A	NCK1;B3GALNT1;
174	0	2	0	N/A	BCL10;SCYL3;
1904	0	2	0	N/A	MEG3;ASPG;
1176	0	2	0	N/A	COBL;PTN;
2347	0	2	0	N/A	ZNF573;RAB4B;
607	0	2	0	N/A	GRAMD1C;VWA5B2;
1898	0	2	0	N/A	MAP3K9;TCL6;
2162	0	2	0	N/A	SHBG;NTN1;
1364	0	2	0	N/A	HNRNPF;MAT1A;
2145	0	2	0	N/A	DNAJC7;SCRN2;
1419	0	2	0	N/A	ITGB1;H2AFY2;
1659	0	2	0	N/A	PITPNM1;JRKL;
1588	0	2	0	N/A	MS4A10;MAP4K2;
2323	0	2	0	N/A	ATCAY;CCDC159;
856	0	2	0	N/A	PRELID2;JAKMIP2;
1948	0	2	0	N/A	SPPL2A;ITGA11;
468	0	2	0	N/A	ITGA4;HIBCH;
1079	0	2	0	N/A	MEOX2;AEBP1;
682	0	2	0	N/A	RPUSD3;NXPE3;
1347	0	2	0	N/A	GLIPR2;NCBP1;
483	0	2	0	N/A	MIR1302-3;COPS8;
657	0	2	0	N/A	TOP2B;SLC6A20;
1735	0	2	0	N/A	ADIPOR2;DYRK4;
446	0	2	0	N/A	DGUOK;MAL;
1607	0	2	0	N/A	OR52N4;FLJ42102;
2332	0	2	0	N/A	MATK;ZBTB32;
1583	0	2	0	N/A	PDE3B;PRPF19;
2333	0	2	0	N/A	CCNE1;ZNF599;
1370	0	2	0	N/A	ECHDC3;FANK1;
384	0	2	0	N/A	FAM228A;CD8A;
751	0	2	0	N/A	TBC1D9;FREM3;
1393	0	2	0	N/A	SORBS1;DMBT1;
832	0	2	0	N/A	SLC38A9;PCDHA4;
1529	0	2	0	N/A	C11orf84;CCS;
1820	0	2	0	N/A	ATP5G2;C12orf45;
1888	0	2	0	N/A	CALM1;SYNE3;
1817	0	2	0	N/A	ITGA5;ZC3H10;
2245	0	2	0	N/A	PIGN;CNDP1;
1693	0	2	0	N/A	RPH3A;CHFR;
688	0	2	0	N/A	SEMA3G;RPN1;
1240	0	2	0	N/A	LETM2;LY6K;
2260	0	2	0	N/A	VAPA;PTPN2;
1126	0	2	0	N/A	UNCX;RPA3;
1755	0	2	0	N/A	TSPAN19;ANO4;
1178	0	2	0	N/A	CPVL;CCT6A;
814	0	2	0	N/A	PGGT1B;FBXO38;
1605	0	2	0	N/A	TMEM41B;MTCH2;
1308	0	2	0	N/A	ENTPD2;MAN1B1;
1238	0	2	0	N/A	CPA6;SNX16;
235	0	2	0	N/A	EPHX1;MIR1182;
1806	0	2	0	N/A	SELPLG;RAN;
1696	0	2	0	N/A	FAM186B;GAS2L3;
2024	1	2	0.5	TRAF7;	TELO2;TRAF7;
591	0	2	0	N/A	SLC4A7;SPICE1;
649	0	2	0	N/A	SIDT1;FSTL1;
515	0	2	0	N/A	ADRA2B;TMEM127;
201	0	2	0	N/A	THEMIS2;MUC1;
218	0	2	0	N/A	KCNA2;CD53;
2488	0	2	0	N/A	LIMK2;PLA2G6;
2040	0	2	0	N/A	CLDN9;TGFB1I1;
1410	0	2	0	N/A	APBB1IP;TCF7L2;
725	0	2	0	N/A	EPHA5;TMPRSS11A;
890	0	2	0	N/A	CDK19;TBP;
1118	0	2	0	N/A	RNF133;TTC26;
921	0	2	0	N/A	USP45;MYCT1;
745	0	2	0	N/A	FAM13A;INPP4B;
1018	0	2	0	N/A	PRDM13;FUCA2;
1145	0	2	0	N/A	ZNF680;SLC35B4;
1619	0	2	0	N/A	TSSC2;MTMR2;
2529	0	2	0	N/A	CCDC22;ZFP92;
2294	0	2	0	N/A	ZNF121;ZNF567;
1592	0	2	0	N/A	OR5A1;GAL3ST3;
2107	0	2	0	N/A	EFCAB5;KIF2B;
1559	0	2	0	N/A	OR4A5;STX3;
2098	0	2	0	N/A	EFCAB13;MBTD1;
1813	0	2	0	N/A	ACTR6;B3GNT4;
2439	0	2	0	N/A	HAO1;FAM217B;
841	0	2	0	N/A	PFDN1;ZNF354B;
449	0	2	0	N/A	EIF2B4;APLF;
2340	0	2	0	N/A	ZNF260;FBXO17;
2247	0	2	0	N/A	DSC2;ATP5A1;
2232	0	2	0	N/A	STX8;HEXIM1;
2048	0	2	0	N/A	MSLN;MIR3180-5;
647	0	2	0	N/A	GTPBP8;ILDR1;
566	0	2	0	N/A	GLB1;KBTBD12;
2462	0	2	0	N/A	SNORD57;FAM209A;
2404	0	2	0	N/A	RIN2;CSTF1;
2073	0	2	0	N/A	CCNF;NQO1;
1928	0	2	0	N/A	TLE3;TARSL2;
1982	0	2	0	N/A	LACTB;C15orf40;
2306	0	2	0	N/A	ZNF844;ZNF91;
594	0	2	0	N/A	WDR48;TTC21A;
380	0	2	0	N/A	ADD2;DNER;
1232	0	2	0	N/A	TACC1;SHARPIN;
2308	0	2	0	N/A	CACTIN;ZFP30;
212	0	2	0	N/A	IFFO2;TTC39A;
1091	1	2	0.5	EGFR;	EGFR;ZC3HC1;
1843	0	2	0	N/A	NECAP1;WNT1;
1261	0	2	0	N/A	ADRB3;PPAPDC1B;
1457	0	2	0	N/A	PAX2;GPR123;
2156	0	2	0	N/A	CORO6;TAF15;
1658	0	2	0	N/A	LRFN4;ANKK1;
1022	0	2	0	N/A	GTPBP2;RRAGD;
1564	0	2	0	N/A	ZNF195;LGALS12;
781	0	2	0	N/A	CSNK1A1;SGCD;
572	0	2	0	N/A	ROPN1;CHST2;
1646	0	2	0	N/A	FAR1;SCGB1D2;
498	0	2	0	N/A	KCNK3;NOTO;
981	0	2	0	N/A	CDKN1A;CCND3;
909	0	2	0	N/A	HIVEP1;PKHD1;
1177	0	2	0	N/A	FAM221A;HOXA13;
496	0	2	0	N/A	POLR1B;DNAJB3;
1132	0	2	0	N/A	RHBDD2;DNAJB9;
574	0	2	0	N/A	OR5K3;EFCAB12;
997	0	2	0	N/A	OR2B6;SERINC1;
1247	0	2	0	N/A	BRF2;PMP2;
257	0	2	0	N/A	TTC34;MFAP2;
1837	0	2	0	N/A	ATF1;DDX54;
1786	0	2	0	N/A	WBP11;ANAPC7;
1856	0	2	0	N/A	DAOA;PROZ;
1418	0	2	0	N/A	RASGEF1A;MINPP1;
624	0	2	0	N/A	COMMD2;B3GNT5;
2140	0	2	0	N/A	SGK494;KRT12;
1085	0	2	0	N/A	FAM220A;ZNF736;
1372	0	2	0	N/A	SPOCK2;OIT3;
177	0	2	0	N/A	MCL1;CHIT1;
1344	0	2	0	N/A	DNAJA1;SPIN1;
970	0	2	0	N/A	HIST1H1A;PKIB;
122	0	2	0	N/A	COL24A1;HFM1;
1861	0	2	0	N/A	TRIP11;UNC79;
2299	0	2	0	N/A	APBA3;ZNF878;
1382	0	2	0	N/A	C10orf71;TACR2;
456	0	2	0	N/A	TANC1;PRKAG3;
1730	0	2	0	N/A	SLC2A3;OTOGL;
1765	0	2	0	N/A	CACNA1C-AS1;GTF2H3;
191	0	2	0	N/A	CNKSR1;IL23R;
297	0	2	0	N/A	CACYBP;JMJD4;
2212	0	2	0	N/A	SERPINF1;GGNBP2;
1624	0	2	0	N/A	OR52E4;RBM14-RBM4;
1136	0	2	0	N/A	NUDCD3;TMEM248;
1621	0	2	0	N/A	C11orf16;CCDC85B;
340	0	2	0	N/A	POTEE;FSIP2;
817	0	2	0	N/A	CCNB1;FAF2;
2106	0	2	0	N/A	MYH2;NR1D1;
488	0	2	0	N/A	PTPN18;BARD1;
1011	0	2	0	N/A	TUBB2B;PGBD1;
2513	0	2	0	N/A	ARHGEF9;RPS6KA6;
820	0	2	0	N/A	TARS;GFPT2;
1822	0	2	0	N/A	ACVRL1;SLC17A8;
2466	0	2	0	N/A	CST5;FAM83D;
2521	0	2	0	N/A	GPR50;CNGA2;
1819	0	2	0	N/A	LTA4H;POLR3B;
1784	0	2	0	N/A	ASIC1;PTPRQ;
1296	0	2	0	N/A	MELK;ANKRD19P;
2441	0	2	0	N/A	PCSK2;SPATA2;
150	0	2	0	N/A	C1orf74;FAM89A;
2092	0	2	0	N/A	PAM16;DEF8;
2447	0	2	0	N/A	SNPH;FLRT3;
531	0	2	0	N/A	RNF103;FARSB;
1249	0	2	0	N/A	ADAM3A;SAMD12;
1146	0	2	0	N/A	BUD31;ORAI2;
886	0	2	0	N/A	ZFP57;STK38;
87	0	2	0	N/A	TTF2;HORMAD1;
1443	0	2	0	N/A	CHST3;TBC1D12;
770	0	2	0	N/A	MRPS27;NBPF22P;
992	0	2	0	N/A	CAPN11;CRISP1;
535	0	2	0	N/A	BIN1;GMPPA;
240	0	2	0	N/A	WNT4;LELP1;
1346	0	2	0	N/A	C9orf57;SLC31A2;
2363	0	2	0	N/A	UBA52;ZNF493;
485	0	2	0	N/A	ATP6V1C2;FAM168B;
2014	0	2	0	N/A	ZNF598;ZNF688;
746	0	2	0	N/A	MIR1269A;GSTCD;
2240	0	2	0	N/A	NLRP1;FLII;
738	0	2	0	N/A	PDHA2;SCLT1;
2391	0	2	0	N/A	TSHZ2;AURKA;
1958	0	2	0	N/A	NEO1;PEAK1;
495	0	2	0	N/A	ANKRD53;REG1A;
1417	0	2	0	N/A	PRTFDC1;REEP3;
1409	0	2	0	N/A	ADK;CASP7;
2166	0	2	0	N/A	NSRP1;ZNF385C;
694	1	2	0.5	FOXL2;	IL20RB;FOXL2;
1325	0	2	0	N/A	IFNA6;CLIC3;
420	0	2	0	N/A	LOXL3;HDLBP;
1096	0	2	0	N/A	SUMF2;GPC2;
2478	0	2	0	N/A	ATXN10;TUBGCP6;
301	0	2	0	N/A	PDC;RGS2;
1893	0	2	0	N/A	TMED10;MIR410;
1927	0	2	0	N/A	USP8;ACAN;
1114	0	2	0	N/A	RSBN1L;MUC3A;
2425	0	2	0	N/A	C20orf197;PRPF6;
2208	0	2	0	N/A	ZNF830;DLX3;
1414	0	2	0	N/A	ARMC3;GRK5;
1203	0	2	0	N/A	PRKDC;FER1L6;
2331	0	2	0	N/A	RPL18A;KXD1;
1335	0	2	0	N/A	MIR491;RORB;
2362	0	2	0	N/A	MBD3L1;PAK4;
1487	0	2	0	N/A	FBXO3;ZC3H12C;
1395	0	2	0	N/A	TSPAN14;TUBGCP2;
2176	0	2	0	N/A	ORMDL3;KLHL11;
1639	0	2	0	N/A	SPCS2;FDXACB1;
2481	0	2	0	N/A	XPNPEP3;MLC1;
713	0	2	0	N/A	SERP1;IFT80;
1271	0	2	0	N/A	DEFB105A;CHMP4C;
1276	0	2	0	N/A	ABCA1;IKBKAP;
2286	0	2	0	N/A	ZNF791;TM6SF2;
2023	0	2	0	N/A	CCP110;GP2;
1253	0	2	0	N/A	ZNF705B;JPH1;
1229	0	2	0	N/A	ADAM2;PXDNL;
972	0	2	0	N/A	FAM26E;ENPP3;
115	0	2	0	N/A	MKNK1;TDRKH;
2204	0	2	0	N/A	FAM57A;PPP1R9B;
1150	0	2	0	N/A	LANCL2;ESYT2;
1427	0	2	0	N/A	KAZALD1;MMP21;
1572	0	2	0	N/A	TPCN2;TMEM126A;
1458	0	2	0	N/A	PDE6C;HELLS;
650	0	2	0	N/A	CRTAP;CD86;
1589	0	2	0	N/A	OR52R1;DCDC1;
743	0	2	0	N/A	SMARCAD1;IL15;
629	0	2	0	N/A	MITF;NIT2;
1871	0	2	0	N/A	EIF2S1;EML1;
1801	0	2	0	N/A	HOXC13;CRADD;
442	1	2	0.5	FBXO11;	CAPN13;FBXO11;
2338	0	2	0	N/A	RAVER1;ZNF529;
2356	0	2	0	N/A	SPPL2B;CATSPERD;
1946	0	2	0	N/A	SMAD3;MTHFS;
319	0	2	0	N/A	DHRS3;GOLPH3L;
445	0	2	0	N/A	RBMS1;CYBRD1;
912	0	2	0	N/A	C4B;SENP6;
2457	0	2	0	N/A	AP5S1;C20orf166-AS1;
1029	0	2	0	N/A	FAM65B;RPS10;
1821	0	2	0	N/A	CERS5;POU6F1;
1939	0	2	0	N/A	LRRC49;THSD4;
1787	0	2	0	N/A	AMN1;FBXW8;
2217	0	2	0	N/A	TNK1;CNTD1;
1026	0	2	0	N/A	LACE1;RFPL4B;
2414	0	2	0	N/A	PSMA7;LAMA5;
790	0	2	0	N/A	CDH9;HMGCR;
1043	1	2	0.5	MET;	HIP1;MET;
367	0	2	0	N/A	MDH1B;PLEKHM3;
3	0	2	0	N/A	F5;RYR2;
2218	0	2	0	N/A	PLSCR3;ATAD5;
2063	0	2	0	N/A	MAPK3;GFOD2;
891	0	2	0	N/A	GPRC6A;MPC1;
1587	0	2	0	N/A	NAT10;CLPB;
926	0	2	0	N/A	BTN2A3P;TREML4;
1042	0	2	0	N/A	PEX1;SERPINE1;
2272	0	2	0	N/A	ZNF90;APLP1;
1105	0	2	0	N/A	NRCAM;C7orf34;
1209	0	2	0	N/A	RAD54B;CPQ;
2373	0	2	0	N/A	KHSRP;OR7E24;
630	0	2	0	N/A	UBP1;CCDC36;
1171	0	2	0	N/A	TFPI2;CTTNBP2;
845	0	2	0	N/A	NDUFS6;SGTB;
639	0	2	0	N/A	TERC;RFC4;
1544	0	2	0	N/A	PTPN5;C11orf30;
779	0	2	0	N/A	CAMK2A;TCOF1;
1976	0	2	0	N/A	SPESP1;RLBP1;
1320	0	2	0	N/A	TLE4;OR13C5;
2427	0	2	0	N/A	TTPAL;OSBPL2;
1367	0	2	0	N/A	FAM13C;PIPSL;
1468	0	2	0	N/A	OR52K2;NPAS4;
849	0	2	0	N/A	LNPEP;ZNF354A;
318	0	2	0	N/A	MYCBP;DBT;
2537	0	2	0	N/A	MOSPD1;SLC9A6;
1846	0	2	0	N/A	KLHL1;TMTC4;
2216	0	2	0	N/A	SLC2A4;KCNAB3;
333	0	2	0	N/A	CYP20A1;USP40;
1672	0	2	0	N/A	PLCZ1;LIMA1;
31	0	2	0	N/A	SLC44A5;MRPS14;
2271	0	2	0	N/A	ZNF99;MAP4K1;
616	0	2	0	N/A	ATR;MCF2L2;
120	0	2	0	N/A	SSR2;DARS2;
523	0	2	0	N/A	IL1R1;STK17B;
1365	0	2	0	N/A	KCNK18;MKI67;
327	0	2	0	N/A	WDR33;SPHKAP;
216	0	2	0	N/A	PAX7;GGPS1;
577	0	2	0	N/A	ERC2;IQCG;
612	0	2	0	N/A	TRAIP;IQCF5;
1415	0	2	0	N/A	P4HA1;CPXM2;
1143	0	2	0	N/A	USP42;TWIST1;
2222	0	2	0	N/A	VAMP2;NBR2;
1498	0	2	0	N/A	NUMA1;BACE1;
1241	0	2	0	N/A	MRPL15;UTP23;
978	0	2	0	N/A	PPARD;BTBD9;
623	0	2	0	N/A	PRRT3;OXNAD1;
1477	0	2	0	N/A	CHRM1;PLCB3;
2321	0	2	0	N/A	DHPS;ZNF506;
203	0	2	0	N/A	AXDND1;HHIPL2;
539	0	2	0	N/A	PHLDB2;EPHB1;
432	0	2	0	N/A	MTHFD2;FABP1;
68	0	2	0	N/A	HIVEP3;C1orf101;
1874	0	2	0	N/A	TGFB3;KIF26A;
2472	0	2	0	N/A	KRTAP10-4;KRTAP10-5;
465	0	2	0	N/A	C2orf76;SGPP2;
747	0	2	0	N/A	SCOC;GAB1;
454	0	2	0	N/A	DFNB59;NOP58;
198	0	2	0	N/A	PRAMEF5;FAM212B;
731	0	2	0	N/A	UGT2B4;CENPE;
2497	0	2	0	N/A	SLC5A4;SEPT3;
1642	0	2	0	N/A	TH;MTL5;
2519	0	2	0	N/A	TSC22D3;PASD1;
1046	0	2	0	N/A	MOGAT3;OR9A4;
2067	0	2	0	N/A	ANKS4B;MARVELD3;
459	0	2	0	N/A	DARS;ALS2CR11;
205	0	2	0	N/A	PPFIA4;RASSF5;
2184	0	2	0	N/A	DVL2;SOX15;
95	0	2	0	N/A	CCBL2;SMG5;
2371	0	2	0	N/A	FEM1A;LGI4;
1651	0	2	0	N/A	NR1H3;PRG2;
208	0	2	0	N/A	WASF2;APH1A;
2432	0	2	0	N/A	GSS;ADRM1;
169	0	2	0	N/A	SLC2A7;SF3B4;
1311	0	2	0	N/A	TXNDC8;PTGR1;
1711	0	2	0	N/A	GYS2;HSP90B1;
1697	0	2	0	N/A	PDE1B;PPP1R1A;
839	0	2	0	N/A	POC5;RASA1;
633	0	2	0	N/A	DAG1;ITIH3;
1876	0	2	0	N/A	DNAL1;UBR7;
2523	0	2	0	N/A	FHL1;MAGEA3;
2406	0	2	0	N/A	PDRG1;FER1L4;
51	0	2	0	N/A	FAAH;KCND3;
1528	0	2	0	N/A	OR52E6;CEP57;
534	0	2	0	N/A	LYG1;KCTD18;
1769	0	2	0	N/A	RPL13P5;CCDC38;
803	0	2	0	N/A	C5orf22;SLC35A4;
1445	0	2	0	N/A	TUBAL3;PANK1;
34	0	2	0	N/A	PPT1;RLF;
71	0	2	0	N/A	GRIK3;ITGA10;
1297	0	2	0	N/A	NTRK2;COL15A1;
1428	0	2	0	N/A	MKX;HPS1;
1792	0	2	0	N/A	YEATS4;USP44;
2147	0	2	0	N/A	SRCIN1;TRIM25;
2504	0	2	0	N/A	APOBEC3A;HDAC10;
330	0	2	0	N/A	CDKL4;GGCX;
1432	0	2	0	N/A	SLC35G1;C10orf76;
1960	0	2	0	N/A	SERF2;DAPK2;
1351	0	2	0	N/A	ORM1;ARPC5L;
928	0	2	0	N/A	BTN3A3;SYNCRIP;
896	0	2	0	N/A	AGPAT4;TCP10L2;
711	0	2	0	N/A	TMEM14E;SOX2;
957	0	2	0	N/A	ZNF192P1;IBTK;
2282	0	2	0	N/A	ABCA7;ZNF420;
4	0	2	0	N/A	FLG;PCNXL2;
1688	1	2	0.5	HNF1A;	FBXO21;HNF1A;
1950	0	2	0	N/A	STOML1;RGMA;
837	0	2	0	N/A	SPRY4;BTNL9;
1880	0	2	0	N/A	SLC35F4;TTC7B;
1210	0	2	0	N/A	PREX2;ZNF16;
2536	0	2	0	N/A	TSPYL2;FATE1;
2547	0	2	0	N/A	DMRTC1;FUNDC2;
1516	0	2	0	N/A	COMMD9;SYT13;
1633	0	2	0	N/A	CD59;NNMT;
2538	0	2	0	N/A	IGSF1;BRS3;
1947	0	2	0	N/A	GABPB1;ZNF592;
2477	0	2	0	N/A	TNRC6B;PKDREJ;
1910	0	2	0	N/A	DACT1;AMN;
1431	0	2	0	N/A	SIRT1;CLRN3;
1000	0	2	0	N/A	MAPK14;C6orf118;
1164	0	2	0	N/A	HOXA2;LRRC61;
2010	0	2	0	N/A	ACSM1;SPNS1;
1716	0	2	0	N/A	GTSF1;STAT2;
963	0	2	0	N/A	ABT1;HLA-DQB1;
1243	0	2	0	N/A	GOT1L1;RGS20;
1934	0	2	0	N/A	RPL4;EFTUD1;
1838	0	2	0	N/A	GOLGA2P5;FICD;
1666	0	2	0	N/A	CACNA1C;DNAH10;
956	0	2	0	N/A	ATXN1;LRRC1;
628	0	2	0	N/A	MAP4;USP13;
1626	0	2	0	N/A	OR4C6;TMPRSS13;
313	0	2	0	N/A	ZNF684;DNASE2B;
1437	0	2	0	N/A	DYDC2;DPCD;
2011	0	2	0	N/A	TMC5;ALDOA;
509	0	2	0	N/A	IL1A;MMADHC;
2377	0	2	0	N/A	SAFB2;ZNF558;
1204	0	2	0	N/A	VPS13B;ENPP2;
2013	0	2	0	N/A	IL32;CRISPLD2;
1595	0	2	0	N/A	CNIH2;SRSF8;
2545	0	2	0	N/A	TCEAL3;FAM58A;
2423	0	2	0	N/A	ADAM33;CBFA2T2;
469	0	2	0	N/A	FAM124B;LINC00471;
1426	0	2	0	N/A	CASC2;PPAPDC1A;
1705	0	2	0	N/A	TMEM19;RNF10;
2499	0	2	0	N/A	ISX;DNAJB7;
2252	0	2	0	N/A	OSBPL1A;ELAC1;
2192	0	2	0	N/A	WIPF2;KRT38;
1016	0	2	0	N/A	ARG1;WTAP;
2459	0	2	0	N/A	GPCPD1;ATP9A;
1954	0	2	0	N/A	CCDC33;KLHL25;
2394	1	2	0.5	ASXL1;	ASXL1;PHF20;
1510	0	2	0	N/A	NUCB2;PIWIL4;
1531	0	2	0	N/A	CCDC73;INCENP;
1894	0	2	0	N/A	TTC9;GTF2A1;
2193	0	2	0	N/A	POLDIP2;SYNRG;
45	0	2	0	N/A	LRP8;VCAM1;
2498	0	2	0	N/A	PISD;NDUFA6;
1632	0	2	0	N/A	C11orf40;DKK3;
1852	0	2	0	N/A	LMO7;CLDN10;
1656	0	2	0	N/A	ARRB1;C11orf71;
859	0	2	0	N/A	TAF9;SNCB;
2018	0	2	0	N/A	UBFD1;PDXDC2P;
1257	0	2	0	N/A	ESCO2;ZNF703;
2490	0	2	0	N/A	C22orf23;APOBEC3D;
2349	0	2	0	N/A	CARM1;SYNE4;
676	0	2	0	N/A	TMEM43;DAZL;
2329	0	2	0	N/A	FUT3;PDCD2L;
104	0	2	0	N/A	ORC1;MTF2;
1675	0	2	0	N/A	EEA1;NAA25;
1013	0	2	0	N/A	MUC21;RHAG;
1677	0	2	0	N/A	KIF21A;CLIP1;
1199	0	2	0	N/A	C7orf25;MCM7;
463	0	2	0	N/A	YIPF4;INO80B;
273	0	2	0	N/A	BEND5;BARHL2;
1859	0	2	0	N/A	TM9SF2;ARGLU1;
2177	0	2	0	N/A	TEKT3;FLOT2;
1434	0	2	0	N/A	DDIT4;PLA2G12B;
2348	0	2	0	N/A	ZNF626;RAB4B;
1824	0	2	0	N/A	CTDSP2;PLEKHG7;
2056	0	2	0	N/A	PRMT7;IL17C;
1125	0	2	0	N/A	DDX56;SLC26A3;
1104	0	2	0	N/A	CYP3A7;UFSP1;
1246	1	2	0.5	IKBKB;	IKBKB;ATP6V1C1;
323	0	2	0	N/A	ALMS1;SCN2A;
618	0	2	0	N/A	MCM2;RUVBL1;
1181	0	2	0	N/A	RSPH10B;LHFPL3;
1264	0	2	0	N/A	FZD3;SPAG1;
106	0	2	0	N/A	CENPL;DUSP10;
1205	0	2	0	N/A	STK3;ZNF251;
1421	0	2	0	N/A	ZNF511;FUOM;
1265	0	2	0	N/A	NCALD;COLEC10;
767	0	2	0	N/A	PAPSS1;MAML3;
1770	0	2	0	N/A	ST8SIA1;ZBTB39;
855	0	2	0	N/A	PCDHA3;RNF44;
2080	0	2	0	N/A	PKMYT1;MC1R;
416	0	2	0	N/A	NFU1;CCDC150;
1602	0	2	0	N/A	CEND1;BIRC2;
525	0	2	0	N/A	ANKRD39;CHST10;
1655	0	2	0	N/A	SAA4;C11orf52;
1403	0	2	0	N/A	C10orf128;DDX50;
2163	0	2	0	N/A	SGSM2;TP53I13;
1492	0	2	0	N/A	NUP160;EED;
969	0	2	0	N/A	PSORS1C1;BCKDHB;
1743	0	2	0	N/A	ITGA7;USP15;
1922	1	2	0.5	AKT1;	PSEN1;AKT1;
1411	0	2	0	N/A	PRPF18;HPS6;
1379	0	2	0	N/A	ANKRD26;CYP2C18;
1969	0	2	0	N/A	CLK3;TICRR;
1622	0	2	0	N/A	FAM168A;FAM76B;
1986	0	2	0	N/A	MAP2K5;AP3B2;
1520	0	2	0	N/A	RAG1;NXPE4;
1128	0	2	0	N/A	ADCYAP1R1;SSBP1;
1785	0	2	0	N/A	TESC;P2RX2;
2388	0	2	0	N/A	C19orf70;NFKBIB;
670	0	2	0	N/A	MIR1284;FBXO45;
2102	0	2	0	N/A	MYH1;KIAA0100;
1798	0	2	0	N/A	PIANP;PUS1;
736	0	2	0	N/A	CD38;PRKG2;
2074	0	2	0	N/A	DDX11L10;SNRNP25;
1740	0	2	0	N/A	HTR7P1;SOCS2;
390	0	2	0	N/A	ZRANB3;IRS1;
179	0	2	0	N/A	MFN2;AQP10;
1729	0	2	0	N/A	KLRC1;PPTC7;
238	0	2	0	N/A	RSC1A1;RNASEL;
1953	0	2	0	N/A	UACA;SIN3A;
1455	0	2	0	N/A	ZNF485;AGAP11;
1563	0	2	0	N/A	OR10A6;OR5AR1;
251	0	2	0	N/A	LHX8;MEF2D;
1424	0	2	0	N/A	GPRIN2;RTKN2;
1037	0	2	0	N/A	LCA5;CENPW;
2446	0	2	0	N/A	PDYN;SS18L1;
1560	0	2	0	N/A	ZDHHC5;ACAT1;
2094	0	2	0	N/A	SULT1A2;SLC7A5P1;
829	0	2	0	N/A	PAIP2;ZNF346;
1597	0	2	0	N/A	OR5I1;LRRC32;
2387	0	2	0	N/A	CERS4;HOMER3;
1662	0	2	0	N/A	FJX1;OR9I1;
1334	0	2	0	N/A	SNAPC3;GAS1;
1149	0	2	0	N/A	ZNF655;TMEM209;
2479	0	2	0	N/A	SGSM3;TCF20;
1269	0	2	0	N/A	PIWIL2;LRRCC1;
2028	0	2	0	N/A	PDILT;CDT1;
2401	0	2	0	N/A	SPTLC3;KCNB1;
1360	0	2	0	N/A	SGPL1;GBF1;
1889	0	2	0	N/A	SMOC1;ADCK1;
1200	0	2	0	N/A	CASD1;TMEM229A;
2265	0	2	0	N/A	CHST9;DTNA;
753	0	2	0	N/A	ENPP6;C4orf47;
1187	0	2	0	N/A	HIBADH;OR9A2;
664	0	2	0	N/A	EAF1;ACTL6A;
1781	0	2	0	N/A	ALG10;MSRB3;
1040	0	2	0	N/A	ABCA13;COL1A2;
1620	0	2	0	N/A	TNNT3;HARBI1;
860	0	2	0	N/A	TRIM36;FBXL21;
1248	0	2	0	N/A	RP1L1;SLC20A2;
1845	0	2	0	N/A	ABCC4;DOCK9;
1630	0	2	0	N/A	PEX16;FAM86C1;
244	0	2	0	N/A	ASH1L-AS1;TRIM17;
1706	0	2	0	N/A	TM7SF3;NABP2;
2259	0	2	0	N/A	B4GALT6;PSTPIP2;
1567	0	2	0	N/A	LRRC4C;CATSPER1;
1664	0	2	0	N/A	WNK1;NOP2;
882	0	2	0	N/A	BTN2A2;IGF2R;
1617	0	2	0	N/A	FERMT3;PPME1;
2353	0	2	0	N/A	OR7G2;PLEKHF1;
2526	0	2	0	N/A	SSX1;VMA21;
2160	0	2	0	N/A	MRPL45;CSF3;
584	0	2	0	N/A	PDCD10;IGF2BP2;
1929	0	2	0	N/A	SPG11;TMC3;
1298	0	2	0	N/A	IFNK;WNK2;
2548	0	2	0	N/A	CT45A5;MIR934;
1142	0	2	0	N/A	DDC;GALNT11;
2093	0	2	0	N/A	MIR3179-1;PKD1P6;
1444	0	2	0	N/A	DNAJC1;MBL2;
1839	0	2	0	N/A	FAIM2;MLEC;
1952	0	2	0	N/A	SLC27A2;FAM96A;
2007	0	2	0	N/A	MAPK8IP3;MKL2;
506	0	2	0	N/A	SULT1C2;GTDC1;
365	0	2	0	N/A	CCNT2;B3GNT7;
708	0	2	0	N/A	TMEM30C;TMEM212;
2524	0	2	0	N/A	ZNF81;ZNF280C;
740	0	2	0	N/A	PPA2;MGARP;
1314	0	2	0	N/A	AQP3;MRPL50;
2089	0	2	0	N/A	DNAAF1;KIAA0513;
1156	0	2	0	N/A	FSCN1;YAE1D1;
533	0	2	0	N/A	LINC00299;DNAJB2;
851	0	2	0	N/A	ARHGEF37;KCNMB1;
1848	0	2	0	N/A	NDFIP2;TFDP1;
131	0	2	0	N/A	VANGL2;PTGS2;
245	0	2	0	N/A	LDLRAD1;FBXO28;
206	0	2	0	N/A	PGM1;BCAS2;
850	0	2	0	N/A	ACOT12;CXXC5;
974	0	2	0	N/A	GMNN;LINC00243;
158	0	2	0	N/A	OR10K1;GNPAT;
2453	0	2	0	N/A	GHRH;ZBTB46;
1760	0	2	0	N/A	KRT76;SLC6A15;
602	0	2	0	N/A	PDZRN3;TMCC1;
2072	0	2	0	N/A	KCTD5;PLEKHG4;
669	0	2	0	N/A	TUSC2;IQCF3;
2372	0	2	0	N/A	SLC27A1;ATP4A;
1833	0	2	0	N/A	ENDOU;CDK2;
2385	0	2	0	N/A	ZNF439;ASNA1;
2531	0	2	0	N/A	ZNF182;SPANXN5;
867	0	2	0	N/A	IL3;RPS14;
2376	0	2	0	N/A	ZNF627;SPRED3;
1923	0	2	0	N/A	ADAM20;IRF2BPL;
873	0	2	0	N/A	ADAM19;RAB24;
1316	0	2	0	N/A	FBXO10;PTBP3;
300	0	2	0	N/A	C1orf185;CREB3L4;
703	0	2	0	N/A	PFKFB4;ABHD10;
2270	0	2	0	N/A	ANKRD30B;KLHL14;
2473	0	2	0	N/A	KRTAP10-7;KRTAP10-9;
1887	0	2	0	N/A	SERPINA11;EIF5;
1275	0	2	0	N/A	ZNF462;SVEP1;
2250	0	2	0	N/A	DSG1;ASXL3;
712	0	2	0	N/A	AADACL2;LOC220729;
81	0	2	0	N/A	PEA15;CENPF;
2244	0	2	0	N/A	GAST;SPATA20;
870	0	2	0	N/A	ATG12;TMED9;
720	0	2	0	N/A	DHX15;FRAS1;
520	0	2	0	N/A	FAM136A;MSL3P1;
1814	0	2	0	N/A	CMAS;MED21;
1202	1	2	0.5	UBR5;	UNC5D;UBR5;
2542	0	2	0	N/A	H2BFM;ATP1B4;
1472	0	2	0	N/A	XRRA1;DIXDC1;
1111	0	2	0	N/A	AP5Z1;PMS2;
128	0	2	0	N/A	PRUNE;FAIM3;
2464	0	2	0	N/A	C20orf96;NTSR1;
1337	0	2	0	N/A	OR2K2;UAP1L1;
2358	0	2	0	N/A	PIK3R2;MEF2B;
1527	0	2	0	N/A	OR5L2;IL10RA;
252	0	2	0	N/A	FAM102B;IPO9;
1855	0	2	0	N/A	STK24;SLC10A2;
1513	0	2	0	N/A	ZNF408;OR5F1;
1581	0	2	0	N/A	DRAP1;RCE1;
866	0	2	0	N/A	PTCD2;SH3PXD2B;
1885	0	2	0	N/A	CPSF2;PPP1R13B;
1776	0	2	0	N/A	CNOT2;EP400;
538	0	2	0	N/A	ARHGAP31;ALG3;
2517	0	2	0	N/A	SYN1;FAM122B;
2159	0	2	0	N/A	ALDH3A2;KAT7;
599	0	2	0	N/A	LAMB2;ATG3;
2118	0	2	0	N/A	GUCY2D;KRBA2;
2335	0	2	0	N/A	SLC39A3;ICAM5;
848	0	2	0	N/A	MTMR12;SPATA9;
2264	0	2	0	N/A	L3MBTL4;ANKRD62;
549	0	2	0	N/A	PTPRG;MYH15;
1853	0	2	0	N/A	POU4F1;UPF3A;
1066	0	2	0	N/A	HOXA9;BRI3;
842	0	2	0	N/A	FAM13B;CNOT6;
239	0	2	0	N/A	PTAFR;TRAPPC3;
1252	0	2	0	N/A	GGH;MAPK15;
1807	0	2	0	N/A	LYRM5;RHOF;
505	0	2	0	N/A	GEMIN6;VRK2;
1331	0	2	0	N/A	ALDOB;GRIN1;
299	0	2	0	N/A	ACTL8;CTSS;
17	0	2	0	N/A	ASPM;NUP133;
370	0	2	0	N/A	CLASP1;KIF1A;
2454	0	2	0	N/A	HCK;PPDPF;
2344	0	2	0	N/A	ELL;TIMM50;
600	0	2	0	N/A	C3orf38;CD47;
464	0	2	0	N/A	SCG2;NYAP2;
234	0	2	0	N/A	HHLA3;NUDT17;
617	0	2	0	N/A	FBLN2;NCKIPSD;
1501	0	2	0	N/A	PPFIBP2;C11orf70;
1328	0	2	0	N/A	SPATA6L;MLLT3;
2119	0	2	0	N/A	SHPK;KCNJ12;
2219	0	2	0	N/A	NLE1;FAM171A2;
1505	0	2	0	N/A	RBM4B;CASP5;
1562	0	2	0	N/A	PPP6R3;CCDC82;
791	0	2	0	N/A	OXCT1;PCDH1;
1362	0	2	0	N/A	PALD1;EIF3A;
1691	0	2	0	N/A	DCTN2;TRAFD1;
1450	0	2	0	N/A	USP6NL;EMX2;
1371	0	2	0	N/A	BMS1;TDRD1;
29	0	2	0	N/A	TPR;KCTD3;
375	0	2	0	N/A	UNC50;PSMD14;
440	0	2	0	N/A	PCBP1-AS1;CXCR4;
2186	0	2	0	N/A	WSB1;DHRS13;
2533	0	2	0	N/A	XPNPEP2;CETN2;
1756	0	2	0	N/A	IFFO1;EMP1;
950	0	2	0	N/A	TRIM27;PNRC1;
932	0	2	0	N/A	UHRF1BP1;PHACTR2;
983	0	2	0	N/A	IMPG1;MAP3K7;
1507	0	2	0	N/A	IL18BP;DSCAML1;
1112	0	2	0	N/A	BAIAP2L1;TFEC;
1151	0	2	0	N/A	RSPH10B;KPNA7;
1010	0	2	0	N/A	TRIM38;ENPP5;
1970	0	2	0	N/A	SCAMP5;COMMD4;
2461	0	2	0	N/A	DEFB128;DEFB118;
105	0	2	0	N/A	ALDH4A1;ZCCHC11;
2144	0	2	0	N/A	SARM1;TTC25;
976	0	2	0	N/A	PHF1;MOXD1;
1270	0	2	0	N/A	ZFAND1;LY6H;
2164	0	2	0	N/A	SLC5A10;TBC1D3B;
1565	0	2	0	N/A	CWC15;REXO2;
2509	1	2	0.5	MED12;	MED12;PCDH19;
2383	0	2	0	N/A	PLIN3;YIPF2;
2138	0	2	0	N/A	ASGR2;WRAP53;
516	0	2	0	N/A	MFSD2B;CYP27C1;
462	0	2	0	N/A	INO80B;CCDC148;
2205	0	2	0	N/A	MIR195;CCL2;
2424	0	2	0	N/A	C20orf194;GDAP1L1;
1685	0	2	0	N/A	TBC1D15;VEZT;
2009	0	2	0	N/A	ZDHHC1;VAC14;
1065	0	2	0	N/A	AHR;ANKIB1;
1496	0	2	0	N/A	NELL1;SIK2;
1390	0	2	0	N/A	CCDC7;IFIT3;
42	0	2	0	N/A	SCMH1;TAF5L;
409	0	2	0	N/A	IL1RL2;RGPD4;
2310	0	2	0	N/A	CIRBP;DAZAP1;
2263	0	2	0	N/A	TMEM241;TTC39C;
1100	0	2	0	N/A	ZKSCAN5;TRIM24;
784	0	2	0	N/A	PCDHA1;GNB2L1;
528	0	2	0	N/A	SNRNP27;REG1B;
473	0	2	0	N/A	TGOLN2;ACVR2A;
529	0	2	0	N/A	FIGN;ANKAR;
838	0	2	0	N/A	FGF10;MIR449B;
2417	0	2	0	N/A	ENTPD6;SLA2;
844	0	2	0	N/A	HOMER1;SPATA24;
2122	0	2	0	N/A	TRAF4;MYO19;
1405	0	2	0	N/A	VIM;IFIT1;
1245	0	2	0	N/A	LYN;RPL7;
2227	0	2	0	N/A	CYB5D1;TMEM101;
39	0	2	0	N/A	GPR161;KIF26B;
1665	0	2	0	N/A	KLRD1;CNTN1;
1777	0	2	0	N/A	MIR614;CORO1C;
990	0	2	0	N/A	HIST1H2BI;GCM1;
1603	0	2	0	N/A	PICALM;FZD4;
880	0	2	0	N/A	TINAG;PDE10A;
507	0	2	0	N/A	CYP4F30P;METTL21A;
651	0	2	0	N/A	SLC9C1;CPNE4;
2095	0	2	0	N/A	C16orf82;ZNF843;
1944	0	2	0	N/A	LARP6;OR4F6;
1282	0	2	0	N/A	PTENP1;UBAP1;
2257	0	2	0	N/A	NPC1;MRO;
1869	0	2	0	N/A	PRKCH;NUMB;
2420	0	2	0	N/A	FERMT1;ADNP;
2471	0	2	0	N/A	DEFB132;RNF24;
1809	0	2	0	N/A	MFAP5;THAP2;
502	0	2	0	N/A	DNAJC5G;SUMO1;
1005	0	2	0	N/A	MRPL14;TFAP2D;
1897	0	2	0	N/A	NRXN3;INF2;
687	0	2	0	N/A	AZI2;ZNF662;
951	0	2	0	N/A	FABP7;PDE7B;
1757	0	2	0	N/A	CLEC2A;GLI1;
1899	0	2	0	N/A	GALC;BTBD7;
99	0	2	0	N/A	NR0B2;WDR47;
2206	0	2	0	N/A	PMP22;CCL15;
2346	0	2	0	N/A	ZNF676;BLVRB;
819	0	2	0	N/A	DAB2;SLC26A2;
1090	0	2	0	N/A	CCDC129;CLIP2;
2500	0	2	0	N/A	FAM118A;WNT7B;
246	0	2	0	N/A	GBP3;DTL;
1049	0	2	0	N/A	HECW1;LRRD1;
715	0	2	0	N/A	POLR2B;PCDH10;
2047	0	2	0	N/A	TRIM72;CTRL;
480	0	2	0	N/A	CPSF3;PDCD1;
2277	0	2	0	N/A	C3;ZNF585B;
2403	0	2	0	N/A	MAVS;CHRNA4;
113	0	2	0	N/A	SH3GLB1;EPRS;
478	0	2	0	N/A	RNF144A;TTC31;
1541	0	2	0	N/A	OR1S2;MTA2;
1933	0	2	0	N/A	MFGE8;FANCI;
2256	0	2	0	N/A	MPPE1;SPIRE1;
1326	0	2	0	N/A	CDC37L1;FAM166A;
899	0	2	0	N/A	TAP1;MCM3;
2038	0	2	0	N/A	ADAT1;SYCE1L;
1135	0	2	0	N/A	MIR25;PSMC2;
479	0	2	0	N/A	RETSAT;PROC;
2431	0	2	0	N/A	SMOX;PXMP4;
228	0	2	0	N/A	KAZN;NEGR1;
482	0	2	0	N/A	RMND5A;CD8B;
1690	0	2	0	N/A	TNFRSF1A;POP5;
1012	0	2	0	N/A	BAG6;HLA-DMB;
2053	0	2	0	N/A	CD19;STX4;
524	0	2	0	N/A	RNF149;SULT1C3;
1003	0	2	0	N/A	HFE;PERP;
1097	0	2	0	N/A	KRIT1;PRKAG2;
1491	0	2	0	N/A	SLC17A6;CD248;
503	0	2	0	N/A	CRYGB;PPP1R7;
109	0	2	0	N/A	AK4;TUFT1;
1482	1	2	0.5	ATM;	TTC17;ATM;
989	0	2	0	N/A	HIST1H2AD;RSPH3;
1220	0	2	0	N/A	PENK;NECAB1;
2546	0	2	0	N/A	EBP;ATG4A;
1216	0	2	0	N/A	PRSS55;VPS37A;
806	0	2	0	N/A	NPR3;AGGF1;
550	0	2	0	N/A	PLXNB1;PRKAR2A;
2267	0	2	0	N/A	MIR133A1;MOCOS;
1631	0	2	0	N/A	IRF7;RCOR2;
1546	0	2	0	N/A	SAA1;EFEMP2;
1408	0	2	0	N/A	KIN;PPP2R2D;
752	0	2	0	N/A	STIM2;GPRIN3;
2518	0	2	0	N/A	WDR13;CHRDL1;
1239	0	2	0	N/A	PBK;GINS4;
[truncated: 533 more rows]

[truncated: 27 more sheets: CESC_DB, CESC_HiC, CESC_SCH, HNSC_DB, HNSC_HiC, HNSC_SCH, KIRP_DB, KIRP_HiC, KIRP_SCH, LGG_DB, LGG_HiC, LGG_SCH, LUAD_DB, LUAD_HiC, LUAD_SCH, PAAD_DB, PAAD_HiC, PAAD_SCH, PRAD_DB, PRAD_HiC …]
