# Supplementary material for: Chromatin accessibility contributes to simultaneous mutations of cancer genes
Source: Sci Rep. 2016 Oct 20;6:35270. doi: 10.1038/srep35270 (PMC5071887; doi:10.1038/srep35270)
Supplement: Supplementary Table 5-2 [file srep35270-s11.xls]

## Sheet: Readme
Supplementary Table 5-2. Cancerous Driver Genes in each SCH obtained based on hESC HiC Data
Each sheet contains 6 columns:
Column	Description
Class	The class membership
numDriver	Number of driver genes in the class
numGene	Number of genes in the class
Percentage	The percentage of driver genes in this class.
DriverList	The driver gene list separated by ';'
GeneList	The gene list separated by ';'

## Sheet: ACC_DB
Class	numDriver	numGene	Percentage	DriverList	GeneList
4	11	1129	0.00974314	JAK1;FBXO11;BAP1;CACNA1D;CUX1;PTPN11;TP53;DNM2;PHF6;GATA1;ATRX;	FCRL4;FCRL3;SKI;KCNJ10;PRPF3;GABPB2;SLC5A9;USP24;FGGY;JAK1;CR2;ST6GALNAC3;VAV3;RPF1;KIAA0907;FHAD1;ZNF281;ELAVL4;PCNXL2;IQGAP3;DUSP12;C1orf158;SETDB1;TTC4;TACSTD2;HOOK1;DIRAS3;PTGER3;ZRANB2;LHX8;ASB17;ELTD1;ILDR2;MAEL;NME7;FMO2;TRMT1L;SWT1;PLA2G4A;B3GALT2;ASPM;FAIM3;CR1;HSD11B1;RCOR3;DTL;NSL1;FLVCR1;VASH2;GPATCH2;RAB3GAP2;NID1;MTR;C1orf159;SDF4;CALML6;GABRD;MMEL1;CEP104;C1orf174;AJAP1;GPR153;ESPN…
3	2	304	0.00657895	WT1;KMT2D;	C1orf141;ITLN2;LRRIQ3;TNNI3K;RNF2;RGS1;CFHR2;CFHR5;CENPF;SLC30A10;BPNT1;VAMP3;SRM;KIAA2013;MST1L;ZBTB40;PTPRU;PUM1;NCDN;MEAF6;MACF1;EXO5;KCNQ4;CCDC30;EFCAB7;KCNA3;DENND2C;WARS2;RPTN;DENND4B;APCS;ADIPOR1;PARP1;CNTN2;LEMD1;SLC41A1;SRGAP2;RBM44;ATG4B;SNTG2;SOX11;RNF144A;EXOC6B;SPR;CCDC142;ANKRD20A8P;GCC2;CACNB4;AGPS;MPP4;PTPRN;SNED1;PPP1R7;SUSD5;PDCD6IP;ITGA9;PLCD1;PDHB;FAM3D;CADPS;EPHA6;ABI3BP;PLCX…
7	3	225	0.0133333	IKZF1;SMO;STAG2;	LRRC7;CD247;SELP;MROH9;KCNT2;KCNK2;LGALS8;GNB1;PLEKHG5;VPS13D;UBR4;EMC1;RPA2;BAI2;EIF3I;RSPO1;KIF2C;CYP4A22;DHCR24;DOCK7;IGSF3;PPIAL4G;ITGA10;RPRD2;POGZ;CACNA1S;SLC35F3;TGFB2;PGBD5;CEP170;TTC27;ANKRD39;AAK1;PCBP1;HK2;IL1RL1;SULT1C3;GPR39;RIF1;GALNT3;SCN9A;NBEAL1;SH3BP4;RBMS3;DLEC1;SCN5A;CX3CR1;GBE1;PROS1;KALRN;OSBPL11;SETMAR;SETD5;XPC;PHF7;SEMA3G;GABRB1;KIAA1109;EDIL3;NBPF22P;SLCO4C1;GABBR1;NOTCH…
1	6	204	0.0294118	CARD11;ATM;NTRK3;NF1;SETBP1;JAK3;	ATP1A4;CACNA1E;PAPPA2;NFASC;SGIP1;F5;HMCN1;CFH;USH2A;EPRS;ARID4B;LYST;ACTN2;RYR2;ZP4;FMN2;CCNL2;ARHGEF16;CAMTA1;UBE4B;PTCHD2;CROCCP3;CROCCP2;VWA5B1;EPHA10;KIAA0754;SLC6A9;GNAT2;KCNC4;HIPK1;HRNR;FLG;FLG2;ATP8B2;KIF21B;PPFIA4;KCNH1;DNAH14;IBA57;OBSCN;TRIM67;ZBTB18;COL11A1;ACBD6;RASSF5;PLXNA2;MYT1L;TSSC1;TRAPPC12;ADD2;EGR4;MRPS9;SLC5A7;RANBP2;NEB;GALNT5;SCN3A;ITGA4;PDE1A;COL5A2;SLC40A1;DNAH7;ERBB4;A…
15	2	119	0.0168067	SPEN;ALK;	OR6K2;LMX1A;DNTTIP2;SLC35A3;WLS;NDUFS2;LAMC2;PTGS2;CCDC27;CHD5;SPEN;PLA2G5;EPHA8;FUCA1;HPCAL4;FOXJ3;KDM4A;TCTEX1D4;PODN;BTBD8;IVL;TPM3;OR10T2;IFI16;TP53I3;ALK;NCKAP1;CALCRL;DES;HEATR5B;SNRNP200;TRIM71;TRANK1;XIRP1;VIPR1;IMPG2;ARGFX;FBXO40;HSPBAP1;SEMA5B;ITGB5;MRPL3;ACPP;UBA5;LRRN1;PRRT3;ATP2B2;FBXW12;COL7A1;NISCH;TRIM27;TAP2;KIFC1;SYNGAP1;KLHDC3;SLC22A7;HMGCLL1;ALDH8A1;CCDC170;PLG;WHSC1L1;STMN2;S…
6	0	64	0	N/A	ADAMTS4;RGL1;EIF2D;ANKRD65;IGSF21;HSPG2;HCRTR1;HMGB4;PTPRF;DMRTA2;TRIM33;TTF2;LCE6A;ATP2B4;LBR;ACBD3;TBC1D8;NPHP1;ANKAR;SEC22A;ATP2C1;GRM7;NUP210;NR2C2;PTPN23;CSPG5;ARHGEF28;RAD50;TFEB;CUL7;KLC4;OPN5;CDC37L1;ELAVL2;SPAG8;BAAT;PTGDS;CTSD;MRGPRE;ST5;OR5AR1;IGHMBP2;TENM4;ALDH1L2;NOC4L;STAB2;WDR66;ZFYVE26;ALKBH1;NTAN1;LCMT1;SLC7A6;FOXC2;WNK4;C17orf53;KIAA1328;DSEL;EEF2;TSHZ3;ZNF529;ZNF383;SLC5A4;SCUB…
11	0	54	0	N/A	XCL1;NEK2;ANGPTL7;ATP13A2;INPP5B;MAGI3;SPAG17;SH2D2A;TOR1AIP1;SMPD4;TRPM8;FEZF2;IFT122;SLIT3;FOXI1;NFIB;SH3GL2;SMU1;OSTF1;PSAT1;FAM120A;SLC44A1;ALAD;RGS3;ZNF618;KIF12;ADARB2;CDHR1;C10orf71;SPOCK2;SLC17A6;AGBL2;A2ML1;ATF7;BBS4;ADAMTS7;SPNS1;ZNF785;TBC1D26;SUPT6H;MAP2K7;PPAN-P2RY11;PNPLA6;STXBP2;CD209;OR7E24;ZNF653;FBXW9;ZNF599;UPK1A;COX7A1;RFPL2;EIF3L;PLXNB2;
5	2	52	0.0384615	ARID1A;GNAS;	MYOM3;SRRM1;ARID1A;DMAP1;BTF3L4;GLMN;FLAD1;FAM189B;LAX1;STON1-GTF2A1L;LRRTM4;PXDN;FBLN7;ZRANB3;SCN2A;PRICKLE2;IGSF10;BRPF1;OGG1;TMEM40;CNKSR3;NOX3;CNTFR;KIF27;HEMGN;MURC;GRIN3A;KIAA0368;MRGPRX4;BSCL2;RNF214;ARHGAP1;PTPMT1;PAMR1;MRE11A;RIMKLB;FAM101A;TMEM132B;CASKIN1;SLC5A11;BCAR1;GAS8;SLC5A5;GMIP;ZNF85;ZNF429;ARHGAP33;CAPNS1;WDR87;LTBP4;SLA2;GNAS;
9	1	50	0.02	CREBBP;	RABGAP1L;C1orf116;HEATR1;AGO3;HIVEP3;YBX1;STIL;SLAMF6;SOX13;INTS7;GNPAT;RFX8;TTC21B;CCDC141;AKAP12;TULP4;PSIP1;TLE4;NTRK2;FAM160A2;PDE3B;CCS;PRDM4;ACAD10;LMBR1L;GPR84;AGBL1;CERS3;ZNF263;CREBBP;C16orf45;CACNG3;MYH4;ATAD5;CCL11;KLHL10;ACBD4;LPPR3;TBXA2R;GPR108;HNRNPM;ADAMTS10;MAP1S;HAUS5;ZNF567;ITPKC;COL6A1;COL6A2;TMPRSS6;FAM109B;
12	0	46	0	N/A	PANK4;PADI3;GRHL3;STPG1;CATSPER4;MAST2;PIFO;HIST2H2AB;OTUD7B;OR10K1;ZC3H11A;LHX4;C1orf198;THNSL2;MYL1;ANKZF1;DZIP3;COL6A5;HLA-G;SLC17A5;RGP1;FBXO10;PRKACG;ZNF462;FAM157B;OR5W2;RAB3IL1;FAM86C2P;NCAM1;PDE2A;NAALAD2;TAF1D;KRTAP5-9;RSF1;MUS81;GAL3ST3;CEP152;FAM154B;IGF1R;TBC1D24;ADCY9;ERI2;SPNS3;UTP18;ERGIC3;RGS19;
2	2	41	0.0487805	H3F3A;JAK2;	USP21;FCGR3A;EIF4G3;CSMD2;SPTA1;COPA;KIAA1614;PRELP;HHIPL2;H3F3A;SPHKAP;PID1;TTN;CCDC150;NEK10;TGFBR2;VILL;ZPLD1;TMPRSS7;TRH;SYNE1;SLC22A3;JAK2;KDM4C;SPATA31D5P;CCDC180;EHMT1;TUBBP5;MUC6;MUC2;OR56A3;NELL1;LRRC4C;KCNJ12;KRT17;MUC16;NCAN;CHST8;ZNF420;RYR1;PRX;
8	1	30	0.0333333	CDC73;	TNR;RGS18;CDC73;CRB1;SSBP3;HFM1;OR10K2;ST6GAL2;CCDC74B;CPS1;GRIP2;WDR6;RBM6;STAB1;ANK1;CSMD3;PTPRD;BNC2;C9orf131;TLN1;ABCA7;COL5A3;ZNF793;ZNF831;RTEL1;SYCP2;ARFGAP1;RTEL1;KRTAP10-9;SLC19A1;
23	0	27	0	N/A	WDR78;SNX7;LCK;SLC44A3;CEPT1;NUP210L;MORC1;SPICE1;PODXL2;C9orf57;NAA35;C9orf3;GALNT12;ABCA1;MUSK;EPS8L2;OR8H1;SLC22A24;ADM;SLC39A13;RFFL;PCGF2;KRT33A;ISX;GCAT;NFAM1;FAM19A5;
10	0	25	0	N/A	ZCCHC17;SZT2;CSF1;LRIG2;ZNF697;TMEM63A;APLF;IL18R1;IL37;ANKRD28;RBM15B;SPATA31A7;COL15A1;OR2AT4;CCDC83;ATP2B1;NTN4;LHX1;SCRN2;PRAM1;PDE4A;ISYNA1;ZFP14;SPINT2;CATSPERG;
17	0	19	0	N/A	APOA2;CFHR3;KAZN;FBXO42;SLC5A6;C2orf69;FBXL2;ACVR2B;SLC12A8;GTF2I;ZAN;RFX3;CREB3;INSC;SUV420H1;INPPL1;CHRDL2;SCYL2;PLBD2;
20	1	19	0.0526316	PTCH1;	MORN1;SLC2A5;CCDC18;ANKRD34A;TNNT2;PTPN7;CELSR3;IFRD2;APBA1;PTCH1;SLC6A15;CEP290;CILP2;SPTBN4;NUMBL;MGAT3;TCF20;UPK3A;C22orf34;
16	0	16	0	N/A	EPHA2;CELA3B;WASF2;HDAC1;ZFYVE9;SAMD7;ST6GAL1;TMEM196;TBL2;OR2S2;OR13D1;C9orf173;FCHSD2;VSTM5;SYT17;CORO1A;
32	0	16	0	N/A	RERE;WNT4;RRM2;SLC9A4;GALNT15;KLHL18;ACACB;OAS2;MESDC2;ZNF710;ZFR2;KDM4B;KHSRP;CERS4;ZNF493;ZNF607;
28	0	15	0	N/A	TAS1R1;CNKSR1;AHCYL1;TIA1;STAMBP;TGFBRAP1;SCN1A;CNTN4;RFTN1;POC1B-GALNT4;STX2;RAB34;SLC35G3;CLPP;ELOF1;
22	0	12	0	N/A	ACAP3;NOL9;KIAA1522;ECM2;PTBP3;COL27A1;TRIM51;FADS2;MMAB;RFC5;CACNA1I;EFCAB6;
13	0	8	0	N/A	PER3;C1orf94;IL6R;UHRF2;TAF1L;CCIN;DEAF1;SLC22A25;
18	0	6	0	N/A	PEX10;WDR47;GPR61;CADM3;AICDA;PUS7L;
21	0	5	0	N/A	PDPN;MTF2;GOLPH3L;OR10A4;DPP3;
19	0	4	0	N/A	TTLL10;PRPF38B;KRTAP5-5;RCOR2;
30	0	4	0	N/A	HTR6;UTP11L;CCZ1B;CNOT4;
24	0	4	0	N/A	CHL1;IQSEC1;PICALM;TRPC6;
34	0	4	0	N/A	ADAMTS18;ZCCHC14;GLP2R;FMNL1;
29	0	3	0	N/A	SAA4;NXF1;PLCB3;
39	0	2	0	N/A	RGPD8;IL36G;
36	0	2	0	N/A	OR5R1;EML3;
40	0	2	0	N/A	WSCD2;CUX2;
31	0	2	0	N/A	CTNNBIP1;SPRR2A;

## Sheet: ACC_HiC
Class	numDriver	numGene	Percentage	DriverList	GeneList
227	3	311	0.0096463	H3F3A;ARID1A;SPEN;	CCNL2;ARHGEF16;CAMTA1;UBE4B;PTCHD2;CROCCP3;CROCCP2;VWA5B1;EPHA10;KIAA0754;SLC6A9;GNAT2;KCNC4;HIPK1;HRNR;FLG;FLG2;ATP8B2;KIF21B;PPFIA4;KCNH1;DNAH14;IBA57;OBSCN;TRIM67;ZBTB18;EIF4G3;CSMD2;SPTA1;COPA;KIAA1614;PRELP;HHIPL2;H3F3A;VAMP3;SRM;KIAA2013;MST1L;ZBTB40;PTPRU;PUM1;NCDN;MEAF6;MACF1;EXO5;KCNQ4;CCDC30;EFCAB7;KCNA3;DENND2C;WARS2;RPTN;DENND4B;APCS;ADIPOR1;PARP1;C1orf159;SDF4;CALML6;GABRD;MMEL1;CEP1…
336	2	174	0.0114943	JAK2;PTCH1;	MPDZ;IFNA8;FRMPD1;SPATA31A3;SPATA31A6;TMEM2;TRPM6;PRUNE2;SPATA31D1;AGTPBP1;ZCCHC6;WNK2;CACNA1B;JAK2;KDM4C;SPATA31D5P;CCDC180;EHMT1;TUBBP5;VLDLR;RANBP6;TYRP1;FAM154A;GNE;GRHPR;CNTNAP3;TJP2;KLF9;TRPM3;CEP78;FRMD3;RMI1;SYK;ANKRD19P;FBP2;GABBR2;INVS;PALM2-AKAP2;DFNB31;ABCA2;TMEM203;NELFB;ARRDC1;KIAA2026;LURAP1L;CER1;CNTLN;HAUS6;DENND4C;SLC24A2;MLLT3;MTAP;CAAP1;ACO1;PRSS3;KIF24;C9orf24;KIAA1045;PIGO;U…
925	2	163	0.0122699	JAK3;DNM2;	FUT3;JAK3;ZNF675;SIPA1L3;FCGBP;MUC16;NCAN;CHST8;ZNF420;RYR1;PRX;SEMA6B;MLLT1;TNFSF9;VAV1;S1PR5;QTRT1;ZNF441;FCHO1;UPF1;ATP13A1;ZNF737;ZNF208;PDCD5;LRP3;MAG;PRODH2;WDR62;SUPT5H;NFIC;MFSD12;GIPC3;TJP3;PLIN5;PLIN3;EVI5L;ANGPTL4;OR1M1;ZNF317;ZNF559;ZNF846;CDC37;KEAP1;ILF3;DNM2;KANK2;CNN1;ACP5;ZNF700;ZNF878;ZNF563;ZNF564;MAN2B1;ASNA1;SLC27A1;MAST3;PIK3R2;PDE4C;FKBP8;CRTC1;SUGP2;TMEM161A;NR2C2AP;YJEFN3…
213	0	114	0	N/A	MYT1L;TSSC1;TRAPPC12;ADD2;EGR4;MRPS9;SLC5A7;RANBP2;NEB;GALNT5;SCN3A;ITGA4;PDE1A;COL5A2;SLC40A1;DNAH7;ERBB4;TTN;CCDC150;SNTG2;SOX11;RNF144A;EXOC6B;SPR;CCDC142;ANKRD20A8P;GCC2;CACNB4;AGPS;MPP4;PTPRN;TPO;SLC30A3;MEIS1;WDR92;BMP10;CLEC4F;DYSF;ALMS1P;C2orf81;ANKRD36BP2;MAP4K4;SLC9A2;NCK2;RGPD3;SH3RF3;MALL;ZC3H6;IL1RN;MZT2A;LYPD1;NCKAP5;LCT;RPRM;XIRP2;RBM45;OSBPL6;FKBP7;HECW2;ALS2;INO80D;VWC2L;ABCA12;D…
145	0	103	0	N/A	SCN11A;HHATL;DENND6A;CASR;MYLK;CCDC14;TMCC1;CLSTN2;NEK10;TGFBR2;VILL;ZPLD1;TMPRSS7;TRH;SUSD5;PDCD6IP;ITGA9;PLCD1;PDHB;FAM3D;CADPS;EPHA6;ABI3BP;PLCXD2;DRD3;HGD;EFCC1;ASTE1;AMOTL2;ZCWPW2;GADL1;CCR4;ARPP21;EPM2AIP1;TTC21A;ULK4;TRAK1;ADAMTS9;VGLL3;CHMP2B;POU1F1;C3orf38;STX19;FILIP1L;CCDC54;MYH15;PVRL3;TAGLN3;SLC9C1;KIAA2018;GRAMD1C;LSAMP;ADPRH;POPDC2;MAATS1;PARP14;ADCY5;MUC13;ALDH1L1;UROC1;PLXNA1;RUV…
300	1	101	0.00990099	ATM;	RASSF7;BRSK2;OR5M11;SPTBN2;ATM;MUC6;MUC2;OR56A3;CDHR5;OR4C3;OR5L1;OR8H2;OR8U1;BEST1;FLRT1;GPR137;KLC2;RBM14;KRTAP5-8;AASDHPPT;POU2AF1;NXPE4;DSCAML1;ANO9;PHRF1;MUC5B;KRTAP5-1;TH;OR51Q1;OR51I2;OR52D1;OR52N1;OR52E8;DNHD1;SPON1;CALCA;OR4C16;OR5L2;OR5J2;SCGB2A1;AHNAK;LGALS12;C11orf84;NUDT22;CCDC88B;PITPNM1;FGF19;SHANK2;DHCR7;PPP2R1B;DIXDC1;ZW10;TMPRSS4;MRGPRX4;BSCL2;RNF214;CTSD;MRGPRE;ST5;OR5AR1;IGHMB…
251	1	92	0.0108696	CREBBP;	TEKT5;DNAH3;HS3ST2;EARS2;GTF3C1;ATXN2L;SH2B1;TAOK2;PTX4;RPS2;VASN;HMOX2;ZNF500;C16orf89;C16orf62;ACSM2A;PRKCB;APOBR;ZNF768;ENKD1;C16orf86;KARS;C16orf74;KLHDC4;DEF8;CAPN15;CCDC154;ZNF598;TFAP4;NAGPA;USP7;CIITA;CLEC16A;BFAR;XYLT1;ACSM3;VWA3A;COG7;GGA2;KCTD13;ZNF688;PRR14;FBRS;RNF40;FBXL19;TGFB1I1;SLC12A4;TANGO6;ZNF23;GABARAPL2;CASKIN1;SLC5A11;BCAR1;GAS8;NTAN1;LCMT1;SLC7A6;FOXC2;SLC9A3R2;MEFV;GLIS2;…
225	1	78	0.0128205	CDC73;	SGIP1;F5;HMCN1;CFH;USH2A;EPRS;ARID4B;LYST;ACTN2;RYR2;ZP4;FMN2;USP21;FCGR3A;LRRIQ3;TNNI3K;RNF2;RGS1;CFHR2;CFHR5;CENPF;SLC30A10;BPNT1;HOOK1;DIRAS3;PTGER3;ZRANB2;LHX8;ASB17;ELTD1;ILDR2;MAEL;NME7;FMO2;TRMT1L;SWT1;PLA2G4A;B3GALT2;ASPM;FAIM3;CR1;HSD11B1;RCOR3;DTL;NSL1;FLVCR1;VASH2;GPATCH2;RAB3GAP2;NID1;MTR;ADAMTS4;RGL1;EIF2D;LRRC7;CD247;SELP;MROH9;KCNT2;KCNK2;LGALS8;TNR;RGS18;CDC73;CRB1;RABGAP1L;C1orf1…
499	1	73	0.0136986	NF1;	MYH8;FOXN1;NF1;UNC45B;KRTAP1-3;KCNJ12;KRT17;SPNS2;PER1;SHISA6;MED24;KRT32;GHDC;ITGAE;ANKFY1;ALOX12;KRT16P3;VTN;SARM1;SLC13A2;MYO18A;BLMH;RHOT1;ZNF830;RAD51D;SLFN13;AATF;STARD3;PSMD3;RAPGEFL1;WIPF2;KRTAP9-8;KRTAP9-9;EIF1;JUP;ACLY;TTC25;TUBG1;CNTNAP1;TBX21;OSBPL7;SCARF1;MYOCD;FLII;SLC47A2;LGALS9B;PIPOX;TAOK1;EFCAB5;OMG;GAS2L2;ACACA;PSMB3;IKZF3;KRT40;KRTAP4-6;KRT16;MYH4;ATAD5;CCL11;KLHL10;ACBD4;LHX1…
166	0	71	0	N/A	NEDD9;PSMB9;ITPR3;DNAH8;DAAM2;POLR1C;TDRD6;PGK2;MLIP;TBC1D32;ZKSCAN3;SCUBE3;PPARD;BTBD9;TTBK1;CAPN11;ENPP4;CYP39A1;CENPQ;CRISP2;FBXO9;GCM1;SNX14;CD83;BTN3A1;ZKSCAN4;OR2W1;BTNL2;HLA-DQA1;HLA-DQB2;TAP1;PHF1;C6orf106;MDGA1;KCNK5;KCNK17;UBR2;GLTSCR1L;PPP2R5D;RRP36;ABCC10;GTPBP2;HSP90AB1;SLC35B2;ENPP5;PLA2G7;MUT;RHAG;DEFB113;IL17A;PAQR8;TINAG;EEF1A1;HTR1E;TFEB;CUL7;KLC4;OPN5;GABBR1;NOTCH4;C6orf222;TBX…
282	0	65	0	N/A	TEX33;TRIOBP;TAB1;MEI1;TOM1;SSTR3;TNRC6B;L3MBTL2;TEF;SBF1;ACR;LIMK2;SFI1;C22orf42;LARGE;FOXRED2;GALR3;FAM227A;ATF4;ENTHD1;FAM83F;ADSL;SGSM3;ZC3H7B;C22orf46;RRP7B;PACSIN2;LDOC1L;KIAA0930;RIBC2;PPARA;CELSR1;ALG12;CRELD2;MOV10L1;TRABD;MAPK11;PPP6R2;ODF3B;CHKB;ARSA;SLC5A4;SCUBE1;LMF2;MICALL1;PKDREJ;BRD1;TMPRSS6;FAM109B;RFPL2;EIF3L;PLXNB2;TMEM184B;SYNGR1;SHANK3;MGAT3;TCF20;UPK3A;C22orf34;CACNA1I;EFCAB…
147	2	64	0.03125	BAP1;CACNA1D;	ITPR1;SCAP;DNAH1;ITIH1;FAM208A;SLC6A11;SLC6A1;LSM3;C3orf20;CDCP1;CCR3;KIF9;AMIGO3;SLC38A3;DOCK3;CPNE9;TADA3;ARPC4;FBLN2;WNT7A;NME6;IP6K2;P4HTM;GMPPB;SEMA3F;RRP9;BAP1;ITIH3;CACNA1D;ARHGEF3;PDZRN3;BRPF1;OGG1;TMEM40;GRM7;NUP210;NR2C2;PTPN23;CSPG5;SETMAR;SETD5;XPC;PHF7;SEMA3G;GRIP2;WDR6;RBM6;STAB1;ANKRD28;RBM15B;LRRN1;PRRT3;ATP2B2;FBXW12;COL7A1;NISCH;CELSR3;IFRD2;CHL1;IQSEC1;CNTN4;RFTN1;GALNT15;KLHL1…
122	1	46	0.0217391	PTPN11;	WDSUB1;FN1;HVCN1;IQCD;SDS;C12orf49;FBXW8;P2RX7;KDM2B;KNTC1;ARL6IP4;NEDD1;SART3;PTPN11;RPH3A;TBX3;MAP1LC3B2;CCDC60;VPS33A;STAB2;WDR66;TMPO;HECTD4;CCDC62;PRDM4;ACAD10;GAS2L3;BTBD11;SCYL2;PLBD2;MMAB;RFC5;ACACB;OAS2;WSCD2;CUX2;LAMP5;CST9;FAM182B;TPX2;PLAGL2;DNMT3B;CDK5RAP1;NECAB3;FRG1B;MYLK2;
388	1	46	0.0217391	NTRK3;	PML;CSPG4;ALPK3;NTRK3;KIF7;CALML4;SPESP1;STRA6;POLG;ARRDC4;OR4F15;SHC4;TRPM7;SCG3;WDR72;CSNK1G1;SPESP1;TBC1D21;CSK;MPI;ACSBG1;PSMA4;RASGRF1;KIAA1024;ARNT2;TMC3;HOMER2;BNC1;KLHL25;ZNF774;RCCD1;ADAMTS17;UNC13C;ISLR;PTPN9;AP3S2;CRTC3;AGBL1;CERS3;BBS4;ADAMTS7;CEP152;FAM154B;IGF1R;MESDC2;ZNF710;
303	0	45	0	N/A	PGAP2;P2RY2;RNF169;MYO7A;TMEM135;FAT3;NELL1;LRRC4C;XRRA1;UVRAG;LRRC32;SLC36A4;CCDC67;MMP27;MMP12;IGSF22;FANCF;KIAA1549L;WNT11;HEPHL1;MTMR2;MAML2;MMP8;PAMR1;MRE11A;ARAP1;C11orf30;CTSC;CNTN5;PDGFD;OR2AT4;CCDC83;PDE2A;NAALAD2;TAF1D;WT1-AS;GRM5;C11orf54;PIWIL4;FCHSD2;VSTM5;INPPL1;CHRDL2;PICALM;TRPC6;
121	0	41	0	N/A	NAV3;TMTC2;GCN1L1;TMEM132C;MFAP5;LETMD1;LGR5;TRHDE;GLIPR1L2;PLEKHG7;RIMBP2;FGF6;PEX5;NECAP1;ATF1;AMHR2;GLIPR1L1;GLIPR1;NAP1L1;METTL25;ALX1;C12orf50;CCDC53;ATP6V0A2;PIWIL1;GPR133;RIMKLB;FAM101A;TMEM132B;ALDH1L2;NOC4L;ATP2B1;NTN4;A2ML1;ATF7;LRRIQ1;MGAT4C;SLC6A15;CEP290;POC1B-GALNT4;STX2;
230	0	36	0	N/A	COL11A1;ACBD6;RASSF5;PLXNA2;CNTN2;LEMD1;SLC41A1;SRGAP2;IL23R;NR5A2;DSTYK;SLC26A9;DISC1;SIPA1L2;EXO1;TGFB2;PGBD5;CEP170;INTS7;GNPAT;LHX4;C1orf198;APOB;CRIM1;ITSN2;STRN;PRKD3;TTC7A;CCDC88A;IMMT;HEATR5B;SNRNP200;DOCK4;ZNF775;RAD54B;TSTA3;
302	1	30	0.0333333	WT1;	DCDC1;CCDC73;RAG1;NAV2;WT1;NUP98;OR51G1;OR52E2;CTR9;QSER1;HIPK3;NR1H3;FNBP4;ZDHHC5;OR9Q2;PTGDR2;RPLP0P2;ARHGAP1;PTPMT1;SPTY2D1;CREB3L1;LRP4;OR4B1;YPEL4;SLC17A6;AGBL2;ZDHHC13;MPPED2;ADM;SLC39A13;
127	1	28	0.0357143	GNAS;	TSHZ2;MC3R;APCDD1L;RBM39;CNBD2;DLGAP4;KIAA1755;SRSF6;IFT52;TTPAL;SALL4;PHACTR3;OPRL1;SLA2;GNAS;EPB41L1;PABPC1L;B4GALT5;KCNG1;ZFP64;CTCFL;SLMO2;RTEL1;SYCP2;ARFGAP1;RTEL1;ERGIC3;RGS19;
173	0	25	0	N/A	SYNE1;SLC22A3;ATXN1;SLC2A12;MYCT1;VIP;RSPH3;LPA;TCF21;UTRN;IPCEF1;SERAC1;FNDC1;QKI;PDE10A;T;CNKSR3;NOX3;EZR;MAP3K4;AKAP12;TULP4;ALDH8A1;CCDC170;PLG;
1	0	17	0	N/A	STON1-GTF2A1L;LRRTM4;EHMT2;TNXB;KLF5;PCID2;TLE3;FES;DMXL2;FANCI;MYH13;SPAG5;GOSR2;TRPV2;C17orf78;KIAA1328;DSEL;
239	0	16	0	N/A	MYOM2;SGK3;TRPM2;COL18A1;CHAF1B;PWP2;DNMT3L;KRTAP10-6;KRTAP10-7;KRTAP10-8;ADARB1;PCNT;KRTAP10-9;SLC19A1;COL6A1;COL6A2;
307	0	16	0	N/A	NUMA1;RAB6A;SYTL2;FOLH1B;GPR83;EXPH5;C11orf87;RHOD;C2CD3;KCTD21;USP35;CD3D;KRTAP5-9;RSF1;UCP2;NOX4;
15	0	15	0	N/A	ZYX;TAS2R41;EPHB6;NOM1;ADAM20;PAPOLA;EPN3;PCTP;SPNS3;UTP18;KLHL13;F8;USP26;FMR1NB;ZFP92;
5	0	14	0	N/A	FARP1;PROZ;C16orf13;ABCC6;PKD1L3;ARRB2;FXR2;MFSD6L;FBN3;TYK2;INSR;LRRC8E;MAP2K7;PPAN-P2RY11;
500	0	13	0	N/A	AOC3;VAT1;ARL4D;MPP3;ATXN7L3;ZNF652;SLC35B1;WNK4;C17orf53;CD300LG;G6PC3;ASB16;NGFR;
254	0	12	0	N/A	GABRB2;LCP2;HSDL1;CPNE7;MC1R;MBTPS1;KCNG4;CRISPLD2;CDT1;ANKRD11;WAS;GRIA3;
13	1	12	0.0833333	KMT2D;	ATP1A4;CACNA1E;SKI;KCNJ10;OR6K2;LMX1A;SLC20A2;CHRNB3;DTX4;CCDC86;KMT2D;NUP107;
330	0	11	0	N/A	PCDH9;RNF219;ABCC4;ERCC5;SPACA7;CUL4A;TMTC4;SLC10A2;UPF3A;PCCA;CDC16;
181	1	11	0.0909091	CARD11;	CARD11;HDAC9;LANCL2;PHKG1;WBSCR22;MOSPD3;MUC17;GTF2I;ZAN;CCZ1B;CNOT4;
61	0	11	0	N/A	RPF1;KIAA0907;LOXL2;CRISPLD1;DCSTAMP;DPYS;SCRIB;MICU3;LRP12;KCNK18;PRLHR;
260	0	10	0	N/A	ARSK;GNPDA1;SPINK5;PDIA2;NTN3;C16orf82;WASIR2;CACNA1H;OTUD6A;IRS4;
218	0	10	0	N/A	RAD1;LOX;NPC1L1;MLXIPL;C8orf34;ANGPT1;ADAM9;RSPO2;SLC25A16;TET1;
50	0	10	0	N/A	ADARB2;CDHR1;PTPRA;CD93;C20orf194;ATRN;GFRA4;PROKR2;GPR50;PNMA3;
90	0	9	0	N/A	GABRB1;KIAA1109;FAM170A;ADAMTS19;PCDHA12;PPIP5K2;N4BP3;NFATC1;CTDP1;
238	0	9	0	N/A	ALPPL2;ALPI;TRIP13;TCOF1;UBN2;PRSS3P2;TAS2R40;PDIA4;KRBA1;
25	0	9	0	N/A	DNTTIP2;SLC35A3;PTPN6;CD163L1;OTX2;GOLGA5;ADSSL1;PLCB1;PLCB4;
184	0	9	0	N/A	MGAM;OR6V1;UBE3C;JAZF1;DPY19L2P1;PRSS58;PTPRN2;TRPV5;VIPR2;
236	0	8	0	N/A	CALCR;ASB15;EGR3;ZBTB10;KIAA1210;MAP7D3;LONRF3;MAGEC3;
39	1	8	0.125	JAK1;	SLC5A9;USP24;FGGY;JAK1;CR2;GPAT2;ADRA2B;FIGN;
249	0	8	0	N/A	SNED1;PPP1R7;CCNF;RRN3;WDR59;TSNAXIP1;MTSS1L;IL17C;
20	0	8	0	N/A	CXCL1;PF4;TMEM63C;AHNAK2;MAPK8IP3;GP2;PDILT;GPT2;
19	0	8	0	N/A	ASXL2;EHD3;GUCA1B;BAI3;HIST1H2BH;COL21A1;EVX1;ZMIZ2;
30	0	8	0	N/A	NRIP3;SCUBE2;MAP2K3;KRT33B;ROCK1;GREB1L;TREX2;HAUS7;
279	1	8	0.125	GATA1;	GPRASP2;IGSF1;SLC38A5;SMARCA1;GATA1;HDAC6;KLF8;GDI1;
389	0	8	0	N/A	PRTG;FBXL22;HERC1;PARP6;GOLGA6D;SNAPC5;IREB2;MESDC1;
23	0	8	0	N/A	RBM44;ATG4B;PLEKHH2;INHBB;SCLY;THAP4;TTC27;ANKRD39;
244	1	8	0.125	STAG2;	WDR63;CLCA4;UGT3A1;HAVCR1;WDR45;ATP1B4;IL13RA1;STAG2;
47	0	7	0	N/A	NR3C1;GABRA1;GABRG2;SLIT3;FOXI1;CCDC91;RPAP3;
14	0	7	0	N/A	PAPPA2;NFASC;MSLN;RSL1D1;CD19;PRSS27;NFATC2IP;
7	0	7	0	N/A	CRB2;DENND1A;AKAP5;SERPINA6;ACAP1;GUCY2D;ZNF831;
31	0	7	0	N/A	PRPF3;GABPB2;TMEM196;TBL2;STOX1;ZSWIM8;EMX2;
928	0	7	0	N/A	PCSK4;REEP6;LMNB2;ZNF77;NCLN;ABHD17A;OAZ1;
38	0	7	0	N/A	WHSC1;PROM1;NPY5R;ROS1;TAAR5;KRT76;KRT3;
263	0	7	0	N/A	GNLY;PRKAG3;ILKAP;ANO7;HDLBP;TRIO;MROH2B;
215	0	7	0	N/A	SDK1;FOXK1;SERPINE1;AP5Z1;EPO;WHSC1L1;STMN2;
93	0	6	0	N/A	ZNF518B;ALPK1;ITIH5;ITIH2;MTMR8;MCF2;
12	0	6	0	N/A	EXOC4;TMEM176A;SHPK;ADPRM;WFIKKN2;ANKFN1;
24	0	6	0	N/A	CORIN;GALNTL6;MIR34C;SIK2;KDM5A;ABCD2;
241	0	6	0	N/A	SH2D2A;TOR1AIP1;LDB3;HSPA12A;C10orf82;ENO4;
27	0	6	0	N/A	ARHGEF28;RAD50;KHDC1L;MYO6;GDF5;TAF4;
129	0	6	0	N/A	KLRB1;TAS2R31;CLEC4C;WBP11;NOP56;ACSS2;
75	0	6	0	N/A	POU6F2;AEBP1;CTDSP2;GRIP1;FAM47B;CACNA1F;
927	0	6	0	N/A	DOT1L;LONP1;SLC7A10;PAPL;THOP1;DOHH;
44	0	6	0	N/A	HLA-DRB6;GCLC;ZNF703;RECQL4;PHEX;AVPR2;
6	0	6	0	N/A	MTHFD1;PLEKHH1;GPR68;SERPINA1;SPG11;PATL2;
16	0	6	0	N/A	C7orf26;PRPS1L1;ABCD4;SERPINA12;NPBWR2;MYT1;
2	0	6	0	N/A	YLPM1;ISM2;ZNF555;LGALS17A;PIGU;PHF20;
11	0	6	0	N/A	TM4SF5;ATPAF2;TMX3;SOCS6;CDH2;SYT4;
4	0	5	0	N/A	ATP8B4;CYP19A1;ARID3B;ZNF711;TFDP3;
62	0	5	0	N/A	RGS12;PACRGL;PALLD;CHPT1;SYCP3;
95	1	5	0.2	CUX1;	FAM193B;BTNL9;TWISTNB;LRCH4;CUX1;
41	0	5	0	N/A	RGMB;PDGFRB;NDUFB8;PAX2;FAM178A;
146	0	4	0	N/A	MYNN;EIF4G1;SAMD7;ST6GAL1;
69	0	4	0	N/A	KHK;MZT2B;SPANXC;FAM3A;
221	0	4	0	N/A	TSPYL6;CNNM4;WASH2P;MARCO;
514	0	4	0	N/A	NEURL4;SLFN12;TBC1D26;SUPT6H;
224	0	4	0	N/A	TTC4;TACSTD2;GPR113;HNRNPLL;
91	0	4	0	N/A	NAIP;CCDC69;DDX53;SAGE1;
262	0	4	0	N/A	PCDHB4;PCDHB5;TRO;MIR509-3;
220	0	4	0	N/A	EPT1;DHX57;PMP2;TRPS1;
8	0	4	0	N/A	FCRL4;FCRL3;FAM129C;COLGALT1;
29	0	4	0	N/A	BLOC1S5-TXNDC5;HIST1H2AG;RCVRN;MIR4732;
21	1	4	0.25	ALK;	TP53I3;ALK;OR52M1;C11orf40;
48	0	4	0	N/A	ST6GALNAC3;VAV3;SAP130;UGGT1;
186	0	4	0	N/A	ANAPC4;PARM1;PHF3;EYS;
208	0	4	0	N/A	DDO;STXBP5;FAM46A;REV3L;
55	0	4	0	N/A	OVCH1;LRIG3;TMTC1;IPO8;
58	0	4	0	N/A	HIST1H3F;HLA-F;GPR174;PGRMC1;
49	0	4	0	N/A	CDKL2;TRAM1L1;ASAH2;C10orf11;
96	0	4	0	N/A	C10orf71;SPOCK2;OTUD5;KCND1;
22	0	4	0	N/A	FGF23;BIN2;ZFYVE26;ALKBH1;
329	0	4	0	N/A	DACH1;TFDP1;KLHL1;EDNRB;
243	0	4	0	N/A	PTPRC;URB2;FZD8;ANKRD30A;
3	0	4	0	N/A	ATRNL1;PNLIPRP1;HS6ST3;LIG4;
140	0	4	0	N/A	AICDA;PUS7L;C20orf27;GPCPD1;
88	1	4	0.25	PHF6;	CSRNP3;RAPH1;GPR173;PHF6;
144	0	4	0	N/A	NTF3;CD9;CLEC1A;CCT2;
67	0	4	0	N/A	SCN7A;DGKD;CPA1;ASIC3;
163	0	4	0	N/A	VARS2;DPCR1;SLC38A1;NABP2;
76	0	4	0	N/A	CEP68;PMS1;BZW2;SUN3;
196	0	4	0	N/A	TMEM175;LETM1;PPP1R18;MAP3K7;
98	0	4	0	N/A	CCDC149;NUDT9;SERPINB2;SERPINB10;
137	0	4	0	N/A	SCARB1;DHX37;UBOX5;PANK2;
193	0	4	0	N/A	ZNF391;ZNF184;HIST1H2BM;SENP6;
34	0	4	0	N/A	MICALCL;OR5B3;IQSEC2;SMC1A;
261	0	4	0	N/A	STAM;SEC24C;AKAP4;FATE1;
100	2	4	0.5	FBXO11;SETBP1;	FBXO11;RGPD1;SETBP1;TNFRSF11A;
234	0	4	0	N/A	ADRB3;PPP1R42;VSTM4;HELLS;
71	0	4	0	N/A	ELAVL4;PCNXL2;FAM193A;NOP14;
281	0	4	0	N/A	PLA2R1;FASTKD2;DCAF8L1;DOCK11;
40	0	4	0	N/A	IRS1;RHBDD1;PLEKHG6;TNFRSF1A;
233	0	4	0	N/A	AKR1C1;AKR1C3;ECHS1;SYCE1;
179	0	4	0	N/A	CDYL;HIST1H1A;LY6G6E;STK19;
74	0	4	0	N/A	IQGAP3;DUSP12;RND1;SCN8A;
64	0	4	0	N/A	FHAD1;ZNF281;BRF2;RHPN1;
70	0	4	0	N/A	C1orf141;ITLN2;GTSF1;PDE1B;
240	0	3	0	N/A	SH3KBP1;YY2;PIN4;
315	0	3	0	N/A	OR51T1;OR51A4;CDC42BPG;
207	0	3	0	N/A	ISL1;ABLIM3;PCYOX1L;
180	0	3	0	N/A	VSTM2A;SEPT14;ZNF479;
89	0	3	0	N/A	EDIL3;NBPF22P;SLCO4C1;
79	0	3	0	N/A	MAGEB4;DCX;ZBTB33;
190	0	3	0	N/A	LMTK2;TECPR1;IQUB;
191	0	3	0	N/A	FAM200B;ADH1B;DKK2;
130	0	3	0	N/A	ATN1;TMBIM6;KRT74;
92	0	3	0	N/A	SLC35G5;TMEM67;GPR20;
250	0	3	0	N/A	STX1B;ZNF668;ZFP90;
360	0	3	0	N/A	TDP1;SYNE3;TRMT61A;
85	0	2	0	N/A	SPHKAP;PID1;
311	0	2	0	N/A	OR10Q1;OR10W1;
99	0	2	0	N/A	ATP11C;MAGEA1;
65	0	2	0	N/A	LMNB1;CCNI2;
78	0	2	0	N/A	MKX;NFKB2;
33	0	2	0	N/A	GAB1;SMARCA5;
253	0	2	0	N/A	BEX5;PLXNA3;
153	0	2	0	N/A	GABARAPL1;PA2G4;
59	0	2	0	N/A	NPY4R;NDST2;
502	1	2	0.5	TP53;	TP53;CHD3;
245	0	2	0	N/A	USP51;RHOXF1;
209	0	2	0	N/A	ANK1;CSMD3;
189	0	2	0	N/A	CXCL9;ART3;
84	0	2	0	N/A	PLEKHA8P1;ARHGAP9;
125	0	2	0	N/A	C9;SEMA6A;
73	0	2	0	N/A	SLC2A13;LRRK2;
185	0	2	0	N/A	PKD1L1;DTX2;
131	0	2	0	N/A	SLC30A5;RNF130;
306	0	2	0	N/A	PRDM11;SYT13;
103	0	2	0	N/A	CTLA4;INPP5D;
259	0	2	0	N/A	CHAT;DNAJC12;
111	0	2	0	N/A	NR4A1;KRT78;
288	1	2	0.5	ATRX;	ATRX;TAF7L;
309	0	2	0	N/A	NLRP10;OR4P4;
290	0	2	0	N/A	GRIPAP1;TCEAL3;
219	0	2	0	N/A	TSPYL4;NKAIN2;
117	0	2	0	N/A	RAI14;CAMK4;
126	0	2	0	N/A	RECQL;C2CD5;
107	0	2	0	N/A	SLCO6A1;TTC1;
112	0	2	0	N/A	MPP6;CACNA2D1;
68	0	2	0	N/A	RPA4;GPC4;
36	0	2	0	N/A	DCAF16;FAM160A1;
150	0	2	0	N/A	JAKMIP1;UNC5C;
228	0	2	0	N/A	HIST1H3E;MDN1;
83	0	2	0	N/A	C1orf158;SETDB1;
128	0	2	0	N/A	LYRM7;ARHGAP26;
283	0	2	0	N/A	TFPI;DYTN;
164	0	2	0	N/A	SERPINI2;MFN1;
10	0	2	0	N/A	PIGZ;LRCH3;
115	0	2	0	N/A	CS;CNPY2;
361	0	2	0	N/A	PPP1R13B;ASPG;
35	0	2	0	N/A	GPR35;AQP12A;
148	0	2	0	N/A	TMPRSS11E;UGT2B17;
226	2	2	1	IKZF1;SMO;	IKZF1;SMO;
188	0	2	0	N/A	TRIM39;SRSF12;
54	0	2	0	N/A	SLC2A3;PRB3;
286	0	2	0	N/A	C5orf42;GPR98;
172	0	2	0	N/A	GLYATL3;C6orf141;
391	0	2	0	N/A	FBN1;FAM63B;
37	0	2	0	N/A	PHF14;WASL;
305	0	2	0	N/A	ABCC8;CRY2;
202	0	2	0	N/A	FBXO16;RIPK2;
203	0	2	0	N/A	PI15;CNBD1;
362	0	2	0	N/A	TRMT5;ZNF839;
212	0	2	0	N/A	SDHAP3;AGXT2;
195	0	2	0	N/A	LONRF1;COLEC10;
51	0	2	0	N/A	AGAP11;MGEA5;
17	0	2	0	N/A	TGFB3;IFT43;
43	0	2	0	N/A	SFRP2;RBM46;
101	0	2	0	N/A	CABS1;NDST4;
104	0	2	0	N/A	LAMA3;CABYR;
97	0	2	0	N/A	PAPSS2;PDZD7;
255	0	2	0	N/A	KIFAP3;TNN;
312	0	2	0	N/A	MUS81;GAL3ST3;
102	0	2	0	N/A	CREB5;TRIM4;
355	0	2	0	N/A	RTL1;TDRD9;
284	0	2	0	N/A	NUDT10;CXorf67;
926	0	2	0	N/A	POLRMT;RAVER1;
276	0	2	0	N/A	RAPGEF6;ADRA1B;
45	0	2	0	N/A	TYW1;POM121C;
106	0	2	0	N/A	PSAPL1;ZCCHC4;
264	0	2	0	N/A	MAP7D2;ABCD1;

## Sheet: ACC_SCH
Class	numDriver	numGene	Percentage	DriverList	GeneList
24	0	125	0	N/A	C1orf159;SDF4;CALML6;GABRD;MMEL1;CEP104;C1orf174;AJAP1;GPR153;ESPN;TNFRSF25;ERRFI1;TMEM201;KIF1B;DFFA;CASZ1;MFN2;TNFRSF1B;CROCC;MFAP2;PAX7;TAS1R2;KIF17;RAP1GAP;USP48;C1QC;EPHB2;HNRNPR;NIPAL3;SEPN1;SFN;SLC9A1;WDTC1;GPR3;IFI6;GMEB1;EPB41;PTP4A2;RBBP4;PHC2;THRAP3;ZC3H12A;GNL2;MANEAL;RRAGC;NT5C1A;BMP8B;ERMAP;TIE1;BTBD19;AKR1A1;IPP;FOXD2;PRPF38A;ZCCHC11;GPX7;DMRTB1;MRPL37;KANK4;RPAP2;ARHGAP29;HENMT1;F…
517	1	55	0.0181818	DNM2;	NFIC;MFSD12;GIPC3;TJP3;PLIN5;PLIN3;EVI5L;ANGPTL4;OR1M1;ZNF317;ZNF559;ZNF846;CDC37;KEAP1;ILF3;DNM2;KANK2;CNN1;ACP5;ZNF700;ZNF878;ZNF563;ZNF564;MAN2B1;ASNA1;SLC27A1;MAST3;PIK3R2;PDE4C;FKBP8;CRTC1;SUGP2;TMEM161A;NR2C2AP;YJEFN3;ZNF90;ZNF826P;ZNF714;ZNF254;VSTM2B;C19orf12;ZNF536;FFAR1;FFAR3;FFAR2;COX6B1;LRFN3;ZNF382;ZNF527;RASGRP4;MAP4K1;GMFG;SAMD4B;DYRK1B;SERTAD1;
272	0	54	0	N/A	KIAA2026;LURAP1L;CER1;CNTLN;HAUS6;DENND4C;SLC24A2;MLLT3;MTAP;CAAP1;ACO1;PRSS3;KIF24;C9orf24;KIAA1045;PIGO;UNC13B;RUSC2;GBA2;RECK;MAMDC2;GDA;ANXA1;UBQLN1;C9orf170;DAPK1;SPATA31E1;GADD45G;SPTLC1;OMD;BICD2;ERCC6L2;TDRD7;ANKS6;MSANTD3-TMEFF1;OR13C8;TAL2;FAM206A;TMEM245;FRRS1L;EPB41L4B;C9orf84;KIAA1958;FKBP15;HDHD3;C9orf43;AKNA;LMX1B;SAPCD2;MAN1B1;GRIN1;SSNA1;RNF208;ENTPD8;
85	0	38	0	N/A	TPO;SLC30A3;MEIS1;WDR92;BMP10;CLEC4F;DYSF;ALMS1P;C2orf81;ANKRD36BP2;MAP4K4;SLC9A2;NCK2;RGPD3;SH3RF3;MALL;ZC3H6;IL1RN;MZT2A;LYPD1;NCKAP5;LCT;RPRM;XIRP2;RBM45;OSBPL6;FKBP7;HECW2;ALS2;INO80D;VWC2L;ABCA12;DNAJB2;COPS7B;DIS3L2;ECEL1;TIGD1;MSL3P1;
118	0	37	0	N/A	ZCWPW2;GADL1;CCR4;ARPP21;EPM2AIP1;TTC21A;ULK4;TRAK1;ADAMTS9;VGLL3;CHMP2B;POU1F1;C3orf38;STX19;FILIP1L;CCDC54;MYH15;PVRL3;TAGLN3;SLC9C1;KIAA2018;GRAMD1C;LSAMP;ADPRH;POPDC2;MAATS1;PARP14;ADCY5;MUC13;ALDH1L1;UROC1;PLXNA1;RUVBL1;PLXND1;COL6A6;DNAJC13;ESYT3;
201	0	31	0	N/A	CD83;BTN3A1;ZKSCAN4;OR2W1;BTNL2;HLA-DQA1;HLA-DQB2;TAP1;PHF1;C6orf106;MDGA1;KCNK5;KCNK17;UBR2;GLTSCR1L;PPP2R5D;RRP36;ABCC10;GTPBP2;HSP90AB1;SLC35B2;ENPP5;PLA2G7;MUT;RHAG;DEFB113;IL17A;PAQR8;TINAG;EEF1A1;HTR1E;
324	0	30	0	N/A	ANO9;PHRF1;MUC5B;KRTAP5-1;TH;OR51Q1;OR51I2;OR52D1;OR52N1;OR52E8;DNHD1;SPON1;CALCA;OR4C16;OR5L2;OR5J2;SCGB2A1;AHNAK;LGALS12;C11orf84;NUDT22;CCDC88B;PITPNM1;FGF19;SHANK2;DHCR7;PPP2R1B;DIXDC1;ZW10;TMPRSS4;
557	0	30	0	N/A	LIMK2;SFI1;C22orf42;LARGE;FOXRED2;GALR3;FAM227A;ATF4;ENTHD1;FAM83F;ADSL;SGSM3;ZC3H7B;C22orf46;RRP7B;PACSIN2;LDOC1L;KIAA0930;RIBC2;PPARA;CELSR1;ALG12;CRELD2;MOV10L1;TRABD;MAPK11;PPP6R2;ODF3B;CHKB;ARSA;
482	0	28	0	N/A	ITGAE;ANKFY1;ALOX12;KRT16P3;VTN;SARM1;SLC13A2;MYO18A;BLMH;RHOT1;ZNF830;RAD51D;SLFN13;AATF;STARD3;PSMD3;RAPGEFL1;WIPF2;KRTAP9-8;KRTAP9-9;EIF1;JUP;ACLY;TTC25;TUBG1;CNTNAP1;TBX21;OSBPL7;
23	0	28	0	N/A	HOOK1;DIRAS3;PTGER3;ZRANB2;LHX8;ASB17;ELTD1;ILDR2;MAEL;NME7;FMO2;TRMT1L;SWT1;PLA2G4A;B3GALT2;ASPM;FAIM3;CR1;HSD11B1;RCOR3;DTL;NSL1;FLVCR1;VASH2;GPATCH2;RAB3GAP2;NID1;MTR;
4	0	26	0	N/A	CCNL2;ARHGEF16;CAMTA1;UBE4B;PTCHD2;CROCCP3;CROCCP2;VWA5B1;EPHA10;KIAA0754;SLC6A9;GNAT2;KCNC4;HIPK1;HRNR;FLG;FLG2;ATP8B2;KIF21B;PPFIA4;KCNH1;DNAH14;IBA57;OBSCN;TRIM67;ZBTB18;
457	0	25	0	N/A	CAPN15;CCDC154;ZNF598;TFAP4;NAGPA;USP7;CIITA;CLEC16A;BFAR;XYLT1;ACSM3;VWA3A;COG7;GGA2;KCTD13;ZNF688;PRR14;FBRS;RNF40;FBXL19;TGFB1I1;SLC12A4;TANGO6;ZNF23;GABARAPL2;
270	0	24	0	N/A	VLDLR;RANBP6;TYRP1;FAM154A;GNE;GRHPR;CNTNAP3;TJP2;KLF9;TRPM3;CEP78;FRMD3;RMI1;SYK;ANKRD19P;FBP2;GABBR2;INVS;PALM2-AKAP2;DFNB31;ABCA2;TMEM203;NELFB;ARRDC1;
522	0	22	0	N/A	C19orf24;ATP8B3;TICAM1;C3;XAB2;CD320;RAB11B;MYO1F;ZNF558;RDH8;TMED1;LDLR;DOCK6;TNPO2;ZNF676;GPATCH1;LSM14A;UBA2;SCGB2B2;LGALS7;FBXO27;ADCK4;
10	0	22	0	N/A	VAMP3;SRM;KIAA2013;MST1L;ZBTB40;PTPRU;PUM1;NCDN;MEAF6;MACF1;EXO5;KCNQ4;CCDC30;EFCAB7;KCNA3;DENND2C;WARS2;RPTN;DENND4B;APCS;ADIPOR1;PARP1;
440	0	21	0	N/A	SHC4;TRPM7;SCG3;WDR72;CSNK1G1;SPESP1;TBC1D21;CSK;MPI;ACSBG1;PSMA4;RASGRF1;KIAA1024;ARNT2;TMC3;HOMER2;BNC1;KLHL25;ZNF774;RCCD1;ADAMTS17;
33	0	20	0	N/A	GNB1;PLEKHG5;VPS13D;UBR4;EMC1;RPA2;BAI2;EIF3I;RSPO1;KIF2C;CYP4A22;DHCR24;DOCK7;IGSF3;PPIAL4G;ITGA10;RPRD2;POGZ;CACNA1S;SLC35F3;
510	0	18	0	N/A	SEMA6B;MLLT1;TNFSF9;VAV1;S1PR5;QTRT1;ZNF441;FCHO1;UPF1;ATP13A1;ZNF737;ZNF208;PDCD5;LRP3;MAG;PRODH2;WDR62;SUPT5H;
451	0	17	0	N/A	PTX4;RPS2;VASN;HMOX2;ZNF500;C16orf89;C16orf62;ACSM2A;PRKCB;APOBR;ZNF768;ENKD1;C16orf86;KARS;C16orf74;KLHDC4;DEF8;
65	0	17	0	N/A	MYT1L;TSSC1;TRAPPC12;ADD2;EGR4;MRPS9;SLC5A7;RANBP2;NEB;GALNT5;SCN3A;ITGA4;PDE1A;COL5A2;SLC40A1;DNAH7;ERBB4;
488	0	16	0	N/A	SCARF1;MYOCD;FLII;SLC47A2;LGALS9B;PIPOX;TAOK1;EFCAB5;OMG;GAS2L2;ACACA;PSMB3;IKZF3;KRT40;KRTAP4-6;KRT16;
50	1	16	0.0625	SPEN;	CCDC27;CHD5;SPEN;PLA2G5;EPHA8;FUCA1;HPCAL4;FOXJ3;KDM4A;TCTEX1D4;PODN;BTBD8;IVL;TPM3;OR10T2;IFI16;
119	2	16	0.125	BAP1;CACNA1D;	CPNE9;TADA3;ARPC4;FBLN2;WNT7A;NME6;IP6K2;P4HTM;GMPPB;SEMA3F;RRP9;BAP1;ITIH3;CACNA1D;ARHGEF3;PDZRN3;
114	0	15	0	N/A	SUSD5;PDCD6IP;ITGA9;PLCD1;PDHB;FAM3D;CADPS;EPHA6;ABI3BP;PLCXD2;DRD3;HGD;EFCC1;ASTE1;AMOTL2;
385	0	15	0	N/A	FGF6;PEX5;NECAP1;ATF1;AMHR2;GLIPR1L1;GLIPR1;NAP1L1;METTL25;ALX1;C12orf50;CCDC53;ATP6V0A2;PIWIL1;GPR133;
275	0	15	0	N/A	TPD52L3;FREM1;FOCAD;TMEM215;ARID3C;ARHGEF39;TPM2;TMEM8B;C9orf41;RASEF;NOL8;TGFBR1;IKBKAP;EXD3;PNPLA7;
313	0	15	0	N/A	CDHR5;OR4C3;OR5L1;OR8H2;OR8U1;BEST1;FLRT1;GPR137;KLC2;RBM14;KRTAP5-8;AASDHPPT;POU2AF1;NXPE4;DSCAML1;
191	0	13	0	N/A	ZKSCAN3;SCUBE3;PPARD;BTBD9;TTBK1;CAPN11;ENPP4;CYP39A1;CENPQ;CRISP2;FBXO9;GCM1;SNX14;
268	0	13	0	N/A	MPDZ;IFNA8;FRMPD1;SPATA31A3;SPATA31A6;TMEM2;TRPM6;PRUNE2;SPATA31D1;AGTPBP1;ZCCHC6;WNK2;CACNA1B;
31	0	13	0	N/A	ANKRD65;IGSF21;HSPG2;HCRTR1;HMGB4;PTPRF;DMRTA2;TRIM33;TTF2;LCE6A;ATP2B4;LBR;ACBD3;
131	0	13	0	N/A	TRIM71;TRANK1;XIRP1;VIPR1;IMPG2;ARGFX;FBXO40;HSPBAP1;SEMA5B;ITGB5;MRPL3;ACPP;UBA5;
70	0	12	0	N/A	SNTG2;SOX11;RNF144A;EXOC6B;SPR;CCDC142;ANKRD20A8P;GCC2;CACNB4;AGPS;MPP4;PTPRN;
3	0	12	0	N/A	SGIP1;F5;HMCN1;CFH;USH2A;EPRS;ARID4B;LYST;ACTN2;RYR2;ZP4;FMN2;
325	0	12	0	N/A	NUP98;OR51G1;OR52E2;CTR9;QSER1;HIPK3;NR1H3;FNBP4;ZDHHC5;OR9Q2;PTGDR2;RPLP0P2;
279	0	11	0	N/A	NFIB;SH3GL2;SMU1;OSTF1;PSAT1;FAM120A;SLC44A1;ALAD;RGS3;ZNF618;KIF12;
468	0	11	0	N/A	ZNF205;C16orf96;SHISA9;ABCC6P1;SMG1;TMC7;NPIPB5;KIAA0556;RABEP2;C16orf93;TMEM231;
98	0	11	0	N/A	AAK1;PCBP1;HK2;IL1RL1;SULT1C3;GPR39;RIF1;GALNT3;SCN9A;NBEAL1;SH3BP4;
44	0	11	0	N/A	PANK4;PADI3;GRHL3;STPG1;CATSPER4;MAST2;PIFO;HIST2H2AB;OTUD7B;OR10K1;ZC3H11A;
335	0	10	0	N/A	KRTAP5-4;OR52N2;SOX6;OTOG;RAD9A;FGF3;FADD;NADSYN1;USP28;HTR3A;
463	0	10	0	N/A	SLC9A3R2;MEFV;GLIS2;TMC5;RBBP6;ATP2A1;RRN3P2;FAM65A;VAT1L;WWOX;
541	0	10	0	N/A	RBM39;CNBD2;DLGAP4;KIAA1755;SRSF6;IFT52;TTPAL;SALL4;PHACTR3;OPRL1;
188	0	10	0	N/A	NEDD9;PSMB9;ITPR3;DNAH8;DAAM2;POLR1C;TDRD6;PGK2;MLIP;TBC1D32;
116	0	10	0	N/A	SLC6A11;SLC6A1;LSM3;C3orf20;CDCP1;CCR3;KIF9;AMIGO3;SLC38A3;DOCK3;
527	0	9	0	N/A	PNPLA6;STXBP2;CD209;OR7E24;ZNF653;FBXW9;ZNF599;UPK1A;COX7A1;
9	0	9	0	N/A	LRRIQ3;TNNI3K;RNF2;RGS1;CFHR2;CFHR5;CENPF;SLC30A10;BPNT1;
371	0	9	0	N/A	HVCN1;IQCD;SDS;C12orf49;FBXW8;P2RX7;KDM2B;KNTC1;ARL6IP4;
524	0	9	0	N/A	LPPR3;TBXA2R;GPR108;HNRNPM;ADAMTS10;MAP1S;HAUS5;ZNF567;ITPKC;
29	1	9	0.111111	ARID1A;	MYOM3;SRRM1;ARID1A;DMAP1;BTF3L4;GLMN;FLAD1;FAM189B;LAX1;
326	0	8	0	N/A	IGSF22;FANCF;KIAA1549L;WNT11;HEPHL1;MTMR2;MAML2;MMP8;
520	0	8	0	N/A	SLC5A5;GMIP;ZNF85;ZNF429;ARHGAP33;CAPNS1;WDR87;LTBP4;
540	0	8	0	N/A	LAMP5;CST9;FAM182B;TPX2;PLAGL2;DNMT3B;CDK5RAP1;NECAB3;
386	1	8	0.125	PTPN11;	NEDD1;SART3;PTPN11;RPH3A;TBX3;MAP1LC3B2;CCDC60;VPS33A;
203	0	8	0	N/A	TCF21;UTRN;IPCEF1;SERAC1;FNDC1;QKI;PDE10A;T;
111	0	8	0	N/A	SCN11A;HHATL;DENND6A;CASR;MYLK;CCDC14;TMCC1;CLSTN2;
7	1	8	0.125	H3F3A;	EIF4G3;CSMD2;SPTA1;COPA;KIAA1614;PRELP;HHIPL2;H3F3A;
448	0	8	0	N/A	TEKT5;DNAH3;HS3ST2;EARS2;GTF3C1;ATXN2L;SH2B1;TAOK2;
125	0	8	0	N/A	RBMS3;DLEC1;SCN5A;CX3CR1;GBE1;PROS1;KALRN;OSBPL11;
552	0	8	0	N/A	CHAF1B;PWP2;DNMT3L;KRTAP10-6;KRTAP10-7;KRTAP10-8;ADARB1;PCNT;
483	0	7	0	N/A	AOC3;VAT1;ARL4D;MPP3;ATXN7L3;ZNF652;SLC35B1;
546	0	7	0	N/A	EPB41L1;PABPC1L;B4GALT5;KCNG1;ZFP64;CTCFL;SLMO2;
32	0	7	0	N/A	LRRC7;CD247;SELP;MROH9;KCNT2;KCNK2;LGALS8;
556	0	7	0	N/A	TOM1;SSTR3;TNRC6B;L3MBTL2;TEF;SBF1;ACR;
315	0	7	0	N/A	XRRA1;UVRAG;LRRC32;SLC36A4;CCDC67;MMP27;MMP12;
25	0	7	0	N/A	IL23R;NR5A2;DSTYK;SLC26A9;DISC1;SIPA1L2;EXO1;
528	0	7	0	N/A	LPAR2;ZNF486;RPSAP58;URI1;TBCB;ZFP82;GGN;
282	0	7	0	N/A	SLC1A1;IFNW1;PCSK5;SLC28A3;PTPDC1;MRPL50;AMBP;
370	0	7	0	N/A	MFAP5;LETMD1;LGR5;TRHDE;GLIPR1L2;PLEKHG7;RIMBP2;
217	0	7	0	N/A	TRIM27;TAP2;KIFC1;SYNGAP1;KLHDC3;SLC22A7;HMGCLL1;
310	0	6	0	N/A	PGAP2;P2RY2;RNF169;MYO7A;TMEM135;FAT3;
434	0	6	0	N/A	CALML4;SPESP1;STRA6;POLG;ARRDC4;OR4F15;
509	0	6	0	N/A	MUC16;NCAN;CHST8;ZNF420;RYR1;PRX;
56	0	6	0	N/A	MORN1;SLC2A5;CCDC18;ANKRD34A;TNNT2;PTPN7;
192	0	6	0	N/A	ATXN1;SLC2A12;MYCT1;VIP;RSPH3;LPA;
113	0	6	0	N/A	NEK10;TGFBR2;VILL;ZPLD1;TMPRSS7;TRH;
89	0	6	0	N/A	ITSN2;STRN;PRKD3;TTC7A;CCDC88A;IMMT;
273	0	6	0	N/A	CNTFR;KIF27;HEMGN;MURC;GRIN3A;KIAA0368;
287	0	6	0	N/A	C9orf57;NAA35;C9orf3;GALNT12;ABCA1;MUSK;
40	0	6	0	N/A	ZCCHC17;SZT2;CSF1;LRIG2;ZNF697;TMEM63A;
38	0	6	0	N/A	AGO3;HIVEP3;YBX1;STIL;SLAMF6;SOX13;
414	0	6	0	N/A	PCDH9;RNF219;ABCC4;ERCC5;SPACA7;CUL4A;
334	0	6	0	N/A	CTSD;MRGPRE;ST5;OR5AR1;IGHMBP2;TENM4;
132	0	6	0	N/A	LRRN1;PRRT3;ATP2B2;FBXW12;COL7A1;NISCH;
525	0	6	0	N/A	PRAM1;PDE4A;ISYNA1;ZFP14;SPINT2;CATSPERG;
474	0	6	0	N/A	SPNS2;PER1;SHISA6;MED24;KRT32;GHDC;
532	0	6	0	N/A	ZFR2;KDM4B;KHSRP;CERS4;ZNF493;ZNF607;
269	1	6	0.166667	JAK2;	JAK2;KDM4C;SPATA31D5P;CCDC180;EHMT1;TUBBP5;
235	0	5	0	N/A	LANCL2;PHKG1;WBSCR22;MOSPD3;MUC17;
471	1	5	0.2	NF1;	MYH8;FOXN1;NF1;UNC45B;KRTAP1-3;
51	0	5	0	N/A	EPHA2;CELA3B;WASF2;HDAC1;ZFYVE9;
42	0	5	0	N/A	ANGPTL7;ATP13A2;INPP5B;MAGI3;SPAG17;
274	0	5	0	N/A	CDC37L1;ELAVL2;SPAG8;BAAT;PTGDS;
337	0	5	0	N/A	ARAP1;C11orf30;CTSC;CNTN5;PDGFD;
280	0	5	0	N/A	RGP1;FBXO10;PRKACG;ZNF462;FAM157B;
243	0	5	0	N/A	UBN2;PRSS3P2;TAS2R40;PDIA4;KRBA1;
432	1	5	0.2	NTRK3;	PML;CSPG4;ALPK3;NTRK3;KIF7;
308	1	5	0.2	ATM;	RASSF7;BRSK2;OR5M11;SPTBN2;ATM;
112	0	5	0	N/A	ITPR1;SCAP;DNAH1;ITIH1;FAM208A;
91	0	5	0	N/A	GNLY;PRKAG3;ILKAP;ANO7;HDLBP;
336	0	5	0	N/A	SPTY2D1;CREB3L1;LRP4;OR4B1;YPEL4;
435	0	5	0	N/A	PRTG;FBXL22;HERC1;PARP6;GOLGA6D;
253	0	5	0	N/A	LOXL2;CRISPLD1;DCSTAMP;DPYS;SCRIB;
15	1	5	0.2	JAK1;	SLC5A9;USP24;FGGY;JAK1;CR2;
490	0	5	0	N/A	MYH4;ATAD5;CCL11;KLHL10;ACBD4;
442	0	5	0	N/A	UNC13C;ISLR;PTPN9;AP3S2;CRTC3;
508	1	5	0.2	JAK3;	FUT3;JAK3;ZNF675;SIPA1L3;FCGBP;
338	0	5	0	N/A	RHOD;C2CD3;KCTD21;USP35;CD3D;
126	0	5	0	N/A	SETMAR;SETD5;XPC;PHF7;SEMA3G;
458	0	5	0	N/A	MBTPS1;KCNG4;CRISPLD2;CDT1;ANKRD11;
124	0	5	0	N/A	GRM7;NUP210;NR2C2;PTPN23;CSPG5;
459	0	4	0	N/A	CASKIN1;SLC5A11;BCAR1;GAS8;
213	0	4	0	N/A	GABBR1;NOTCH4;C6orf222;TBX18;
521	0	4	0	N/A	EEF2;TSHZ3;ZNF529;ZNF383;
95	0	4	0	N/A	PXDN;FBLN7;ZRANB3;SCN2A;
204	0	4	0	N/A	CDYL;HIST1H1A;LY6G6E;STK19;
87	0	4	0	N/A	TSPYL6;CNNM4;WASH2P;MARCO;
60	0	4	0	N/A	LCK;SLC44A3;CEPT1;NUP210L;
49	0	4	0	N/A	WLS;NDUFS2;LAMC2;PTGS2;
127	0	4	0	N/A	GRIP2;WDR6;RBM6;STAB1;
539	0	4	0	N/A	C20orf194;ATRN;GFRA4;PROKR2;
212	0	4	0	N/A	TFEB;CUL7;KLC4;OPN5;
563	0	4	0	N/A	MGAT3;TCF20;UPK3A;C22orf34;
349	0	4	0	N/A	WT1-AS;GRM5;C11orf54;PIWIL4;
460	0	4	0	N/A	NTAN1;LCMT1;SLC7A6;FOXC2;
54	0	4	0	N/A	PEX10;WDR47;GPR61;CADM3;
329	0	4	0	N/A	FOLH1B;GPR83;EXPH5;C11orf87;
512	0	4	0	N/A	DOT1L;LONP1;SLC7A10;PAPL;
565	0	4	0	N/A	ISX;GCAT;NFAM1;FAM19A5;
478	0	4	0	N/A	SHPK;ADPRM;WFIKKN2;ANKFN1;
276	0	4	0	N/A	PTPRD;BNC2;C9orf131;TLN1;
11	0	4	0	N/A	CNTN2;LEMD1;SLC41A1;SRGAP2;
489	0	4	0	N/A	CD300LG;G6PC3;ASB16;NGFR;
465	1	4	0.25	CREBBP;	ZNF263;CREBBP;C16orf45;CACNG3;
555	0	4	0	N/A	TEX33;TRIOBP;TAB1;MEI1;
298	0	4	0	N/A	AKR1C1;AKR1C3;ECHS1;SYCE1;
347	0	4	0	N/A	TSSC2;OR52E6;PPFIA1;KBTBD3;
363	0	4	0	N/A	NAV3;TMTC2;GCN1L1;TMEM132C;
423	0	4	0	N/A	MTHFD1;PLEKHH1;GPR68;SERPINA1;
206	0	4	0	N/A	ZNF391;ZNF184;HIST1H2BM;SENP6;
594	1	4	0.25	GATA1;	GATA1;HDAC6;KLF8;GDI1;
35	1	4	0.25	CDC73;	TNR;RGS18;CDC73;CRB1;
5	0	4	0	N/A	COL11A1;ACBD6;RASSF5;PLXNA2;
108	0	4	0	N/A	TIA1;STAMBP;TGFBRAP1;SCN1A;
342	0	4	0	N/A	OR5W2;RAB3IL1;FAM86C2P;NCAM1;
73	0	4	0	N/A	PLEKHH2;INHBB;SCLY;THAP4;
236	0	4	0	N/A	JAZF1;DPY19L2P1;PRSS58;PTPRN2;
360	0	3	0	N/A	SAA4;NXF1;PLCB3;
136	0	3	0	N/A	MORC1;SPICE1;PODXL2;
573	0	3	0	N/A	USP26;FMR1NB;ZFP92;
105	0	3	0	N/A	NCKAP1;CALCRL;DES;
57	0	3	0	N/A	PDPN;MTF2;GOLPH3L;
61	0	3	0	N/A	TAS1R1;CNKSR1;AHCYL1;
449	0	3	0	N/A	PDIA2;NTN3;C16orf82;
148	0	3	0	N/A	RGS12;PACRGL;PALLD;
421	0	3	0	N/A	TDP1;SYNE3;TRMT61A;
467	0	3	0	N/A	TBC1D24;ADCY9;ERI2;
75	0	3	0	N/A	GPAT2;ADRA2B;FIGN;
476	0	3	0	N/A	ARRB2;FXR2;MFSD6L;
462	0	3	0	N/A	TSNAXIP1;MTSS1L;IL17C;
103	0	3	0	N/A	THNSL2;MYL1;ANKZF1;
453	0	3	0	N/A	C16orf13;ABCC6;PKD1L3;
455	0	3	0	N/A	CCNF;RRN3;WDR59;
452	0	3	0	N/A	HSDL1;CPNE7;MC1R;
357	0	3	0	N/A	EPS8L2;OR8H1;SLC22A24;
99	0	3	0	N/A	ST6GAL2;CCDC74B;CPS1;
146	0	3	0	N/A	WHSC1;PROM1;NPY5R;
255	0	3	0	N/A	SLC35G5;TMEM67;GPR20;
277	0	3	0	N/A	PSIP1;TLE4;NTRK2;
416	0	3	0	N/A	TMTC4;SLC10A2;UPF3A;
393	0	3	0	N/A	RIMKLB;FAM101A;TMEM132B;
293	0	3	0	N/A	NDUFB8;PAX2;FAM178A;
166	0	3	0	N/A	NR3C1;GABRA1;GABRG2;
562	0	3	0	N/A	TMEM184B;SYNGR1;SHANK3;
397	0	3	0	N/A	TMPO;HECTD4;CCDC62;
46	0	3	0	N/A	PER3;C1orf94;IL6R;
96	0	3	0	N/A	TBC1D8;NPHP1;ANKAR;
475	0	3	0	N/A	MYH13;SPAG5;GOSR2;
445	0	3	0	N/A	CEP152;FAM154B;IGF1R;
58	0	3	0	N/A	ACAP3;NOL9;KIAA1522;
292	0	3	0	N/A	STOX1;ZSWIM8;EMX2;
309	0	3	0	N/A	DCDC1;CCDC73;RAG1;
441	0	3	0	N/A	SNAPC5;IREB2;MESDC1;
519	0	3	0	N/A	LMNB2;ZNF77;NCLN;
239	0	3	0	N/A	SDK1;FOXK1;SERPINE1;
585	0	3	0	N/A	SH3KBP1;YY2;PIN4;
548	0	3	0	N/A	SYCP2;ARFGAP1;RTEL1;
456	0	3	0	N/A	STX1B;ZNF668;ZFP90;
221	0	3	0	N/A	MGAM;OR6V1;UBE3C;
231	1	3	0.333333	CUX1;	TWISTNB;LRCH4;CUX1;
101	0	3	0	N/A	APLF;IL18R1;IL37;
281	0	3	0	N/A	UHRF2;TAF1L;CCIN;
234	0	3	0	N/A	VSTM2A;SEPT14;ZNF479;
30	0	3	0	N/A	ADAMTS4;RGL1;EIF2D;
100	0	3	0	N/A	RFX8;TTC21B;CCDC141;
343	0	3	0	N/A	PDE2A;NAALAD2;TAF1D;
316	0	3	0	N/A	NUMA1;RAB6A;SYTL2;
34	0	3	0	N/A	TGFB2;PGBD5;CEP170;
286	0	3	0	N/A	ECM2;PTBP3;COL27A1;
388	0	3	0	N/A	ATN1;TMBIM6;KRT74;
561	0	3	0	N/A	RFPL2;EIF3L;PLXNB2;
157	0	3	0	N/A	FAM200B;ADH1B;DKK2;
427	0	3	0	N/A	OTX2;GOLGA5;ADSSL1;
283	0	3	0	N/A	OR2S2;OR13D1;C9orf173;
559	0	3	0	N/A	MICALL1;PKDREJ;BRD1;
160	0	3	0	N/A	FAM170A;ADAMTS19;PCDHA12;
454	0	3	0	N/A	MSLN;RSL1D1;CD19;
180	0	3	0	N/A	ARSK;GNPDA1;SPINK5;
495	0	3	0	N/A	NUFIP2;THRA;SGCA;
581	0	3	0	N/A	MAGEB4;DCX;ZBTB33;
558	0	3	0	N/A	SLC5A4;SCUBE1;LMF2;
134	0	3	0	N/A	FBXL2;ACVR2B;SLC12A8;
37	0	3	0	N/A	RABGAP1L;C1orf116;HEATR1;
331	0	3	0	N/A	MRGPRX4;BSCL2;RNF214;
184	0	3	0	N/A	EDIL3;NBPF22P;SLCO4C1;
530	0	3	0	N/A	CILP2;SPTBN4;NUMBL;
339	0	3	0	N/A	FAM160A2;PDE3B;CCS;
537	0	3	0	N/A	TSHZ2;MC3R;APCDD1L;
238	0	3	0	N/A	LMTK2;TECPR1;IQUB;
218	0	3	0	N/A	ALDH8A1;CCDC170;PLG;
36	0	3	0	N/A	SSBP3;HFM1;OR10K2;
523	0	3	0	N/A	ABCA7;COL5A3;ZNF793;
438	0	3	0	N/A	ATP8B4;CYP19A1;ARID3B;
122	0	3	0	N/A	BRPF1;OGG1;TMEM40;
174	0	3	0	N/A	ISL1;ABLIM3;PCYOX1L;
496	0	3	0	N/A	RFFL;PCGF2;KRT33A;
330	0	3	0	N/A	OR51T1;OR51A4;CDC42BPG;
311	0	3	0	N/A	MUC6;MUC2;OR56A3;
2	0	2	0	N/A	PAPPA2;NFASC;
424	0	2	0	N/A	AKAP5;SERPINA6;
45	0	2	0	N/A	LHX4;C1orf198;
63	0	2	0	N/A	CTNNBIP1;SPRR2A;
97	0	2	0	N/A	TTC27;ANKRD39;
355	0	2	0	N/A	OR10A4;DPP3;
398	0	2	0	N/A	PRDM4;ACAD10;
419	0	2	0	N/A	TMEM63C;AHNAK2;
378	0	2	0	N/A	CCDC91;RPAP3;
233	0	2	0	N/A	MPP6;CACNA2D1;
375	0	2	0	N/A	FGF23;BIN2;
420	0	2	0	N/A	RTL1;TDRD9;
142	0	2	0	N/A	SFRP2;RBM46;
82	1	2	0.5	FBXO11;	FBXO11;RGPD1;
225	0	2	0	N/A	EPHB6;NOM1;
250	0	2	0	N/A	C8orf34;ANGPT1;
571	0	2	0	N/A	GPR174;PGRMC1;
291	0	2	0	N/A	ATRNL1;PNLIPRP1;
481	0	2	0	N/A	RCVRN;MIR4732;
170	0	2	0	N/A	SLCO6A1;TTC1;
391	0	2	0	N/A	GABARAPL1;PA2G4;
428	0	2	0	N/A	ZFYVE26;ALKBH1;
143	0	2	0	N/A	JAKMIP1;UNC5C;
417	0	2	0	N/A	HS6ST3;LIG4;
161	0	2	0	N/A	C9;SEMA6A;
402	0	2	0	N/A	LRRIQ1;MGAT4C;
130	0	2	0	N/A	DZIP3;COL6A5;
584	0	2	0	N/A	LONRF3;MAGEC3;
578	0	2	0	N/A	RPA4;GPC4;
582	1	2	0.5	PHF6;	GPR173;PHF6;
138	0	2	0	N/A	CNTN4;RFTN1;
137	0	2	0	N/A	CHL1;IQSEC1;
314	1	2	0.5	WT1;	NAV2;WT1;
80	0	2	0	N/A	CEP68;PMS1;
361	0	2	0	N/A	OR5R1;EML3;
302	0	2	0	N/A	NPY4R;NDST2;
437	0	2	0	N/A	DMXL2;FANCI;
553	0	2	0	N/A	KRTAP10-9;SLC19A1;
144	0	2	0	N/A	CXCL1;PF4;
515	0	2	0	N/A	INSR;LRRC8E;
353	0	2	0	N/A	INPPL1;CHRDL2;
90	0	2	0	N/A	ALPPL2;ALPI;
27	0	2	0	N/A	WDR63;CLCA4;
178	0	2	0	N/A	UGT3A1;HAVCR1;
304	0	2	0	N/A	FZD8;ANKRD30A;
219	0	2	0	N/A	POU6F2;AEBP1;
267	0	2	0	N/A	WHSC1L1;STMN2;
117	0	2	0	N/A	PIGZ;LRCH3;
167	0	2	0	N/A	LMNB1;CCNI2;
156	0	2	0	N/A	CXCL9;ART3;
1	0	2	0	N/A	ATP1A4;CACNA1E;
477	0	2	0	N/A	ACAP1;GUCY2D;
19	0	2	0	N/A	ELAVL4;PCNXL2;
123	0	2	0	N/A	SEC22A;ATP2C1;
208	0	2	0	N/A	FAM46A;REV3L;
411	0	2	0	N/A	DACH1;TFDP1;
288	0	2	0	N/A	ITIH5;ITIH2;
538	0	2	0	N/A	NPBWR2;MYT1;
62	0	2	0	N/A	HTR6;UTP11L;
249	0	2	0	N/A	CCZ1B;CNOT4;
296	0	2	0	N/A	PAPSS2;PDZD7;
14	0	2	0	N/A	PRPF3;GABPB2;
229	0	2	0	N/A	CPA1;ASIC3;
295	0	2	0	N/A	AGAP11;MGEA5;
547	0	2	0	N/A	ZNF831;RTEL1;
484	1	2	0.5	TP53;	TP53;CHD3;
175	0	2	0	N/A	SDHAP3;AGXT2;
369	0	2	0	N/A	CS;CNPY2;
529	0	2	0	N/A	ABHD17A;OAZ1;
345	0	2	0	N/A	MUS81;GAL3ST3;
513	0	2	0	N/A	PCSK4;REEP6;
596	0	2	0	N/A	NUDT10;CXorf67;
497	0	2	0	N/A	RAB34;SLC35G3;
380	0	2	0	N/A	TMTC1;IPO8;
12	0	2	0	N/A	FCRL4;FCRL3;
480	0	2	0	N/A	SENP3-EIF4A1;PIK3R6;
59	0	2	0	N/A	WDR78;SNX7;
328	0	2	0	N/A	PRDM11;SYT13;
570	0	2	0	N/A	GRIPAP1;TCEAL3;
47	0	2	0	N/A	OR6K2;LMX1A;
183	0	2	0	N/A	ARHGEF28;RAD50;
588	0	2	0	N/A	BEX5;PLXNA3;
583	0	2	0	N/A	OTUD5;KCND1;
215	0	2	0	N/A	AKAP12;TULP4;
64	0	2	0	N/A	RERE;WNT4;
589	0	2	0	N/A	WAS;GRIA3;
365	0	2	0	N/A	KRT76;KRT3;
222	0	2	0	N/A	EXOC4;TMEM176A;
265	0	2	0	N/A	MICU3;LRP12;
387	0	2	0	N/A	CLEC4C;WBP11;
554	0	2	0	N/A	COL6A1;COL6A2;
429	0	2	0	N/A	ADAM20;PAPOLA;
13	0	2	0	N/A	SKI;KCNJ10;
179	0	2	0	N/A	GABRB2;LCP2;
28	0	2	0	N/A	KIFAP3;TNN;
244	0	2	0	N/A	TRPV5;VIPR2;
312	0	2	0	N/A	NELL1;LRRC4C;
526	0	2	0	N/A	MAP2K7;PPAN-P2RY11;
574	0	2	0	N/A	TREX2;HAUS7;
576	0	2	0	N/A	PHEX;AVPR2;
426	0	2	0	N/A	TGFB3;IFT43;
499	1	2	0.5	SETBP1;	SETBP1;TNFRSF11A;
439	0	2	0	N/A	SPG11;PATL2;
352	0	2	0	N/A	INSC;SUV420H1;
472	0	2	0	N/A	KCNJ12;KRT17;
374	0	2	0	N/A	NTF3;CD9;
350	0	2	0	N/A	UCP2;NOX4;
155	0	2	0	N/A	ANAPC4;PARM1;
195	0	2	0	N/A	HIST1H2BH;COL21A1;
77	0	2	0	N/A	SAP130;UGGT1;
247	0	2	0	N/A	TMEM196;TBL2;
389	0	2	0	N/A	SCARB1;DHX37;
258	0	2	0	N/A	PI15;CNBD1;
294	0	2	0	N/A	ASAH2;C10orf11;
181	0	2	0	N/A	TRIO;MROH2B;
542	0	2	0	N/A	NOP56;ACSS2;
599	0	2	0	N/A	MTMR8;MCF2;
566	0	2	0	N/A	KLHL13;F8;
586	0	2	0	N/A	WDR45;ATP1B4;
572	0	2	0	N/A	SLC38A5;SMARCA1;
210	0	2	0	N/A	HIST1H3E;MDN1;
94	0	2	0	N/A	STON1-GTF2A1L;LRRTM4;
256	0	2	0	N/A	LONRF1;COLEC10;
237	0	2	0	N/A	PKD1L1;DTX2;
300	0	2	0	N/A	C10orf82;ENO4;
318	0	2	0	N/A	OR10Q1;OR10W1;
242	0	2	0	N/A	CALCR;ASB15;
405	0	2	0	N/A	AICDA;PUS7L;
289	0	2	0	N/A	MKX;NFKB2;
403	0	2	0	N/A	GAS2L3;BTBD11;
41	0	2	0	N/A	XCL1;NEK2;
53	0	2	0	N/A	KAZN;FBXO42;
577	0	2	0	N/A	GPR50;PNMA3;
128	0	2	0	N/A	ANKRD28;RBM15B;
601	1	2	0.5	STAG2;	IL13RA1;STAG2;
190	0	2	0	N/A	GUCA1B;BAI3;
266	0	2	0	N/A	ANK1;CSMD3;
79	0	2	0	N/A	KHK;MZT2B;
223	0	2	0	N/A	ZYX;TAS2R41;
384	0	2	0	N/A	NR4A1;KRT78;
392	0	2	0	N/A	SLC38A1;NABP2;
216	0	2	0	N/A	HLA-G;SLC17A5;
278	0	2	0	N/A	SPATA31A7;COL15A1;
88	0	2	0	N/A	GPR113;HNRNPLL;
290	0	2	0	N/A	LDB3;HSPA12A;
227	0	2	0	N/A	EVX1;ZMIZ2;
107	0	2	0	N/A	SLC5A6;C2orf69;
257	0	2	0	N/A	FBXO16;RIPK2;
498	0	2	0	N/A	GLP2R;FMNL1;
48	0	2	0	N/A	DNTTIP2;SLC35A3;
358	0	2	0	N/A	ADM;SLC39A13;
333	0	2	0	N/A	PAMR1;MRE11A;
165	0	2	0	N/A	RGMB;PDGFRB;
154	0	2	0	N/A	TMPRSS11E;UGT2B17;
534	0	2	0	N/A	PIGU;PHF20;
466	0	2	0	N/A	SPNS1;ZNF785;
200	0	2	0	N/A	VARS2;DPCR1;
20	0	2	0	N/A	IQGAP3;DUSP12;
518	0	2	0	N/A	THOP1;DOHH;
351	0	2	0	N/A	FCHSD2;VSTM5;
246	2	2	1	IKZF1;SMO;	IKZF1;SMO;
531	0	2	0	N/A	CLPP;ELOF1;
590	0	2	0	N/A	OTUD6A;IRS4;
507	0	2	0	N/A	FBN3;TYK2;
320	0	2	0	N/A	OR52M1;C11orf40;
254	0	2	0	N/A	BRF2;RHPN1;
564	0	2	0	N/A	CACNA1I;EFCAB6;
189	0	2	0	N/A	SYNE1;SLC22A3;
395	0	2	0	N/A	STAB2;WDR66;
230	0	2	0	N/A	BZW2;SUN3;
185	0	2	0	N/A	SLIT3;FOXI1;
406	0	2	0	N/A	SLC6A15;CEP290;
461	0	2	0	N/A	PRSS27;NFATC2IP;
487	0	2	0	N/A	MAP2K3;KRT33B;
485	0	2	0	N/A	NEURL4;SLFN12;
262	0	2	0	N/A	ADRB3;PPP1R42;
162	0	2	0	N/A	PCDHB4;PCDHB5;
591	0	2	0	N/A	AKAP4;FATE1;
544	0	2	0	N/A	C20orf27;GPCPD1;
560	0	2	0	N/A	TMPRSS6;FAM109B;
303	0	2	0	N/A	KCNK18;PRLHR;
446	0	2	0	N/A	MESDC2;ZNF710;
595	0	2	0	N/A	DCAF8L1;DOCK11;
299	0	2	0	N/A	VSTM4;HELLS;
514	0	2	0	N/A	ZNF555;LGALS17A;
251	0	2	0	N/A	SLC20A2;CHRNB3;
401	0	2	0	N/A	A2ML1;ATF7;
72	0	2	0	N/A	ASXL2;EHD3;
169	0	2	0	N/A	FAM193B;BTNL9;
284	0	2	0	N/A	RFX3;CREB3;
133	0	2	0	N/A	SAMD7;ST6GAL1;
543	0	2	0	N/A	UBOX5;PANK2;
317	0	2	0	N/A	NLRP10;OR4P4;
486	0	2	0	N/A	WNK4;C17orf53;
412	0	2	0	N/A	KLF5;PCID2;
106	0	2	0	N/A	HEATR5B;SNRNP200;
408	0	2	0	N/A	POC1B-GALNT4;STX2;
516	0	2	0	N/A	FAM129C;COLGALT1;
359	0	2	0	N/A	PICALM;TRPC6;
16	0	2	0	N/A	ST6GALNAC3;VAV3;
425	0	2	0	N/A	ABCD4;SERPINA12;
43	0	2	0	N/A	SH2D2A;TOR1AIP1;
104	1	2	0.5	ALK;	TP53I3;ALK;
177	0	2	0	N/A	TRIP13;TCOF1;
139	0	2	0	N/A	GALNT15;KLHL18;
368	0	2	0	N/A	CTDSP2;GRIP1;
305	0	2	0	N/A	CHAT;DNAJC12;
202	0	2	0	N/A	GLYATL3;C6orf141;
348	0	2	0	N/A	ZDHHC13;MPPED2;
263	0	2	0	N/A	EGR3;ZBTB10;
473	0	2	0	N/A	TM4SF5;ATPAF2;
81	0	2	0	N/A	CSRNP3;RAPH1;
533	0	2	0	N/A	PLCB1;PLCB4;
366	0	2	0	N/A	CHPT1;SYCP3;
261	0	2	0	N/A	RAD54B;TSTA3;
151	0	2	0	N/A	CCDC149;NUDT9;
141	0	2	0	N/A	DCAF16;FAM160A1;
390	0	2	0	N/A	CLEC1A;CCT2;
196	0	2	0	N/A	KHDC1L;MYO6;
193	0	2	0	N/A	TRIM39;SRSF12;
568	0	2	0	N/A	KIAA1210;MAP7D3;
67	0	2	0	N/A	SPHKAP;PID1;
226	0	2	0	N/A	C7orf26;PRPS1L1;
76	0	2	0	N/A	IRS1;RHBDD1;
422	0	2	0	N/A	YLPM1;ISM2;
470	0	2	0	N/A	ADAMTS18;ZCCHC14;
579	0	2	0	N/A	SPANXC;FAM3A;
150	0	2	0	N/A	ZNF518B;ALPK1;
592	0	2	0	N/A	TRO;MIR509-3;
415	0	2	0	N/A	FARP1;PROZ;
68	0	2	0	N/A	TTN;CCDC150;
159	0	2	0	N/A	GABRB1;KIAA1109;
66	0	2	0	N/A	APOB;CRIM1;
535	0	2	0	N/A	GDF5;TAF4;
494	0	2	0	N/A	TRPV2;C17orf78;
567	0	2	0	N/A	DDX53;SAGE1;
22	0	2	0	N/A	TTC4;TACSTD2;
198	0	2	0	N/A	HLA-DRB6;GCLC;
327	0	2	0	N/A	ABCC8;CRY2;
252	0	2	0	N/A	ZNF703;RECQL4;
55	0	2	0	N/A	TTLL10;PRPF38B;
505	0	2	0	N/A	KIAA1328;DSEL;
551	0	2	0	N/A	TRPM2;COL18A1;
376	0	2	0	N/A	KDM5A;ABCD2;
501	0	2	0	N/A	ROCK1;GREB1L;
450	0	2	0	N/A	PDILT;GPT2;
409	0	2	0	N/A	ACACB;OAS2;
120	0	2	0	N/A	SERPINI2;MFN1;
21	0	2	0	N/A	C1orf158;SETDB1;
26	0	2	0	N/A	PTPRC;URB2;
364	1	2	0.5	KMT2D;	KMT2D;NUP107;
373	0	2	0	N/A	KLRB1;TAS2R31;
379	0	2	0	N/A	SLC2A3;PRB3;
436	0	2	0	N/A	FBN1;FAM63B;
18	0	2	0	N/A	FHAD1;ZNF281;
491	0	2	0	N/A	LHX1;SCRN2;
597	1	2	0.5	ATRX;	ATRX;TAF7L;
377	0	2	0	N/A	PLEKHG6;TNFRSF1A;
220	1	2	0.5	CARD11;	CARD11;HDAC9;
209	0	2	0	N/A	TSPYL4;NKAIN2;
430	0	2	0	N/A	PPP1R13B;ASPG;
271	0	2	0	N/A	CRB2;DENND1A;
575	0	2	0	N/A	IQSEC2;SMC1A;
8	0	2	0	N/A	C1orf141;ITLN2;
354	0	2	0	N/A	KRTAP5-5;RCOR2;
240	0	2	0	N/A	NPC1L1;MLXIPL;
153	0	2	0	N/A	PSAPL1;ZCCHC4;
86	0	2	0	N/A	EPT1;DHX57;
381	0	2	0	N/A	GTSF1;PDE1B;
598	0	2	0	N/A	ZNF711;TFDP3;
39	0	2	0	N/A	INTS7;GNPAT;
285	1	2	0.5	PTCH1;	APBA1;PTCH1;
301	0	2	0	N/A	STAM;SEC24C;
245	0	2	0	N/A	AP5Z1;EPO;
205	0	2	0	N/A	PHF3;EYS;
297	0	2	0	N/A	SLC25A16;TET1;
404	0	2	0	N/A	SCYL2;PLBD2;
433	0	2	0	N/A	TLE3;FES;
152	0	2	0	N/A	CABS1;NDST4;
464	0	2	0	N/A	WASIR2;CACNA1H;
399	0	2	0	N/A	LMBR1L;GPR84;
78	0	2	0	N/A	SCN7A;DGKD;
394	0	2	0	N/A	ALDH1L2;NOC4L;
580	0	2	0	N/A	FAM47B;CACNA1F;
344	0	2	0	N/A	KRTAP5-9;RSF1;
74	0	2	0	N/A	GPR35;AQP12A;
346	0	2	0	N/A	DEAF1;SLC22A25;
264	0	2	0	N/A	MYOM2;SGK3;
500	0	2	0	N/A	TMX3;SOCS6;
248	0	2	0	N/A	GTF2I;ZAN;
332	0	2	0	N/A	ARHGAP1;PTPMT1;
135	0	2	0	N/A	CELSR3;IFRD2;
372	0	2	0	N/A	RECQL;C2CD5;
536	0	2	0	N/A	PTPRA;CD93;
149	0	2	0	N/A	FAM193A;NOP14;
194	0	2	0	N/A	DDO;STXBP5;
410	0	2	0	N/A	WSCD2;CUX2;
102	0	2	0	N/A	SMPD4;TRPM8;
323	0	2	0	N/A	MICALCL;OR5B3;
71	0	2	0	N/A	SNED1;PPP1R7;
549	0	2	0	N/A	ERGIC3;RGS19;
17	0	2	0	N/A	RPF1;KIAA0907;
504	0	2	0	N/A	LAMA3;CABYR;
168	0	2	0	N/A	PPIP5K2;N4BP3;
367	0	2	0	N/A	RND1;SCN8A;
550	0	2	0	N/A	FRG1B;MYLK2;
362	0	2	0	N/A	OVCH1;LRIG3;
187	0	2	0	N/A	ROS1;TAAR5;
447	0	2	0	N/A	MAPK8IP3;GP2;
492	0	2	0	N/A	TBC1D26;SUPT6H;
307	0	2	0	N/A	C10orf71;SPOCK2;
503	0	2	0	N/A	SERPINB2;SERPINB10;
413	0	2	0	N/A	KLHL1;EDNRB;
173	0	2	0	N/A	SLC30A5;RNF130;
6	0	2	0	N/A	USP21;FCGR3A;
92	0	2	0	N/A	PLA2R1;FASTKD2;
341	0	2	0	N/A	SLC17A6;AGBL2;
444	0	2	0	N/A	BBS4;ADAMTS7;
569	0	2	0	N/A	GPRASP2;IGSF1;
319	0	2	0	N/A	DTX4;CCDC86;
172	0	2	0	N/A	LYRM7;ARHGAP26;
121	0	2	0	N/A	PRICKLE2;IGSF10;
115	0	2	0	N/A	MYNN;EIF4G1;
163	0	2	0	N/A	C5orf42;GPR98;
383	0	2	0	N/A	PLEKHA8P1;ARHGAP9;
164	0	2	0	N/A	NAIP;CCDC69;
145	0	2	0	N/A	GAB1;SMARCA5;
506	0	2	0	N/A	CDH2;SYT4;
176	0	2	0	N/A	RAD1;LOX;
260	0	2	0	N/A	PMP2;TRPS1;
469	0	2	0	N/A	SYT17;CORO1A;
140	0	2	0	N/A	CORIN;GALNTL6;
129	0	2	0	N/A	FEZF2;IFT122;
600	0	2	0	N/A	ATP11C;MAGEA1;
83	0	2	0	N/A	CTLA4;INPP5D;
228	0	2	0	N/A	TYW1;POM121C;
493	0	2	0	N/A	SPNS3;UTP18;
241	0	2	0	N/A	DOCK4;ZNF775;
147	0	2	0	N/A	CDKL2;TRAM1L1;
322	0	2	0	N/A	NRIP3;SCUBE2;
211	0	2	0	N/A	CNKSR3;NOX3;
340	0	2	0	N/A	OR2AT4;CCDC83;
321	0	2	0	N/A	MIR34C;SIK2;
259	0	2	0	N/A	ADAM9;RSPO2;
545	1	2	0.5	GNAS;	SLA2;GNAS;
186	0	2	0	N/A	EHMT2;TNXB;
306	0	2	0	N/A	ADARB2;CDHR1;
109	0	2	0	N/A	RRM2;SLC9A4;
214	0	2	0	N/A	EZR;MAP3K4;
182	0	2	0	N/A	RAPGEF6;ADRA1B;
587	0	2	0	N/A	USP51;RHOXF1;
396	0	2	0	N/A	PTPN6;CD163L1;
407	0	2	0	N/A	MMAB;RFC5;
443	0	2	0	N/A	AGBL1;CERS3;
593	0	2	0	N/A	MAP7D2;ABCD1;
199	0	2	0	N/A	HIST1H3F;HLA-F;
400	0	2	0	N/A	ATP2B1;NTN4;
52	0	2	0	N/A	APOA2;CFHR3;
431	0	2	0	N/A	TRMT5;ZNF839;
171	0	2	0	N/A	RAI14;CAMK4;
418	0	2	0	N/A	PCCA;CDC16;
84	0	2	0	N/A	WDSUB1;FN1;
232	0	2	0	N/A	CREB5;TRIM4;
158	0	2	0	N/A	TMEM175;LETM1;
207	0	2	0	N/A	PPP1R18;MAP3K7;
224	0	2	0	N/A	PHF14;WASL;
479	0	2	0	N/A	EPN3;PCTP;
502	0	2	0	N/A	NFATC1;CTDP1;
69	0	2	0	N/A	RBM44;ATG4B;
93	0	2	0	N/A	TFPI;DYTN;
511	0	2	0	N/A	POLRMT;RAVER1;
356	0	2	0	N/A	TRIM51;FADS2;
382	0	2	0	N/A	SLC2A13;LRRK2;
197	0	2	0	N/A	BLOC1S5-TXNDC5;HIST1H2AG;
110	0	2	0	N/A	RGPD8;IL36G;

## Sheet: BLCA_DB
Class	numDriver	numGene	Percentage	DriverList	GeneList
29	1	307	0.00325733	SMAD4;	SLC44A5;CD247;TIPRL;SLC19A2;ARPC5;NEK7;CTSE;DYRK3;PLEKHN1;SLC35E2;CALML6;ARHGEF16;TPRG1L;AJAP1;KCNAB2;APITD1;MTOR;USP48;ZNF436;SLC30A2;SFN;COL16A1;C1orf94;CDCA8;EPHA10;CCDC23;ERI3;MMACHC;PRDX1;MKNK1;KTI12;SCP2;MAGOH;EFCAB7;SLC44A3;WDR77;CTTNBP2NL;SYT6;VANGL1;HIST2H2AC;ILF2;THBS3;RALGPS2;TNNI1;SLC35F3;DNAJC6;IL23R;SSX2IP;MSH4;GBP6;B3GNT2;ZNF2;REG1B;REG3A;ACP1;GFPT1;SMYD5;DUSP11;CCDC138;SLC20A1;ZRA…
22	0	286	0	N/A	WLS;ANKRD13C;NR1I3;DPT;TEDDM1;YOD1;FAM71A;NSL1;KLHL17;ATAD3B;PANK4;AGTRAP;ACTL8;RNF186;RAP1GAP;TCEB3;LDLRAP1;UBXN11;SYNC;MRPS15;RSPO1;BMP8B;SCMH1;CLDN19;KIF2C;FOXD2;SPATA6;DMRTB1;HSPB11;LRRC8C;WDR47;AP4B1;CASQ2;NUDT17;HIST2H3D;C1orf189;TDRD10;EFNA1;SCAMP3;OR6K3;IFI16;SCYL3;C1orf106;FMOD;GOLT1A;NR5A2;C1orf131;SLC5A6;PAIP2B;CYP26B1;MFSD9;ACOXL;ALS2CR11;PDIA6;MDH1;LRPPRC;IMMT;ANKRD36B;YWHAQ;PQLC3;TT…
21	3	275	0.0109091	BRAF;CDKN2A;MAP2K4;	UBE2J2;PADI6;SELP;FMO1;TROVE2;F13B;CR1L;NEK2;TNFRSF4;CLSTN1;NPPB;AADACL3;CELA2B;NECAP2;NBPF1;PADI2;KIF17;HTR1D;AIM1L;DHDDS;ZMYM4;TFAP2E;C1orf216;UTP11L;PABPC4;OXCT2;ZMPSTE24;ARTN;CMPK1;PRPF38A;DDAH1;KCNA3;ST7L;PPM1J;PDZK1;HIST2H2BF;TNFAIP8L2;PIP5K1A;S100A11;SPRR1A;ATP8B2;IL6R;CLK2;MSTO1;SLAMF8;SLAMF6;RNPEP;MYOG;MYBPH;PRELP;ZC3H11A;CAPN2;SNAP47;EXOC6B;IL1RL1;MALL;POLR1B;CCDC74B;ACMSD;DFNB59;MARCH4…
17	3	241	0.0124481	RPL5;HRAS;BRCA1;	C1orf87;INSL5;DIRAS3;CTH;TNNI3K;RBMXL1;DEDD;SDHC;FCGR2A;APOBEC4;PTGS2;CFHR1;CFHR4;NENF;RAB3GAP2;MIB2;MORN1;MMEL1;LRRC47;UBE4B;CELA2A;ZBTB17;WDTC1;TXLNA;FAM167B;OSCP1;GJA9;SLFNL1;ATP6V0B;B4GALT2;TMEM53;TESK2;TMEM69;TSPAN1;CYP4Z1;FOXE3;CYB5RL;SYDE2;ZNF644;RPL5;ARHGAP29;AMPD1;HIST2H2BE;HIST2H2AB;DPM3;OR10T2;OR10J3;CHIT1;BTG2;ACTA1;C1orf168;MYSM1;CHML;EXO1;MRPL33;NAT8B;FHL2;FBLN7;CCDC74A;GPR39;NXPH2;…
13	0	231	0	N/A	C8A;ASB17;ELTD1;ADAMTS4;NME7;DARS2;CFHR5;FMN2;AGRN;MRPL20;TNFRSF25;MASP2;SRM;MAD2L2;C1orf64;ARHGEF19;NBPF3;CNR2;CNKSR1;PIGV;FAM46B;TAF12;OPRD1;LAPTM5;KHDRBS1;ZMYM6;SFPQ;POU3F1;RIMS3;ERMAP;GLIS1;EVI5;FNDC7;ATXN7L2;AMIGO1;TRIM33;IGSF3;CD101;TRIM45;HSD3B2;SF3B4;APH1A;LCE1D;S100A5;SLC27A3;C1orf43;OR10K1;CADM3;TOR3A;SYT2;REN;PTGFR;SLC45A3;SLC26A9;PIGR;TAF1A;PGBD5;PVRL4;PFDN2;DPY30;RBM44;GREB1;TRIB2;ZN…
5	0	215	0	N/A	SGIP1;LRRC40;TYW3;EXTL2;OLFM3;DCAF6;FAM129A;CRB1;LPGAT1;ESRRG;RGS7;PLCH2;CCDC27;TAS1R1;DNAJC16;PLEKHM2;CLCNKB;LUZP1;GPN2;FCN3;SPOCD1;EIF3I;TMEM54;GRIK3;ZC3H12A;EPS15;BARHL2;C1orf146;CELSR2;CSDE1;SIKE1;NBPF10;POLR3C;MTMR11;CGN;DCST2;DCST1;LRRC52;CEP350;KIF21B;PHLDA3;ELF3;GPR37L1;PLEKHA6;TP53BP2;TMEM63A;COL11A1;SRGAP2;SYT14;INTS7;POLR1A;TFCP2L1;TPO;CAD;GALM;PLEK;DYSF;MRPL53;MAP4K4;SLC9A2;TGFBRAP1;B…
34	1	212	0.00471698	MYOD1;	GBP3;TBX19;RGL1;EDEM3;RGS18;SLC30A10;CDK11A;ICMT;PLEKHG5;CASP9;CROCC;TAS1R2;TMCO4;HNRNPR;RHCE;AHDC1;HPCAL4;TRIT1;ZNF684;TIE1;CYP4B1;CDCP2;CSF1;OVGP1;LRIG2;HAO2;PLEKHO1;PSMB4;LINGO4;SPRR4;GATAD2B;PMVK;HCN3;PKLR;KCNH1;PKDCC;EPB41L5;MEIS1;PCBP1;C2orf78;HK2;POU3F3;RGPD3;NMI;FKBP7;STK17B;HTR2B;OXSM;DYNC1LI1;STAC;SLC22A13;CCR8;VGLL3;ABI3BP;ALCAM;ZDHHC23;GPR156;ITGB5;ZNF148;OSBPL11;UROC1;MCM2;PODXL2;CPN…
6	4	211	0.0189573	BAP1;MEN1;CREBBP;STAT5B;	RC3H1;LAMB3;KIAA0907;MEX3A;MPZ;GPA33;FMO3;FMO2;TNR;DHX9;IVNS1ABP;CFH;KCNK2;SPATA17;ARID4B;CHRM3;MFN2;EIF4G3;ASAP3;GRHL3;MAP3K6;BAI2;DLGAP3;PPIE;PPCS;NASP;DHCR24;PRKAA2;CCDC18;KCND3;PTPN22;DENND2C;SPAG17;SV2A;C1orf54;SCNM1;ZNF687;SNX27;DENND4B;UBAP2L;ZBTB7B;ADAM15;OR6N2;NCSTN;OPTC;NVL;CD34;DISP1;HNRNPU;SLC1A4;MSTN;SNTG2;NT5C1B;IFT172;ATP6V1B1;MOGS;IL1F10;RAB3GAP1;SCN3A;CALCRL;BMPR2;TRIP12;SEMA4C;E…
24	3	207	0.0144928	FOXL2;KLF4;NTRK3;	APOA2;HSPA6;UAP1;GORAB;DNAJC11;MIIP;SPATA21;CLIC4;BSDC1;MFSD2A;DPH2;BEST4;ZYG11B;ATG4C;GFI1;MYBPHL;RAP1A;DCLRE1B;NHLH2;PEX11B;FCGR1A;GOLPH3L;LCE3A;LCE2B;LCE1F;LCE1E;S100A6;PYHIN1;PEX19;KIAA1614;LAD1;ACBD6;FCAMR;RPS7;COLEC11;ALLC;ODC1;EGR4;TPRKB;LONRF2;IL18RAP;PSD4;ARL6IP6;OSBPL6;CHRNG;LARS2;PCBP4;ASB14;SENP7;ACAA1;GORASP1;SNRK;ABHD6;STX19;IFT57;C3orf17;PARP9;H1FOO;FOXL2;RPUSD3;SYN2;DAZL;PARP3;SLC…
7	2	175	0.0114286	CSF3R;DAXX;	FPGT;BLZF1;PFKFB2;C4BPA;PRDM16;PTCHD2;ATP13A2;EYA3;CCDC28B;S100PBP;ZMYM1;CSF3R;RHBDL2;KCNQ4;KDM4A;SLC6A9;LRRC41;NRD1;YIPF1;DOCK7;HFM1;KCNC4;RBM15;KCNA2;DDX20;TXNIP;ANKRD35;TCHHL1;INTS3;CHRNB2;FCER1A;KIF14;CACNA1S;ATP2B4;HHIPL2;SEMA4A;ZBTB37;ZNF513;C2orf42;MPHOSPH10;SLC5A7;SULT1C4;NR4A2;ABCA12;FARSB;PSMD1;DIS3L2;ARL4C;C3orf35;PDE12;GRAMD1C;GOLGB1;IQCB1;CNTN6;LMCD1;BRPF1;HDAC11;ANKRD28;MAP4;P4HTM;A…
20	1	163	0.00613497	TSC2;	HOOK1;IL12RB2;ILDR2;IKBKE;ATAD3A;NOL9;ENO1;MTHFR;PDPN;PADI4;HP1BP3;EPHB2;TRIM63;IQCC;RBBP4;NT5C1A;SMAP2;EDN2;LRRC42;TM2D1;PGM1;PHTF1;TSPAN2;GPR89A;NBPF14;TMOD4;PI4KB;S100A8;AIM2;CYB5R1;PPFIA4;CNIH3;NUAK2;PLXNA2;SUSD4;SYT11;DUSP27;NRBP1;SPRED2;AAK1;ADD2;MCEE;PLEKHA3;ICA1L;TMEM198;UGT1A3;ZCWPW2;CX3CR1;VIPR1;C3orf38;TOMM70A;KIAA1524;ROPN1;C3orf22;DZIP1L;THUMPD3;PPARG;LTF;RBM5;ITIH3;KIF15;CCDC71;MRPL…
18	0	158	0	N/A	DEPDC1;PTGER3;LRRIQ3;MAEL;CD46;SLC30A1;PTPN14;SSU72;RNF207;PGD;EXOSC10;IGSF21;HTR6;CELA3B;GALE;PAFAH2;LIN28A;GMEB1;HMGB4;COL8A2;ECHDC2;LRP8;MRPL37;EPHX4;PRPF38B;S100A9;FAM189B;OR10K2;OR6N1;MDM4;MFSD4;IL19;PROX1;SNRPG;BOLA3;C2orf40;ZC3H6;PTPRN;GADL1;CNOT10;ZBTB47;HHLA2;MUC13;ABTB1;TMCC1;IRAK2;TMEM40;CCR3;TCTA;RYBP;PPP4R2;TRIM27;OR2W1;LEMD2;PACSIN1;SNRPC;FANCE;GLO1;IL6;VPS41;LGI3;DKK4;DENND4C;IFNA1…
15	0	133	0	N/A	SMG7;UCHL5;CFHR2;MAPKAPK2;C1orf116;ZNF695;HES4;TARDBP;KLHDC7A;SEPN1;RCC1;THRAP3;POMGNT1;DMRTA2;SSBP3;MTF2;PHGDH;RNF115;POGZ;RORC;CREB3L4;TPM3;DDX59;LAX1;LMNA;PBX1;DCTN1;SAP130;RRM2;MRPS5;IL18R1;AGAP1;TMEM37;SCTR;PLCD1;ZNF654;EPHA6;MORC1;BTLA;ALG1L;NUDT16;GRK7;PSMD2;ST6GAL1;BHLHE40;MKRN2;CAPN7;GMPPB;CACNA2D2;HIST1H2AK;ZBTB9;SCUBE3;TFEB;PEX6;TFEC;TAS2R5;MACC1;GTF2I;GIMAP5;LUC7L2;TAS2R40;ELAVL2;PLAA…
8	0	126	0	N/A	RNASEL;RNF2;RGS2;ASPM;IL10;TOMM20;SDF4;TNFRSF9;CDA;PINK1;ZBTB40;C1QB;TCEA3;EPB41;TSSK3;GJB4;SLC2A1;RPS8;PLK3;TOE1;OSBPL9;ZFYVE9;CC2D1B;GPSM2;GSTM4;WNT2B;TUFT1;KPRP;NUP210L;APCS;PIGM;LMOD1;ADORA1;C1orf95;TTC13;CASQ1;DCAF8;TTL;RAB6C;GALNT3;C2orf47;INO80D;ECEL1;MTX2;PLEKHM3;DPPA2;STXBP5L;FBXO40;SLC38A3;C3orf18;EIF4E3;DEPDC1B;NLN;RPL10A;MAD2L1BP;MUT;ALDH8A1;C6orf211;ASB15;AKR1B1;CHRNA2;LRRCC1;RLN2;PD…
40	1	126	0.00793651	MPL;	PIGK;FCRLA;RGS16;DTL;BPNT1;TFB2M;ACAP3;CLCNKA;PQLC2;PLA2G2A;RPL11;ZNF683;HPCA;HEYL;CCDC30;MPL;AKR1A1;TTC39A;SH3GLB1;DR1;PSMA5;SLC6A17;BCAS2;NGF;RFX5;MUC1;GCKR;MTHFD2;TMEM18;FBXO48;FBXO41;PROM2;IL1A;PRPF40A;CCDC150;NOP58;DNPEP;EPHA4;ITGA9;TMPRSS7;KIAA1407;GTF2E1;PARP15;ZNF589;FBXW12;CAMKV;HYAL3;ARHGEF3;NOTCH4;C6orf222;LRFN2;MCM3;RNGTT;DSE;TCP10L2;CTAGE9;PHACTR2;C1GALT1;DMTF1;CDKN2B;POLR1E;GADD45G;…
4	0	85	0	N/A	COL24A1;FMO4;FLVCR1;HEATR1;SCNN1D;DDI2;YARS;SNIP1;STIL;RNF11;ACOT11;GLMN;GPR61;KCNA10;CHIA;MAGI3;RSBN1;RUSC1;OR10R2;VANGL2;WDR26;GTF3C2;SUPT7L;C2orf49;AGPS;EIF2AK2;PRKD3;DLEC1;ADAMTS9;MAGI1;IGSF10;PCDHA7;PCDHA8;HSD17B8;ITPR3;FKBP5;NFIB;FREM1;DCAF10;PRUNE2;EPB41L4B;ZFP37;COL27A1;OR5R1;OR9G4;MARK2;PLCB3;CTTN;USP28;DSCAML1;DENND5A;EIF4G2;CKAP5;FOLH1;CCDC67;MTMR2;MMP12;ANO6;PRPF40B;LRTM2;CDCA3;NPFF;Z…
3	2	77	0.025974	CARD11;JAK3;	CR1;RPS6KC1;USH2A;EPRS;MARK1;CHD5;SLC45A1;KIF1B;PUM1;PTP4A2;KIAA1522;PTPRF;ZSWIM5;MOV10;TTF2;ANP32E;YY1AP1;COPA;LGR6;ADIPOR1;CDC42BPA;MIA3;PLD5;GPN1;ARHGAP25;RANBP2;NCKAP5;ARPP21;NKTR;IMPG2;RNF39;RNF5;CCND3;NFKBIE;TFAP2B;CNKSR3;TMEM181;WTAP;LPA;CARD11;HDAC9;ZAN;BTBD10;OR4C15;OR8H2;SYTL2;NOX4;EEA1;PIWIL1;STAB2;RNF10;LMO7;CLYBL;TLE3;TTC23;WDR72;HCN4;ITPRIPL2;ZNF689;RFWD3;KARS;SLC25A39;CACNA1G;ALOX1…
2	4	75	0.0533333	CBLB;PTCH1;NF1;DNM2;	PKN2;ADCY10;F5;PRG4;NADK;FBXO2;AADACL4;PADI1;UBR4;TINAGL1;SF3A3;MAST2;FAF1;BCAR3;AMPD2;SHE;MERTK;XIRP2;PDE11A;GTF3C3;SULT6B1;MAT2A;PTCD3;EOMES;SCN10A;CEP97;CBLB;PHLDB2;BOC;PLXND1;FANCD2;COL7A1;IP6K1;RIPK1;TRERF1;OR14J1;PKHD1;TMEM67;COL22A1;IFNA4;BAG1;IPPK;BICD2;PTCH1;MUC6;TPH1;OR5D18;OR5AS1;ABCC9;HCFC2;TMCC3;UBC;CLEC16A;SMG1;ACSM5;DPEP3;TOP3A;ALDH3A1;MYO18A;NF1;STARD3;KRT36;JUP;COL5A3;DNM2;ZNF626…
28	1	72	0.0138889	H3F3A;	RGS4;RCOR3;RBP7;UQCRHL;FAM76A;PHACTR4;IPP;GSTM2;SLC39A1;DAP3;H3F3A;TRIM67;RND3;C2orf69;MOGAT1;EPM2AIP1;EIF1B;ULK4;NR1I2;RAD18;PRSS45;CYB561D2;GRPEL1;LRIT3;OR2H2;ZNF318;CNTFR;ASPN;MUSK;HDHD3;SLC25A22;IGF2;OR52D1;SMPD1;PPFIBP2;RPS13;RAB3IL1;DIXDC1;C12orf54;DAZAP2;ALDH1L2;GALNT9;RAP2A;CUL4A;CSPG4;UNC45A;ITFG3;UMOD;GLIS2;IL4R;CORO1A;RLTPR;MPHOSPH6;ACSF3;ZNF778;PSMD11;CCL15;GABARAP;DDX52;KRT40;KRTAP3-…
42	1	70	0.0142857	CDC73;	WDR78;RABGAP1L;PLA2G4A;CDC73;IL24;TBCE;AURKAIP1;RER1;UTS2;CELA3A;SRRM1;DCDC2B;LCK;TRIM62;RAD54L;C1orf177;SLC22A15;SPRR2F;PGLYRP4;CKS1B;UCK2;IRF2BP2;HPCAL1;DNAJC10;NEK10;OXSR1;NFKBIZ;GAP43;RABL3;ARGFX;NPHP3;GABBR1;TJAP1;LRRC1;VLDLR;KCNV2;NIPSNAP3A;ARRB1;ME3;SLC36A4;ATF1;SLC11A2;SDS;LRRC43;SNX29;AQP8;SMPD3;BLMH;MRPL45;CSF3;KRT33A;SCRN2;DIRAS1;RAX2;ACER1;PRAM1;OR7E24;SLC44A2;DPY19L3;NUDT19;USF2;BCL2…
23	1	68	0.0147059	JAK2;	H6PD;MAN1C1;XKR8;ZBTB8A;HSD3B1;THEM4;ADAR;TRIM46;CD84;KLHL12;FBXO28;TRIM11;LHX4;COG2;TMEM163;TTC21B;INPP1;BARD1;DNER;AZI2;STT3B;ILDR1;MGLL;MRPL3;CRELD1;C3orf20;NISCH;MTRF1L;OPRM1;CDC37L1;JAK2;IL33;ADAMTSL1;VCP;ANKS6;PHRF1;MRPL17;HSPB2;CCDC34;MYBPC3;OR2AT4;MMP8;GRIN2B;GUCY2C;OVCH1;LRIG3;ANKS1B;RNFT2;THSD4;MESDC2;PDE8A;NAGPA;TMEM231;HAS3;TAT;GIT1;RAPGEFL1;KDM4B;C19orf52;UBA52;ZNF565;DPF1;PFKL;KRTAP…
37	0	68	0	N/A	NEGR1;SNX7;CFHR3;FBLIM1;RCC2;AKR7L;TMEM50A;KANK4;ALG6;SEP15;GSTM5;ITGA10;TIMM17A;ACBD3;PCSK9;KLHDC8A;EIF2B4;SERTAD2;SFXN5;TMEM182;NBEAL1;MYL1;SGPP2;FEZ2;FAHD2B;PRICKLE2;DPPA4;ABHD10;ATP6V1A;TRH;LRRC2;TMIE;KLHL18;TMF1;ZCCHC7;C9orf156;CCKBR;OR5D13;RBM4B;C11orf53;CLDN25;BDNF;ACP2;ZNF740;NFE2;FAM101A;RAN;PCNX;TMED8;CD276;CHRNB4;IQCH;CSK;SBK1;SULT1A2;KRTAP9-4;CNTNAP1;C1QL1;SNF8;PHOSPHO1;ZNF676;ZNF790;…
14	2	67	0.0298507	NFE2L2;STAG2;	LHX8;TTLL7;PPOX;NID1;ZP4;TMEM82;PODN;WDR3;OR10X1;PIK3C2B;PXDN;ETAA1;REV1;SLC9A4;ANAPC1;SCN9A;NFE2L2;SH3BP4;TRAK1;CADM2;RPL24;ARHGAP31;CASR;KPNA1;ADCY5;MYLK;HEG1;EDEM1;HRH1;FBLN2;GRM2;RNF168;ACOX3;GC;ARID1B;IGF2R;TRIM56;TAS2R16;CPA2;GLDC;UBAP2;RUSC2;WNK2;ABCA1;KRTAP5-5;OR5T1;GANAB;HRASLS5;FBXO3;EXT2;TMEM132A;RNF169;GRM5;FAT3;PANX1;C12orf4;ALX1;GPR133;TLCD1;SSH2;CDK12;ZNF536;ZFP14;SLC32A1;SALL4;WDR…
12	4	64	0.0625	ATP1A1;FGFR3;SRC;GNAS;	RERE;TNFRSF8;PRDM2;CLSPN;MAP7D1;IPO13;DMBX1;CYP4A11;CYP4A22;RPAP2;FAM102B;GNAI3;ATP1A1;KCNN3;FLAD1;PTH1R;CNTN3;NGLY1;TRANK1;VILL;PTPRG;KIAA2018;PDIA5;LRRN1;SRGAP3;NUP210;TACC3;FGFR3;UTRN;AKAP12;RAB11FIP1;RUNX1T1;MPDZ;SNX30;PNPLA7;MUC5B;INSC;OR8H1;PPP2R1B;SIDT2;NELL1;EED;ATF7;MYF5;C16orf62;KIAA0556;VAT1L;EFCAB5;SRCIN1;CDC6;DNAJC7;ZNF93;ZNF208;ZNF681;ZNF607;CATSPERG;ZNF780A;SRC;PPP1R16B;CEBPB;GNAS;…
19	0	61	0	N/A	SERPINC1;GNG4;NPHP4;ACOT7;FBXO42;RCAN3;CD164L2;HDAC1;COL9A2;FOXJ3;HYI;UQCRH;GSTM3;AHCYL1;HAX1;FAM78B;ABL2;IER5;C2orf48;SLC30A3;PPP3R1;PCYOX1;CBWD2;SPAG16;PDCD6IP;HCLS1;GNMT;RSPH9;DMRTA1;B4GALT1;CCL21;GRHPR;CNTNAP3;CKS2;SEMA4D;CLIC3;NDOR1;TALDO1;UBQLNL;OR52B6;OR52B2;PSMA1;CARNS1;LRRC4C;CCDC83;NDUFA12;MMP17;SCYL2;SART3;TMC5;DCTN5;ZDHHC1;MMP28;PPP1R1B;ORMDL3;GHDC;ZNF20;NDUFA13;WDR88;PANX2;ARSA;
1	6	56	0.107143	SPEN;ARID1A;ATM;ERBB2;SMARCA4;EP300;	LRRC7;HMCN1;TPR;LYST;RYR2;VPS13D;SPEN;HSPG2;MYOM3;ARID1A;CSMD2;MACF1;PTCH2;TCHH;HRNR;FLG;FLG2;ASH1L;SPTA1;OBSCN;LRP1B;BAZ2B;NEB;SCN1A;TTN;DNAH7;APOB;CCDC88A;KALRN;COL6A6;PSMB9;TDRD6;ABCA13;MUC17;PTPRD;MLLT3;FBXO10;AHNAK;ATM;DMXL2;ACAN;DNAH3;TNRC6A;NCOR1;ZNF624;ERBB2;MUC16;SMARCA4;SIPA1L3;RYR1;PRX;DOT1L;ZNF358;EP300;TCF20;SELO;
9	1	53	0.0188679	CDH1;	USP21;KCTD3;ACTN2;CAMTA1;CASZ1;TNFRSF1B;PLA2G2E;FGR;PTPRU;KIAA0754;EBNA1BP2;PTGFRN;NOTCH2NL;CRTC2;KDM5B;PARP1;SP140;SP100;RPL31;GCC2;IL1B;CDK15;OXTR;EAF1;RNF123;ZNF777;VIPR2;ACTB;DAGLB;RFX3;SLC28A3;CDHR5;INTS5;CCDC87;LRFN4;GSTP1;PPFIA1;DPY19L2;TMEM5;ERP29;RPH3A;TBX5;KSR2;DUOX1;TARSL2;RABEP2;ATP6V0D1;CDH1;SHD;KEAP1;MAST3;ZNF529;PLEKHG2;
11	0	53	0	N/A	CENPF;MTR;C1orf86;PER3;ARHGEF10L;EPHA8;EXTL1;MANEAL;MTF1;RNF220;HECTD3;CACHD1;KIAA1324;SEC22B;ANKRD34A;RPTN;KRTCAP2;ALDH9A1;NAV1;GMPPA;GIGYF2;GRM7;TDGF1;DCK;TLL1;BTNL2;GTPBP2;RGS22;PPP1R16A;KIAA1161;VPS13A;TBC1D2;BSPRY;SSNA1;RNF208;OR4A16;PRG2;OR5M8;TBC1D10C;PAAF1;GPR83;BTBD11;KDM2B;TMOD2;ARNT2;ANPEP;IGF1R;SLC13A2;SLFN12L;GGNBP2;MED24;HDGFRP2;TSHZ3;
16	1	53	0.0188679	TRAF7;	GNB1;PLOD1;MRTO4;KIAA0319L;GNL2;PBXIP1;OR6K6;LBR;TP53I3;CEBPZ;STAM2;OSGEPL1;FZD7;WDR48;HESX1;OR5H15;CD200;IL5RA;SGOL1;FAM19A4;RING1;PPARD;SLC35B2;HCRTR2;RAD54B;NUDCD1;GLIS3;APBA1;OR5L1;OR10AG1;OR8K3;GPR137;PRSS23;PDGFD;PSMC1;RCOR1;SIN3A;TBC1D2B;KIAA1024;FBXL22;FAM96A;SPSB3;TRAF7;PALB2;NOB1;FSD1;GPR108;TST;JOSD1;SREBF2;NDUFA6;CYP2D6;MIOX;
10	0	49	0	N/A	KCNT2;WDR64;EPHA2;KDM1A;YTHDF2;CAP1;RLF;ZCCHC11;ABCA4;AKNAD1;HIPK1;GBA;OR6Y1;EMILIN1;EMX1;NPAS2;GPR45;RGPD4;R3HDM1;SCN2A;COL5A2;CPS1;OSBPL10;TRIM71;CCDC13;ATXN7;RUVBL1;DNAJC13;COL11A2;VPS52;CDKN1A;B3GAT2;ZDHHC14;MAP3K4;GABBR2;RNF20;KCNA4;RTN4RL2;OR56B4;DNHD1;SHANK2;IL10RA;INPPL1;MYO7A;PER1;OSBPL7;KIAA1683;GRAMD1A;SPTBN4;
36	0	49	0	N/A	MXRA8;SLC2A5;CLCN6;ZMYND12;SARS;SORT1;WNT3A;KIAA1804;TBC1D8;ASNSD1;ANKAR;CHRND;SYNPR;CHCHD6;RLN1;FRMPD1;ZBTB43;SIGIRR;TRIM6-TRIM34;OR5T3;OR8J1;RCOR2;KLC2;TCN1;FOLR3;DENR;HIP1R;PITPNM2;CORO7;COG7;SULT1A1;SEPT1;MBTPS1;KCNG4;CCDC144A;RNF112;ULK2;KRT35;ARL4D;UBTF;TICAM1;VAV1;GGN;RNF114;RTEL1;H1F0;PMM1;PRR5-ARHGAP8;MAPK8IP2;
25	1	49	0.0204082	BIRC3;	ZBTB48;THAP3;TMEM57;SLC9A1;BTF3L4;MAN1A2;PTPN7;LAMC1;SLC41A1;MYT1L;STAMBP;CCDC142;ZNF385B;NCKAP1;GBE1;TFG;IGSF11;RAF1;RAB5A;SMARCC1;SLC22A7;TINAG;ZBTB5;AUH;SMC2;MYPN;VPS26A;TOLLIP;TUT1;CD3E;NAALAD2;BIRC3;IRAK3;CAPS2;ZNF710;CIB1;LRRC28;CIITA;CDR2;HBA2;TPSAB1;GLP2R;TAOK1;MYO1D;TBKBP1;RGL3;ZNF146;ZNF793;CAPN12;
39	0	47	0	N/A	CCNL2;SLC25A33;PADI3;PAQR7;WASF2;PTAFR;CCDC24;OTUD7B;ST6GAL2;WDR75;TTC21A;PXK;TBC1D5;SPATA12;SHQ1;SERINC5;TNFAIP8;IL17B;TLX3;TREM2;TAF8;ABCC10;SPATS1;DEFA5;MTMR9;PTAR1;ZNF510;BAAT;PGAP2;LUZP2;MPEG1;B3GNT6;IL16;SYNM;ZSCAN10;IL21R;FAM57A;RNMTL1;PLD2;CHRNE;ENO3;PLIN4;PNPLA6;MAP1S;KLHL26;LPAR2;LTBP4;
31	0	46	0	N/A	DNAJB4;TATDN3;GPR157;CTNNBIP1;E2F2;ANGPTL3;TAF13;EPS8L3;IPO9;PDCL3;SH3RF3;SS18L2;CCDC54;FSTL1;RAB6B;ESYT3;OGG1;TIMP4;GXYLT2;PDE6A;B4GALT7;HLA-DRA;TULP1;IFT74;OSTF1;MRPL23;ZNF195;TMEM179B;TCP11L1;ATG16L2;PLEKHH1;RGS6;CYP11A1;OR4F15;OR2C1;CLUAP1;HSD17B2;CDT1;TRAPPC2L;CELF5;U2AF1L4;THOP1;AES;CCDC134;LMF2;SCO2;
43	0	35	0	N/A	NIPAL3;TEKT2;ITGB3BP;NAGK;CHCHD5;DARS;NEUROD1;PLCXD2;EAF2;NCKIPSD;PDZRN3;CXCL14;ANXA6;HIST1H2BO;AGER;PBX2;NXPH1;NSUN5;FASTK;DNAI1;NR4A3;SUSD1;ENTPD8;LETMD1;LGR5;CUX2;CCDC60;GCOM1;RHCG;ZNF500;NFATC3;SLC7A6;FOXF1;RRP1;ICOSLG;
35	0	26	0	N/A	DFFA;RAB3B;DRAM2;FAM46C;FDPS;CD1E;CLEC4F;THNSL2;RBM45;CERKL;CCDC140;ALPPL2;CNTN4;RBM6;ZKSCAN4;TAP2;CSTF3;ZDHHC5;DAK;USP47;PRDM11;MLLT1;SLC5A5;ZNF599;KCNK6;PLD3;
38	0	24	0	N/A	ZRANB2;LPPR5;ECE1;UROD;DIO1;CD58;LYSMD1;LCE1C;OR10Z1;FAM20B;PSEN2;C1orf35;DNAJA1;MRPL41;CASKIN1;PDPK1;SPNS1;FA2H;SCN1B;LRFN1;SETD4;AIRE;CSNK1E;TTLL12;
33	0	18	0	N/A	CRYZ;LAMC2;PPP2R5A;AQP10;NUP133;FAM110C;DNAJB2;OR51Q1;COX8A;GALNT4;AMDHD1;DYX1C1;AP3S2;CHP2;LAT;HNRNPM;PGPEP1;SELV;
26	0	14	0	N/A	ZBTB41;GPATCH2;PRKCZ;LSM10;RPRD2;ATG7;PRKAR2A;OGN;C9orf43;SAA4;ALDH3B1;TRIP10;OR7D2;PAF1;
49	0	13	0	N/A	MFAP2;SYTL1;STX12;AK2;PIAS3;CD1B;RPL32;RASSF1;MITF;DUSP6;GATC;CCPG1;TEX9;
27	0	11	0	N/A	TTLL10;RAB42;SLC16A1;PPP1R15B;HNRNPK;FBP1;LACTB;HDDC3;MARCH2;ZNF559;ZNF781;
30	0	11	0	N/A	SLC35D1;NDUFS2;MEGF6;SH2D5;RNASEH1;FRZB;MFSD6;CDCP1;RBM15B;NAT10;DAGLA;
32	0	11	0	N/A	VWA1;INPP5B;HIVEP3;PYGO2;ACOX2;MYH15;ITPR1;IFRD2;SEMA3G;TSKU;AMOTL1;
45	0	8	0	N/A	TRNAU1AP;IVL;FOXJ2;NECAP1;PPIB;SEC11A;TIMP3;CSF2RB;
54	0	5	0	N/A	MURC;RNF183;LMX1B;FUT3;TSPAN16;
48	0	5	0	N/A	SH3YL1;C1D;TTC30B;ZNF311;OPN5;
56	0	4	0	N/A	DCLK3;ACAD9;PTPRR;TSPAN8;
59	0	4	0	N/A	STIM2;GABRA2;ZNF266;ZNF260;
46	0	4	0	N/A	ERRFI1;LDLRAD2;KLF15;RPN1;
55	0	4	0	N/A	GALT;XPA;OR5T2;ZBTB16;
44	0	2	0	N/A	AP2A2;BRSK2;
41	0	2	0	N/A	BOLA1;MNDA;
51	0	2	0	N/A	SLFN11;KRT38;
53	0	2	0	N/A	TMEM167B;OLFML3;
50	0	2	0	N/A	TATDN2;GPR62;

## Sheet: BLCA_HiC
Class	numDriver	numGene	Percentage	DriverList	GeneList
227	7	740	0.00945946	SPEN;ARID1A;CSF3R;ATP1A1;RPL5;H3F3A;MPL;	VPS13D;SPEN;HSPG2;MYOM3;ARID1A;CSMD2;MACF1;PTCH2;TCHH;HRNR;FLG;FLG2;ASH1L;SPTA1;OBSCN;NADK;FBXO2;AADACL4;PADI1;UBR4;TINAGL1;SF3A3;MAST2;FAF1;BCAR3;AMPD2;SHE;CHD5;SLC45A1;KIF1B;PUM1;PTP4A2;KIAA1522;PTPRF;ZSWIM5;MOV10;TTF2;ANP32E;YY1AP1;COPA;LGR6;ADIPOR1;CDC42BPA;SCNN1D;DDI2;YARS;SNIP1;STIL;RNF11;ACOT11;GLMN;GPR61;KCNA10;CHIA;MAGI3;RSBN1;RUSC1;OR10R2;VANGL2;WDR26;PLCH2;CCDC27;TAS1R1;DNAJC16;PLEKHM2…
925	3	326	0.00920245	SMARCA4;DNM2;JAK3;	MUC16;SMARCA4;SIPA1L3;RYR1;PRX;COL5A3;DNM2;ZNF626;ACTN4;FCGBP;ATP8B3;UBXN6;JAK3;ARHGAP33;SAMD4B;LGALS13;ADAMTS10;GATAD2A;ZNF493;SLC7A9;HCST;TIMM44;ANGPTL4;MYO1F;ILF3;ACP5;ZNF441;ZNF878;ZNF844;ZNF563;NCAN;ZNF91;LSR;ZFP82;ZNF569;SUPT5H;DLL3;REXO1;ZFR2;MPND;ZNF846;ZNF799;IL12RB1;UPF1;ZNF99;ATP4A;APLP1;ZNF829;MAP4K1;NFKBIB;PLIN3;DENND1C;C3;CD209;ZNF700;FCHO1;COMP;CILP2;ZNF253;ZNF429;ZNF257;ZNF492;ZNF…
336	4	280	0.0142857	PTCH1;CDKN2A;JAK2;KLF4;	PTPRD;MLLT3;FBXO10;IFNA4;BAG1;IPPK;BICD2;PTCH1;NFIB;FREM1;DCAF10;PRUNE2;EPB41L4B;ZFP37;COL27A1;BNC2;TAF1L;RGP1;GNE;SMC5;FAM120A;STX17;LPPR1;GRIN3A;ZNF462;PTPN3;FKBP15;MAN1B1;GRIN1;KIAA2026;CNTLN;PLIN2;TOPORS;NOL6;PIGO;TJP2;TRPM6;TLE1;DAPK1;ALG2;CTNNAL1;KIAA0368;ANAPC2;EHMT1;PSIP1;RPS6;TRPM3;RLN2;PDCD1LG2;FAM122A;RORB;C9orf64;SPTLC1;CYLC2;ACTL7B;AKNA;C9orf142;UAP1L1;RFX3;SLC28A3;GABBR2;RNF20;KIAA1…
300	3	250	0.012	ATM;HRAS;MYOD1;	AHNAK;ATM;MUC6;TPH1;OR5D18;OR5AS1;BTBD10;OR4C15;OR8H2;OR5R1;OR9G4;MARK2;PLCB3;CTTN;USP28;DSCAML1;MUC2;SYT8;DCHS1;FAR1;OR5L2;OR8H3;OR8J3;FADS1;METTL12;TAF6L;STX5;CPT1A;KBTBD3;TRPM5;ZBTB3;NXF1;DPP3;PPP1CA;PITPNM1;SUV420H1;GRIA4;MRGPRE;OR51B6;PIK3C2A;SLC22A8;SPTBN2;KDM2A;SSH3;GPR152;OR52W1;RRP8;ST5;OR4C16;SCGB1D1;SCGB2A1;UBXN1;CADM1;TAGLN;CDHR5;INTS5;CCDC87;LRFN4;GSTP1;PPFIA1;OR56B4;DNHD1;SHANK2;IL1…
145	2	232	0.00862069	CBLB;FOXL2;	KALRN;COL6A6;EOMES;SCN10A;CEP97;CBLB;PHLDB2;BOC;PLXND1;ARPP21;NKTR;IMPG2;DLEC1;ADAMTS9;MAGI1;IGSF10;SLC4A7;FBXL2;XYLB;PROS1;ZBTB11;TRAT1;ZBTB20;SEMA5B;CCDC37;ZXDC;EEFSEC;ACPP;GLB1;SCN11A;XIRP1;CYP8B1;CADPS;ARL13B;SIDT1;PARP14;PLXNA1;IFT122;C3orf35;PDE12;GRAMD1C;GOLGB1;IQCB1;DPPA2;STXBP5L;FBXO40;OSBPL10;TRIM71;CCDC13;ATXN7;RUVBL1;DNAJC13;NGLY1;TRANK1;VILL;PTPRG;KIAA2018;PDIA5;ZNF620;ST3GAL6;DZIP3;…
213	1	227	0.00440529	NFE2L2;	NEB;SCN1A;TTN;DNAH7;MERTK;XIRP2;PDE11A;GTF3C3;GPN1;ARHGAP25;RANBP2;NCKAP5;GTF3C2;SUPT7L;C2orf49;AGPS;TPO;CAD;GALM;PLEK;DYSF;MRPL53;MAP4K4;SLC9A2;TGFBRAP1;BUB1;ITGA4;SNTG2;NT5C1B;IFT172;ATP6V1B1;MOGS;IL1F10;RAB3GAP1;SCN3A;CALCRL;BMPR2;TRIP12;ZNF513;C2orf42;MPHOSPH10;SLC5A7;SULT1C4;NR4A2;ABCA12;FARSB;PSMD1;DIS3L2;ARL4C;TTL;RAB6C;GALNT3;C2orf47;INO80D;ECEL1;RPL31;GCC2;IL1B;CDK15;EMILIN1;EMX1;NPAS2;G…
499	3	178	0.0168539	ERBB2;NF1;STAT5B;	NCOR1;ZNF624;ERBB2;TOP3A;ALDH3A1;MYO18A;NF1;STARD3;KRT36;JUP;ALOX15;ZNF232;KCNH4;IKZF3;KRT15;TUBG2;LRRC46;FAM83G;NLK;ACLY;ANKFY1;MYH4;PHF12;CORO6;ACACA;KRT39;KRTAP1-5;TTC25;STAT5B;USP6;KRBA2;TOM1L2;TMEM97;PIGS;ATAD5;UNC45B;GAS2L2;SYNRG;MLLT6;PTRF;COASY;HEXIM1;TIAF1;ANKRD13B;STAC2;TUBG1;DCAKD;PER1;OSBPL7;SLC13A2;SLFN12L;GGNBP2;MED24;EFCAB5;SRCIN1;CDC6;DNAJC7;ITGAE;SLC47A2;FOXN1;KRTAP9-8;KRT37;TLCD…
147	1	175	0.00571429	BAP1;	FANCD2;COL7A1;IP6K1;CHL1;SLC6A1;CAND2;KCNH8;EFHB;PLXNB1;AMIGO3;MST1R;GNAT1;STAB1;PRKCD;CCDC66;ATP2B2;FGD5;PLCL2;ZNF385D;CCR5;IP6K2;WDR6;MAPKAPK3;DOCK3;VPRBP;BAP1;CNTN6;LMCD1;BRPF1;HDAC11;ANKRD28;MAP4;P4HTM;APEH;DNAH1;DCP1A;SLC38A3;C3orf18;EIF4E3;OXTR;EAF1;RNF123;GRM7;TDGF1;LRRN1;SRGAP3;NUP210;TTLL3;PRRT3;VGLL4;SLC6A20;SCAP;NEK4;ITIH1;ITIH4;UBA3;EDEM1;HRH1;FBLN2;GRM2;RNF168;BHLHE40;MKRN2;CAPN7;GMP…
225	1	167	0.00598802	CDC73;	LRRC7;HMCN1;TPR;LYST;RYR2;PKN2;ADCY10;F5;PRG4;CR1;RPS6KC1;USH2A;EPRS;MARK1;COL24A1;FMO4;FLVCR1;HEATR1;SGIP1;LRRC40;TYW3;EXTL2;OLFM3;DCAF6;FAM129A;CRB1;LPGAT1;ESRRG;RGS7;MPZ;GPA33;FMO3;FMO2;TNR;DHX9;IVNS1ABP;CFH;KCNK2;SPATA17;ARID4B;CHRM3;FPGT;BLZF1;PFKFB2;C4BPA;RNASEL;RNF2;RGS2;ASPM;IL10;TOMM20;USP21;KCTD3;ACTN2;KCNT2;WDR64;CENPF;MTR;C8A;ASB17;ELTD1;ADAMTS4;NME7;DARS2;CFHR5;FMN2;LHX8;TTLL7;PPOX;N…
251	4	158	0.0253165	CREBBP;CDH1;TRAF7;TSC2;	MARCH4;RNF25;DNAH3;TNRC6A;CLEC16A;SMG1;ACSM5;DPEP3;ITPRIPL2;ZNF689;RFWD3;KARS;RNPS1;ZKSCAN2;NSMCE1;ACD;ZNF205;ZNF263;NMRAL1;ABCC1;CLN3;ATXN2L;SH2B1;CREBBP;TXNDC11;USP31;GGA2;ATP2A1;MAPK3;COG8;KLHDC4;TBC1D24;ZNF200;C16orf71;USP7;XYLT1;POLR3E;RBBP6;GTF3C1;ZNF768;FAM65A;SLC12A4;ADAMTS18;ZCCHC14;IL32;C16orf89;DPEP2;NIP7;RABEP2;ATP6V0D1;CDH1;C16orf62;KIAA0556;VAT1L;LUC7L;HCFC1R1;ZNF597;SCNN1G;CACNG3;Z…
166	1	156	0.00641026	DAXX;	PSMB9;TDRD6;RNF39;RNF5;CCND3;NFKBIE;TFAP2B;HSD17B8;ITPR3;FKBP5;ZKSCAN3;MDGA1;DNAH8;CUL7;TMEM63B;RANBP9;NUP153;PGBD1;PHF1;KIF6;PPP2R5D;XPO5;GSTA5;HMGCLL1;OR2B6;HLA-A;DAXX;ANKS1A;GPR110;RPL10A;MAD2L1BP;MUT;COL11A2;VPS52;CDKN1A;B3GAT2;BTNL2;GTPBP2;ZNF165;PPP1R11;C6orf106;DAAM2;TBCC;POLH;TCTE1;PAQR8;DDX43;MTO1;PHIP;HIST1H2AK;ZBTB9;SCUBE3;TFEB;PEX6;RING1;PPARD;SLC35B2;HCRTR2;HIST1H4H;SYNGAP1;DEF6;BTBD…
282	1	123	0.00813008	EP300;	EP300;TCF20;SELO;WBP2NL;CELSR1;PLXNB2;ENTHD1;ACO2;PKDREJ;MYH9;MEI1;SLC5A1;APOL5;TNRC6B;WNT7B;MAPK11;C22orf24;LARGE;APOL1;L3MBTL2;PARVB;GTSE1;TMPRSS6;TAB1;RIBC2;PIM3;GGA1;ARFGAP3;EFCAB6;FOXRED2;IL2RB;MICALL1;MKL1;MLC1;SBF1;CHKB;DRG1;APOL4;APOL2;GTPBP1;XRCC6;LDOC1L;ADM2;TST;JOSD1;SREBF2;NDUFA6;CYP2D6;MIOX;APOBEC3D;TRABD;CPT1B;TOM1;NCF4;ZC3H7B;SCUBE1;PANX2;ARSA;SYNGR1;TTLL1;ZBED4;DEPDC5;ISX;GALR3;AT…
388	1	98	0.0102041	NTRK3;	WDR72;HCN4;CSNK1G1;SPESP1;ISLR2;MPI;PTPN9;SCAPER;SMAD3;ALPK3;BNC1;IQGAP1;DUOX1;TARSL2;TMOD2;ARNT2;ANPEP;IGF1R;GLCE;NEO1;DNAJA4;ADAMTS7;AGBL1;MAN2A2;SV2B;ZNF280D;FAH;KIF7;MEF2A;SIN3A;TBC1D2B;KIAA1024;PLEKHO2;ZNF774;ST8SIA2;SHC4;LINGO1;MORF4L1;CEP152;AQP9;CHSY1;PIF1;STOML1;NGRN;C15orf32;SHF;KIAA0101;HMG20A;THSD4;MESDC2;PDE8A;TRPM7;CA12;TRIP4;RBPMS2;AAGAB;TBC1D21;ISLR;ACSBG1;MTHFS;NTRK3;WDR93;PRC1;M…
121	0	90	0	N/A	TMCC3;UBC;EEA1;PIWIL1;LRTM2;CDCA3;NPFF;ZFC3H1;NAV3;HAL;GCN1L1;TMEM132B;A2ML1;POU6F1;C12orf74;ACSS3;LRRIQ1;NTS;C12orf50;ATP2B1;GLIPR1;SLC6A15;ATF7;MYF5;BCDIN3D;HOXC11;GLIPR1L1;NAP1L1;CEP290;NUDT4;SLC41A2;RIMBP2;C12orf4;ALX1;GPR133;TMTC3;USP44;HMGA2;CPSF6;TBC1D15;PAWR;TCTN2;NDUFA12;MMP17;E2F7;TMTC2;NTN4;CLEC4A;LYZ;TPH2;GLIPR1L2;BBS10;PLEKHG7;METAP2;MFAP5;RIMKLB;VEZT;CCDC53;ATP6V0A2;RAD51AP1;A2M;AMH…
122	0	82	0	N/A	LRP1B;BAZ2B;STAB2;RNF10;ACAD10;DTX1;FBXO21;COQ5;C12orf43;KNTC1;ERP29;RPH3A;TBX5;KSR2;BTBD11;KDM2B;NEDD1;RASAL1;CCDC63;ATXN2;ABCB9;TCHP;DDX54;LHX5;FBXW8;SCYL2;SART3;FOXN4;BRAP;TRAFD1;IQCD;RBM19;C12orf49;RNF34;MORN3;CCDC62;PRDM4;MYL2;RPL6;VPS33A;ANKS1B;RNFT2;TMPO;SDSL;GAS2L3;GLTP;RAD9B;TBX3;RIC8B;OAS2;P2RX7;DENR;HIP1R;PITPNM2;ALKBH2;GIT2;TCTN1;SDS;LRRC43;CUX2;CCDC60;JAG1;ACSS1;ZNF337;CST9L;MYLK2;FL…
302	0	77	0	N/A	DENND5A;EIF4G2;CKAP5;FOLH1;MUC15;CCDC73;DEPDC7;HIPK3;CAT;DDB2;SBF2;OR9Q1;CD5;NUP98;MRGPRX2;QSER1;OR51G2;OR6Q1;FBXO3;EXT2;TMEM132A;CSRP3;CLP1;TMX2;OR4B1;CNTF;GIF;CAPRIN1;RAG1;API5;STX3;SLC17A6;PRRG4;SLC1A2;MADD;AGBL2;OR4X1;GLYAT;MRPL16;MS4A4A;SLC15A3;DCDC1;ZNF408;CCDC34;MYBPC3;OR51G1;MRGPRX1;E2F8;ARFGAP2;SLC39A13;PTPMT1;OR9Q2;KIF18A;TRAF6;PSMC3;OR5AN1;NAT10;DAGLA;ZNF143;SPTY2D1;DBX1;ABTB2;ACCSL;C1…
303	1	74	0.0135135	BIRC3;	CCDC67;MTMR2;MMP12;CD6;MOGAT2;KIAA1377;YAP1;MMP20;PRKRIR;C11orf30;GDPD4;HEPHL1;KDM4D;JRKL;LDLRAD3;C11orf73;TMEM123;INPPL1;MYO7A;NELL1;EED;FOLR2;OMP;MMP3;RNF169;GRM5;FAT3;PANX1;P2RY2;PGR;PRSS23;PDGFD;IGSF22;ANO5;DNAJB13;CNTN5;FANCF;TRIM44;STARD10;LRRC4C;CCDC83;CHRNA10;LMO2;FZD4;UBTFL1;PIWIL4;FJX1;SESN3;MMP10;DDI1;OR2AT4;MMP8;NAALAD2;BIRC3;DLG2;MTNR1B;TRPC6;TCP11L1;ATG16L2;TSKU;AMOTL1;GAS2;XRRA1;PG…
230	0	62	0	N/A	MIA3;PLD5;COL11A1;SRGAP2;SYT14;INTS7;CD34;DISP1;HNRNPU;PTGFR;SLC45A3;SLC26A9;PIGR;TAF1A;PGBD5;C1orf168;MYSM1;CHML;EXO1;MDM4;MFSD4;IL19;PROX1;NUAK2;PLXNA2;SUSD4;NR5A2;C1orf131;LHX4;COG2;ACBD6;FCAMR;LAMC1;SLC41A1;DNAJC6;IL23R;SSX2IP;PCSK9;KLHDC8A;APOB;CCDC88A;SULT6B1;MAT2A;PTCD3;EIF2AK2;PRKD3;ITSN2;VIT;ARID5A;SEMA4C;EN1;SFTPB;DBI;LRPPRC;IMMT;ANKRD36B;FEZ2;FAHD2B;ADAM19;KCNIP1;RAD54B;NUDCD1;
127	1	47	0.0212766	GNAS;	CTNNBL1;NFATC2;TSHZ2;ARFGAP1;ZHX3;EMILIN3;SPO11;NDRG3;RALGAPB;PCK1;CEBPB;GNAS;SLC32A1;SALL4;DLGAP4;ATP9A;R3HDML;KCNK15;PPP1R3D;TCFL5;UCKL1;TMEM189-UBE2V1;BCAS4;TCEA2;ZNF341;RBM39;STX16;PHACTR3;COL9A3;OPRL1;KIAA1755;APCDD1L;YWHAB;CDH26;TNFRSF6B;BPI;MOCS3;KCNG1;CTCFL;RNF114;RTEL1;RPRD1B;MAFB;TTPAL;ZFP64;MC3R;RGS19;
254	0	36	0	N/A	MTX2;PLEKHM3;CDH9;GABRB2;PPP2R2B;STK32A;ATP2C2;ANKRD11;PLCG2;CDH13;TUBB3;MLYCD;SPATA2L;CMIP;RPL13;NECAB2;FANCA;KLHL36;CRISPLD2;SPIRE2;C16orf46;SLC38A8;MPHOSPH6;ACSF3;ZNF778;SDR42E1;CBFA2T3;HSD17B2;CDT1;TRAPPC2L;FLYWCH1;ZDHHC7;SPG7;DPEP1;MBTPS1;KCNG4;
1	0	35	0	N/A	GNB3;AQP6;GPR180;TMCO3;DMXL2;ACAN;TLE3;TTC23;SECISBP2L;RAB8B;EFTUD1;PYGO1;PPCDC;MFGE8;GLDN;PIGB;CYP1A2;FES;RGMA;AP3B2;SH3GL3;OR4F6;PDIA3;TNFAIP8L3;CRABP1;ISG20;BCL2L10;SLTM;GCOM1;AMDHD2;COG4;SREBF1;DRG2;PSMD11;CCL15;
500	1	34	0.0294118	BRCA1;	NBR1;C17orf53;MPP3;DLX3;RUNDC1;ETV4;DBF4B;WNK4;NXPH3;BRCA1;GNGT2;SLC35B1;DLX4;BECN1;HDAC5;ITGA3;DHX8;IGF2BP1;SPOP;CD300LG;SLC4A1;HOXB13;G6PC;VAT1;B4GALNT2;ZNF652;MPP2;CALCOCO2;ATP5G1;PHB;ARL4D;UBTF;SNF8;PHOSPHO1;
173	0	33	0	N/A	SLC25A36;COMMD2;QRFPR;NPY1R;CNKSR3;TMEM181;WTAP;LPA;ALDH8A1;C6orf211;ZDHHC14;MAP3K4;UTRN;AKAP12;ARID1B;IGF2R;TCF21;SYNJ2;PARK2;QKI;TIAM2;TFB1M;TCP1;RMND1;MYCT1;PDE10A;MTRF1L;OPRM1;ATXN1;SLC2A12;ZBTB2;SNX9;TAGAP;
181	1	32	0.03125	CARD11;	ABCA13;MUC17;CARD11;HDAC9;ZAN;FZD9;WBSCR22;EPHB4;ACHE;TRIM56;TAS2R16;CPA2;MACC1;GTF2I;GIMAP5;TRIM50;CPA4;CNOT4;GIMAP1;IQCE;VWC2;TRIP6;NUB1;PCOLCE;IMMP2L;COL28A1;LANCL2;C1GALT1;DMTF1;NXPH1;NSUN5;FASTK;
307	0	24	0	N/A	SYTL2;NOX4;PCF11;CASP5;GUCY1A2;EXPH5;AQP11;DDX10;PAAF1;GPR83;RSF1;CARD17;ANKRD42;CREBZF;CASP4;KDELC2;FOLH1B;CASP1;UCP3;PPME1;INTS4;CCDC89;RAB38;DLAT;
239	0	23	0	N/A	TRPM2;COL18A1;KRTAP10-3;KRTAP10-4;KRTAP12-3;CHAF1B;PWP2;C21orf2;POFUT2;KRTAP10-10;ADARB1;PFKL;KRTAP10-7;AGPAT3;LRRC3;COL6A2;SETD4;AIRE;PKNOX1;DNMT3L;KRTAP12-4;RRP1;ICOSLG;
15	0	23	0	N/A	TBC1D7;HLA-DMB;EPHB6;ZYX;TAS2R60;NCAPG2;RRM1;CELF1;POMT2;GTF2A1;BDKRB1;SLC25A29;MYO1C;MYCBPAP;UTP18;CA10;OR1E2;TMEM100;MRPL27;NME1-NME2;COX10;MBTD1;PCTP;
184	1	16	0.0625	BRAF;	OR2A12;PTPRN2;TRPV5;WDR60;ZNF777;VIPR2;HOXA10;RAB19;OR6V1;TAS2R39;TRA2A;MKRN1;UBE3C;BRAF;CLEC5A;DNAJB6;
330	0	15	0	N/A	LMO7;CLYBL;RBM26;RASA3;PCDH9;TPP2;UPF3A;DZIP1;SLC10A2;F10;RAP2A;CUL4A;TMTC4;TUBGCP3;ADPRHL1;
4	0	14	0	N/A	RIPK1;TRERF1;ITGA11;LRRK1;ATP8B4;DAPK2;DIS3L;ARID3B;CLK3;UACA;CYP1A1;RAB11A;LRRC49;DET1;
90	0	14	0	N/A	OTOP1;TRPC3;KIAA1109;DEPDC1B;NLN;ELOVL7;NUDT12;PRR16;BNIP1;RPRD1A;SLC39A6;ACAA2;DSG1;CTDP1;
16	0	13	0	N/A	GARS;ZKSCAN5;PILRA;ZCWPW1;C7orf26;CRHR2;PILRB;ATF7IP;UTP20;GRIN2B;GUCY2C;SMYD4;RPA1;
12	0	13	0	N/A	STK33;HPS5;CLN6;MCTP2;CAMTA2;ANKFN1;OR1D2;LRRC59;TRPV1;TRIM25;FAM57A;RNMTL1;PLD2;
7	1	12	0.0833333	MAP2K4;	ZBTB1;SERPINA10;PCNX;TMED8;USP8;GRAMD2;ESRP2;FBXO31;TMEM102;PROCA1;MAP2K4;RNF135;
260	0	12	0	N/A	PVRL4;PFDN2;ARSK;SLC36A2;ZP2;ERN2;NPRL3;UBE2I;TPSG1;TMEM159;HBA2;TPSAB1;
5	0	11	0	N/A	INSR;FBN3;PPAN-P2RY11;RANBP3;RETN;ZNF121;ANGPTL6;RNF126;ALKBH7;ZNF426;MRPL4;
34	0	10	0	N/A	GREB1;TRIB2;PTH1R;CNTN3;KCNA4;RTN4RL2;DEFB125;C20orf96;DEFB128;SOX12;
71	0	10	0	N/A	SH3BP2;MFSD10;NOP14;TKTL2;MAEA;TNIP2;TNFRSF10A;RB1CC1;EDA2R;AR;
215	0	10	0	N/A	ACOT12;MCC;CHRNA2;LRRCC1;TNFRSF10C;PDE7A;IL7;STMN2;PTK2B;NRBP2;
389	0	10	0	N/A	FBXL22;FAM96A;NEDD4;ZNF609;PARP6;HEXA;GOLGA6D;SLC24A1;PAQR5;CCPG1;
249	0	9	0	N/A	MTSS1L;IL17C;PMFBP1;ZC3H18;CCNF;THAP11;SNTB2;HP;GLG1;
19	0	9	0	N/A	HIST1H2BH;GSTA4;KBTBD2;ZMIZ2;STEAP4;CASS4;SAMD10;ZNF217;PRPF6;
22	0	8	0	N/A	HTR1A;ARHGEF37;TREM1;SUPT3H;ERC1;C1RL;PSMC1;RCOR1;
30	1	8	0.125	SMAD4;	PLA2G1B;PXMP2;ARHGEF15;MAP2K3;ODF4;KRT33B;ROCK1;SMAD4;
23	0	8	0	N/A	DPY30;RBM44;HECW1;CASD1;UNKL;MRPS34;PRR25;LMF1;
76	0	8	0	N/A	SLC1A4;MSTN;TTC14;KIAA0226;HR;FUT10;EPS8;INHBE;
24	0	8	0	N/A	EGF;PRDM5;LY6G5B;FIG4;SLC6A12;TMPRSS12;GPR139;SCNN1B;
20	0	8	0	N/A	ASB14;SENP7;STON2;SERPINA4;GP2;ALDOA;ITFG3;UMOD;
40	0	7	0	N/A	SP140;SP100;PLEKHG6;SCNN1A;C1R;HNF4A;NTSR1;
17	0	7	0	N/A	LARS2;PCBP4;SMOC1;TGFB3;PJA1;NOX1;XKRX;
927	0	7	0	N/A	DOT1L;ZNF358;POLR2E;MKNK2;SPPL2B;THOP1;AES;
130	0	7	0	N/A	ATN1;TMBIM6;FMNL3;KRT73;KRT8;NANOG;KRT74;
238	0	6	0	N/A	CCDC140;ALPPL2;DNPEP;EPHA4;LUC7L2;TAS2R40;
21	0	6	0	N/A	TP53I3;CEBPZ;MST1;NT5DC2;ITGB3;COPZ2;
928	0	6	0	N/A	LMNB2;CHAF1A;RPS15;ZNF77;NCLN;ZNF43;
33	0	6	0	N/A	UBE2J2;PADI6;OR4A16;PRG2;ISM1;WISP2;
926	0	6	0	N/A	ICAM1;RFX2;HPN;TLE2;ICAM3;MAP3K10;
93	0	6	0	N/A	REG1B;REG3A;GCKR;MTHFD2;ALPK1;SPRY1;
255	0	6	0	N/A	SEMA4A;ZBTB37;LMNA;PBX1;SYT11;DUSP27;
27	0	6	0	N/A	PIGG;KIAA0232;ZNF595;PDE6B;WDR81;SHMT1;
92	0	6	0	N/A	PRDM8;TRIML1;TMEM67;COL22A1;DEFA5;MTMR9;
355	0	6	0	N/A	ZFP36L1;PTPN21;GPHB5;SMEK1;GPR65;SPATA7;
36	0	6	0	N/A	ANO6;PRPF40B;ANP32D;KRT80;C12orf54;DAZAP2;
179	0	6	0	N/A	MASP1;LPP;HSPA1A;TPBG;GCM2;HIST1H2BL;
3	0	6	0	N/A	AMBRA1;FAM111B;SLITRK5;LIG4;PIBF1;CARS2;
35	2	6	0.333333	MEN1;SRC;	PAIP1;PCDH1;NUP160;MEN1;SRC;PPP1R16B;
141	0	5	0	N/A	ARNTL2;SP1;CSNK2A1;PDYN;PCNA;
312	0	5	0	N/A	SF1;SNX32;MUS81;CST6;SF3B2;
361	0	5	0	N/A	TCL1B;ASPG;CINP;AMN;PPP1R13B;
14	0	5	0	N/A	HSPB2;NARFL;RSL1D1;DSC2;MC4R;
106	0	5	0	N/A	ABHD3;SLC14A1;NDC80;MIB1;CD226;
262	0	5	0	N/A	WFIKKN1;SLC5A2;PIGQ;ALG1;NETO2;
241	0	4	0	N/A	LGI3;DKK4;LDB3;SNCG;
191	0	4	0	N/A	IL6;VPS41;EPDR1;CLDN12;
246	0	4	0	N/A	CASQ1;DCAF8;PTCHD3;RAB18;
29	0	4	0	N/A	GMPPA;GIGYF2;RCVRN;KRT28;
26	0	4	0	N/A	OR52I2;WEE1;PIK3R5;LASP1;
81	0	4	0	N/A	WDR70;WDR36;DPY19L2;TMEM5;
236	0	4	0	N/A	ASB15;AKR1B1;ZCCHC12;LONRF3;
234	0	4	0	N/A	MSH4;GBP6;EXOC6;HELLS;
133	0	4	0	N/A	KCNH3;MCRS1;NSFL1C;SMOX;
70	0	4	0	N/A	SPRYD3;GTSF1;PZP;HOXC8;
91	0	4	0	N/A	INO80C;KIAA1468;DDX53;SAGE1;
203	0	4	0	N/A	GRB10;POM121L12;ACTB;DAGLB;
154	0	4	0	N/A	KRT6C;OS9;KRT5;EIF4B;
6	0	4	0	N/A	RC3H1;LAMB3;PLEKHH1;RGS6;
140	0	4	0	N/A	PUS7L;IRAK4;OXT;SLC23A2;
61	0	4	0	N/A	KIAA0907;MEX3A;DPYS;SCRIB;
275	0	4	0	N/A	YWHAQ;PQLC3;CCDC125;FAM81B;
170	0	4	0	N/A	NUP43;GPR31;DSE;TCP10L2;
118	0	4	0	N/A	ABCC9;HCFC2;GNAL;CHMP1B;
55	0	4	0	N/A	SCARA5;INTS8;OVCH1;LRIG3;
62	0	4	0	N/A	SYCP3;GNPTAB;ZXDA;RIPPLY1;
189	0	4	0	N/A	GRPEL1;LRIT3;IGJ;GAR1;
229	0	4	0	N/A	RGS22;PPP1R16A;PITRM1;GSTO1;
25	0	4	0	N/A	DAAM1;TTLL5;SLC25A39;CACNA1G;
78	0	4	0	N/A	HELQ;ADH1A;MKX;PITX3;
205	0	4	0	N/A	SEPSECS;DCAF4L1;SLC30A9;COQ2;
117	0	4	0	N/A	STIM2;GABRA2;PSMG2;MC5R;
2	0	4	0	N/A	CD276;CHRNB4;STAP2;ATG4D;
43	0	4	0	N/A	CDK16;UBE2A;SYTL5;H2BFWT;
88	0	3	0	N/A	HOXC4;ZNF740;NFE2;
186	0	3	0	N/A	HIST1H2AM;ZSCAN16;PNPLA1;
83	0	2	0	N/A	BICC1;NRBF2;
143	0	2	0	N/A	ATP13A3;LMLN;
211	0	2	0	N/A	MRPS16;MMP21;
223	0	2	0	N/A	FGF17;SNX16;
329	0	2	0	N/A	GPR18;FAM155A;
146	0	2	0	N/A	PSMD2;ST6GAL1;
244	1	2	0.5	STAG2;	WDR45;STAG2;
507	0	2	0	N/A	SP2;ANKRD40;
226	0	2	0	N/A	ITGB1;OGDHL;
172	0	2	0	N/A	KIF15;CCDC71;
306	0	2	0	N/A	USP47;PRDM11;
354	0	2	0	N/A	SLC24A4;HSP90AA1;
104	0	2	0	N/A	NIPAL1;SPINK2;
142	0	2	0	N/A	FNDC3B;IQCG;
137	0	2	0	N/A	SCARB1;DHX37;
148	0	2	0	N/A	TMEM156;WDR19;
32	0	2	0	N/A	PLEKHF2;ZHX1;
11	0	2	0	N/A	CYB5B;FOXL1;
18	0	2	0	N/A	PFAS;TOP2A;
41	0	2	0	N/A	ACOX3;GC;
114	0	2	0	N/A	ZFR;SRFBP1;
199	0	2	0	N/A	CTAGE9;PHACTR2;
38	0	2	0	N/A	NOP2;TUBA1C;
125	0	2	0	N/A	HIST4H4;KRT6B;
128	0	2	0	N/A	ARHGAP26;CYFIP2;
120	0	2	0	N/A	MRPL1;ZFP42;
66	0	2	0	N/A	PKDCC;EPB41L5;
232	0	2	0	N/A	PSD3;KIFC2;
310	0	2	0	N/A	TEAD1;CTNND1;
506	0	2	0	N/A	DHX33;GPS2;
8	0	2	0	N/A	DPP8;UBL7;
77	0	2	0	N/A	FKBP14;BMPER;
101	0	2	0	N/A	CXCL14;ANXA6;
56	0	2	0	N/A	POLR1A;TFCP2L1;
116	0	2	0	N/A	NMUR2;CNOT6;
183	0	2	0	N/A	UGT2A3;UGT8;
59	0	2	0	N/A	KIAA1462;HNRNPF;
259	0	2	0	N/A	TACR1;FOXD4L1;
31	0	2	0	N/A	B3GNT2;ZNF2;
86	0	2	0	N/A	TFEC;TAS2R5;
138	0	2	0	N/A	GGTLC1;HM13;
315	0	2	0	N/A	OR51A4;VPS37C;
214	0	2	0	N/A	UNC5B;CEP55;
509	0	2	0	N/A	PAFAH1B1;CDK5RAP3;
58	0	2	0	N/A	AKR1E2;APBB1IP;
13	0	2	0	N/A	SLC10A1;JAG2;
201	0	2	0	N/A	RAB11FIP1;RUNX1T1;
512	0	2	0	N/A	MAPT;CBX1;
258	0	2	0	N/A	TMEM37;SCTR;
134	0	2	0	N/A	EGR1;ETF1;
126	0	2	0	N/A	PDE6A;B4GALT7;
177	0	2	0	N/A	CLCN3;AADAT;
111	0	2	0	N/A	IRAK3;CAPS2;
97	0	2	0	N/A	PAPSS2;PDE6C;
95	0	2	0	N/A	MAGEA12;FAM50A;
250	0	2	0	N/A	IL2RA;GRK5;
85	0	2	0	N/A	GPR126;PPP1R14C;
37	0	2	0	N/A	WASL;AKR1B10;
46	0	2	0	N/A	TBC1D19;VEGFC;
278	0	2	0	N/A	TTC31;LBX2;
222	0	2	0	N/A	A1CF;HKDC1;
182	0	2	0	N/A	ARL6;CRYBG3;
129	0	2	0	N/A	CLEC4C;WBP11;
514	0	2	0	N/A	TNFSF12;FLCN;
48	0	2	0	N/A	DCTN1;SAP130;
279	0	2	0	N/A	RRAGB;GPRASP2;
152	0	2	0	N/A	ENO2;SDR9C7;
119	0	2	0	N/A	ADRA2C;RUFY3;
268	0	2	0	N/A	TMEM198;UGT1A3;
161	1	2	0.5	FGFR3;	TACC3;FGFR3;
515	0	2	0	N/A	OR3A2;MPDU1;
44	0	2	0	N/A	OR14J1;PKHD1;
204	0	2	0	N/A	SERINC5;TNFAIP8;
207	0	2	0	N/A	IL17B;TLX3;
273	0	2	0	N/A	PCDHA7;PCDHA8;
209	0	2	0	N/A	ANK1;PTK2;
508	0	2	0	N/A	KIAA0100;ATP6V0A1;
276	0	2	0	N/A	INSIG2;FARP2;
45	0	2	0	N/A	AGR3;TYW1;
57	0	2	0	N/A	MYPN;VPS26A;
252	0	2	0	N/A	HAS3;TAT;

## Sheet: BLCA_SCH
Class	numDriver	numGene	Percentage	DriverList	GeneList
55	0	45	0	N/A	TNFRSF4;CLSTN1;NPPB;AADACL3;CELA2B;NECAP2;NBPF1;PADI2;KIF17;HTR1D;AIM1L;DHDDS;ZMYM4;TFAP2E;C1orf216;UTP11L;PABPC4;OXCT2;ZMPSTE24;ARTN;CMPK1;PRPF38A;DDAH1;KCNA3;ST7L;PPM1J;PDZK1;HIST2H2BF;TNFAIP8L2;PIP5K1A;S100A11;SPRR1A;ATP8B2;IL6R;CLK2;MSTO1;SLAMF8;SLAMF6;RNPEP;MYOG;MYBPH;PRELP;ZC3H11A;CAPN2;SNAP47;
32	0	43	0	N/A	AGRN;MRPL20;TNFRSF25;MASP2;SRM;MAD2L2;C1orf64;ARHGEF19;NBPF3;CNR2;CNKSR1;PIGV;FAM46B;TAF12;OPRD1;LAPTM5;KHDRBS1;ZMYM6;SFPQ;POU3F1;RIMS3;ERMAP;GLIS1;EVI5;FNDC7;ATXN7L2;AMIGO1;TRIM33;IGSF3;CD101;TRIM45;HSD3B2;SF3B4;APH1A;LCE1D;S100A5;SLC27A3;C1orf43;OR10K1;CADM3;TOR3A;SYT2;REN;
72	0	37	0	N/A	PLEKHN1;SLC35E2;CALML6;ARHGEF16;TPRG1L;AJAP1;KCNAB2;APITD1;MTOR;USP48;ZNF436;SLC30A2;SFN;COL16A1;C1orf94;CDCA8;EPHA10;CCDC23;ERI3;MMACHC;PRDX1;MKNK1;KTI12;SCP2;MAGOH;EFCAB7;SLC44A3;WDR77;CTTNBP2NL;SYT6;VANGL1;HIST2H2AC;ILF2;THBS3;RALGPS2;TNNI1;SLC35F3;
57	0	37	0	N/A	KLHL17;ATAD3B;PANK4;AGTRAP;ACTL8;RNF186;RAP1GAP;TCEB3;LDLRAP1;UBXN11;SYNC;MRPS15;RSPO1;BMP8B;SCMH1;CLDN19;KIF2C;FOXD2;SPATA6;DMRTB1;HSPB11;LRRC8C;WDR47;AP4B1;CASQ2;NUDT17;HIST2H3D;C1orf189;TDRD10;EFNA1;SCAMP3;OR6K3;IFI16;SCYL3;C1orf106;FMOD;GOLT1A;
42	1	35	0.0285714	RPL5;	MIB2;MORN1;MMEL1;LRRC47;UBE4B;CELA2A;ZBTB17;WDTC1;TXLNA;FAM167B;OSCP1;GJA9;SLFNL1;ATP6V0B;B4GALT2;TMEM53;TESK2;TMEM69;TSPAN1;CYP4Z1;FOXE3;CYB5RL;SYDE2;ZNF644;RPL5;ARHGAP29;AMPD1;HIST2H2BE;HIST2H2AB;DPM3;OR10T2;OR10J3;CHIT1;BTG2;ACTA1;
11	0	35	0	N/A	PLCH2;CCDC27;TAS1R1;DNAJC16;PLEKHM2;CLCNKB;LUZP1;GPN2;FCN3;SPOCD1;EIF3I;TMEM54;GRIK3;ZC3H12A;EPS15;BARHL2;C1orf146;CELSR2;CSDE1;SIKE1;NBPF10;POLR3C;MTMR11;CGN;DCST2;DCST1;LRRC52;CEP350;KIF21B;PHLDA3;ELF3;GPR37L1;PLEKHA6;TP53BP2;TMEM63A;
19	1	31	0.0322581	CSF3R;	PRDM16;PTCHD2;ATP13A2;EYA3;CCDC28B;S100PBP;ZMYM1;CSF3R;RHBDL2;KCNQ4;KDM4A;SLC6A9;LRRC41;NRD1;YIPF1;DOCK7;HFM1;KCNC4;RBM15;KCNA2;DDX20;TXNIP;ANKRD35;TCHHL1;INTS3;CHRNB2;FCER1A;KIF14;CACNA1S;ATP2B4;HHIPL2;
16	0	30	0	N/A	MFN2;EIF4G3;ASAP3;GRHL3;MAP3K6;BAI2;DLGAP3;PPIE;PPCS;NASP;DHCR24;PRKAA2;CCDC18;KCND3;PTPN22;DENND2C;SPAG17;SV2A;C1orf54;SCNM1;ZNF687;SNX27;DENND4B;UBAP2L;ZBTB7B;ADAM15;OR6N2;NCSTN;OPTC;NVL;
22	0	29	0	N/A	SDF4;TNFRSF9;CDA;PINK1;ZBTB40;C1QB;TCEA3;EPB41;TSSK3;GJB4;SLC2A1;RPS8;PLK3;TOE1;OSBPL9;ZFYVE9;CC2D1B;GPSM2;GSTM4;WNT2B;TUFT1;KPRP;NUP210L;APCS;PIGM;LMOD1;ADORA1;C1orf95;TTC13;
83	0	29	0	N/A	CDK11A;ICMT;PLEKHG5;CASP9;CROCC;TAS1R2;TMCO4;HNRNPR;RHCE;AHDC1;HPCAL4;TRIT1;ZNF684;TIE1;CYP4B1;CDCP2;CSF1;OVGP1;LRIG2;HAO2;PLEKHO1;PSMB4;LINGO4;SPRR4;GATAD2B;PMVK;HCN3;PKLR;KCNH1;
50	0	28	0	N/A	ATAD3A;NOL9;ENO1;MTHFR;PDPN;PADI4;HP1BP3;EPHB2;TRIM63;IQCC;RBBP4;NT5C1A;SMAP2;EDN2;LRRC42;TM2D1;PGM1;PHTF1;TSPAN2;GPR89A;NBPF14;TMOD4;PI4KB;S100A8;AIM2;CYB5R1;PPFIA4;CNIH3;
62	0	27	0	N/A	DNAJC11;MIIP;SPATA21;CLIC4;BSDC1;MFSD2A;DPH2;BEST4;ZYG11B;ATG4C;GFI1;MYBPHL;RAP1A;DCLRE1B;NHLH2;PEX11B;FCGR1A;GOLPH3L;LCE3A;LCE2B;LCE1F;LCE1E;S100A6;PYHIN1;PEX19;KIAA1614;LAD1;
888	0	23	0	N/A	LPPR3;PLIN5;CRB3;ACTL9;QTRT1;ECSIT;ZNF490;WDR83;B3GNT3;RAB3A;SSBP4;ELL;DDX49;ARMC6;TSSK6;FFAR3;NFKBID;ZNF461;YIF1B;EIF3K;LGALS4;PAK4;C19orf47;
45	0	22	0	N/A	SSU72;RNF207;PGD;EXOSC10;IGSF21;HTR6;CELA3B;GALE;PAFAH2;LIN28A;GMEB1;HMGB4;COL8A2;ECHDC2;LRP8;MRPL37;EPHX4;PRPF38B;S100A9;FAM189B;OR10K2;OR6N1;
899	0	22	0	N/A	DPP9;SNAPC2;OR2Z1;DOCK6;EPOR;ZNF433;ZNF564;DHPS;RPL18A;PBX4;ZNF14;ZNF682;ZNF486;ZNF254;GPATCH1;CHST8;DMKN;ZNF568;ZNF420;ZNF383;HNRNPL;SERTAD1;
433	0	21	0	N/A	C9orf72;APTX;KIAA1045;DNAJB5;C9orf131;MSMP;NPR2;RECK;ZNF658;TMC1;C9orf41;ZCCHC6;ZNF484;FGD3;TDRD7;FOXE1;TRIM14;COL15A1;TEX10;C9orf84;CACNA1B;
881	0	21	0	N/A	ZNF557;XAB2;ZNF560;CARM1;ZNF823;JUND;ISYNA1;CRTC1;ZNF101;ZNF431;ANKRD27;LSM14A;WTIP;CD22;HAUS5;ZBTB32;NPHS1;LGALS7B;SARS2;EID2;CYP2A6;
93	1	20	0.05	MPL;	ACAP3;CLCNKA;PQLC2;PLA2G2A;RPL11;ZNF683;HPCA;HEYL;CCDC30;MPL;AKR1A1;TTC39A;SH3GLB1;DR1;PSMA5;SLC6A17;BCAS2;NGF;RFX5;MUC1;
891	0	20	0	N/A	ABCA7;CIRBP;TJP3;SAFB2;SAFB;CLEC4G;CLEC4M;OR7D4;ZNF177;S1PR5;ZNF439;MAN2B1;PIK3R2;FKBP8;C19orf12;ETV2;COX7A1;ZNF527;HIPK4;ITPKC;
426	0	20	0	N/A	MLANA;FAM154A;KLHL9;SIGMAR1;SPAG8;ANKRD20A4;FAM189A2;C9orf85;RFK;GCNT1;TLE4;SYK;FAM120AOS;HSD17B3;CORO2A;ZNF189;ACTL7A;ZNF483;UGCG;RGS3;
417	0	20	0	N/A	SLC1A1;RANBP6;KDM4C;HAUS6;TEK;NFX1;DCAF12;FANCG;SHB;ALDH1A1;PCSK5;SECISBP2;NOL8;PHF2;C9orf3;OR13C2;C9orf152;AMBP;ABCA2;ENTPD2;
228	0	19	0	N/A	TGFBR2;GPD1L;FAM3D;FEZF2;OR5K2;ATG3;CCDC80;DRD3;ZNF80;LSAMP;UPK1B;CD86;DIRC2;CCDC14;TPRA1;PIK3R4;CDV3;TF;RNF7;
38	0	18	0	N/A	HES4;TARDBP;KLHDC7A;SEPN1;RCC1;THRAP3;POMGNT1;DMRTA2;SSBP3;MTF2;PHGDH;RNF115;POGZ;RORC;CREB3L4;TPM3;DDX59;LAX1;
215	0	18	0	N/A	MTMR14;SEC13;WNT7A;NR2C2;HACL1;ZDHHC3;CCR2;CCRL2;ALS2CL;UQCRC1;ARIH2;MON1A;SEMA3B;ZMYND10;TMEM115;SFMBT1;RFT1;DLG1;
527	0	18	0	N/A	LSP1;OR52E8;OR56A1;OLFML1;CYP2R1;OR8K1;HRASLS2;RCE1;AIP;MRGPRF;CCND1;DHCR7;TTC12;NNMT;APOA4;BACE1;SCN4B;MPZL2;
894	0	18	0	N/A	MBD3;ATCAY;FUT5;CLPP;KHSRP;SH2D3A;ZNF558;ZNF561;LDLR;RAB3D;ZNF709;ZNF791;GDF15;LRRC25;ZNF737;PDCD5;GAPDHS;ZNF567;
422	0	17	0	N/A	DENND4C;IFNA16;LRRC19;LINGO2;TMEM215;PRSS3;MAMDC2;S1PR3;NFIL3;ECM2;FANCC;ANP32B;TMEFF1;PPP3R2;HSDL2;NPDC1;NRARP;
9	0	17	0	N/A	SCNN1D;DDI2;YARS;SNIP1;STIL;RNF11;ACOT11;GLMN;GPR61;KCNA10;CHIA;MAGI3;RSBN1;RUSC1;OR10R2;VANGL2;WDR26;
876	0	17	0	N/A	DAPK3;UHRF1;SLC25A41;EVI5L;CCL25;NDUFA7;ICAM5;CCDC151;CRLF1;COPE;ZNF430;GPI;PDCD2L;ZNF302;UPK1A;SPRED3;TIMM50;
235	0	17	0	N/A	OXSM;DYNC1LI1;STAC;SLC22A13;CCR8;VGLL3;ABI3BP;ALCAM;ZDHHC23;GPR156;ITGB5;ZNF148;OSBPL11;UROC1;MCM2;PODXL2;CPNE4;
905	0	17	0	N/A	MUM1;ZNF556;ELAVL1;OR7G2;ZNF442;FBXW9;KCNN1;MPV17L2;PDE4C;SLC25A42;RFXANK;HAPLN4;KIRREL2;ZFP30;RINL;NUMBL;C19orf54;
29	0	17	0	N/A	C1orf86;PER3;ARHGEF10L;EPHA8;EXTL1;MANEAL;MTF1;RNF220;HECTD3;CACHD1;KIAA1324;SEC22B;ANKRD34A;RPTN;KRTCAP2;ALDH9A1;NAV1;
48	0	16	0	N/A	NPHP4;ACOT7;FBXO42;RCAN3;CD164L2;HDAC1;COL9A2;FOXJ3;HYI;UQCRH;GSTM3;AHCYL1;HAX1;FAM78B;ABL2;IER5;
6	0	16	0	N/A	CHD5;SLC45A1;KIF1B;PUM1;PTP4A2;KIAA1522;PTPRF;ZSWIM5;MOV10;TTF2;ANP32E;YY1AP1;COPA;LGR6;ADIPOR1;CDC42BPA;
866	0	16	0	N/A	TIMM44;ANGPTL4;MYO1F;ILF3;ACP5;ZNF441;ZNF878;ZNF844;ZNF563;NCAN;ZNF91;LSR;ZFP82;ZNF569;SUPT5H;DLL3;
96	0	16	0	N/A	AURKAIP1;RER1;UTS2;CELA3A;SRRM1;DCDC2B;LCK;TRIM62;RAD54L;C1orf177;SLC22A15;SPRR2F;PGLYRP4;CKS1B;UCK2;IRF2BP2;
869	0	16	0	N/A	PLIN3;DENND1C;C3;CD209;ZNF700;FCHO1;COMP;CILP2;ZNF253;ZNF429;ZNF257;ZNF492;ZNF30;RBM42;WDR62;FBXO27;
421	0	16	0	N/A	TTC39B;SLC24A2;DDX58;UNC13B;TPM2;FOXB2;GNA14;CEP78;PSAT1;RASEF;NXNL2;ROR2;CDC14B;TMOD1;OR13F1;ZMYND19;
2	2	15	0.133333	SPEN;ARID1A;	VPS13D;SPEN;HSPG2;MYOM3;ARID1A;CSMD2;MACF1;PTCH2;TCHH;HRNR;FLG;FLG2;ASH1L;SPTA1;OBSCN;
520	0	15	0	N/A	TMEM80;EPS8L2;OR52A1;TAF10;OR8I2;BEST1;TTC9C;KCNK4;ZDHHC24;CLCF1;FGF3;FADD;KRTAP5-7;DRD2;PAFAH1B2;
410	0	15	0	N/A	KIAA2026;CNTLN;PLIN2;TOPORS;NOL6;PIGO;TJP2;TRPM6;TLE1;DAPK1;ALG2;CTNNAL1;KIAA0368;ANAPC2;EHMT1;
41	0	15	0	N/A	C1orf87;INSL5;DIRAS3;CTH;TNNI3K;RBMXL1;DEDD;SDHC;FCGR2A;APOBEC4;PTGS2;CFHR1;CFHR4;NENF;RAB3GAP2;
133	0	15	0	N/A	MRPL33;NAT8B;FHL2;FBLN7;CCDC74A;GPR39;NXPH2;CACNB4;GALNT5;SLC40A1;CFLAR;ANKZF1;FBXO36;SLC16A14;TRPM8;
30	1	15	0.0666667	ATP1A1;	RERE;TNFRSF8;PRDM2;CLSPN;MAP7D1;IPO13;DMBX1;CYP4A11;CYP4A22;RPAP2;FAM102B;GNAI3;ATP1A1;KCNN3;FLAD1;
409	0	14	0	N/A	BNC2;TAF1L;RGP1;GNE;SMC5;FAM120A;STX17;LPPR1;GRIN3A;ZNF462;PTPN3;FKBP15;MAN1B1;GRIN1;
534	0	14	0	N/A	PKP3;PDDC1;OR51M1;OR52N4;OR6A2;OR10A2;OR5W2;OR5M3;OR5M10;OR5AK2;NUDT22;ADRBK1;NDUFV1;MRGPRD;
428	1	14	0.0714286	KLF4;	ZDHHC21;AQP7;KIF24;CCL27;STOML2;FOXD4L3;ZFAND5;ANXA1;SPIN1;NCBP1;MRPL50;ALDOB;RAD23B;KLF4;
886	0	14	0	N/A	GIPC3;PIP5K1C;SEMA6B;KANK2;CNN1;ZNF491;ZNF136;TNPO2;SLC27A1;GMIP;ZNF507;C19orf40;ZNF792;MIA;
491	0	14	0	N/A	CTSD;PDE3B;OR5I1;OR9G9;MTA2;CHRM1;RARRES3;CCDC88B;ACTN3;IGHMBP2;NARS2;RDX;BUD13;APOC3;
792	0	13	0	N/A	USP6;KRBA2;TOM1L2;TMEM97;PIGS;ATAD5;UNC45B;GAS2L2;SYNRG;MLLT6;PTRF;COASY;HEXIM1;
151	0	13	0	N/A	ACP1;GFPT1;SMYD5;DUSP11;CCDC138;SLC20A1;ZRANB3;CXCR4;SSFA2;HECW2;ALS2;SP110;ALPP;
543	1	13	0.0769231	MYOD1;	DUSP8;MYOD1;OR4C3;OR4A15;OR5F1;OR5M11;EML3;C11orf80;RAD9A;NADSYN1;HTR3B;CEP164;AMICA1;
467	0	13	0	N/A	MUC2;SYT8;DCHS1;FAR1;OR5L2;OR8H3;OR8J3;FADS1;METTL12;TAF6L;STX5;CPT1A;KBTBD3;
727	0	13	0	N/A	TBC1D24;ZNF200;C16orf71;USP7;XYLT1;POLR3E;RBBP6;GTF3C1;ZNF768;FAM65A;SLC12A4;ADAMTS18;ZCCHC14;
867	0	13	0	N/A	REXO1;ZFR2;MPND;ZNF846;ZNF799;IL12RB1;UPF1;ZNF99;ATP4A;APLP1;ZNF829;MAP4K1;NFKBIB;
744	1	13	0.0769231	TSC2;	NUBP2;TSC2;MLST8;BFAR;TMC7;EARS2;PLK1;ARHGAP17;FBXL19;ZNF23;DEF8;GAS8;PRDM7;
25	0	13	0	N/A	CAMTA1;CASZ1;TNFRSF1B;PLA2G2E;FGR;PTPRU;KIAA0754;EBNA1BP2;PTGFRN;NOTCH2NL;CRTC2;KDM5B;PARP1;
211	0	12	0	N/A	CMTM8;TMPPE;SLC22A14;SCN5A;NSUN3;FILIP1L;GUCA1C;ADPRH;SLC15A2;SNX4;MBD4;ATP2C1;
176	0	12	0	N/A	SLC4A7;FBXL2;XYLB;PROS1;ZBTB11;TRAT1;ZBTB20;SEMA5B;CCDC37;ZXDC;EEFSEC;ACPP;
177	0	12	0	N/A	CHL1;SLC6A1;CAND2;KCNH8;EFHB;PLXNB1;AMIGO3;MST1R;GNAT1;STAB1;PRKCD;CCDC66;
15	0	12	0	N/A	MPZ;GPA33;FMO3;FMO2;TNR;DHX9;IVNS1ABP;CFH;KCNK2;SPATA17;ARID4B;CHRM3;
4	0	12	0	N/A	NADK;FBXO2;AADACL4;PADI1;UBR4;TINAGL1;SF3A3;MAST2;FAF1;BCAR3;AMPD2;SHE;
695	1	12	0.0833333	NTRK3;	TRPM7;CA12;TRIP4;RBPMS2;AAGAB;TBC1D21;ISLR;ACSBG1;MTHFS;NTRK3;WDR93;PRC1;
146	0	12	0	N/A	RPS7;COLEC11;ALLC;ODC1;EGR4;TPRKB;LONRF2;IL18RAP;PSD4;ARL6IP6;OSBPL6;CHRNG;
835	0	12	0	N/A	EPN2;VTN;SLFN13;PIGW;FBXL20;PSMD3;NR1D1;RARA;KRT13;KLHL11;NAGLU;SPAG9;
826	0	12	0	N/A	MYBBP1A;ASGR2;CCDC144NL;LGALS9;SEBOX;TP53I13;LHX1;PIP4K2B;EIF1;HSD17B1;MLX;MRPL10;
553	0	12	0	N/A	KRTAP5-1;KRTAP5-4;OR56A4;SYT9;KCNC1;FADS3;SLC22A25;SLC22A10;RPS6KA4;RBM14;ANO1;NCAM1;
59	0	12	0	N/A	H6PD;MAN1C1;XKR8;ZBTB8A;HSD3B1;THEM4;ADAR;TRIM46;CD84;KLHL12;FBXO28;TRIM11;
425	1	12	0.0833333	CDKN2A;	KIAA0020;RRAGA;CDKN2A;ACO1;NDUFB6;GKAP1;CDK20;SHC3;PTPDC1;ZNF883;TPRN;FAM166A;
762	0	11	0	N/A	RPL3L;RPS2;ZNF598;THOC6;NLRC3;TFAP4;C16orf72;PRKCB;RNF40;C16orf86;CLEC3A;
507	0	11	0	N/A	IFITM3;OR51I2;C11orf58;EEF1G;C11orf84;VEGFB;FKBP2;LRP5;C11orf65;C11orf1;C11orf57;
870	0	11	0	N/A	RPS28;KRI1;YIPF2;NR2C2AP;RGS9BP;MAG;FFAR2;THAP8;DYRK1B;PSMC4;SERTAD3;
111	0	11	0	N/A	TPO;CAD;GALM;PLEK;DYSF;MRPL53;MAP4K4;SLC9A2;TGFBRAP1;BUB1;ITGA4;
340	0	11	0	N/A	TNF;TAP1;IP6K3;PRPH2;HSP90AB1;CLIC5;PLA2G7;GPR111;GPR115;OGFRL1;IRAK1BP1;
116	0	11	0	N/A	ZNF513;C2orf42;MPHOSPH10;SLC5A7;SULT1C4;NR4A2;ABCA12;FARSB;PSMD1;DIS3L2;ARL4C;
502	1	11	0.0909091	HRAS;	HRAS;CEND1;TNNI2;OR56A5;OR2AG2;OR10A5;SOX6;TBX10;MTL5;ZW10;APOA5;
114	0	11	0	N/A	SNTG2;NT5C1B;IFT172;ATP6V1B1;MOGS;IL1F10;RAB3GAP1;SCN3A;CALCRL;BMPR2;TRIP12;
182	1	11	0.0909091	BAP1;	ATP2B2;FGD5;PLCL2;ZNF385D;CCR5;IP6K2;WDR6;MAPKAPK3;DOCK3;VPRBP;BAP1;
229	0	11	0	N/A	TRNT1;LHFPL4;CAMK1;IQSEC1;XPC;SLC6A6;RFTN1;RTP3;SHISA5;RAD54L2;IQCF1;
331	0	11	0	N/A	OR2B2;TCP11;TEAD3;FRS3;CNPY3;YIPF3;CYP39A1;TFAP2D;ELOVL5;SMAP1;SNX14;
325	0	11	0	N/A	JARID2;HLA-DQA2;RXRB;KIFC1;MRPS10;GPR116;CENPQ;CRISP3;GSTA2;GSTA1;CCNC;
27	0	11	0	N/A	EPHA2;KDM1A;YTHDF2;CAP1;RLF;ZCCHC11;ABCA4;AKNAD1;HIPK1;GBA;OR6Y1;
212	0	11	0	N/A	CPNE9;ARPC4;SLC6A11;TSEN2;DPH3;SATB1;SACM1L;CCR1;PRSS50;TMEM89;CISH;
87	0	11	0	N/A	FBLIM1;RCC2;AKR7L;TMEM50A;KANK4;ALG6;SEP15;GSTM5;ITGA10;TIMM17A;ACBD3;
10	0	11	0	N/A	SGIP1;LRRC40;TYW3;EXTL2;OLFM3;DCAF6;FAM129A;CRB1;LPGAT1;ESRRG;RGS7;
517	0	11	0	N/A	RASSF7;IRF7;MOB2;ART1;TRIM5;OR52E6;OR5M9;FADS2;RBM4;SYT12;TMPRSS13;
412	0	11	0	N/A	RLN2;PDCD1LG2;FAM122A;RORB;C9orf64;SPTLC1;CYLC2;ACTL7B;AKNA;C9orf142;UAP1L1;
315	0	11	0	N/A	ZNF165;PPP1R11;C6orf106;DAAM2;TBCC;POLH;TCTE1;PAQR8;DDX43;MTO1;PHIP;
831	0	10	0	N/A	SLC43A2;SCARF1;TMEM11;ERAL1;PLXDC1;THRA;KRT222;KRTAP1-3;KRT9;EZH1;
435	0	10	0	N/A	CER1;IFNA7;TLN1;CREB3;PGM5;TMEM2;KIF27;INVS;SLC46A2;EXD3;
214	0	10	0	N/A	EXOG;EPHA3;OR5AC2;TAGLN3;C3orf30;PLA1A;NDUFB4;POLQ;SLC41A3;BFSP2;
518	0	10	0	N/A	SLC17A6;PRRG4;SLC1A2;MADD;AGBL2;OR4X1;GLYAT;MRPL16;MS4A4A;SLC15A3;
804	0	10	0	N/A	SPAG7;SLC47A1;KCNJ12;SARM1;AATF;KRT24;KLHL10;NKIRAS2;KAT2A;PLEKHH3;
181	0	10	0	N/A	GLB1;SCN11A;XIRP1;CYP8B1;CADPS;ARL13B;SIDT1;PARP14;PLXNA1;IFT122;
822	0	10	0	N/A	CYB5D2;TEKT3;LLGL1;DHRS7B;SGK494;NLE1;HNF1B;CACNB1;WIPF2;KRTAP4-8;
424	0	10	0	N/A	INSL4;IFNA14;ARID3C;GDA;FRMD3;NTRK2;BARX1;NANS;OR13C4;DFNB31;
184	0	10	0	N/A	CNTN6;LMCD1;BRPF1;HDAC11;ANKRD28;MAP4;P4HTM;APEH;DNAH1;DCP1A;
70	1	10	0.1	H3F3A;	RBP7;UQCRHL;FAM76A;PHACTR4;IPP;GSTM2;SLC39A1;DAP3;H3F3A;TRIM67;
976	0	10	0	N/A	HMGXB4;SSTR3;POLR2F;DMC1;DNAJB7;TEF;POLDIP3;CYB5R3;A4GALT;SAMM50;
90	0	10	0	N/A	ECE1;UROD;DIO1;CD58;LYSMD1;LCE1C;OR10Z1;FAM20B;PSEN2;C1orf35;
810	0	10	0	N/A	MYH8;CRYBA1;RHOT1;ZNF830;LIG3;TAF15;DUSP14;HCRT;CCR10;ACBD4;
220	1	10	0.1	FOXL2;	ACAA1;GORASP1;SNRK;ABHD6;STX19;IFT57;C3orf17;PARP9;H1FOO;FOXL2;
203	0	10	0	N/A	CCR4;SUSD5;ENTPD3;HTR1F;BBX;ALDH1L1;RAB7A;ACAD11;AMOTL2;CLSTN2;
158	0	10	0	N/A	MEIS1;PCBP1;C2orf78;HK2;POU3F3;RGPD3;NMI;FKBP7;STK17B;HTR2B;
599	0	9	0	N/A	FOXN4;BRAP;TRAFD1;IQCD;RBM19;C12orf49;RNF34;MORN3;CCDC62;
306	0	9	0	N/A	RANBP9;NUP153;PGBD1;PHF1;KIF6;PPP2R5D;XPO5;GSTA5;HMGCLL1;
208	0	9	0	N/A	ZCWPW2;CX3CR1;VIPR1;C3orf38;TOMM70A;KIAA1524;ROPN1;C3orf22;DZIP1L;
194	0	9	0	N/A	TTLL3;PRRT3;VGLL4;SLC6A20;SCAP;NEK4;ITIH1;ITIH4;UBA3;
912	0	9	0	N/A	DIRAS1;RAX2;ACER1;PRAM1;OR7E24;SLC44A2;DPY19L3;NUDT19;USF2;
423	0	9	0	N/A	DMRTA1;B4GALT1;CCL21;GRHPR;CNTNAP3;CKS2;SEMA4D;CLIC3;NDOR1;
544	0	9	0	N/A	ZNF143;SPTY2D1;DBX1;ABTB2;ACCSL;C11orf49;MTCH2;OR4X2;MS4A14;
195	0	9	0	N/A	TRAK1;CADM2;RPL24;ARHGAP31;CASR;KPNA1;ADCY5;MYLK;HEG1;
788	1	9	0.111111	STAT5B;	ANKFY1;MYH4;PHF12;CORO6;ACACA;KRT39;KRTAP1-5;TTC25;STAT5B;
125	0	9	0	N/A	ZNF514;NPHP1;SMPD4;UBXN4;RIF1;TTC30A;CCDC141;WDR12;ERBB4;
121	0	9	0	N/A	EMILIN1;EMX1;NPAS2;GPR45;RGPD4;R3HDM1;SCN2A;COL5A2;CPS1;
702	0	9	0	N/A	AP4E1;UNC13C;SPESP1;THAP10;BBS4;ST20;MEX3B;POLG;ADAMTS17;
480	0	9	0	N/A	OR52W1;RRP8;ST5;OR4C16;SCGB1D1;SCGB2A1;UBXN1;CADM1;TAGLN;
841	0	8	0	N/A	TRIM16;ZNF287;MYO19;TADA2A;MED1;KRT34;HAP1;DHX58;
56	0	8	0	N/A	WLS;ANKRD13C;NR1I3;DPT;TEDDM1;YOD1;FAM71A;NSL1;
85	0	8	0	N/A	MXRA8;SLC2A5;CLCN6;ZMYND12;SARS;SORT1;WNT3A;KIAA1804;
328	0	8	0	N/A	BTN3A1;TRIM26;PTCRA;KLHDC3;MRPL14;CRISP2;IL17F;BEND6;
472	0	8	0	N/A	TRPM5;ZBTB3;NXF1;DPP3;PPP1CA;PITPNM1;SUV420H1;GRIA4;
166	0	8	0	N/A	TMEM18;FBXO48;FBXO41;PROM2;IL1A;PRPF40A;CCDC150;NOP58;
197	0	8	0	N/A	PLCD1;ZNF654;EPHA6;MORC1;BTLA;ALG1L;NUDT16;GRK7;
476	0	8	0	N/A	MRGPRE;OR51B6;PIK3C2A;SLC22A8;SPTBN2;KDM2A;SSH3;GPR152;
419	0	8	0	N/A	ELAVL2;PLAA;AGTPBP1;SUSD3;TSTD2;OR13C3;IKBKAP;PRPF4;
71	0	8	0	N/A	SLC44A5;CD247;TIPRL;SLC19A2;ARPC5;NEK7;CTSE;DYRK3;
583	0	8	0	N/A	BCDIN3D;HOXC11;GLIPR1L1;NAP1L1;CEP290;NUDT4;SLC41A2;RIMBP2;
725	1	8	0.125	CREBBP;	CREBBP;TXNDC11;USP31;GGA2;ATP2A1;MAPK3;COG8;KLHDC4;
343	0	8	0	N/A	NEDD9;NKAPL;KCNK5;PGC;POLR1C;PGK2;EFHC1;EEF1A1;
533	0	8	0	N/A	SLC25A22;IGF2;OR52D1;SMPD1;PPFIBP2;RPS13;RAB3IL1;DIXDC1;
91	0	8	0	N/A	CCNL2;SLC25A33;PADI3;PAQR7;WASF2;PTAFR;CCDC24;OTUD7B;
31	0	8	0	N/A	C8A;ASB17;ELTD1;ADAMTS4;NME7;DARS2;CFHR5;FMN2;
40	0	8	0	N/A	GNB1;PLOD1;MRTO4;KIAA0319L;GNL2;PBXIP1;OR6K6;LBR;
747	0	8	0	N/A	IGFALS;NDUFB10;NTHL1;DNAJA3;EEF2K;KCTD13;AGRP;DBNDD1;
321	0	8	0	N/A	HIST1H4H;SYNGAP1;DEF6;BTBD9;GLP1R;CAPN11;PRIM2;SLC17A5;
127	1	8	0.125	NFE2L2;	PXDN;ETAA1;REV1;SLC9A4;ANAPC1;SCN9A;NFE2L2;SH3BP4;
172	1	7	0.142857	CBLB;	EOMES;SCN10A;CEP97;CBLB;PHLDB2;BOC;PLXND1;
193	0	7	0	N/A	ZNF620;ST3GAL6;DZIP3;SLC35A5;CD200R1L;GTPBP8;NEK11;
138	0	7	0	N/A	EXOC6B;IL1RL1;MALL;POLR1B;CCDC74B;ACMSD;DFNB59;
408	0	7	0	N/A	NFIB;FREM1;DCAF10;PRUNE2;EPB41L4B;ZFP37;COL27A1;
975	0	7	0	N/A	DEPDC5;ISX;GALR3;ATF4;SGSM3;BIK;KLHDC7B;
205	0	7	0	N/A	GADL1;CNOT10;ZBTB47;HHLA2;MUC13;ABTB1;TMCC1;
162	0	7	0	N/A	EIF2B4;SERTAD2;SFXN5;TMEM182;NBEAL1;MYL1;SGPP2;
464	0	7	0	N/A	OR5R1;OR9G4;MARK2;PLCB3;CTTN;USP28;DSCAML1;
333	0	7	0	N/A	HLA-DQA1;HLA-DQB1;ZNF76;PRICKLE4;RPL7L1;CUL9;IL17A;
968	0	7	0	N/A	FOXRED2;IL2RB;MICALL1;MKL1;MLC1;SBF1;CHKB;
780	1	7	0.142857	NF1;	TOP3A;ALDH3A1;MYO18A;NF1;STARD3;KRT36;JUP;
598	0	7	0	N/A	CLEC4A;LYZ;TPH2;GLIPR1L2;BBS10;PLEKHG7;METAP2;
136	0	7	0	N/A	NRBP1;SPRED2;AAK1;ADD2;MCEE;PLEKHA3;ICA1L;
323	0	7	0	N/A	TRIM27;OR2W1;LEMD2;PACSIN1;SNRPC;FANCE;GLO1;
497	0	7	0	N/A	B4GALNT4;OR56A3;SPON1;OR8K5;ASRGL1;CABP2;C11orf24;
78	0	7	0	N/A	GPR157;CTNNBIP1;E2F2;ANGPTL3;TAF13;EPS8L3;IPO9;
969	0	7	0	N/A	DRG1;APOL4;APOL2;GTPBP1;XRCC6;LDOC1L;ADM2;
680	0	7	0	N/A	GLCE;NEO1;DNAJA4;ADAMTS7;AGBL1;MAN2A2;SV2B;
721	0	7	0	N/A	ZNF205;ZNF263;NMRAL1;ABCC1;CLN3;ATXN2L;SH2B1;
64	0	7	0	N/A	ZBTB48;THAP3;TMEM57;SLC9A1;BTF3L4;MAN1A2;PTPN7;
884	0	7	0	N/A	MIDN;ZNF440;ASNA1;ZNF708;RHPN2;UBA2;MED29;
246	0	7	0	N/A	NEK10;OXSR1;NFKBIZ;GAP43;RABL3;ARGFX;NPHP3;
528	0	7	0	N/A	OR51G1;MRGPRX1;E2F8;ARFGAP2;SLC39A13;PTPMT1;OR9Q2;
236	0	7	0	N/A	SUMF1;JAGN1;IL17RC;DHX30;CDC25A;CCDC51;FAM19A1;
44	0	7	0	N/A	DEPDC1;PTGER3;LRRIQ3;MAEL;CD46;SLC30A1;PTPN14;
980	0	7	0	N/A	SUN2;APOBEC3G;RANGAP1;MCAT;FAM118A;IL17REL;HDAC10;
776	0	7	0	N/A	HS3ST2;SLC5A11;TUFM;PRR14;GFOD2;TMED6;AARS;
982	0	7	0	N/A	EIF4ENIF1;TXN2;NPTXR;CACNA1I;GRAP2;ADSL;PNPLA3;
188	0	6	0	N/A	OSBPL10;TRIM71;CCDC13;ATXN7;RUVBL1;DNAJC13;
415	0	6	0	N/A	KIAA1161;VPS13A;TBC1D2;BSPRY;SSNA1;RNF208;
537	0	6	0	N/A	UCP3;PPME1;INTS4;CCDC89;RAB38;DLAT;
910	0	6	0	N/A	PLIN4;PNPLA6;MAP1S;KLHL26;LPAR2;LTBP4;
95	1	6	0.166667	CDC73;	WDR78;RABGAP1L;PLA2G4A;CDC73;IL24;TBCE;
474	0	6	0	N/A	PRKRIR;C11orf30;GDPD4;HEPHL1;KDM4D;JRKL;
707	0	6	0	N/A	RPL4;PML;SNX33;RASGRF1;ZFAND6;FURIN;
54	0	6	0	N/A	SELP;FMO1;TROVE2;F13B;CR1L;NEK2;
135	0	6	0	N/A	C2orf48;SLC30A3;PPP3R1;PCYOX1;CBWD2;SPAG16;
481	0	6	0	N/A	CDHR5;INTS5;CCDC87;LRFN4;GSTP1;PPFIA1;
84	0	6	0	N/A	DFFA;RAB3B;DRAM2;FAM46C;FDPS;CD1E;
934	0	6	0	N/A	ZNF341;RBM39;STX16;PHACTR3;COL9A3;OPRL1;
573	0	6	0	N/A	ACAD10;DTX1;FBXO21;COQ5;C12orf43;KNTC1;
948	0	6	0	N/A	RPRD1B;MAFB;TTPAL;ZFP64;MC3R;RGS19;
37	0	6	0	N/A	SMG7;UCHL5;CFHR2;MAPKAPK2;C1orf116;ZNF695;
206	0	6	0	N/A	IRAK2;TMEM40;CCR3;TCTA;RYBP;PPP4R2;
21	0	6	0	N/A	RNASEL;RNF2;RGS2;ASPM;IL10;TOMM20;
33	0	6	0	N/A	PTGFR;SLC45A3;SLC26A9;PIGR;TAF1A;PGBD5;
191	0	6	0	N/A	NGLY1;TRANK1;VILL;PTPRG;KIAA2018;PDIA5;
911	0	6	0	N/A	EEF2;FEM1A;PDE4A;PRKCSH;ZNF653;ATP13A1;
970	0	6	0	N/A	TST;JOSD1;SREBF2;NDUFA6;CYP2D6;MIOX;
511	0	6	0	N/A	TALDO1;UBQLNL;OR52B6;OR52B2;PSMA1;CARNS1;
863	1	6	0.166667	JAK3;	ATP8B3;UBXN6;JAK3;ARHGAP33;SAMD4B;LGALS13;
548	0	6	0	N/A	SIGIRR;TRIM6-TRIM34;OR5T3;OR8J1;RCOR2;KLC2;
834	0	6	0	N/A	GABARAP;DDX52;KRT40;KRTAP3-1;KRT16;KRT17;
965	0	6	0	N/A	C22orf24;LARGE;APOL1;L3MBTL2;PARVB;GTSE1;
468	0	6	0	N/A	MUC15;CCDC73;DEPDC7;HIPK3;CAT;DDB2;
141	0	6	0	N/A	SLC5A6;PAIP2B;CYP26B1;MFSD9;ACOXL;ALS2CR11;
874	0	6	0	N/A	ZNF93;ZNF208;ZNF681;ZNF607;CATSPERG;ZNF780A;
427	1	6	0.166667	JAK2;	CDC37L1;JAK2;IL33;ADAMTSL1;VCP;ANKS6;
92	0	6	0	N/A	PIGK;FCRLA;RGS16;DTL;BPNT1;TFB2M;
82	0	6	0	N/A	GBP3;TBX19;RGL1;EDEM3;RGS18;SLC30A10;
100	0	6	0	N/A	MFAP2;SYTL1;STX12;AK2;PIAS3;CD1B;
117	0	6	0	N/A	TTL;RAB6C;GALNT3;C2orf47;INO80D;ECEL1;
734	0	6	0	N/A	LUC7L;HCFC1R1;ZNF597;SCNN1G;CACNG3;ZNF688;
231	0	5	0	N/A	SS18L2;CCDC54;FSTL1;RAB6B;ESYT3;
341	0	5	0	N/A	ATXN1;SLC2A12;ZBTB2;SNX9;TAGAP;
519	0	5	0	N/A	CHRNA10;LMO2;FZD4;UBTFL1;PIWIL4;
244	0	5	0	N/A	ITGA9;TMPRSS7;KIAA1407;GTF2E1;PARP15;
871	0	5	0	N/A	SHD;KEAP1;MAST3;ZNF529;PLEKHG2;
862	1	5	0.2	DNM2;	COL5A3;DNM2;ZNF626;ACTN4;FCGBP;
469	0	5	0	N/A	CD6;MOGAT2;KIAA1377;YAP1;MMP20;
418	0	5	0	N/A	GLDC;UBAP2;RUSC2;WNK2;ABCA1;
199	0	5	0	N/A	BHLHE40;MKRN2;CAPN7;GMPPB;CACNA2D2;
864	0	5	0	N/A	ADAMTS10;GATAD2A;ZNF493;SLC7A9;HCST;
906	0	5	0	N/A	MLLT1;SLC5A5;ZNF599;KCNK6;PLD3;
302	0	5	0	N/A	RNF39;RNF5;CCND3;NFKBIE;TFAP2B;
346	0	5	0	N/A	NOTCH4;C6orf222;LRFN2;MCM3;RNGTT;
761	0	5	0	N/A	CCNF;THAP11;SNTB2;HP;GLG1;
134	0	5	0	N/A	SNRPG;BOLA3;C2orf40;ZC3H6;PTPRN;
147	0	5	0	N/A	MYT1L;STAMBP;CCDC142;ZNF385B;NCKAP1;
245	0	5	0	N/A	ZNF589;FBXW12;CAMKV;HYAL3;ARHGEF3;
319	0	5	0	N/A	HIST1H2AK;ZBTB9;SCUBE3;TFEB;PEX6;
216	0	5	0	N/A	AZI2;STT3B;ILDR1;MGLL;MRPL3;
589	0	5	0	N/A	HMGA2;CPSF6;TBC1D15;PAWR;TCTN2;
240	0	5	0	N/A	PRICKLE2;DPPA4;ABHD10;ATP6V1A;TRH;
813	0	5	0	N/A	P2RX5;SLC25A11;GRB7;KRT31;CDC27;
609	0	5	0	N/A	RAD51AP1;A2M;AMHR2;PRR13;KCNC2;
183	0	5	0	N/A	C3orf35;PDE12;GRAMD1C;GOLGB1;IQCB1;
878	0	5	0	N/A	ZNF562;ZNF443;SHKBP1;ADCK4;CYP2A7;
986	0	5	0	N/A	FAM83F;MCHR1;SERHL2;MPPED1;MOV10L1;
550	0	5	0	N/A	CCKBR;OR5D13;RBM4B;C11orf53;CLDN25;
196	0	5	0	N/A	EDEM1;HRH1;FBLN2;GRM2;RNF168;
600	0	5	0	N/A	MFAP5;RIMKLB;VEZT;CCDC53;ATP6V0A2;
849	0	5	0	N/A	BLMH;MRPL45;CSF3;KRT33A;SCRN2;
686	0	5	0	N/A	GLDN;PIGB;CYP1A2;FES;RGMA;
35	0	5	0	N/A	LHX8;TTLL7;PPOX;NID1;ZP4;
794	0	5	0	N/A	TIAF1;ANKRD13B;STAC2;TUBG1;DCAKD;
305	0	5	0	N/A	ZKSCAN3;MDGA1;DNAH8;CUL7;TMEM63B;
407	1	5	0.2	PTCH1;	IFNA4;BAG1;IPPK;BICD2;PTCH1;
860	1	5	0.2	SMARCA4;	MUC16;SMARCA4;SIPA1L3;RYR1;PRX;
1	0	5	0	N/A	LRRC7;HMCN1;TPR;LYST;RYR2;
749	0	5	0	N/A	PTX4;OR1F1;VASN;NTAN1;LOC81691;
964	0	5	0	N/A	SLC5A1;APOL5;TNRC6B;WNT7B;MAPK11;
893	0	5	0	N/A	KDM4B;C19orf52;UBA52;ZNF565;DPF1;
36	0	5	0	N/A	TMEM82;PODN;WDR3;OR10X1;PIK3C2B;
768	0	5	0	N/A	GLYR1;TNP2;ACSM3;ZNF747;FOXC2;
145	0	5	0	N/A	TMEM163;TTC21B;INPP1;BARD1;DNER;
927	0	5	0	N/A	R3HDML;KCNK15;PPP1R3D;TCFL5;UCKL1;
307	1	5	0.2	DAXX;	OR2B6;HLA-A;DAXX;ANKS1A;GPR110;
572	0	5	0	N/A	ACSS3;LRRIQ1;NTS;C12orf50;ATP2B1;
209	0	5	0	N/A	THUMPD3;PPARG;LTF;RBM5;ITIH3;
5	0	5	0	N/A	CR1;RPS6KC1;USH2A;EPRS;MARK1;
488	0	5	0	N/A	MUC5B;INSC;OR8H1;PPP2R1B;SIDT2;
799	0	5	0	N/A	ITGAE;SLC47A2;FOXN1;KRTAP9-8;KRT37;
977	0	4	0	N/A	TRIOBP;FBLN1;BRD1;MAPK12;
483	0	4	0	N/A	OR56B4;DNHD1;SHANK2;IL10RA;
496	0	4	0	N/A	RNF169;GRM5;FAT3;PANX1;
565	0	4	0	N/A	LRTM2;CDCA3;NPFF;ZFC3H1;
535	0	4	0	N/A	KIF18A;TRAF6;PSMC3;OR5AN1;
797	0	4	0	N/A	SLC13A2;SLFN12L;GGNBP2;MED24;
738	1	4	0.25	TRAF7;	SPSB3;TRAF7;PALB2;NOB1;
345	0	4	0	N/A	TREM2;TAF8;ABCC10;SPATS1;
120	0	4	0	N/A	RPL31;GCC2;IL1B;CDK15;
510	0	4	0	N/A	ANKRD42;CREBZF;CASP4;KDELC2;
355	0	4	0	N/A	FZD9;WBSCR22;EPHB4;ACHE;
922	0	4	0	N/A	FLRT3;CST1;ID1;PLAGL2;
815	0	4	0	N/A	MMP28;PPP1R1B;ORMDL3;GHDC;
504	0	4	0	N/A	IGSF22;ANO5;DNAJB13;CNTN5;
555	0	4	0	N/A	PAMR1;CHRDL2;MRE11A;CCDC82;
303	0	4	0	N/A	CNKSR3;TMEM181;WTAP;LPA;
783	0	4	0	N/A	IKZF3;KRT15;TUBG2;LRRC46;
728	0	4	0	N/A	IL32;C16orf89;DPEP2;NIP7;
3	0	4	0	N/A	PKN2;ADCY10;F5;PRG4;
692	0	4	0	N/A	PIF1;STOML1;NGRN;C15orf32;
514	0	4	0	N/A	CAPRIN1;RAG1;API5;STX3;
18	0	4	0	N/A	FPGT;BLZF1;PFKFB2;C4BPA;
499	0	4	0	N/A	OR5L1;OR10AG1;OR8K3;GPR137;
241	0	4	0	N/A	LRRC2;TMIE;KLHL18;TMF1;
591	0	4	0	N/A	TCHP;DDX54;LHX5;FBXW8;
816	0	4	0	N/A	DLG4;PIPOX;TCAP;KRT12;
8	0	4	0	N/A	COL24A1;FMO4;FLVCR1;HEATR1;
432	0	4	0	N/A	CNTFR;ASPN;MUSK;HDHD3;
741	0	4	0	N/A	ZNF75A;PMM2;QPRT;PHKG2;
915	0	4	0	N/A	CTNNBL1;NFATC2;TSHZ2;ARFGAP1;
108	0	4	0	N/A	GTF3C2;SUPT7L;C2orf49;AGPS;
759	0	4	0	N/A	GLIS2;IL4R;CORO1A;RLTPR;
616	0	4	0	N/A	GAS2L3;GLTP;RAD9B;TBX3;
68	0	4	0	N/A	TTLL10;RAB42;SLC16A1;PPP1R15B;
262	0	4	0	N/A	SH3BP2;MFSD10;NOP14;TKTL2;
811	1	4	0.25	BRCA1;	BRCA1;GNGT2;SLC35B1;DLX4;
440	0	4	0	N/A	CDKN2B;POLR1E;GADD45G;OR13C5;
161	0	4	0	N/A	TBC1D8;ASNSD1;ANKAR;CHRND;
567	0	4	0	N/A	NAV3;HAL;GCN1L1;TMEM132B;
972	0	4	0	N/A	TOM1;NCF4;ZC3H7B;SCUBE1;
700	0	4	0	N/A	PDIA3;TNFAIP8L3;CRABP1;ISG20;
668	0	4	0	N/A	CSNK1G1;SPESP1;ISLR2;MPI;
311	0	4	0	N/A	COL11A2;VPS52;CDKN1A;B3GAT2;
843	0	4	0	N/A	CCDC144A;RNF112;ULK2;KRT35;
696	0	4	0	N/A	PARP6;HEXA;GOLGA6D;MTHFS;
966	0	4	0	N/A	TMPRSS6;TAB1;RIBC2;PIM3;
200	0	4	0	N/A	WDR48;HESX1;OR5H15;CD200;
379	0	4	0	N/A	IQCE;VWC2;TRIP6;NUB1;
773	0	4	0	N/A	CASKIN1;PDPK1;SPNS1;FA2H;
770	0	4	0	N/A	CORO7;COG7;SULT1A1;SEPT1;
522	0	4	0	N/A	FJX1;SESN3;MMP10;DDI1;
681	0	4	0	N/A	ZNF280D;FAH;KIF7;MEF2A;
754	0	4	0	N/A	SEC14L5;TEKT5;VWA3A;TAOK2;
461	0	4	0	N/A	MUC6;TPH1;OR5D18;OR5AS1;
778	0	4	0	N/A	ZNF500;NFATC3;SLC7A6;FOXF1;
798	0	4	0	N/A	EFCAB5;SRCIN1;CDC6;DNAJC7;
79	0	4	0	N/A	VWA1;INPP5B;HIVEP3;PYGO2;
836	0	4	0	N/A	MPP2;CALCOCO2;ATP5G1;PHB;
221	0	4	0	N/A	RPUSD3;SYN2;DAZL;PARP3;
579	0	4	0	N/A	ERP29;RPH3A;TBX5;KSR2;
832	0	4	0	N/A	GLP2R;TAOK1;MYO1D;TBKBP1;
49	0	4	0	N/A	HOOK1;IL12RB2;ILDR2;IKBKE;
892	0	4	0	N/A	RPS15;ZNF77;NCLN;ZNF43;
369	0	4	0	N/A	HOXA10;RAB19;OR6V1;TAS2R39;
129	0	4	0	N/A	RRM2;MRPS5;IL18R1;AGAP1;
107	0	4	0	N/A	GPN1;ARHGAP25;RANBP2;NCKAP5;
718	0	4	0	N/A	RNPS1;ZKSCAN2;NSMCE1;ACD;
983	0	4	0	N/A	H1F0;PMM1;PRR5-ARHGAP8;MAPK8IP2;
716	0	4	0	N/A	CLEC16A;SMG1;ACSM5;DPEP3;
827	0	4	0	N/A	G6PC;VAT1;B4GALNT2;ZNF652;
552	0	4	0	N/A	PGAP2;LUZP2;MPEG1;B3GNT6;
944	0	4	0	N/A	BPI;MOCS3;KCNG1;CTCFL;
103	0	4	0	N/A	NEB;SCN1A;TTN;DNAH7;
320	0	4	0	N/A	RING1;PPARD;SLC35B2;HCRTR2;
226	0	4	0	N/A	EPM2AIP1;EIF1B;ULK4;NR1I2;
895	0	4	0	N/A	RGL3;ZNF146;ZNF793;CAPN12;
470	0	4	0	N/A	PCF11;CASP5;GUCY1A2;EXPH5;
717	0	4	0	N/A	ITPRIPL2;ZNF689;RFWD3;KARS;
105	0	4	0	N/A	MERTK;XIRP2;PDE11A;GTF3C3;
159	0	4	0	N/A	CLEC4F;THNSL2;RBM45;CERKL;
46	0	4	0	N/A	MDM4;MFSD4;IL19;PROX1;
175	0	4	0	N/A	DLEC1;ADAMTS9;MAGI1;IGSF10;
61	0	4	0	N/A	APOA2;HSPA6;UAP1;GORAB;
898	0	4	0	N/A	ZNF414;OR1M1;AP1M2;SPC24;
769	0	4	0	N/A	FLYWCH1;ZDHHC7;SPG7;DPEP1;
513	0	4	0	N/A	ANKRD13D;CABP4;MRPL21;PCSK7;
169	0	4	0	N/A	NAGK;CHCHD5;DARS;NEUROD1;
601	0	4	0	N/A	PRDM4;MYL2;RPL6;VPS33A;
465	0	4	0	N/A	DENND5A;EIF4G2;CKAP5;FOLH1;
204	0	4	0	N/A	SETD5;IL17RE;GRIP2;TMEM110;
494	0	4	0	N/A	KRTAP5-5;OR5T1;GANAB;HRASLS5;
274	0	4	0	N/A	SEPSECS;DCAF4L1;SLC30A9;COQ2;
676	0	4	0	N/A	TMOD2;ARNT2;ANPEP;IGF1R;
43	0	4	0	N/A	C1orf168;MYSM1;CHML;EXO1;
442	0	4	0	N/A	DNAI1;NR4A3;SUSD1;ENTPD8;
322	0	4	0	N/A	TCF21;SYNJ2;PARK2;QKI;
12	0	4	0	N/A	COL11A1;SRGAP2;SYT14;INTS7;
929	0	3	0	N/A	TMEM189-UBE2V1;BCAS4;TCEA2;
690	0	3	0	N/A	CEP152;AQP9;CHSY1;
503	0	3	0	N/A	CSRP3;CLP1;TMX2;
961	0	3	0	N/A	WBP2NL;CELSR1;PLXNB2;
872	0	3	0	N/A	KIAA1683;GRAMD1A;SPTBN4;
782	0	3	0	N/A	ALOX15;ZNF232;KCNH4;
217	0	3	0	N/A	CRELD1;C3orf20;NISCH;
631	0	3	0	N/A	ALKBH2;GIT2;TCTN1;
693	0	3	0	N/A	SHF;KIAA0101;HMG20A;
466	0	3	0	N/A	CCDC67;MTMR2;MMP12;
750	0	3	0	N/A	KLHL36;CRISPLD2;SPIRE2;
143	0	3	0	N/A	LRPPRC;IMMT;ANKRD36B;
625	0	3	0	N/A	DENR;HIP1R;PITPNM2;
329	0	3	0	N/A	RMND1;MYCT1;PDE10A;
73	0	3	0	N/A	DNAJC6;IL23R;SSX2IP;
350	0	3	0	N/A	HIST1H2BO;AGER;PBX2;
941	0	3	0	N/A	YWHAB;CDH26;TNFRSF6B;
971	0	3	0	N/A	APOBEC3D;TRABD;CPT1B;
647	0	3	0	N/A	TMTC4;TUBGCP3;ADPRHL1;
227	0	3	0	N/A	RAD18;PRSS45;CYB561D2;
691	0	3	0	N/A	AP3B2;SH3GL3;OR4F6;
477	0	3	0	N/A	NUP98;MRGPRX2;QSER1;
381	0	3	0	N/A	C7orf26;CRHR2;PILRB;
250	0	3	0	N/A	RPL32;RASSF1;MITF;
509	0	3	0	N/A	FANCF;TRIM44;STARD10;
760	0	3	0	N/A	MPHOSPH6;ACSF3;ZNF778;
711	0	3	0	N/A	RAB11A;LRRC49;DET1;
132	0	3	0	N/A	STAM2;OSGEPL1;FZD7;
847	0	3	0	N/A	FAM57A;RNMTL1;PLD2;
508	0	3	0	N/A	OR4B1;CNTF;GIF;
932	0	3	0	N/A	CSNK2A1;PDYN;PCNA;
641	0	3	0	N/A	PCDH9;TPP2;UPF3A;
571	0	3	0	N/A	A2ML1;POU6F1;C12orf74;
682	0	3	0	N/A	SIN3A;TBC1D2B;KIAA1024;
106	0	3	0	N/A	SULT6B1;MAT2A;PTCD3;
372	0	3	0	N/A	TRA2A;MKRN1;UBE3C;
597	0	3	0	N/A	PLEKHG6;SCNN1A;C1R;
839	0	3	0	N/A	COX10;MBTD1;PCTP;
416	0	3	0	N/A	MPDZ;SNX30;PNPLA7;
530	0	3	0	N/A	TOLLIP;TUT1;CD3E;
764	0	3	0	N/A	PIGQ;ALG1;NETO2;
223	0	3	0	N/A	GBE1;TFG;IGSF11;
697	0	3	0	N/A	ZNF710;CIB1;LRRC28;
995	0	3	0	N/A	PJA1;NOX1;XKRX;
406	0	3	0	N/A	PTPRD;MLLT3;FBXO10;
785	0	3	0	N/A	FAM83G;NLK;ACLY;
154	0	3	0	N/A	RNASEH1;FRZB;MFSD6;
17	0	3	0	N/A	CD34;DISP1;HNRNPU;
896	0	3	0	N/A	TRIP10;OR7D2;PAF1;
86	0	3	0	N/A	NEGR1;SNX7;CFHR3;
224	0	3	0	N/A	RAF1;RAB5A;SMARCC1;
731	1	3	0.333333	CDH1;	RABEP2;ATP6V0D1;CDH1;
255	0	3	0	N/A	OTOP1;TRPC3;KIAA1109;
429	0	3	0	N/A	ZBTB5;AUH;SMC2;
234	0	3	0	N/A	ITPR1;IFRD2;SEMA3G;
232	0	3	0	N/A	OGG1;TIMP4;GXYLT2;
916	0	3	0	N/A	JAG1;ACSS1;ZNF337;
478	0	3	0	N/A	LDLRAD3;C11orf73;TMEM123;
174	0	3	0	N/A	ARPP21;NKTR;IMPG2;
845	0	3	0	N/A	KRTAP9-4;CNTNAP1;C1QL1;
981	0	3	0	N/A	CCDC134;LMF2;SCO2;
732	0	3	0	N/A	C16orf62;KIAA0556;VAT1L;
112	0	3	0	N/A	ITSN2;VIT;ARID5A;
495	0	3	0	N/A	FBXO3;EXT2;TMEM132A;
382	0	3	0	N/A	KBTBD2;ZMIZ2;STEAP4;
897	0	3	0	N/A	MARCH2;ZNF559;ZNF781;
201	0	3	0	N/A	IL5RA;SGOL1;FAM19A4;
170	0	3	0	N/A	SH3YL1;C1D;TTC30B;
662	0	3	0	N/A	CINP;AMN;PPP1R13B;
539	0	3	0	N/A	MRPL23;ZNF195;TMEM179B;
674	0	3	0	N/A	SECISBP2L;RAB8B;EFTUD1;
814	0	3	0	N/A	BECN1;HDAC5;ITGA3;
439	0	3	0	N/A	PTAR1;ZNF510;BAAT;
903	0	3	0	N/A	HNRNPM;PGPEP1;SELV;
801	0	3	0	N/A	TLCD1;SSH2;CDK12;
411	0	3	0	N/A	PSIP1;RPS6;TRPM3;
441	0	3	0	N/A	VLDLR;KCNV2;NIPSNAP3A;
919	0	3	0	N/A	NDRG3;RALGAPB;PCK1;
326	0	3	0	N/A	TIAM2;TFB1M;TCP1;
967	0	3	0	N/A	GGA1;ARFGAP3;EFCAB6;
148	0	3	0	N/A	RND3;C2orf69;MOGAT1;
596	0	3	0	N/A	E2F7;TMTC2;NTN4;
309	0	3	0	N/A	RPL10A;MAD2L1BP;MUT;
853	0	3	0	N/A	NDC80;MIB1;CD226;
817	0	3	0	N/A	DHX8;IGF2BP1;SPOP;
917	0	3	0	N/A	ZHX3;EMILIN3;SPO11;
984	0	3	0	N/A	KDELR3;DNAL4;ACR;
615	0	3	0	N/A	ACSM4;TMEM19;PGAM5;
554	0	3	0	N/A	OR51A2;LIN7C;F2;
546	0	3	0	N/A	CSTF3;ZDHHC5;DAK;
743	0	3	0	N/A	TMC5;DCTN5;ZDHHC1;
978	0	3	0	N/A	FBXO7;TNFRSF13C;CRELD2;
67	0	3	0	N/A	PRKCZ;LSM10;RPRD2;
536	0	3	0	N/A	DLG2;MTNR1B;TRPC6;
386	0	3	0	N/A	NXPH1;NSUN5;FASTK;
185	0	3	0	N/A	DPPA2;STXBP5L;FBXO40;
588	0	3	0	N/A	FMNL3;KRT73;KRT8;
304	0	3	0	N/A	HSD17B8;ITPR3;FKBP5;
622	0	3	0	N/A	RIC8B;OAS2;P2RX7;
523	0	3	0	N/A	SF1;SNX32;MUS81;
80	0	3	0	N/A	CRYZ;LAMC2;PPP2R5A;
587	0	3	0	N/A	CCDC63;ATXN2;ABCB9;
97	0	3	0	N/A	NIPAL3;TEKT2;ITGB3BP;
688	0	3	0	N/A	SHC4;LINGO1;MORF4L1;
51	0	3	0	N/A	NUAK2;PLXNA2;SUSD4;
739	0	3	0	N/A	ADCY9;UBFD1;DDX19B;
375	1	3	0.333333	BRAF;	BRAF;CLEC5A;DNAJB6;
885	0	3	0	N/A	ZNF20;NDUFA13;WDR88;
443	0	3	0	N/A	MURC;RNF183;LMX1B;
726	0	3	0	N/A	PLCG2;CDH13;TUBB3;
979	0	3	0	N/A	CYTH4;NAGA;GRAMD4;
800	0	3	0	N/A	RUNDC1;ETV4;DBF4B;
956	0	3	0	N/A	AGPAT3;LRRC3;COL6A2;
621	0	3	0	N/A	KRR1;PPP1R12A;MGAT4C;
766	0	3	0	N/A	HSD17B2;CDT1;TRAPPC2L;
24	0	3	0	N/A	USP21;KCTD3;ACTN2;
187	0	3	0	N/A	OXTR;EAF1;RNF123;
974	0	3	0	N/A	SYNGR1;TTLL1;ZBED4;
951	0	3	0	N/A	KRTAP10-3;KRTAP10-4;KRTAP12-3;
854	0	3	0	N/A	RPRD1A;SLC39A6;ACAA2;
334	0	3	0	N/A	HIST1H2AM;ZSCAN16;PNPLA1;
243	0	3	0	N/A	TBC1D5;SPATA12;SHQ1;
777	0	3	0	N/A	SNX29;AQP8;SMPD3;
685	0	3	0	N/A	PLEKHO2;ZNF774;ST8SIA2;
694	0	3	0	N/A	THSD4;MESDC2;PDE8A;
900	0	3	0	N/A	TLE2;ICAM3;MAP3K10;
363	0	3	0	N/A	TRIM56;TAS2R16;CPA2;
958	0	3	0	N/A	PKNOX1;DNMT3L;KRTAP12-4;
678	0	3	0	N/A	DIS3L;ARID3B;CLK3;
493	0	3	0	N/A	FOLR2;OMP;MMP3;
823	0	3	0	N/A	CD300LG;SLC4A1;HOXB13;
192	0	3	0	N/A	LRRN1;SRGAP3;NUP210;
907	0	3	0	N/A	TICAM1;VAV1;GGN;
962	0	3	0	N/A	ENTHD1;ACO2;PKDREJ;
960	1	3	0.333333	EP300;	EP300;TCF20;SELO;
524	0	3	0	N/A	PHRF1;MRPL17;HSPB2;
677	0	3	0	N/A	PYGO1;PPCDC;MFGE8;
585	0	3	0	N/A	C12orf4;ALX1;GPR133;
642	0	3	0	N/A	DZIP1;SLC10A2;F10;
353	1	3	0.333333	CARD11;	CARD11;HDAC9;ZAN;
186	0	3	0	N/A	SLC38A3;C3orf18;EIF4E3;
365	0	3	0	N/A	MACC1;GTF2I;GIMAP5;
462	0	3	0	N/A	BTBD10;OR4C15;OR8H2;
557	0	3	0	N/A	ARRB1;ME3;SLC36A4;
349	0	3	0	N/A	GABBR1;TJAP1;LRRC1;
436	0	3	0	N/A	RLN1;FRMPD1;ZBTB43;
173	0	3	0	N/A	FANCD2;COL7A1;IP6K1;
908	0	3	0	N/A	ZNF676;ZNF790;FBL;
890	0	3	0	N/A	POLR2E;MKNK2;SPPL2B;
473	0	3	0	N/A	SBF2;OR9Q1;CD5;
779	1	3	0.333333	ERBB2;	NCOR1;ZNF624;ERBB2;
709	0	2	0	N/A	IQCH;CSK;
923	0	2	0	N/A	SLC32A1;SALL4;
336	0	2	0	N/A	OR2H2;ZNF318;
104	0	2	0	N/A	APOB;CCDC88A;
939	0	2	0	N/A	HNF4A;NTSR1;
901	0	2	0	N/A	CELF5;U2AF1L4;
298	0	2	0	N/A	CXCL14;ANXA6;
720	0	2	0	N/A	MTSS1L;IL17C;
131	0	2	0	N/A	TP53I3;CEBPZ;
924	0	2	0	N/A	CASS4;SAMD10;
627	0	2	0	N/A	FAM101A;RAN;
933	0	2	0	N/A	CST4;TPX2;
789	0	2	0	N/A	DHX33;GPS2;
889	0	2	0	N/A	RFX2;HPN;
737	0	2	0	N/A	GP2;ALDOA;
928	0	2	0	N/A	ZNF217;PRPF6;
771	0	2	0	N/A	MBTPS1;KCNG4;
485	0	2	0	N/A	OR4A16;PRG2;
225	0	2	0	N/A	ATG7;PRKAR2A;
156	0	2	0	N/A	FAM110C;DNAJB2;
806	0	2	0	N/A	SREBF1;DRG2;
404	0	2	0	N/A	PTK2B;NRBP2;
352	0	2	0	N/A	ABCA13;MUC17;
938	0	2	0	N/A	DEFB125;C20orf96;
358	0	2	0	N/A	TRPV5;WDR60;
263	0	2	0	N/A	HELQ;ADH1A;
575	0	2	0	N/A	PLA2G1B;PXMP2;
636	0	2	0	N/A	FOXJ2;NECAP1;
498	0	2	0	N/A	P2RY2;PGR;
638	0	2	0	N/A	PTPRR;TSPAN8;
684	0	2	0	N/A	USP8;GRAMD2;
607	0	2	0	N/A	ANKS1B;RNFT2;
671	0	2	0	N/A	SMAD3;ALPK3;
604	0	2	0	N/A	ENO2;SDR9C7;
269	0	2	0	N/A	QRFPR;NPY1R;
506	0	2	0	N/A	OR51A4;VPS37C;
371	0	2	0	N/A	FKBP14;BMPER;
264	0	2	0	N/A	ALPK1;SPRY1;
577	0	2	0	N/A	KRT5;EIF4B;
101	0	2	0	N/A	TMEM167B;OLFML3;
818	1	2	0.5	MAP2K4;	MAP2K4;RNF135;
257	1	2	0.5	FGFR3;	TACC3;FGFR3;
109	0	2	0	N/A	EIF2AK2;PRKD3;
772	0	2	0	N/A	SBK1;SULT1A2;
656	0	2	0	N/A	SMOC1;TGFB3;
398	0	2	0	N/A	LGI3;DKK4;
756	0	2	0	N/A	CIITA;CDR2;
855	0	2	0	N/A	DSC2;MC4R;
833	0	2	0	N/A	PSMD11;CCL15;
272	0	2	0	N/A	PRDM8;TRIML1;
996	0	2	0	N/A	ZXDA;RIPPLY1;
287	0	2	0	N/A	ADAM19;KCNIP1;
991	0	2	0	N/A	SYTL5;H2BFWT;
280	0	2	0	N/A	PAIP1;PCDH1;
883	0	2	0	N/A	ZNF121;ANGPTL6;
985	0	2	0	N/A	CSNK1E;TTLL12;
791	0	2	0	N/A	UTP18;CA10;
373	0	2	0	N/A	WASL;AKR1B10;
547	0	2	0	N/A	USP47;PRDM11;
384	0	2	0	N/A	COL28A1;LANCL2;
704	0	2	0	N/A	CYP11A1;OR4F15;
299	0	2	0	N/A	PSMB9;TDRD6;
277	0	2	0	N/A	STIM2;GABRA2;
637	0	2	0	N/A	DUSP6;GATC;
713	0	2	0	N/A	PPIB;SEC11A;
167	0	2	0	N/A	DNPEP;EPHA4;
378	0	2	0	N/A	PILRA;ZCWPW1;
653	0	2	0	N/A	POMT2;GTF2A1;
877	0	2	0	N/A	ZNF536;ZFP14;
865	0	2	0	N/A	INSR;FBN3;
634	0	2	0	N/A	LETMD1;LGR5;
448	0	2	0	N/A	PTCHD3;RAB18;
281	0	2	0	N/A	CDH9;GABRB2;
450	0	2	0	N/A	MKX;PITX3;
879	0	2	0	N/A	FSD1;GPR108;
805	0	2	0	N/A	WNK4;NXPH3;
283	0	2	0	N/A	ELOVL7;NUDT12;
994	0	2	0	N/A	EDA2R;AR;
430	0	2	0	N/A	OGN;C9orf43;
648	0	2	0	N/A	PIBF1;CARS2;
931	0	2	0	N/A	OXT;SLC23A2;
630	0	2	0	N/A	KITLG;APPL2;
486	0	2	0	N/A	OR5M8;TBC1D10C;
821	0	2	0	N/A	RCVRN;KRT28;
58	0	2	0	N/A	NR5A2;C1orf131;
580	0	2	0	N/A	BTBD11;KDM2B;
118	0	2	0	N/A	MTX2;PLEKHM3;
88	0	2	0	N/A	PCSK9;KLHDC8A;
525	0	2	0	N/A	CCDC34;MYBPC3;
144	0	2	0	N/A	YWHAQ;PQLC3;
703	0	2	0	N/A	SLC24A1;PAQR5;
362	0	2	0	N/A	ACTB;DAGLB;
139	0	2	0	N/A	MARCH4;RNF25;
549	0	2	0	N/A	TCN1;FOLR3;
954	0	2	0	N/A	KRTAP10-10;ADARB1;
882	0	2	0	N/A	LMNB2;CHAF1A;
606	0	2	0	N/A	OVCH1;LRIG3;
273	0	2	0	N/A	CLCN3;AADAT;
444	0	2	0	N/A	GALT;XPA;
753	0	2	0	N/A	HAS3;TAT;
276	0	2	0	N/A	IGJ;GAR1;
459	0	2	0	N/A	IL2RA;GRK5;
317	0	2	0	N/A	GCM2;HIST1H2BL;
20	0	2	0	N/A	SEMA4A;ZBTB37;
667	0	2	0	N/A	WDR72;HCN4;
664	0	2	0	N/A	PCNX;TMED8;
222	0	2	0	N/A	SLC25A36;COMMD2;
431	0	2	0	N/A	HNRNPK;FBP1;
122	0	2	0	N/A	GMPPA;GIGYF2;
828	0	2	0	N/A	OR3A2;MPDU1;
850	0	2	0	N/A	SLFN11;KRT38;
189	0	2	0	N/A	GRM7;TDGF1;
279	0	2	0	N/A	WDR70;WDR36;
745	0	2	0	N/A	WFIKKN1;SLC5A2;
385	0	2	0	N/A	C1GALT1;DMTF1;
652	0	2	0	N/A	GPHB5;SMEK1;
921	1	2	0.5	GNAS;	CEBPB;GNAS;
603	0	2	0	N/A	NANOG;KRT74;
339	0	2	0	N/A	LY6G5B;FIG4;
861	0	2	0	N/A	DOT1L;ZNF358;
661	0	2	0	N/A	TCL1B;ASPG;
178	0	2	0	N/A	MASP1;LPP;
454	0	2	0	N/A	LDB3;SNCG;
657	0	2	0	N/A	BDKRB1;SLC25A29;
290	0	2	0	N/A	ARSK;SLC36A2;
123	0	2	0	N/A	DPY30;RBM44;
532	0	2	0	N/A	SAA4;ALDH3B1;
613	0	2	0	N/A	ALDH1L2;GALNT9;
775	0	2	0	N/A	CYB5B;FOXL1;
708	0	2	0	N/A	CD276;CHRNB4;
313	0	2	0	N/A	BTNL2;GTPBP2;
383	0	2	0	N/A	AGR3;TYW1;
387	0	2	0	N/A	TMEM67;COL22A1;
629	0	2	0	N/A	NOP2;TUBA1C;
837	0	2	0	N/A	SP2;ANKRD40;
665	0	2	0	N/A	DMXL2;ACAN;
715	0	2	0	N/A	DNAH3;TNRC6A;
295	0	2	0	N/A	PDE6A;B4GALT7;
809	0	2	0	N/A	ITGB3;COPZ2;
356	0	2	0	N/A	HECW1;CASD1;
69	0	2	0	N/A	RGS4;RCOR3;
576	0	2	0	N/A	GLIPR1;SLC6A15;
446	0	2	0	N/A	KIAA1462;HNRNPF;
301	0	2	0	N/A	OR14J1;PKHD1;
755	0	2	0	N/A	C16orf46;SLC38A8;
337	0	2	0	N/A	TBC1D7;HLA-DMB;
289	0	2	0	N/A	HTR1A;ARHGEF37;
913	0	2	0	N/A	FUT3;TSPAN16;
318	0	2	0	N/A	ARID1B;IGF2R;
348	0	2	0	N/A	CTAGE9;PHACTR2;
712	0	2	0	N/A	GCOM1;RHCG;
925	0	2	0	N/A	DLGAP4;ATP9A;
643	0	2	0	N/A	SLITRK5;LIG4;
180	0	2	0	N/A	ATP13A3;LMLN;
463	0	2	0	N/A	SYTL2;NOX4;
602	0	2	0	N/A	HIST4H4;KRT6B;
98	0	2	0	N/A	TRNAU1AP;IVL;
560	0	2	0	N/A	ABCC9;HCFC2;
689	0	2	0	N/A	NEDD4;ZNF609;
526	0	2	0	N/A	OR2AT4;MMP8;
742	0	2	0	N/A	NECAB2;FANCA;
959	0	2	0	N/A	RRP1;ICOSLG;
829	0	2	0	N/A	GIT1;RAPGEFL1;
376	0	2	0	N/A	EPDR1;CLDN12;
639	0	2	0	N/A	LMO7;CLYBL;
457	0	2	0	N/A	MRPS16;MMP21;
950	0	2	0	N/A	TRPM2;COL18A1;
559	0	2	0	N/A	OR5T2;ZBTB16;
505	0	2	0	N/A	RSF1;CARD17;
746	0	2	0	N/A	GPR139;SCNN1B;
65	0	2	0	N/A	LAMC1;SLC41A1;
230	0	2	0	N/A	CDCP1;RBM15B;
259	0	2	0	N/A	ACOX3;GC;
140	0	2	0	N/A	TTC31;LBX2;
722	0	2	0	N/A	ZP2;ERN2;
63	0	2	0	N/A	ACBD6;FCAMR;
359	0	2	0	N/A	GRB10;POM121L12;
308	0	2	0	N/A	HSPA1A;TPBG;
380	0	2	0	N/A	PCOLCE;IMMP2L;
351	0	2	0	N/A	ZNF311;OPN5;
190	0	2	0	N/A	PTH1R;CNTN3;
128	0	2	0	N/A	DCTN1;SAP130;
66	0	2	0	N/A	ZBTB41;GPATCH2;
74	0	2	0	N/A	MSH4;GBP6;
168	0	2	0	N/A	HPCAL1;DNAJC10;
149	0	2	0	N/A	B3GNT2;ZNF2;
581	0	2	0	N/A	ATF7;MYF5;
590	0	2	0	N/A	SCARB1;DHX37;
624	0	2	0	N/A	KCNH3;MCRS1;
292	0	2	0	N/A	PRR16;BNIP1;
254	0	2	0	N/A	EGF;PRDM5;
719	0	2	0	N/A	ATP2C2;ANKRD11;
650	0	2	0	N/A	ZFP36L1;PTPN21;
848	0	2	0	N/A	CHRNE;ENO3;
784	0	2	0	N/A	MYO1C;MYCBPAP;
623	0	2	0	N/A	CLEC4C;WBP11;
949	0	2	0	N/A	BCL2L1;FOXS1;
578	0	2	0	N/A	DPY19L2;TMEM5;
405	0	2	0	N/A	DEFA5;MTMR9;
540	0	2	0	N/A	TCP11L1;ATG16L2;
402	0	2	0	N/A	SCARA5;INTS8;
76	0	2	0	N/A	MEGF6;SH2D5;
460	1	2	0.5	ATM;	AHNAK;ATM;
110	0	2	0	N/A	POLR1A;TFCP2L1;
163	0	2	0	N/A	FEZ2;FAHD2B;
294	0	2	0	N/A	PPP2R2B;STK32A;
614	0	2	0	N/A	ERC1;C1RL;
824	0	2	0	N/A	TNFSF12;FLCN;
487	0	2	0	N/A	PAAF1;GPR83;
126	0	2	0	N/A	SFTPB;DBI;
595	0	2	0	N/A	EPS8;INHBE;
947	0	2	0	N/A	ISM1;WISP2;
515	0	2	0	N/A	FOLH1B;CASP1;
332	0	2	0	N/A	MTRF1L;OPRM1;
551	0	2	0	N/A	BDNF;ACP2;
918	0	2	0	N/A	CST9L;MYLK2;
786	0	2	0	N/A	NBR1;C17orf53;
820	0	2	0	N/A	WDR81;SHMT1;
218	0	2	0	N/A	LARS2;PCBP4;
586	0	2	0	N/A	TMTC3;USP44;
851	0	2	0	N/A	INO80C;KIAA1468;
475	0	2	0	N/A	AMBRA1;FAM111B;
710	0	2	0	N/A	IL16;SYNM;
781	0	2	0	N/A	SLC25A39;CACNA1G;
752	0	2	0	N/A	NAGPA;TMEM231;
242	0	2	0	N/A	TTC21A;PXK;
670	0	2	0	N/A	PTPN9;SCAPER;
413	0	2	0	N/A	RFX3;SLC28A3;
297	0	2	0	N/A	IL17B;TLX3;
802	0	2	0	N/A	OR1D2;LRRC59;
659	0	2	0	N/A	SLC24A4;HSP90AA1;
14	0	2	0	N/A	KIAA0907;MEX3A;
260	0	2	0	N/A	MRPL1;ZFP42;
399	0	2	0	N/A	IL7;STMN2;
119	0	2	0	N/A	SP140;SP100;
152	0	2	0	N/A	TACR1;FOXD4L1;
53	0	2	0	N/A	UBE2J2;PADI6;
400	0	2	0	N/A	FGF17;SNX16;
268	0	2	0	N/A	TMEM156;WDR19;
946	0	2	0	N/A	PAX1;VSTM2L;
943	0	2	0	N/A	DEFB128;SOX12;
113	0	2	0	N/A	SLC1A4;MSTN;
618	0	2	0	N/A	GNB3;AQP6;
249	0	2	0	N/A	KLF15;RPN1;
455	0	2	0	N/A	BICC1;NRBF2;
988	0	2	0	N/A	TIMP3;CSF2RB;
611	0	2	0	N/A	IRAK3;CAPS2;
75	0	2	0	N/A	SLC35D1;NDUFS2;
633	0	2	0	N/A	SDS;LRRC43;
936	0	2	0	N/A	GGTLC1;HM13;
796	0	2	0	N/A	PER1;OSBPL7;
830	0	2	0	N/A	ODF4;KRT33B;
34	0	2	0	N/A	PVRL4;PFDN2;
165	0	2	0	N/A	GCKR;MTHFD2;
852	0	2	0	N/A	ABHD3;SLC14A1;
568	0	2	0	N/A	ATN1;TMBIM6;
237	0	2	0	N/A	ARL6;CRYBG3;
880	0	2	0	N/A	RANBP3;RETN;
300	0	2	0	N/A	RIPK1;TRERF1;
155	0	2	0	N/A	PDCL3;SH3RF3;
531	1	2	0.5	BIRC3;	NAALAD2;BIRC3;
153	0	2	0	N/A	INSIG2;FARP2;
844	0	2	0	N/A	ARL4D;UBTF;
558	0	2	0	N/A	AP2A2;BRSK2;
608	0	2	0	N/A	SYCP3;GNPTAB;
282	0	2	0	N/A	DEPDC1B;NLN;
482	0	2	0	N/A	KCNA4;RTN4RL2;
774	0	2	0	N/A	ZSCAN10;IL21R;
266	0	2	0	N/A	MAEA;TNIP2;
26	0	2	0	N/A	KCNT2;WDR64;
395	0	2	0	N/A	RAB11FIP1;RUNX1T1;
714	0	2	0	N/A	CCPG1;TEX9;
256	0	2	0	N/A	DCK;TLL1;
77	0	2	0	N/A	DNAJB4;TATDN3;
593	0	2	0	N/A	SCYL2;SART3;
28	0	2	0	N/A	CENPF;MTR;
793	0	2	0	N/A	MPP3;DLX3;
626	0	2	0	N/A	ZNF740;NFE2;
239	0	2	0	N/A	SYNPR;CHCHD6;
733	0	2	0	N/A	UNKL;MRPS34;
23	0	2	0	N/A	CASQ1;DCAF8;
953	0	2	0	N/A	C21orf2;POFUT2;
856	0	2	0	N/A	DSG1;CTDP1;
327	0	2	0	N/A	HIST1H2BH;GSTA4;
672	0	2	0	N/A	ATP8B4;DAPK2;
825	0	2	0	N/A	SMYD4;RPA1;
730	0	2	0	N/A	NPRL3;UBE2I;
857	0	2	0	N/A	GNAL;CHMP1B;
452	0	2	0	N/A	EXOC6;HELLS;
171	0	2	0	N/A	KALRN;COL6A6;
735	0	2	0	N/A	CMIP;RPL13;
997	0	2	0	N/A	RRAGB;GPRASP2;
592	0	2	0	N/A	NDUFA12;MMP17;
569	0	2	0	N/A	PUS7L;IRAK4;
529	0	2	0	N/A	CST6;SF3B2;
160	0	2	0	N/A	CCDC140;ALPPL2;
374	0	2	0	N/A	CNOT4;GIMAP1;
858	1	2	0.5	SMAD4;	ROCK1;SMAD4;
605	0	2	0	N/A	GRIN2B;GUCY2C;
904	0	2	0	N/A	ZNF426;MRPL4;
937	0	2	0	N/A	KIAA1755;APCDD1L;
370	0	2	0	N/A	IL6;VPS41;
541	0	2	0	N/A	TSKU;AMOTL1;
566	0	2	0	N/A	ATF7IP;UTP20;
288	0	2	0	N/A	ZFR;SRFBP1;
39	0	2	0	N/A	LMNA;PBX1;
310	0	2	0	N/A	ALDH8A1;C6orf211;
687	0	2	0	N/A	UACA;CYP1A1;
312	0	2	0	N/A	ZDHHC14;MAP3K4;
489	0	2	0	N/A	NELL1;EED;
570	0	2	0	N/A	KRT6C;OS9;
679	0	2	0	N/A	CLN6;MCTP2;
265	0	2	0	N/A	ADRA2C;RUFY3;
377	0	2	0	N/A	TAS2R60;NCAPG2;
60	0	2	0	N/A	LHX4;COG2;
124	0	2	0	N/A	GREB1;TRIB2;
790	0	2	0	N/A	CAMTA2;ANKFN1;
396	0	2	0	N/A	RAD54B;NUDCD1;
561	0	2	0	N/A	TMCC3;UBC;
563	0	2	0	N/A	STAB2;RNF10;
438	0	2	0	N/A	DNAJA1;MRPL41;
267	0	2	0	N/A	NIPAL1;SPINK2;
538	0	2	0	N/A	NAT10;DAGLA;
628	0	2	0	N/A	SLC6A12;TMPRSS12;
646	0	2	0	N/A	RAP2A;CUL4A;
594	0	2	0	N/A	ANP32D;KRT80;
500	0	2	0	N/A	PRSS23;PDGFD;
393	0	2	0	N/A	CHRNA2;LRRCC1;
479	0	2	0	N/A	AQP11;DDX10;
324	0	2	0	N/A	GNMT;RSPH9;
632	0	2	0	N/A	ATF1;SLC11A2;
213	0	2	0	N/A	TTC14;KIAA0226;
992	0	2	0	N/A	DDX53;SAGE1;
920	1	2	0.5	SRC;	SRC;PPP1R16B;
521	0	2	0	N/A	DCDC1;ZNF408;
842	0	2	0	N/A	MAPT;CBX1;
698	0	2	0	N/A	LACTB;HDDC3;
150	0	2	0	N/A	REG1B;REG3A;
164	0	2	0	N/A	ST6GAL2;WDR75;
285	0	2	0	N/A	ARHGAP26;CYFIP2;
757	0	2	0	N/A	HBA2;TPSAB1;
887	0	2	0	N/A	RNF126;ALKBH7;
253	0	2	0	N/A	PIGG;KIAA0232;
258	0	2	0	N/A	ZNF595;PDE6B;
564	0	2	0	N/A	ANO6;PRPF40B;
445	0	2	0	N/A	ITGB1;OGDHL;
706	0	2	0	N/A	BCL2L10;SLTM;
516	0	2	0	N/A	RRM1;CELF1;
344	0	2	0	N/A	ZKSCAN4;TAP2;
471	1	2	0.5	MEN1;	NUP160;MEN1;
388	0	2	0	N/A	PLEKHF2;ZHX1;
449	0	2	0	N/A	AKR1E2;APBB1IP;
89	0	2	0	N/A	ZRANB2;LPPR5;
130	0	2	0	N/A	TMEM37;SCTR;
584	0	2	0	N/A	NEDD1;RASAL1;
252	0	2	0	N/A	DCLK3;ACAD9;
392	0	2	0	N/A	PSD3;KIFC2;
284	0	2	0	N/A	NMUR2;CNOT6;
666	0	2	0	N/A	TLE3;TTC23;
914	0	2	0	N/A	ZNF266;ZNF260;
389	0	2	0	N/A	ANK1;PTK2;
909	0	2	0	N/A	SCN1B;LRFN1;
458	0	2	0	N/A	PITRM1;GSTO1;
963	0	2	0	N/A	MYH9;MEI1;
293	0	2	0	N/A	ACOT12;MCC;
316	0	2	0	N/A	NUP43;GPR31;
366	0	2	0	N/A	LUC7L2;TAS2R40;
701	0	2	0	N/A	DPP8;UBL7;
501	0	2	0	N/A	OR52I2;WEE1;
81	0	2	0	N/A	AQP10;NUP133;
859	0	2	0	N/A	PSMG2;MC5R;
902	0	2	0	N/A	THOP1;AES;
354	0	2	0	N/A	EPHB6;ZYX;
420	0	2	0	N/A	GLIS3;APBA1;
142	0	2	0	N/A	PDIA6;MDH1;
137	0	2	0	N/A	TMEM198;UGT1A3;
314	0	2	0	N/A	UTRN;AKAP12;
990	1	2	0.5	STAG2;	WDR45;STAG2;
658	0	2	0	N/A	ZBTB1;SERPINA10;
397	0	2	0	N/A	TNFRSF10C;PDE7A;
94	0	2	0	N/A	BOLA1;MNDA;
926	0	2	0	N/A	SEC23B;XRN2;
930	0	2	0	N/A	DHX35;FITM2;
248	0	2	0	N/A	NCKIPSD;PDZRN3;
673	0	2	0	N/A	BNC1;IQGAP1;
868	0	2	0	N/A	PPAN-P2RY11;ICAM1;
767	0	2	0	N/A	CHP2;LAT;
202	0	2	0	N/A	MST1;NT5DC2;
993	0	2	0	N/A	ZCCHC12;LONRF3;
819	0	2	0	N/A	MRPL27;NME1-NME2;
542	0	2	0	N/A	OR51Q1;COX8A;
434	0	2	0	N/A	IFT74;OSTF1;
115	0	2	0	N/A	SEMA4C;EN1;
47	0	2	0	N/A	SERPINC1;GNG4;
640	0	2	0	N/A	RBM26;RASA3;
238	0	2	0	N/A	CNTN4;RBM6;
456	0	2	0	N/A	MYPN;VPS26A;
803	0	2	0	N/A	ARHGEF15;MAP2K3;
945	0	2	0	N/A	RNF114;RTEL1;
210	0	2	0	N/A	KIF15;CCDC71;
361	0	2	0	N/A	ZNF777;VIPR2;
619	0	2	0	N/A	HOXC4;ITGA5;
490	0	2	0	N/A	STK33;HPS5;
99	0	2	0	N/A	ERRFI1;LDLRAD2;
394	0	2	0	N/A	RGS22;PPP1R16A;
52	0	2	0	N/A	SYT11;DUSP27;
342	0	2	0	N/A	HLA-DRA;TULP1;
669	0	2	0	N/A	ITGA11;LRRK1;
840	0	2	0	N/A	PFAS;TOP2A;
808	0	2	0	N/A	OR1E2;TMEM100;
699	0	2	0	N/A	CSPG4;UNC45A;
367	0	2	0	N/A	GARS;ZKSCAN5;
612	0	2	0	N/A	C12orf54;DAZAP2;
484	0	2	0	N/A	INPPL1;MYO7A;
360	0	2	0	N/A	ASB15;AKR1B1;
357	0	2	0	N/A	OR2A12;PTPRN2;
251	0	2	0	N/A	TATDN2;GPR62;
758	0	2	0	N/A	ITFG3;UMOD;
683	0	2	0	N/A	FBXL22;FAM96A;
157	0	2	0	N/A	PKDCC;EPB41L5;
787	0	2	0	N/A	KIAA0100;ATP6V0A1;
286	0	2	0	N/A	EGR1;ETF1;
492	0	2	0	N/A	OR51G2;OR6Q1;
451	0	2	0	N/A	UNC5B;CEP55;
655	0	2	0	N/A	SLC10A1;JAG2;
675	0	2	0	N/A	DUOX1;TARSL2;
270	0	2	0	N/A	GRPEL1;LRIT3;
723	0	2	0	N/A	AMDHD2;COG4;
748	0	2	0	N/A	PRR25;LMF1;
663	0	2	0	N/A	PLEKHH1;RGS6;
729	0	2	0	N/A	MLYCD;SPATA2L;
765	0	2	0	N/A	OR2C1;CLUAP1;
335	0	2	0	N/A	SLC22A7;TINAG;
437	0	2	0	N/A	ZCCHC7;C9orf156;
556	0	2	0	N/A	TEAD1;CTNND1;
935	0	2	0	N/A	ESF1;CST9;
644	0	2	0	N/A	GPR18;FAM155A;
973	0	2	0	N/A	PANX2;ARSA;
751	0	2	0	N/A	TPSG1;TMEM159;
610	0	2	0	N/A	TMPO;SDSL;
233	0	2	0	N/A	ACOX2;MYH15;
330	0	2	0	N/A	GPR126;PPP1R14C;
998	0	2	0	N/A	MAGEA12;FAM50A;
401	0	2	0	N/A	RPL7;COX6C;
649	0	2	0	N/A	STON2;SERPINA4;
261	0	2	0	N/A	SLC4A4;ARFIP1;
651	0	2	0	N/A	DAAM1;TTLL5;
940	0	2	0	N/A	GZF1;CDK5RAP1;
807	0	2	0	N/A	TMEM102;PROCA1;
705	0	2	0	N/A	DYX1C1;AP3S2;
198	0	2	0	N/A	PSMD2;ST6GAL1;
645	0	2	0	N/A	GPR180;TMCO3;
247	0	2	0	N/A	PLCXD2;EAF2;
620	0	2	0	N/A	PZP;HOXC8;
275	0	2	0	N/A	UGT2A3;UGT8;
574	0	2	0	N/A	ARNTL2;SP1;
13	0	2	0	N/A	RC3H1;LAMB3;
512	0	2	0	N/A	LRRC4C;CCDC83;
414	0	2	0	N/A	GABBR2;RNF20;
952	0	2	0	N/A	CHAF1B;PWP2;
736	0	2	0	N/A	NARFL;RSL1D1;
987	0	2	0	N/A	SYN3;TYMP;
955	0	2	0	N/A	PFKL;KRTAP10-7;
347	0	2	0	N/A	DSE;TCP10L2;
660	0	2	0	N/A	GPR65;SPATA7;
271	0	2	0	N/A	TBC1D19;VEGFC;
654	0	2	0	N/A	PSMC1;RCOR1;
207	0	2	0	N/A	PDCD6IP;HCLS1;
545	0	2	0	N/A	GAS2;XRRA1;
812	0	2	0	N/A	PIK3R5;LASP1;
942	0	2	0	N/A	NSFL1C;SMOX;
296	0	2	0	N/A	SERINC5;TNFAIP8;
989	0	2	0	N/A	CDK16;UBE2A;
617	0	2	0	N/A	GALNT4;AMDHD1;
403	0	2	0	N/A	HR;FUT10;
562	0	2	0	N/A	EEA1;PIWIL1;
875	0	2	0	N/A	STAP2;ATG4D;
447	0	2	0	N/A	A1CF;HKDC1;
179	0	2	0	N/A	FNDC3B;IQCG;
278	0	2	0	N/A	PCDHA7;PCDHA8;
338	0	2	0	N/A	TREM1;SUPT3H;
391	0	2	0	N/A	DPYS;SCRIB;
846	0	2	0	N/A	SNF8;PHOSPHO1;
291	0	2	0	N/A	CCDC125;FAM81B;
7	0	2	0	N/A	MIA3;PLD5;
102	0	2	0	N/A	LRP1B;BAZ2B;
390	0	2	0	N/A	TNFRSF10A;RB1CC1;
635	0	2	0	N/A	CUX2;CCDC60;
873	0	2	0	N/A	HDGFRP2;TSHZ3;
740	0	2	0	N/A	ESRP2;FBXO31;
582	0	2	0	N/A	SPRYD3;GTSF1;
453	0	2	0	N/A	PAPSS2;PDE6C;
838	0	2	0	N/A	TRPV1;TRIM25;
957	0	2	0	N/A	SETD4;AIRE;
763	0	2	0	N/A	SDR42E1;CBFA2T3;
795	0	2	0	N/A	PAFAH1B1;CDK5RAP3;
368	0	2	0	N/A	TRIM50;CPA4;
724	0	2	0	N/A	PMFBP1;ZC3H18;
364	0	2	0	N/A	TFEC;TAS2R5;
219	0	2	0	N/A	ASB14;SENP7;

## Sheet: BRCA_DB
Class	numDriver	numGene	Percentage	DriverList	GeneList
310	0	93	0	N/A	RGS18;CFHR2;ERO1LB;CTNNBIP1;RSG1;UBXN10;NIPAL3;PAFAH2;LIN28A;FAM76A;TMEM200B;LAPTM5;AK2;COL8A2;TMCO2;DMAP1;CYP4Z2P;C1orf146;FAM69A;KCNC4;PHTF1;AP4B1-AS1;LAD1;MIR1231;FMOD;IL1F10;WDR12;RPP14;FAM3D;LINC00488;NAA50;DRD3;CSTA;CDV3;TDGF1;HYAL3;ARHGEF3;RAD1;LOX;C6orf52;ZSCAN12P1;HLA-DQA1;HSD17B8;NUDT3;RPS10;IFT74;UBE2R2;NUDT2;C9orf24;CCL19;LRRC37A5P;INIP;RIN1;SLC29A2;INS-IGF2;FAR1;OR5M10;SCGB1D2;COX8A;…
111	0	87	0	N/A	TYW3;SLC19A2;CALML6;NOL9;PEX14;OTUD3;EIF3I;TRIT1;CTPS1;GUCA2B;PLK3;SYDE2;PSMA5;CSF1;DCLRE1B;CD101;MRPL9;S100A1;C1orf106;TP53BP2;LBR;C2orf42;MOGS;IL37;IL36G;INO80D;TUBA4B;ALPP;ANKRD36B;PRR21;FILIP1L;ZBTB11;CD96;GSK3B;ZNF589;RNF168;HLA-F-AS1;BAK1;TULP1;HCRTR2;SNX13;CRHR2;C1GALT1;COL28A1;AOAH;LMBR1;INTS10;SLC18A1;APTX;DNAJB5;OR51I1;TCIRG1;APOA4;AMICA1;PDHX;API5;PACSIN3;MADD;SLCO2B1;MMP8;TSPAN32;OR10…
22	0	77	0	N/A	ADCY10;TPR;PLA2G4A;KCTD3;RERE;CROCCP3;COL16A1;FAF1;OTUD7B;VPS45;SEPT10;UGGT1;SNX17;HK2;IL1R2;ASNSD1;ICA1L;UGT1A1;HJURP;MYRIP;PRICKLE2;EPHA3;PROS1;C3orf52;PARP14;COL6A6;PIK3R4;ATP2B2;CAND2;NUP210;C3orf20;DHX30;VPRBP;NISCH;ITIH1;RNF182;HLA-DRB5;NOX3;FNDC1;GLDC;ANKRD18B;TPM2;NPR2;CEP78;S1PR3;SYK;GABBR2;AKNA;OR8J1;SLC22A25;MARK2;MSANTD4;EIF4G2;KBTBD4;FOLH1;OSBPL5;NLRP14;PLXNC1;TCTN2;HIF1A;SERPINA1;CC…
301	1	71	0.0140845	H3F3A;	ATAD3A;VAMP3;HMGCL;FUCA1;STX12;FABP3;TMEM39B;GJB5;MANEAL;PPIEL;CDC20;CDCP2;GSTM2;LCE4A;SPRR2D;H3F3A;GJC2;FAM110C;BMP10;POLE4;ZC3H8;LSAMP;ABTB1;ISY1;RNF7;HACL1;PRSS50;CDC25A;SPINK8;NEK4;RANBP9;TAP2;CCNC;FAM122A;AUH;SNX30;ARL14EP;C11orf74;MRGPRG-AS1;NDUFS8;C11orf57;TMPRSS5;LIPT2;PIH1D2;ANKRD13A;C12orf76;GOLT1B;DNM1L;PTX4;TNP2;CDIPT;FBXL19-AS1;TMEM107;CDRT15;PGAP3;KRTAP4-2;GIPC3;CRB3;ELAVL3;ELOF1;NX…
244	0	70	0	N/A	NMNAT1;SYF2;ATPIF1;CCDC28B;RNF19B;CDCA8;SF3A3;AGBL4;PPM1J;VANGL1;LCE1E;EFNA3;DPM3;TMEM18;ANTXR1;ANXA4;SNRPG;UBE2E3;TRIM71;ARGFX;TRH;MIR885;CCR3;IQCF1;PPP4R2;UBXN7;OR2H2;C6orf222;PRICKLE4;C6orf132;PTCRA;POLR1C;PRIM2;C6orf163;AMZ1;WBSCR22;CD274;FAM166B;CENPP;ZNF189;AMBP;DPP7;SSNA1;SLC34A3;RNH1;MRPL23;OR51B6;BTBD10;LRRC55;GLYAT;FOLR1;RIMKLB;GLIPR1;RPL3L;TBC1D24;ERI2;PARD6A;STAC2;TUBG1;LRG1;ZNF561;C1…
150	0	66	0	N/A	EXTL2;ANKRD36BP1;TRMT1L;RGS13;FAM41C;KLHL21;MAD2L2;MRTO4;PITHD1;SMPDL3B;SNHG12;PPIH;C1orf228;NOTCH2NL;MTX1;TMEM9;CNIH3;TRIM67;FAM72A;MAP1LC3C;DCDC2C;FRZB;TERC;RFC4;CAV3;LIMD1;HIST1H4K;C6orf1;RGS20;TMEM249;PPAPDC2;IFNA1;SHB;GOLM1;OR13C4;DNAJC25-GNG10;SLC22A18AS;OR51M1;MRPL17;SAA4;IL18;OR52E2;ACCSL;CHRDL2;GRM5-AS1;DEFB108B;CARD17;SAA4;CDRT15P1;B9D1;RNF112;TMEM97;TMEM98;LHX1;RAB5C;ICAM5;DOCK6;ISYNA1…
62	0	66	0	N/A	SRM;CLCNKA;PADI4;KDM1A;DNALI1;SLC2A1;C1orf194;OVGP1;ZBTB7B;SLC26A9;SYT14;TRAPPC12;SMPD4;HECW2;HHATL;CYP8B1;CADPS;NSUN3;BBX;NR1I2;ALDH1L1;SLC6A1;RAF1;SLC38A3;TKT;ENPP4;SMAP1;USP45;IFNA16;DMRTA1;NOL6;PRSS3;ATP8B5P;FOXD4L3;TJP2;FRMD3;TDRD7;TUBB4B;IFITM3;OR2AG1;OR5M11;SHANK2;MPPED2;CAPRIN1;NR2E3;STOML1;MORF4L1;ADAD2;GALNS;GABARAP;HNF1B;PTRF;ZNF556;GMIP;ZNF14;ZNF254;C19orf40;ZNF793;LGALS13;C19orf47;PC…
32	0	60	0	N/A	ATP13A2;AKR7L;PHACTR4;HCRTR1;C1orf94;BMP8B;ITGB3BP;RFX5;GBAP1;PIK3C2B;CAPN8;PSEN2;RABGGTB;BROX;TSSC1;RFX8;EDAR;RAB3GAP1;ANKZF1;COL6A4P1;CPN2;GLB1;KBTBD12;ATP2C1;CCR1;AMIGO3;GRM2;KCTD20;TFAP2B;PIP5K1B;HSD17B3;ZNF782;STX17;INVS;OR13C2;ACTL7A;ZBTB43;OR51Q1;OR4A15;EML3;ABTB2;DDB2;OR4B1;PPP1R32;DAGLA;OR4S1;PELI3;SHC4;SV2B;ALDH1A3;CLCN7;SLX4;C16orf96;GLYR1;SLC25A11;KRTAP4-6;ABCA7;ZNF420;RFPL2;BRD1;
78	3	52	0.0576923	GATA2;BRAF;TRAF7;	CCDC27;EPHA2;PLA2G2D;OSCP1;C1orf177;POLR3GL;FCGR1A;ADAR;KIAA1614;COL11A1;CHML;NPHP1;ZC3H6;SFTPB;COX5B;ARL13B;KIAA1524;PVRL3;CCDC14;GATA2;SLC6A6;IL17RB;MALSU1;RAB19;BRAF;UBAP2;VCP;ZCCHC7;RMI1;SLC28A3;TSTD2;CORO2A;KIAA1958;ANKRD49;CNTN5;PTMS;KITLG;TRAF7;CLN3;ASGR2;KRT32;HAP1;CACTIN;TNPO2;GAPDHS;ZFP30;RASGRP4;ITPKC;ERGIC3;ADNP;RNF113A;AIFM1;
17	0	49	0	N/A	ELTD1;GORAB;DENND1B;SLC30A10;PLCH2;SSBP3;ANKRD35;GJA8;KPRP;PGLYRP3;NCSTN;CACNA1S;CAPN2;DNAH14;SUSD4;TARBP1;URB2;SPRTN;PPT2;KCNK16;DEF6;PPP2R5D;XPO5;CYP39A1;MACC1;BAZ1B;MUSK;RGS3;TRIM34;INTS5;SUV420H1;DRD2;EEA1;TMCC3;GALNT9;CASKIN1;CLEC16A;AARS;ANKFY1;LRRC37A11P;ZNF563;SLC5A5;SUGP1;ZNF208;ZNF492;ZNF565;LTBP4;KRTAP10-4;KRTAP10-5;
53	0	47	0	N/A	NPHP4;RNF207;NBPF3;RUNX3;TRNAU1AP;ZBTB8OS;HMGB4;EPS15;GNAT2;WARS2;HIST2H2BF;ETNK2;REV1;NPAS2;NCK2;OXSM;SUSD5;SEC13;IP6K1;CRYBG3;SRPRB;PCSK1;TXNDC15;TJAP1;MUT;AUTS2;PILRA;LRRTM3;CTNNA3;CCKBR;GPR152;DSCAML1;CPEB1;OR4F6;IL32;VAT1L;FAM83G;SLFN14;RARA;KRTAP9-1;KRT34;CALCOCO2;DLX4;PTPRA;CD93;CHAF1B;KRTAP10-8;
112	1	46	0.0217391	MPL;	HSPB7;PPP1R8;S100PBP;CAP1;MPL;MAGOH;TAF13;NBPF20;RNF115;VPS72;PIGM;C1orf168;NUCKS1;MRPS5;MFSD9;TMEM182;FHL2;FKBP7;SEMA3B;TMF1;TAF8;TBCC;SLC1A1;TXNDC8;PTGR1;SLC46A2;OR2D2;TPH1;FEN1;TMEM179B;LDLRAD3;NEU3;CARD16;ELMOD1;CDH13;TUBB3;CORO6;TAF15;MPP2;NGFR;BCAS4;CBLN4;CBY1;TOMM22;TTLL12;PIM3;
253	0	43	0	N/A	B3GALT2;CFHR1;STMN1;SESN2;SNRNP40;TSSK3;TRABD2B;GDAP2;LCE3B;SPRR2G;S100A6;CKS1B;NHLH1;BRK1;GMPPB;FAM212A;MIR491;RORB;OR8H1;TMEM223;BAD;RPS6KA4;RAD9A;AIP;CREBZF;C11orf87;OR2C1;PDZD9;EARS2;NSMCE1;DDX11L10;SNRNP25;ZNF830;KRT17;MLX;MBD3L1;UBA52;ZNF493;PAK4;ZNF341;RNF114;FAM118A;WNT7B;
30	2	42	0.047619	CSF3R;ATM;	USP21;ADAMTS4;KCNK2;FBXO44;AGMAT;NBPF1;CSF3R;SCMH1;DMBX1;ANGPTL3;LRIF1;CSDE1;INTS3;OR10R2;PYHIN1;TAF5L;SSX2IP;PLD5;TPO;ST6GAL2;SCN3A;NCKAP1;AGAP1;TRAT1;PLCXD2;TIGIT;CASR;HSPBAP1;VPS52;KIF6;OGFRL1;ATM;CEP164;RBFOX1;ABAT;PALB2;ATP2A1;ZNF846;C3P1;FBL;SLC7A3;BRWD3;
242	0	41	0	N/A	CEP104;MFAP2;PLA2G2F;DLGAP3;MFSD2A;KIF2C;NBPF15;C1orf43;RAB4A;DUSP2;MCM6;ODC1;CHCHD5;TMEM163;DES;NFKBIE;CENPQ;GSTA3;LY6G6E;RCAN2;DCTN3;ANKRD20A2;ALAD;OR6Q1;MS4A12;B3GNT6;PANX1;CLEC2D;CLECL1;EIF3C;NIP7;OR1E2;UTP18;SLC25A23;MBD3L4;PIK3R2;MEF2B;FXYD1;STX16-NPEPL1;SOX12;NRSN2;
65	1	40	0.025	CDC73;	CDC73;LPGAT1;SLC35E2;PLOD1;ZMYM1;THRAP3;DPH2;LCE2D;ACBD3;PRSS38;SNTG2;RANBP2;BCL2L11;ATG3;ACPP;NFIB;TEK;NDUFB6;CCL21;PGM5;TRPM3;ASPN;C9orf3;OR5AS1;CCDC87;PPP1CA;APOA5;NUP98;KIF18A;HCN4;ARNT2;ZNF174;VASN;RBBP6;GLP2R;ULK2;KRTAP4-5;CAMSAP3;WDR83;UBA2;
73	0	38	0	N/A	FMO3;CENPL;IARS2;PGD;CATSPER4;KANK4;WNT2B;FDPS;PARP1;SLC35F3;SSFA2;DIS3L2;ECEL1;SCN5A;CADM2;HTR1F;POGLUT1;TMCC1;SEMA6A;STK10;C6orf10;SYNCRIP;UNC13B;OR13J1;PRKACG;DAPK1;SMC2;MUC2;DNHD1;USP32P1;RHOT1;JUP;ATP8B3;GPR108;OR2Z1;ZNF560;ZNF844;ZNF91;
15	0	37	0	N/A	HOOK1;ASPM;SMYD2;CDK11A;PRDM2;CROCC;ZMYM4;PIK3R3;AKNAD1;TRIM33;SCNM1;TCHH;NUP133;LAMC1;CNTN2;BUB1;NCKAP5;TTN;DNAH7;FANCD2;WDR6;SGK1;HBS1L;IGF2R;TTC39B;CNTLN;ANKRD20A4;IARS;KRT82;PPFIA2;SRL;ZCCHC14;ZNF90;APLP1;DLGAP4;CTNNBL1;TSHZ2;
12	0	37	0	N/A	PTPN14;RAB3GAP2;FMN2;CLCN6;MOV10;KDM5B;CDC42BPA;NEB;XIRP2;ERBB4;TRPM8;APOB;VIT;LRPPRC;ANKRD36;SCN10A;MAGI1;LINGO2;ZNF462;PHRF1;DCHS1;GANAB;ACTN3;LRP5;CUL5;EXPH5;UBE3B;ATXN2;DUOX1;CEP152;CSPG4;ADCY9;DNAH3;ZNF99;MAP4K1;TNRC6B;PKDREJ;
292	0	37	0	N/A	SDF4;DDI2;PIGV;MATN1;SPOCD1;ADPRHL2;RSPO1;ZNF691;GBA;JMJD4;NXPH2;SLC38A11;AGPS;TRMT10C;COX17;FAM19A4;RYBP;MRGPRF;C11orf53;PPP2R1B;MRVI1-AS1;HTATIP2;SENP3;LASP1;CYB5D2;MYO1D;UNC45B;NAGLU;RTN4RL1;SENP3;ZNF627;PEPD;SPRED3;GMFG;RBFOX2;PVALB;CYTH4;
113	0	36	0	N/A	BLZF1;DYRK3;IGSF21;RNF186;E2F2;ID3;GALE;SYTL1;NDUFS5;SCP2;HSPB11;CLCC1;LCE6A;S100A7L2;SLAMF6;TRIM27;PNRC1;AK3;ALG2;MURC;ANAPC2;RNF208;DUSP8;CDK2AP2;C11orf65;RNASEK;SLC47A1;PGPEP1;COPE;TSSK6;LINC00665;SIRT2;DNMT3L;KRTAP10-1;C22orf23;APOBEC3D;
35	1	36	0.0277778	ERBB2;	GPA33;FLVCR1;ACTN2;LYPLA2;IL22RA1;IGSF3;TCHHL1;CRTC2;DCST2;PBX1;POU2F1;NGLY1;XYLB;GUCA1C;QTRTD1;RFX3;IFNA4;HABP4;EHMT1;ZW10;USP28;PLEKHB1;ZC3H12C;ABHD2;CHD2;ERBB2;OSBPL7;CLEC4M;COL5A3;FCHO1;ZNF253;ZNF100;PSENEN;PAF1;XPNPEP3;MLC1;
106	0	36	0	N/A	ST6GALNAC3;LPPR4;ZRANB2;UAP1;RGL1;UCHL5;RBM34;DNAJC11;CELA2A;PLA2G2A;AHDC1;HEYL;AP4B1;MTMR11;SDE2;E2F6;G6PC2;SLC9A4;OSBPL6;STT3B;ATP6V1A;MTRR;TAS2R1;SPAG8;WDR31;TMEM80;PPP1R14B;ANKRD13D;ZNF624;PIPOX;ATCAY;ZNF177;CCDC159;CHST8;LIMK2;PLA2G6;
101	0	36	0	N/A	ANKRD13C;RABGAP1L;FBXO6;TESK2;CC2D1B;CEPT1;PPIAL4G;HIST2H2BE;CRNN;OR6N1;ALDH9A1;FAM20B;PTPRVP;ACTA1;SFXN5;LONRF2;FBLN2;NCKIPSD;DDX4;ARHGEF28;IPCEF1;CNKSR3;FAM205A;RGP1;PTPDC1;DFNB31;ENTPD2;MAN1B1;C11orf30;MMP3;ABCA3;IL27;DHPS;ZNF506;URI1;EIF3K;
97	0	35	0	N/A	DIRAS3;FMO6P;RPS6KC1;STPG1;CEP85;ATP6V0B;YIPF1;ATXN7L2;FAM46C;RUSC1;DAP3;STX6;ZNF513;TTL;PRKRA;NGEF;SH3BP4;RHOBTB3;FBXL17;R3HCC1;MMP16;IGFALS;TMEM219;MUM1;SF3A2;ZNF729;ANKRD27;ZNF850;ZNF607;KIAA1755;TCEA2;LARGE;APOBEC3G;NHP2L1;TYMP;
13	2	34	0.0588235	ARID1A;PTCH1;	PER3;VPS13D;ARID1A;SYCP1;CEP350;PKP1;TMEM63A;IFT172;TBC1D8;NBEAL1;ABI3BP;ESYT3;IGSF10;MPDZ;KIF24;IL11RA;C9orf131;ALDH1A1;PTCH1;ABCA1;IKBKAP;ABCA2;ARFIP2;OR5D14;UNC13C;ADAMTS17;SMG1;TMC7;PRKCB;APOBR;RGL3;ACTN4;ATXN10;TUBGCP6;
24	0	33	0	N/A	USP48;ARHGAP29;AMPD1;NBPF10;PLEK;TIA1;PRPF40A;COL5A2;FZD7;NFKBIZ;POLQ;UROC1;CNTN4;DOCK3;DNAH1;PCSK5;ZNF169;GALNT12;CHRM1;PLCB3;TBC1D15;VEZT;SETD1B;WDR66;IQCH;AGBL1;ST8SIA2;COG7;IL4R;CTCF;MAN2B1;MAST3;ARHGAP33;
86	0	33	0	N/A	INSL5;CHRM3;PTCHD2;FLJ37453;PQLC2;OSBPL9;CD58;ADCK3;EMILIN1;PREB;SCN1A;FEZF2;ALCAM;C3orf30;PDIA5;CUL7;TTBK1;EFHC1;GSTA1;OR6V1;WDR60;DBX1;HIPK3;DYX1C1;UNC45A;IGF1R;ALKBH5;KRT28;SHISA6;MYO18A;CWC25;MED1;SGCA;
34	0	33	0	N/A	MAEL;CFH;ANGPTL7;SYNC;YBX1;ILF2;OR10J5;ATP2B4;CNOT10;NKTR;ATXN7;PARP15;ITGB5;TBC1D5;CCR2;FBXW12;DENND4C;C9orf72;RAD23B;PNPLA7;OR52D1;OLFML1;SOX6;OR5D13;OR5J2;RDX;MON1B;GAS8;CHRNB1;ASIC2;LDLR;EPOR;ZNF461;
227	0	33	0	N/A	GBP3;MIR205HG;DTL;ZBTB48;NECAP2;GFI1;NGF;LAX1;HHLA2;GAP43;MBD4;BFSP2;GHRL;KLHL18;ALDOB;GRIN1;PKP3;RAB1B;DCDC5;SLC39A13;LUZP2;MMP27;NT5M;TADA2A;KRTAP3-1;KRTAP9-8;HMG20B;SWSAP1;WDR83OS;SCGB2B2;ZNF30;SLC5A4;SEPT3;
36	0	33	0	N/A	KIF1B;PADI2;EPB41;ST3GAL3;EIF2B3;FAAH;KCND3;HIST2H2AC;SYT2;GPR39;GALNT5;UGT1A4;IRAK2;RAD54L2;RUFY3;BBS12;SH3GL2;CCIN;GNE;FAM120A;SLC35D2;KRTAP5-4;RPS6KB2;ANO1;NCAM1;KRTAP5-9;TYR;SLC28A2;SLC12A1;ZNF791;TM6SF2;TXN2;GRAMD4;
27	1	32	0.03125	HNF1A;	PRDM16;INPP5B;CA14;SPRR2B;UBAP2L;TRIM46;ASH1L;OR6K6;ANAPC1;FAM117B;TRIP12;COL7A1;CELSR3;RNF123;DAAM2;GPR116;GPR111;B4GALNT4;ALDH3B1;PPFIA1;FBXO21;HNF1A;COQ6;TTLL5;MFGE8;FANCI;AOC3;UBTF;LPPR2;TSHZ3;TLE2;DNMT1;
91	0	32	0	N/A	SSU72;SYPL2;AHCYL1;TEX261;ANKRD20A8P;PLCD1;GPR156;HIST1H4J;IL17F;ACER2;LRRC19;C9orf156;UBQLN3;OR56B1;MRGPRX4;C11orf86;FANCF;UVRAG;KDM4D;SPSB3;GLIS2;LOC653786;OR1D2;FBXO39;ANKRD13B;KRTAP9-9;EVI5L;CDC37;ECSIT;ZNF430;CLC;DYRK1B;
320	0	31	0	N/A	TPRG1L;GPR157;NCMAP;MIR30E;ZNF697;C1orf68;LEFTY2;DESI2;GALM;IL18RAP;LSM3;MON1A;RFK;OMD;NANS;IGF2-AS;SERGEF;OR5D18;RBM4;MYEOV;C11orf88;CRYAB;CFL1;EIF1AD;PLEKHO2;CRTC3;CCL11;CNP;CDKN2D;C19orf43;RPSAP58;
37	0	31	0	N/A	LPPR5;METTL11B;CR1;PANK4;MEGF6;AADACL4;FGR;KCNQ4;SLC16A1;PPP1R15B;ZNF620;ROPN1;YTHDC2;PCDHA1;KLHL9;ACO1;TOPORS;FANCG;DCAF10;RHCG;ANPEP;ACSM2A;SLC5A11;TAOK1;CDC6;KRT36;FMNL1;MFSD12;PIP5K1C;FUT5;ZNF382;
100	0	30	0	N/A	ARHGEF19;SLC1A7;SLC16A4;OR6K3;GALNT3;PTPRN;EGFL8;SLC39A7;RLN2;GRHPR;FAM189A2;CD151;MUC6;ILK;NARS2;HTR3A;RNF169;ANGPTL5;B4GALNT3;METTL7A;PAWR;NOC4L;WDR24;GDE1;CNN1;KCNK6;SERTAD3;POLR2F;CSNK1E;ZC3H7B;
26	1	30	0.0333333	CARD11;	LUZP1;FOXJ3;PTCH2;ZSWIM5;PCYOX1;IL1RL1;OR5H1;SENP7;CLDN18;DZIP3;ADCY5;PCDHAC2;PCDHB5;CARD11;TRIM56;RANBP6;APBA1;RASEF;ROR2;GRIN3A;C9orf43;ATF7IP;UTP20;A2M;PPP1R12A;TMEM132B;ZNF441;ZNF625;DPY19L3;SUPT5H;
212	0	29	0	N/A	RHCE;HMGN2;PEF1;HECTD3;MYBPHL;NUDT17;EPHX1;MIR128-2;FAM107A;SLC41A3;SPATA6L;MLLT3;NPDC1;HNRNPUL2;POLR2G;C11orf72;MAPK3;GFOD2;RPL23A;KRTAP17-1;CAPS;RAB3D;KLHL26;PBX4;COX4I2;BPIFB2;RFPL3;FBLN1;CERK;
39	0	28	0	N/A	TTLL7;ZBTB41;GPATCH2;HTR1D;MYOM3;ZMYM6;ZYG11B;ST7L;NPR1;ARPP21;SCN11A;MORC1;CCDC171;CNTNAP3B;COL27A1;APPL2;RIMBP2;MKL2;DOC2A;LLGL1;CDK12;UHRF1;ZNF681;DEPDC5;APOL2;TTLL1;FAM47C;FAM122B;
256	0	26	0	N/A	AURKAIP1;MMEL1;MAP3K6;C1orf210;KNCN;TAL1;AMPD2;RAP1A;PDZK1;LENEP;CSRP1;WNT9A;IL36B;BARD1;ZNF654;CD80;HLA-G;SPATS1;OPN5;MLANA;IFNA7;IFNA10;MAP1LC3B2;COQ5;GPX4;CSNK1G2;
54	1	26	0.0384615	NTRK3;	VASH2;CENPF;KIAA0754;CHIA;DUSP26;FAM110B;TESK1;TMEM2;TMC1;SAPCD2;INSC;OR5M8;MRGPRX1;PRMT3;C12orf71;IRAK4;SMAD3;MTHFS;NTRK3;ZNF598;ATP6V0C;ZNF75A;ZNF597;ZNF688;OR1M1;LGALS4;
88	0	26	0	N/A	SCNN1D;CAMTA1;SLC45A1;FAM131C;SARS;SLC22A4;CREBRF;MDGA1;LRRC73;ERMP1;CA9;SEMA4D;FGD3;TMEM38B;OR51B4;CALCA;OR4C16;OR5L1;WSCD2;RBM19;KSR2;HCAR2;DNAJC7;SCRN2;IZUMO4;FBXO27;
116	0	25	0	N/A	ESPN;VWA5B1;CELA3B;ASAP3;PODN;GPR61;RBM8A;CADM3;LIN9;TPRKB;STAM2;CHRND;HIST1H2AK;ELOVL5;KLHL31;DCAF12;ARHGEF39;LPAR1;OR10AG1;RARRES3;C11orf24;MYO1F;ACP5;COMP;ZNF569;
44	0	25	0	N/A	PPOX;ZP4;SFPQ;ZMPSTE24;ECHDC2;PKLR;PRELP;MEMO1;RBM44;RBMS3;DZIP1L;HLA-DQB2;FKBP5;CLIC5;BAG2;KIAA1549L;C11orf70;C14orf37;ADSSL1;WDR72;ADAMTS7;SEBOX;KRT15;FBXW9;HKR1;
90	0	25	0	N/A	GNG12-AS1;SERPINC1;HES4;HES3;AKR7A3;C1QA;RIMKLA;EBNA1BP2;TNFAIP8L2;MNDA;LRRC52;ENAH;HIST3H2A;PSD4;C2orf27A;RPRM;TRAIP;IQCF5;IFITM10;TSSC4;PRKCDBP;PSMA1;QTRT1;VSTM2B;LRFN1;
18	0	25	0	N/A	MRPL20;AJAP1;CHD5;TAS1R2;EPHB2;UBXN11;LRRC41;DOCK7;FOXD3;DCST1;YY1AP1;KIF21B;NAV1;PTPRG;MYH15;TRPM6;CACNA1B;TRPM5;SIDT2;SBF2;LRP4;ZNF491;PLEKHG2;SGSM3;TCF20;
186	0	25	0	N/A	EXOSC10;KLHDC7A;LSM10;SNIP1;TXNDC12;PRKAA2;TNNI1;ELF3;HIST3H2BB;IRF2BP2;PJA2;PRRC1;KIAA1045;CLTA;POLE3;PDDC1;H19;HRASLS5;DNAJC4;PAQR5;COX5A;ACER1;ZNF676;LIN37;BLVRB;
21	0	24	0	N/A	DHDDS;SLC6A9;MAST2;WDR3;UBE2Q1;SCAMP3;CYB5R1;ZC3H11A;NRBP1;FMNL2;OSBPL10;DCLK3;TRANK1;ITPR1;BRPF1;ITK;CYFIP2;OR8K1;DIXDC1;XRRA1;TRPC6;PLIN4;ILF3;PSMC4;
281	0	23	0	N/A	TSEN15;C1orf186;AKIRIN1;SMAP2;PRDX1;TSPAN2;LCE1D;SMCP;OR10X1;GPN1;TGFA;RHOH;SPINK2;TPPP;C5orf49;IFNA8;SHC3;OR13C3;PEX16;C1QTNF4;MS4A15;SLC28A1;TM2D3;
52	0	22	0	N/A	WDR78;DEPDC1;ASB17;TNR;SLC30A1;C1orf64;ZNF436;TCEB3;ZC3H12A;CASQ2;WDR26;TGFBRAP1;MGAT5;SESTD1;MFSD6;ITGA9;VILL;MYLK;EEFSEC;COPG1;MSANTD3;CYLC2;
55	0	22	0	N/A	NPL;GREM2;WDR64;MAGI3;KIF14;ZNF678;FAM150B;ADD2;RGPD3;DNER;SLC4A7;EPHA6;SPICE1;NUCB2;OR8K5;GABPB1;ZNF592;MAN2A2;PDPK1;FOPNL;TMEM220;KRT9;
290	1	22	0.0454545	MYD88;	SLC25A33;TMEM51;C1orf122;CCDC24;S100A2;SHC1;RNPEP;GUK1;ACBD6;C1orf140;MYD88;PODXL2;SFRP2;SPCS3;GTPBP2;SLC17A5;VAMP2;GJD3;DPP9;WTIP;APOBEC3A;HDAC10;
56	0	22	0	N/A	TMCO4;BOLA1;SNX27;DENND4B;PXK;NPHP3;IL5RA;SEMA3F;TBC1D19;ACSL1;GTF2I;ACHE;TRPV5;OR2A12;MELK;ANKRD19P;RNF34;HIP1R;PRAM1;SCN1B;RBM42;HIPK4;
246	0	22	0	N/A	RCOR3;TFB2M;ICMT;MIIP;FBLIM1;CAPZB;BMP8A;S100A10;HAX1;SNAPC3;GAS1;TXN;OR52A1;B3GAT3;TTC12;C3AR1;GALNT4;RIC8B;ORAI1;PSMD9;CCDC64B;NOB1;
42	0	20	0	N/A	IL12RB2;TATDN3;ZNF683;TINAGL1;IVL;SNAP47;DGUOK-AS1;RAB6C;KDELR2;CPED1;ASB15;PODXL;FOCAD;GNA14;FANCC;SLC25A22;HTR3B;NXPE1;NELL1;DLG2;
258	0	20	0	N/A	KLHL20;PPP2R5A;MATN1-AS1;TXLNA;MOB3C;SOX11;CFLAR;TMPPE;HIGD1A;TAGLN3;PSMD2;ST6GAL1;KCNV2;OR2K2;UAP1L1;RPS27L;PIF1;CYP11A1;TRAP1;LCAT;
157	0	20	0	N/A	BSDC1;ZBTB8A;LRRC3B;ALG1L;ASTE1;MIR27B;KIF12;TRIM51;OR9G4;GSTP1;STIM1;OR9Q1;RSF1;TMEM126B;NDUFB10;SLC12A4;HSBP1;CBFA2T3;ORMDL3;KLHL11;
147	1	19	0.0526316	DAXX;	MIB2;TNFRSF9;RIMS3;ZMYND12;CLDN19;TMEM69;PARS2;AMIGO1;EPS8L3;S100A7A;MEIS1;FIGLA;MERTK;ZNF311;DAXX;CCDC90B;SLC36A4;C19orf12;CLIP3;
299	1	19	0.0526316	SMARCA4;	APOA2;ILDR2;WRAP73;TRIM63;MIR555;EFHB;TMEM89;RFT1;STOML2;MIR24-1;MSANTD3-TMEFF1;MOB2;MRPL21;ZBTB25;MIR342;LUC7L;ITPRIPL2;SMARCA4;LPAR2;
45	1	19	0.0526316	PAX5;	SERINC2;ZNF687;PI4KB;COPA;CAMSAP2;TMPRSS7;DTX3L;PAX5;ZNF658;GKAP1;SPTLC1;FAM120AOS;ACSM1;SPNS1;LPPR3;ZNF429;ZNF726;ZNF585A;ZNF780A;
224	0	19	0	N/A	ZMYM6NB;PSMB4;CD84;KISS1;CNIH4;LINC00326;SLC22A1;OR8H3;TAGLN;P2RY2;MMP12;KRTAP4-4;KRTAP16-1;OR7G2;ZNF490;PLEKHF1;SLC5A1;ACO2;ARHGAP8;
254	1	18	0.0555556	HRAS;	TOMM40L;TIPRL;ARPC5;AIM1L;FOXE3;GPR89A;LCE5A;CX3CR1;ZDHHC23;NME6;TEX264;OR12D2;MRPL14;TFAP2D;HRAS;SLC22A24;MFAP5;THAP2;
43	1	18	0.0555556	KLF4;	SMG7;FAM71A;C1QB;GPSM2;KCNH1;DPPA4;SEMA5B;ZSCAN12;POLH;PLAA;CREB3;C9orf85;KLF4;TIMM8B;BACE1;ALOX12;MYH8;KCNJ12;
187	0	18	0	N/A	RCC2;PAX7;MUTYH;KIAA1324;DFNB59;NOP58;MKRN2;SGOL1;GLIS3;C9orf142;ARNTL;ADRBK1;C11orf49;FAM111A;ANKS1B;OAS2;DCUN1D3;PLA2G15;
288	1	18	0.0555556	FOXL2;	TMEM201;C1orf109;UTP11L;OAZ3;RPS10P7;APPL1;MUC13;FOXL2;THRB;IL20RB;GSTA2;FBXO9;OR52B6;NNMT;CD59;SPI1;KHSRP;OR7E24;
58	0	17	0	N/A	SGIP1;CRB1;FBXO2;PABPC4;TTF2;WDR48;TTC21A;UBA5;ZBTB9;KCNK5;PGC;NTRK2;COL15A1;APBA3;OR7G3;ZNF878;YIF1B;
61	0	17	0	N/A	CRYZ;PFKFB2;RD3;RGS7;KCNAB2;NCDN;OXCT2;HAO2;HSD3B2;SNAPIN;IL6R;KRTCAP2;OR10J3;CDHR4;PARP3;IFNK;WNK2;
251	1	16	0.0625	DNM2;	TNFSF18;BPNT1;NPPA;GJA9;RAB3B;TRIM45;SPRR3;EPM2AIP1;PDHB;RPL24;SLC15A2;TADA3;NKIRAS1;DNM2;CRTC1;HAPLN4;
202	1	16	0.0625	RPL5;	NADK;SPSB1;MASP2;COL9A2;EDN2;RPL5;RHOC;MIR190B;IFNA6;CLIC3;SULT1A1;ZNF768;CFDP1;CENPBD1;NUP88;DRG2;
265	0	16	0	N/A	MTOR-AS1;TMEM82;RRAGC;SNORD46;LCE2C;OR10T2;PCBP1;SPR;OXSR1;RPN1;PRSS53;CALB2;YWHAH;C22orf42;POLR3H;CRELD2;
139	0	16	0	N/A	RAP1GAP;MDS2;HSD3B1;LCE3D;SPRR1A;SLC27A3;CHIT1;PEX5;AAAS;ATF7;DUSP6;ALDH1A2;GOLGA6D;CCNE1;ZNF599;UPK1A;
164	0	15	0	N/A	ZCWPW2;TGFBR2;SEC22C;FAM86HP;LEMD2;DDX43;FAM219A;SMC5;SPON1;BSCL2;ALG9;NPHS1;ZNF260;FBXO17;NUMBL;
209	0	15	0	N/A	TNFRSF25;DMRTB1;CYB5RL;S100A14;SOX13;PNO1;TYW5;SGPP2;CDKN1A;CCND3;IRAK1BP1;SLC2A12;TCP1;MPND;PCP2;
51	1	15	0.0666667	ATP1A1;	LRRC7;CTSE;UROD;POMGNT1;FNBP1L;ATP1A1;RPRD2;POGZ;PBXIP1;IFT122;ACAD11;TYRP1;TBC1D2;ADAMTS10;HAUS5;
284	1	15	0.0666667	TNFRSF14;	TNFRSF14;NBL1;CLIC4;TMEM59;FCRL6;SLC30A3;CLEC4F;GRM7;CYB561D2;FEM1A;NCCRP1;KDELR3;DMC1;WBP2NL;KLHDC7B;
156	0	15	0	N/A	AKR7A2;LDLRAD2;ZDHHC18;RSBN1;DGUOK;MAL;LANCL1;SMU1;HIATL1;XPA;ZMYND19;RPS2;NTAN1;HNRNPM;LRRC25;
304	0	14	0	N/A	LZIC;DDOST;ZCCHC6;NINJ1;ZNF367;TH;MTL5;LACTB;GDPGP1;FAM27L;FAM222B;PIP4K2B;NFIC;ZNF433;
77	0	14	0	N/A	KIAA2013;LRRC8C;TUFT1;ATP6V1B1;CCDC141;INPP1;MYL1;OR56A1;DHCR7;ELK3;P2RX7;HCAR3;ZNF823;IL12RB1;
250	0	14	0	N/A	C1orf53;YOD1;PLEKHG5;ALPL;KIAA1522;TMEM43;DAZL;ERVFRD-1;MAD2L1BP;TSPAN4;CABP2;SNORD16;C15orf32;VIMP;
283	0	14	0	N/A	LACTBL1;PTP4A2;KPNA6;KLF17;DIO1;DNAJC5G;IL1RN;SUMO1;PTCD3;MRPL35;DNAJA1;SPIN1;HSD17B2;SLC38A8;
123	0	14	0	N/A	XKR8;LCK;DDX20;ANKRD34A;LGR6;IL18R1;SLC5A7;NEUROD1;SNRK;SEC61A1;CSPG5;SLC25A20;AMHR2;SLC6A15;
69	0	14	0	N/A	ZYG11A;SHE;IFI16;PTPN7;KLHL12;MDM4;EXO1;ZPLD1;KIAA1257;MIR204;ANXA1;FKBP15;SLA2;OGFR;
210	0	14	0	N/A	SPATA6;PSMD4;ARF1;LRRC2;GXYLT2;STX11;GINM1;FOXO3;CDC40;CDC37L1;FAM166A;ZNF562;CARM1;SYNE4;
118	0	13	0	N/A	FCN3;RNU11;ERI3;TMEM53;SERTAD4;TSNAX;CPSF7;FOLR3;P2RY6;RAB38;DAPK3;FUT3;PDCD2L;
137	0	13	0	N/A	MTHFR;TNFRSF8;EPHA8;HIPK1;ARL6IP6;C2orf47;TICAM1;ZBTB32;EIF4ENIF1;MEI1;PACSIN2;IGSF1;BRS3;
179	0	13	0	N/A	PLEKHN1;PADI3;KCNA10;RUSC1-AS1;OR10K2;SIDT1;FSTL1;NEK11;CLUAP1;DEXI;VWA3A;ZNF414;EIF3G;
142	0	13	0	N/A	KCNJ10;LMX1A;PUM1;IPP;LCE2B;MSTO1;PCBP1-AS1;CXCR4;BLMH;MMP28;KRT24;KRT42P;EIF1;
95	0	13	0	N/A	ZBTB40;KIAA0319L;CGN;CHRNB2;PLEKHA6;IL1RL2;RGPD4;KIAA0020;AGTPBP1;MTA2;NDUFV1;NFATC2;C20orf197;
145	1	13	0.0769231	STAT3;	TMEM50A;FHL3;CHI3L2;RORC;MRPL55;OR13C9;FSD1L;MPV17L;LCMT1;KDM8;PLXDC1;STAT3;OPRL1;
291	0	12	0	N/A	EXTL1;RPS8;C9orf57;SLC31A2;THOC6;HMOX2;RRN3P3;USP32P2;KRTAP4-3;LRRC46;MYL9;ATP9A;
40	0	12	0	N/A	C1orf174;MMACHC;CYP4X1;ATP8B2;OR5M3;TBC1D10C;KIAA1683;ZNF507;RHPN2;DMKN;KRTAP10-7;KRTAP10-9;
192	0	12	0	N/A	ATAD3B;DNAJC16;PTGFRN;ALLC;DARS;ALS2CR11;ATP6V1C1;CYP11B2;IFNA21;TMEM245;DHRS13;TBC1D29;
267	0	12	0	N/A	RAB42;BEST4;CAPZA1;HESX1;TMEM39A;IFNA5;PPP3R2;OR13D1;HSPB9;TBX21;S1PR5;SLC25A42;
47	0	12	0	N/A	UBE4B;FAM151A;IER5;PYCR2;SATB1;FAM208A;BYSL;ZNF318;IGSF22;AMOTL1;ATN1;HSP90B1;
211	0	12	0	N/A	KLHL17;PLA2G2E;NASP;AIM2;C3orf17;PLXND1;IFNA2;PIGO;PDE2A;CCDC67;GPI;ZNF781;
20	0	12	0	N/A	ZBTB17;CACHD1;KCNN3;LMCD1;LTF;PRKCD;TRIM6;C11orf58;SLFN12L;KCNH4;KANK3;ZNF737;
347	0	12	0	N/A	DHRS3;CNR2;GOLPH3L;MIR4268;CCDC140;KRTAP5-6;FKBP2;C11orf71;IMMP1L;ARRB1;SLC25A3;MLXIP;
81	0	12	0	N/A	EMC1;TEKT2;WDR92;RBM45;GTF3C3;FAM98A;MCFD2;KLF15;CCDC37;BBS10;CEP290;AMDHD1;
115	0	11	0	N/A	APITD1;GNB1;APITD1;CNRIP1;C2orf40;PRRT3;OXNAD1;AQP3;MRPL50;PEX11A;ASB7;
92	0	11	0	N/A	AUNIP;NUDC;C1orf123;OLFML3;NBPF14;EFNA1;CD1B;TMEM205;TBCB;EMILIN3;CDH26;
223	0	11	0	N/A	NFIL3;NOL8;ECM2;HSDL2;FBXL19;ADAMTS18;USP6;POLDIP2;SYNRG;ZNF69;UPF1;
280	0	11	0	N/A	CD247;MPC2;NMNAT2;PEX10;SLC2A5;CLSTN1;TOE1;KTI12;OPTC;FRMPD1;FOXB2;
136	0	10	0	N/A	CCR4;DHFRL1;CDHR5;LSP1;HBG2;REXO2;RPL18A;KXD1;PLAGL2;DNMT3B;
322	0	10	0	N/A	IL1R1;STK17B;WBSCR16;CHPF2;FAM221B;RNF183;RNPS1;KCTD13;CERS4;HOMER3;
93	1	10	0.1	STAG2;	KDM4A;CD1E;ZNF514;CALCRL;CCDC80;DNAJC13;CHL1;ANKRD28;IL13RA1;STAG2;
266	0	10	0	N/A	MRPL37;SLC44A3;CHTOP;PGBD1;ENPP5;PGK2;SPDYE1;DNAJB6;STARD10;C11orf54;
333	0	10	0	N/A	C1orf159;NT5C1A;S100A4;REN;C11orf52;PAM16;DEF8;ADAP2;FNDC8;CCL14;
176	0	9	0	N/A	WASF2;APH1A;EIF2B4;APLF;GADL1;GTPBP8;ILDR1;ZFR2;ZNF266;
189	0	9	0	N/A	POLR3C;OR6Y1;WNT3A;LGR5;NTN4;CLYBL;ZIC5;PML;PTPN9;
259	0	9	0	N/A	KHDRBS1;FNDC5;MRPL53;VWC2L;IFNE;HNRNPK;DIRAS2;RAB3A;CYP2A7;
3	1	9	0.111111	CACNA1D;	CROCCP2;MACF1;KIDINS220;ANKRD30BL;FGD5;MST1R;CACNA1D;DNAH8;HSP90AB1;
160	0	9	0	N/A	TAS1R1;HNRNPR;TDRD10;KIAA2026;SLC44A1;CSNK1G1;GLCE;TEKT3;FLOT2;
306	0	9	0	N/A	C1orf50;BTF3L4;ATRAID;COPS7B;NIPSNAP3A;ORM1;RAX2;OR7D2;DPF1;
230	0	8	0	N/A	SFN;OPRD1;TMPO;HVCN1;PDE4A;POP4;ISX;DNAJB7;
274	0	8	0	N/A	RCC1;MED8;CNPY3;RHAG;C9orf129;OR13F1;GSTZ1;EFCAB11;
245	0	8	0	N/A	ACOT7;MIR4252;TMEM167B;PEX19;CCDC154;HSD11B2;MPHOSPH6;SPIRE2;
132	0	8	0	N/A	CCNL2;TNFRSF1B;GPR3;YTHDF2;SH3D21;GPBP1L1;CCDC51;GNAI2;
127	0	8	0	N/A	DEPDC7;ZDHHC5;ERP29;RNFT2;TFAP4;SLC7A6;NSRP1;ZNF385C;
94	0	8	0	N/A	TIE1;VANGL2;NEK10;ZNF860;HEG1;SLC22A6;SLC22A9;KDM2A;
285	0	8	0	N/A	TMEM54;HFE2;TEX10;SLC31A1;IRF7;RCOR2;SLC27A1;ATP4A;
276	0	8	0	N/A	CCDC23;PHGDH;S100A3;LIMD1-AS1;UQCRC1;RNF185;C22orf24;APOL3;
48	0	8	0	N/A	AGRN;GRHL3;GRIK3;ITGA10;SMYD5;BMPR2;WDR62;WDR87;
163	0	8	0	N/A	THEMIS2;MUC1;DYNC1LI1;PLXNA1;SCG3;ISLR;ATXN2L;RFWD3;
162	0	8	0	N/A	TLE4;OR13C5;ANO9;TRIM5;GIT2;VPS33A;APOL1;ALG12;
117	0	8	0	N/A	CLSPN;OR10K1;GABBR1;MTO1;MRPL45;CSF3;MBD3L3;MAG;
46	0	8	0	N/A	ALMS1P;MAP4K4;LCT;PDE1A;KCNH8;CCRL2;BRSK2;APOA1;
221	0	8	0	N/A	WNT4;LELP1;SLC22A13;POU1F1;ZNF80;ADPRH;UHRF2;ZDHHC21;
67	0	8	0	N/A	DHX9;SWT1;ECE1;CCDC30;CYP4B1;IGFN1;GCN1L1;TMEM132C;
158	0	8	0	N/A	RGS16;RGS1;SH2D5;SRSF10;MTMR9LP;CLK2;OR51A7;BTBD18;
125	0	7	0	N/A	RGS4;SLC2A7;SF3B4;TRABD2A;DPP4;AARSD1;B4GALNT2;
80	0	7	0	N/A	UBR2;BEND6;C11orf84;CCS;MKL1;TTC38;TRMU;
121	0	7	0	N/A	RBMXL1;MTR;GABRD;DFFA;SLC6A17;DDX59;LINC00303;
119	0	7	0	N/A	EYA3;PRPF38A;ZNF644;ATXN1;SERAC1;DDX49;GPATCH1;
172	0	7	0	N/A	ANKRD65;CELA2B;WDTC1;NAGPA;SMPD3;SLC43A2;KRTAP4-1;
307	0	7	0	N/A	DNAJC8;C1orf54;LOR;S100A13;GPR25;GPD1L;TXNRD3NB;
14	0	7	0	N/A	IKBKE;LYST;TMEM57;IPO13;DENND2D;FGD4;LIMA1;
272	0	7	0	N/A	UBIAD1;GJB4;TFAP2E;R3HDM1;C2orf69;TTC9C;MPZL3;
170	0	7	0	N/A	PGM1;BCAS2;MYT1L;C2orf81;PROM2;HIST1H2AH;SYNGAP1;
161	0	7	0	N/A	ARHGEF16;EIF4G3;FNDC7;FAM212B;C2CD4D;FAM86JP;MGLL;
66	0	6	0	N/A	NR0B2;WDR47;C3orf38;CD47;ZNF527;GGN;
128	0	6	0	N/A	GNL2;CCSAP;HLA-DQB1;IP6K3;CHRNA10;CCDC81;
183	0	6	0	N/A	EXOC6B;ZNF385B;SLC9C1;CPNE4;ELL;TIMM50;
248	0	6	0	N/A	SLFNL1;PMVK;CGREF1;RND3;ZBTB47;KPNA1;
108	0	6	0	N/A	NFYC;EVI5;MCM2;RUVBL1;RAB30;CASP1;
182	0	6	0	N/A	RBBP4;LRRC42;IL33;CER1;TNFAIP8L1;ZNF564;
222	0	6	0	N/A	PHF13;ALG6;RPL10A;CLPSL2;WIPF2;KRT38;
255	0	6	0	N/A	PAX8;PLEKHA3;ACVR2B;GORASP1;C9orf152;LMX1B;
85	0	6	0	N/A	EFCAB7;LINGO4;LRRN1;HEMK1;SLC47A2;KRT16P3;
84	0	6	0	N/A	INCENP;STX5;SGK494;KRT12;CIRBP;NCAN;
57	0	6	0	N/A	DRAXIN;GMEB1;PROK1;RPTN;TEAD3;SNX14;
8	0	6	0	N/A	SZT2;SPTA1;ADORA1;CHI3L1;FFAR3;ZNF540;
102	0	6	0	N/A	CTRC;FLAD1;NFU1;CCDC150;BTN3A1;IL17A;
29	0	6	0	N/A	RRM2;SLC19A3;PALM2;PTENP1;UBAP1;PALM2;
50	0	6	0	N/A	SLC25A34;SPAG17;ABL2;KIAA1804;PER1;ACLY;
235	0	6	0	N/A	CELA3A;KCNA3;CCDC88B;FGF3;PICALM;FZD4;
31	0	5	0	N/A	PTPRU;CYP4A11;LRP8;CNTNAP3;KIF27;
270	0	5	0	N/A	ANKRD53;SPAG16;RBM14-RBM4;OR52E4;RBM14-RBM4;
195	0	5	0	N/A	YARS;RPAP2;RAB13;PPARD;BTBD9;
144	0	5	0	N/A	HOXA10;UBE3C;ZNF20;ZNF536;PRODH2;
228	0	5	0	N/A	RASSF7;OR8I2;ORAOV1;PISD;NDUFA6;
225	0	5	0	N/A	LDLRAD1;FBXO28;TRIM17;FOXN1;KLHL10;
134	0	5	0	N/A	OR10Z1;TOR3A;NVL;SEPT1;FBRS;
233	0	5	0	N/A	IQCC;GSTM4;OR5AC2;SNX4;MRPL3;
365	0	5	0	N/A	WDR74;PITPNM1;TCAP;KRT25;KRT35;
120	0	5	0	N/A	BAI2;LRIG2;THBS3;MIR7-3HG;LSR;
155	0	5	0	N/A	PLA2G2C;CNKSR1;STK40;GBE1;CD200;
130	0	4	0	N/A	MAN1A2;TMOD4;OR4C15;OTUB1;
10	0	4	0	N/A	ARID1B;TULP4;TAF1L;PRUNE2;
214	0	4	0	N/A	OLFM3;GLRX2;HP1BP3;LYSMD1;
296	0	4	0	N/A	SAFB2;ZNF558;PFKL;KRTAP10-12;
206	0	4	0	N/A	TFG;BOC;ZNF626;RAB4B;
234	0	4	0	N/A	FAM102B;IPO9;NMRK2;ZFP82;
294	0	4	0	N/A	SUMF1;EMC3;GLIPR2;NCBP1;
237	0	4	0	N/A	SRGAP3;TSEN2;SPPL2B;CATSPERD;
367	0	4	0	N/A	KRI1;ZNF799;EIF3L;LDOC1L;
149	0	4	0	N/A	FBXO10;PTBP3;CATSPERB;TDRD9;
28	0	4	0	N/A	SLC9A1;FAM167B;TSPAN16;ZNF790;
19	0	4	0	N/A	PLXNB1;PRKAR2A;ASH2L;TRIM55;
427	0	4	0	N/A	ENTPD3;LRRC58;TIAF1;NUFIP2;
122	0	4	0	N/A	SYT6;PIP5K1A;TIMM44;ZNF431;
339	0	4	0	N/A	TP73-AS1;MYCBP;RPSA;ZNF621;
70	0	4	0	N/A	ORC1;MTF2;SHISA9;PLK1;
153	0	4	0	N/A	SRRM1;GPATCH3;CDCA3;METTL25;
312	0	4	0	N/A	NHLRC1;HDAC2;OR10A4;SLC22A10;
207	0	4	0	N/A	MEAF6;STIL;SLC44A2;ZNF181;
379	0	3	0	N/A	LINC00299;GMCL1;DNAJB2;
194	0	3	0	N/A	C1orf167;PRPF38B;SHISA4;
38	0	3	0	N/A	SNX29;XYLT1;DPEP3;
166	0	3	0	N/A	PIAS3;PLEKHO1;HCN3;
358	0	3	0	N/A	KRTAP5-1;SCN4B;MPZL2;
197	0	3	0	N/A	CLCNKB;SLC22A15;APCS;
79	0	3	0	N/A	OR52E6;OR5L2;IL10RA;
218	0	3	0	N/A	PTAFR;SRSF4;TRAPPC3;
25	0	3	0	N/A	MTF1;PPT1;RLF;
196	0	3	0	N/A	DHCR24;TSHB;C1orf95;
316	0	2	0	N/A	ZNF439;ASNA1;
344	0	2	0	N/A	MRPS15;GLMN;
190	0	2	0	N/A	C3orf18;GLT8D1;
5	0	2	0	N/A	FLG2;OBSCN;
49	0	2	0	N/A	CASP9;LCE1C;
311	0	2	0	N/A	FAM136A;MSL3P1;
107	0	2	0	N/A	NEO1;PEAK1;
1	0	2	0	N/A	F5;RYR2;
278	0	2	0	N/A	PDE4C;NR2C2AP;
328	0	2	0	N/A	NTHL1;METTL22;
138	0	2	0	N/A	XAB2;SLC7A9;
23	0	2	0	N/A	SLC44A5;MRPS14;
420	0	2	0	N/A	CNN2;ALKBH7;
329	0	2	0	N/A	RNF149;SULT1C3;
241	0	2	0	N/A	MED18;TSPAN1;
215	0	2	0	N/A	ITGA4;HIBCH;
87	0	2	0	N/A	SARM1;TTC25;
63	0	2	0	N/A	AAK1;CCDC138;
331	0	2	0	N/A	CCDC94;NFKBIB;
105	0	2	0	N/A	ZNF232;KRT16;
82	0	2	0	N/A	MKNK1;TDRKH;
167	0	2	0	N/A	TFEB;SLC35B2;
257	0	2	0	N/A	CD164L2;BARHL2;
378	0	2	0	N/A	MPHOSPH10;RGPD8;
439	0	2	0	N/A	PHF23;EPN2;
261	0	2	0	N/A	ZBTB20;PARP9;
185	0	2	0	N/A	ZNF165;ZKSCAN4;
109	0	2	0	N/A	HDAC1;ADORA3;
114	0	2	0	N/A	DENND2C;UCK2;
41	0	2	0	N/A	OR56A3;OR8U1;
321	0	2	0	N/A	RAB3IL1;BUD13;
263	0	2	0	N/A	IFNA17;ANKS6;
295	0	2	0	N/A	TRIM22;SMPD1;
59	0	2	0	N/A	RNF220;GSTM5;
177	0	2	0	N/A	ITSN2;CRIM1;
181	0	2	0	N/A	CRTAP;CD86;
455	0	2	0	N/A	KDM4C;IFNA14;
152	0	2	0	N/A	ALDH3A1;RAPGEFL1;
72	0	2	0	N/A	ALDH4A1;ZCCHC11;
169	0	2	0	N/A	RASSF5;AIDA;
68	0	2	0	N/A	THAP10;ZSCAN2;
205	0	2	0	N/A	SNX9;PLG;
184	0	2	0	N/A	IFFO2;TTC39A;
159	0	2	0	N/A	TM2D1;TXNIP;
110	0	2	0	N/A	INTS7;COG2;
509	0	2	0	N/A	MBD3;ZNF568;
226	0	2	0	N/A	PIGS;IGFBP4;
302	0	2	0	N/A	AGTRAP;TTC13;
461	0	2	0	N/A	UTRN;SYNE1;
372	0	2	0	N/A	RRP8;FADS1;
188	0	2	0	N/A	ERMAP;KCNA2;
298	0	2	0	N/A	PDC;RGS2;
33	0	2	0	N/A	TAP1;MCM3;
124	0	2	0	N/A	CIDECP;KIF9;
180	0	2	0	N/A	TTC22;FCER1A;
203	0	2	0	N/A	TARDBP;MGST3;
60	0	2	0	N/A	PTPRF;RAD54L;
199	0	2	0	N/A	BTBD19;NRD1;
240	0	2	0	N/A	H6PD;ZNF362;
287	0	2	0	N/A	MAPK6;LYSMD4;
75	0	2	0	N/A	PADI1;OR6P1;
264	0	2	0	N/A	SEMA6B;CCDC151;
16	0	2	0	N/A	CIITA;HS3ST2;
309	0	2	0	N/A	ACAP3;RIIAD1;
275	0	2	0	N/A	PDIK1L;GSTM3;
436	0	2	0	N/A	DLG4;SPAG9;
334	0	2	0	N/A	MPV17L2;CYP2G1P;
232	0	2	0	N/A	SZRD1;MYBPH;
135	0	2	0	N/A	ZNF195;LGALS12;
354	0	2	0	N/A	LRFN4;ANKK1;
273	0	2	0	N/A	LRRC47;SDHB;
140	0	2	0	N/A	MFN2;AQP10;

## Sheet: BRCA_HiC
Class	numDriver	numGene	Percentage	DriverList	GeneList
227	7	901	0.00776915	ARID1A;CSF3R;ATP1A1;MPL;RPL5;TNFRSF14;H3F3A;	CROCCP2;MACF1;FLG2;OBSCN;SZT2;SPTA1;ADORA1;CHI3L1;CLCN6;MOV10;KDM5B;CDC42BPA;PER3;VPS13D;ARID1A;SYCP1;CEP350;PKP1;TMEM63A;TMEM57;IPO13;DENND2D;CDK11A;PRDM2;CROCC;ZMYM4;PIK3R3;AKNAD1;TRIM33;SCNM1;TCHH;NUP133;PLCH2;SSBP3;ANKRD35;GJA8;KPRP;PGLYRP3;NCSTN;CACNA1S;CAPN2;DNAH14;MRPL20;AJAP1;CHD5;TAS1R2;EPHB2;UBXN11;LRRC41;DOCK7;FOXD3;DCST1;YY1AP1;KIF21B;NAV1;ZBTB17;CACHD1;KCNN3;DHDDS;SLC6A9;MAST2;WDR3;U…
925	2	314	0.00636943	DNM2;SMARCA4;	FFAR3;ZNF540;ZNF99;MAP4K1;RGL3;ACTN4;ZNF90;APLP1;ZNF563;SLC5A5;SUGP1;ZNF208;ZNF492;ZNF565;LTBP4;ZNF491;PLEKHG2;KANK3;ZNF737;PLIN4;ILF3;PSMC4;MAN2B1;MAST3;ARHGAP33;ZNF441;ZNF625;DPY19L3;SUPT5H;LPPR2;TSHZ3;TSPAN16;ZNF790;ZNF846;C3P1;FBL;ABCA7;ZNF420;LDLR;EPOR;ZNF461;CLEC4M;COL5A3;FCHO1;ZNF253;ZNF100;PSENEN;PAF1;ZNF791;TM6SF2;MFSD12;PIP5K1C;FUT5;ZNF382;UHRF1;ZNF681;KIAA1683;ZNF507;RHPN2;DMKN;FBXW9;H…
336	3	291	0.0103093	PTCH1;KLF4;PAX5;	TAF1L;PRUNE2;LINGO2;ZNF462;MPDZ;KIF24;IL11RA;C9orf131;ALDH1A1;PTCH1;ABCA1;IKBKAP;ABCA2;TTC39B;CNTLN;ANKRD20A4;IARS;PALM2;MUSK;RGS3;TRPM6;CACNA1B;GLDC;ANKRD18B;TPM2;NPR2;CEP78;S1PR3;SYK;GABBR2;AKNA;PCSK5;ZNF169;GALNT12;RANBP6;APBA1;RASEF;ROR2;GRIN3A;C9orf43;PTENP1;UBAP1;PALM2;CNTNAP3;KIF27;PIP5K1B;HSD17B3;ZNF782;STX17;INVS;OR13C2;ACTL7A;ZBTB43;DENND4C;C9orf72;RAD23B;PNPLA7;RFX3;IFNA4;HABP4;EHMT1;S…
300	2	229	0.00873362	ATM;HRAS;	PHRF1;DCHS1;GANAB;ACTN3;LRP5;ARFIP2;OR5D14;TRIM34;INTS5;SUV420H1;DRD2;TRPM5;SIDT2;TRIM6;C11orf58;OR8K1;DIXDC1;OR8J1;SLC22A25;MARK2;MSANTD4;CHRM1;PLCB3;B4GALNT4;ALDH3B1;PPFIA1;ATM;CEP164;OR51Q1;OR4A15;EML3;OR52D1;OLFML1;SOX6;OR5D13;OR5J2;RDX;ZW10;USP28;KRTAP5-4;RPS6KB2;ANO1;NCAM1;OR5M3;RBM14-RBM4;TBC1D10C;OR56A3;OR8U1;SLC25A22;HTR3B;NXPE1;TIMM8B;BACE1;BRSK2;APOA1;CCKBR;GPR152;DSCAML1;INSC;OR5M8;NU…
213	0	212	0	N/A	NEB;XIRP2;ERBB4;TRPM8;IFT172;TBC1D8;NBEAL1;BUB1;NCKAP5;TTN;DNAH7;NRBP1;FMNL2;SNX17;HK2;IL1R2;ASNSD1;ICA1L;PLEK;TIA1;PRPF40A;COL5A2;FZD7;PCYOX1;IL1RL1;ANAPC1;FAM117B;TRIP12;RRM2;SLC19A3;TPO;ST6GAL2;SCN3A;NCKAP1;AGAP1;TSSC1;RFX8;EDAR;RAB3GAP1;ANKZF1;GPR39;GALNT5;UGT1A4;DGUOK-AS1;RAB6C;ALMS1P;MAP4K4;LCT;PDE1A;SMYD5;BMPR2;TGFBRAP1;MGAT5;SESTD1;MFSD6;REV1;NPAS2;NCK2;FAM150B;ADD2;RGPD3;DNER;TRAPPC12;SM…
145	3	205	0.0146341	GATA2;FOXL2;MYD88;	SCN10A;MAGI1;ABI3BP;ESYT3;IGSF10;PTPRG;MYH15;OSBPL10;DCLK3;TRANK1;MYRIP;PRICKLE2;EPHA3;PROS1;C3orf52;PARP14;COL6A6;PIK3R4;NFKBIZ;POLQ;UROC1;DZIP3;ADCY5;TRAT1;PLCXD2;TIGIT;CASR;HSPBAP1;GLB1;KBTBD12;ATP2C1;CNOT10;NKTR;ATXN7;PARP15;ITGB5;NGLY1;XYLB;GUCA1C;QTRTD1;ZNF620;ROPN1;ARPP21;SCN11A;MORC1;DPPA4;SEMA5B;RBMS3;DZIP1L;TMPRSS7;DTX3L;IFT122;ACAD11;ITGA9;VILL;MYLK;EEFSEC;COPG1;OXSM;SUSD5;SLC4A7;EPHA6…
499	2	149	0.0134228	ERBB2;STAT3;	ANKFY1;LRRC37A11P;SLFN12L;KCNH4;MYH4;SLC13A2;SPPL2C;CDC27;SLC25A11;KRTAP4-6;ERBB2;OSBPL7;TAOK1;CDC6;KRT36;FMNL1;LLGL1;CDK12;ALOX12;MYH8;KCNJ12;SEBOX;KRT15;PER1;ACLY;FAM83G;SLFN14;RARA;KRTAP9-1;KRT34;TMEM220;KRT9;GABARAP;HNF1B;PTRF;GLP2R;ULK2;KRTAP4-5;USP32P1;RHOT1;JUP;ASGR2;KRT32;HAP1;SGK494;KRT12;SLC47A2;KRT16P3;SHISA6;MYO18A;CWC25;MED1;SGCA;SARM1;TTC25;DNAJC7;SCRN2;ANKRD13B;KRTAP9-9;ZNF232;KRT1…
225	1	123	0.00813008	CDC73;	F5;RYR2;PTPN14;RAB3GAP2;FMN2;IKBKE;LYST;HOOK1;ASPM;SMYD2;ELTD1;GORAB;DENND1B;SLC30A10;ADCY10;TPR;PLA2G4A;KCTD3;SLC44A5;MRPS14;USP21;ADAMTS4;KCNK2;MAEL;CFH;GPA33;FLVCR1;ACTN2;LPPR5;METTL11B;CR1;TTLL7;ZBTB41;GPATCH2;IL12RB2;TATDN3;SMG7;FAM71A;PPOX;ZP4;LRRC7;CTSE;WDR78;DEPDC1;ASB17;TNR;SLC30A1;VASH2;CENPF;NPL;GREM2;WDR64;SGIP1;CRB1;CRYZ;PFKFB2;RD3;RGS7;CDC73;LPGAT1;DHX9;SWT1;FMO3;CENPL;IARS2;INSL5;C…
251	1	123	0.00813008	TRAF7;	UGT1A1;HJURP;ADCY9;DNAH3;SMG1;TMC7;PRKCB;APOBR;SRL;ZCCHC14;CIITA;HS3ST2;CASKIN1;CLEC16A;AARS;ACSM3;USP31;ZNF689;NFATC3;COG7;IL4R;CTCF;RBFOX1;ABAT;PALB2;ATP2A1;CLCN7;SLX4;C16orf96;GLYR1;MON1B;GAS8;ACSM2A;SLC5A11;SNX29;XYLT1;DPEP3;ACSM1;SPNS1;IL32;VAT1L;ZNF598;ATP6V0C;ZNF75A;ZNF597;ZNF688;PDPK1;FOPNL;ZNF174;VASN;RBBP6;SHISA9;PLK1;TRAF7;CLN3;SPSB3;GLIS2;LOC653786;IGFALS;TMEM219;BFAR;ABCC1;TFAP4;SLC7…
166	1	121	0.00826446	DAXX;	DNAH8;HSP90AB1;DEF6;PPP2R5D;XPO5;CYP39A1;DAAM2;GPR116;GPR111;VPS52;KIF6;OGFRL1;KCTD20;TFAP2B;TAP1;MCM3;ZSCAN12;POLH;HLA-DQB2;FKBP5;CLIC5;BAG2;BYSL;ZNF318;TJAP1;MUT;TEAD3;SNX14;ZBTB9;KCNK5;PGC;ENPP4;SMAP1;USP45;C6orf10;SYNCRIP;UBR2;BEND6;CUL7;TTBK1;EFHC1;GSTA1;MDGA1;LRRC73;HIST1H4J;IL17F;EGFL8;SLC39A7;BTN3A1;IL17A;HLA-F-AS1;BAK1;TULP1;HCRTR2;TAF8;TBCC;TRIM27;PNRC1;HIST1H2AK;ELOVL5;KLHL31;GABBR1;MT…
147	1	117	0.00854701	CACNA1D;	FGD5;MST1R;CACNA1D;FANCD2;WDR6;PLXNB1;PRKAR2A;LMCD1;LTF;PRKCD;ITPR1;BRPF1;ATP2B2;CAND2;NUP210;C3orf20;DHX30;VPRBP;NISCH;ITIH1;CNTN4;DOCK3;DNAH1;COL7A1;CELSR3;RNF123;CCR1;AMIGO3;GRM2;TBC1D5;CCR2;FBXW12;IRAK2;RAD54L2;KCNH8;CCRL2;SATB1;FAM208A;SEC13;IP6K1;IL5RA;SEMA3F;CDHR4;PARP3;SLC6A1;RAF1;SLC38A3;TKT;SLC6A6;IL17RB;LRRN1;HEMK1;TRAIP;IQCF5;CHL1;ANKRD28;FBLN2;NCKIPSD;ZNF589;RNF168;SEMA3B;TMF1;PRRT3;…
282	0	83	0	N/A	TNRC6B;PKDREJ;ATXN10;TUBGCP6;SGSM3;TCF20;RFPL2;BRD1;XPNPEP3;MLC1;TXN2;GRAMD4;DEPDC5;APOL2;TTLL1;PMM1;GTSE1;MKL1;TTC38;TRMU;LARGE;APOBEC3G;NHP2L1;TYMP;POLR2F;CSNK1E;ZC3H7B;LIMK2;PLA2G6;CBY1;TOMM22;TTLL12;PIM3;C22orf23;APOBEC3D;EIF4ENIF1;MEI1;PACSIN2;TEX33;BAIAP2L2;NAGA;C22orf34;APOL1;ALG12;RFPL3;FBLN1;CERK;SLC5A1;ACO2;ARHGAP8;SLC5A4;SEPT3;PISD;NDUFA6;ISX;DNAJB7;FAM118A;WNT7B;YWHAH;C22orf42;POLR3H;…
388	1	66	0.0151515	NTRK3;	DUOX1;CEP152;CSPG4;UNC13C;ADAMTS17;KIF7;FURIN;OR4F15;IQCH;AGBL1;ST8SIA2;SHC4;SV2B;ALDH1A3;RHCG;ANPEP;WDR72;ADAMTS7;SMAD3;MTHFS;NTRK3;GABPB1;ZNF592;MAN2A2;NR2E3;STOML1;MORF4L1;HCN4;ARNT2;THAP10;ZSCAN2;DYX1C1;UNC45A;IGF1R;NEO1;PEAK1;DUOXA2;ZNF280D;DNAJA4;PEX11A;ASB7;CSNK1G1;GLCE;SCG3;ISLR;PML;PTPN9;SNORD16;C15orf32;VIMP;RPS27L;PIF1;CYP11A1;SLC28A1;TM2D3;MAPK6;LYSMD4;LACTB;GDPGP1;SPESP1;SNX33;CIB2;S…
302	0	47	0	N/A	SBF2;LRP4;EIF4G2;KBTBD4;FOLH1;ABTB2;DDB2;OR4B1;PPP1R32;DAGLA;MRGPRX1;PRMT3;MPPED2;CAPRIN1;NUP98;KIF18A;DBX1;HIPK3;PDHX;API5;PACSIN3;MADD;CPSF7;FOLR3;DEPDC7;ZDHHC5;OR52E2;ACCSL;STIM1;OR9Q1;OR51A7;BTBD18;C11orf49;FAM111A;DCDC5;SLC39A13;OR6Q1;MS4A12;GLYAT;FOLR1;PEX16;C1QTNF4;MS4A15;CD59;SPI1;MRVI1-AS1;HTATIP2;
303	0	44	0	N/A	XRRA1;TRPC6;NELL1;DLG2;KIAA1549L;C11orf70;IGSF22;AMOTL1;ANKRD49;CNTN5;FANCF;UVRAG;KDM4D;RNF169;ANGPTL5;C11orf30;MMP3;SLCO2B1;MMP8;LDLRAD3;NEU3;CHRNA10;CCDC81;CCDC90B;SLC36A4;CHRDL2;GRM5-AS1;PDE2A;CCDC67;P2RY2;MMP12;LUZP2;MMP27;PICALM;FZD4;B3GNT6;PANX1;STARD10;C11orf54;WT1-AS;NDUFS3;MED17;IMMP1L;ARRB1;
121	0	42	0	N/A	EEA1;TMCC3;GALNT9;PLXNC1;TCTN2;TBC1D15;VEZT;A2M;PPP1R12A;TMEM132B;APPL2;RIMBP2;GCN1L1;TMEM132C;PTMS;KITLG;BBS10;CEP290;AMDHD1;PAWR;NOC4L;USP5;CPSF6;KCNC2;AMHR2;SLC6A15;PEX5;AAAS;ATF7;DUSP6;CDCA3;METTL25;LGR5;NTN4;CLEC2D;CLECL1;RIMKLB;GLIPR1;C3AR1;GALNT4;MFAP5;THAP2;
230	0	38	0	N/A	LAMC1;CNTN2;SUSD4;TARBP1;SSX2IP;PLD5;SLC26A9;SYT14;MDM4;EXO1;COL11A1;CHML;INTS7;COG2;C1orf168;NUCKS1;FAM72A;MAP1LC3C;RASSF5;AIDA;ACBD6;C1orf140;APOB;VIT;LRPPRC;ANKRD36;SFTPB;COX5B;FAM98A;MCFD2;ANKRD36B;PRR21;ITSN2;CRIM1;PTCD3;MRPL35;LRRTM3;CTNNA3;
122	1	36	0.0277778	HNF1A;	UBE3B;ATXN2;SETD1B;WDR66;FBXO21;HNF1A;RNF34;HIP1R;ELK3;P2RX7;HCAR3;WSCD2;RBM19;KSR2;HCAR2;ERP29;RNFT2;GIT2;VPS33A;ANKS1B;OAS2;TMPO;HVCN1;RIC8B;ORAI1;PSMD9;MAP1LC3B2;COQ5;SLC25A3;MLXIP;PLAGL2;DNMT3B;COX4I2;BPIFB2;MYLK2;NECAB3;
127	0	27	0	N/A	DLGAP4;CTNNBL1;TSHZ2;SLA2;OGFR;ERGIC3;ADNP;EMILIN3;CDH26;NFATC2;C20orf197;KIAA1755;TCEA2;BCAS4;CBLN4;STX16-NPEPL1;OPRL1;SRSF6;YWHAB;PMEPA1;ZNF341;RNF114;MYL9;ATP9A;LBP;R3HDML;MTRNR2L3;
307	0	23	0	N/A	CUL5;EXPH5;PLEKHB1;ZC3H12C;KRTAP5-9;TYR;RAB30;CASP1;CARD16;ELMOD1;P2RY6;RAB38;DEFB108B;CARD17;RSF1;TMEM126B;CREBZF;C11orf87;LIPT2;PIH1D2;RNF121;AQP11;FDX1;
173	0	19	0	N/A	ARID1B;TULP4;SGK1;HBS1L;IGF2R;NOX3;FNDC1;IPCEF1;CNKSR3;ATXN1;SERAC1;SNX9;PLG;SLC2A12;TCP1;LINC00326;SLC22A1;UTRN;SYNE1;
254	0	14	0	N/A	ADAD2;GALNS;FLYWCH1;COTL1;CDH13;TUBB3;HSBP1;CBFA2T3;MPHOSPH6;SPIRE2;HSD17B2;SLC38A8;MIR221;PAGE2B;
1	0	14	0	N/A	MFGE8;FANCI;ABHD2;CHD2;CPEB1;OR4F6;PDIA3;BCL2L10;POLR2M;CPLX3;DHRS13;TBC1D29;NUP88;DRG2;
184	1	13	0.0769231	BRAF;	TRPV5;OR2A12;MALSU1;RAB19;BRAF;OR6V1;WDR60;AOAH;LMBR1;HOXA10;UBE3C;SPDYE1;DNAJB6;
181	1	12	0.0833333	CARD11;	MACC1;BAZ1B;CARD11;TRIM56;GTF2I;ACHE;C1GALT1;COL28A1;AMZ1;WBSCR22;WBSCR16;CHPF2;
239	0	10	0	N/A	KRTAP10-4;KRTAP10-5;KRTAP10-7;KRTAP10-9;CHAF1B;KRTAP10-8;DNMT3L;KRTAP10-1;PFKL;KRTAP10-12;
5	0	9	0	N/A	SLC28A2;SLC12A1;WDR24;GDE1;PELP1;TBC1D3P5;PPAN-P2RY11;CNN2;ALKBH7;
500	0	8	0	N/A	AOC3;UBTF;CALCOCO2;DLX4;MPP2;NGFR;AARSD1;B4GALNT2;
16	0	6	0	N/A	AUTS2;PILRA;SNX13;CRHR2;ATF7IP;UTP20;
34	0	6	0	N/A	E2F6;G6PC2;ARL14EP;C11orf74;SOX12;NRSN2;
83	0	6	0	N/A	PPT2;KCNK16;RGS20;TMEM249;RNF113A;AIFM1;
389	0	5	0	N/A	CCPG1;ALDH1A2;GOLGA6D;PAQR5;COX5A;
20	0	5	0	N/A	OR5H1;SENP7;CLDN18;CHRNB1;ASIC2;
7	0	4	0	N/A	ZBTB25;MIR342;CDRT15P1;B9D1;
15	0	4	0	N/A	GSTZ1;EFCAB11;OR1E2;UTP18;
43	0	4	0	N/A	SFRP2;SPCS3;YTHDC2;PCDHA1;
928	0	4	0	N/A	PCSK4;CHAF1A;GAMT;GNA15;
243	0	4	0	N/A	URB2;SPRTN;SERTAD4;TSNAX;
25	0	4	0	N/A	COQ6;TTLL5;C14orf37;ADSSL1;
146	0	4	0	N/A	TERC;RFC4;PSMD2;ST6GAL1;
125	0	4	0	N/A	SEMA6A;STK10;PROCR;SAMHD1;
69	0	4	0	N/A	ATP6V1C1;CYP11B2;KRT82;PPFIA2;
130	0	4	0	N/A	ATN1;HSP90B1;DDN;KRT74;
126	0	4	0	N/A	FGD4;LIMA1;GOLT1B;DNM1L;
927	0	4	0	N/A	SPPL2B;CATSPERD;GPX4;CSNK1G2;
48	0	4	0	N/A	ST6GALNAC3;LPPR4;SEPT10;UGGT1;
926	0	3	0	N/A	TLE2;DNMT1;RFX2;
26	0	3	0	N/A	SENP3;LASP1;SENP3;
237	0	2	0	N/A	MTRR;TAS2R1;
28	0	2	0	N/A	RIN1;SLC29A2;
89	0	2	0	N/A	STX11;GINM1;
215	0	2	0	N/A	SLC22A4;CREBRF;
280	0	2	0	N/A	TPPP;C5orf49;
41	0	2	0	N/A	COL6A4P1;CPN2;
218	0	2	0	N/A	RAD1;LOX;
62	0	2	0	N/A	SLC7A3;BRWD3;
312	0	2	0	N/A	CFL1;EIF1AD;
79	0	2	0	N/A	RHOBTB3;FBXL17;
317	0	2	0	N/A	OSBPL5;NLRP14;
236	0	2	0	N/A	ASB15;PODXL;
50	0	2	0	N/A	PTPRA;CD93;
119	0	2	0	N/A	RUFY3;BBS12;
249	0	2	0	N/A	ABCA3;IL27;
151	0	2	0	N/A	THRB;IL20RB;
255	0	2	0	N/A	PBX1;POU2F1;
23	0	2	0	N/A	MEMO1;RBM44;
46	0	2	0	N/A	TBC1D19;ACSL1;
60	0	2	0	N/A	ANKRD13A;C12orf76;
88	0	2	0	N/A	ASH2L;TRIM55;
140	0	2	0	N/A	C12orf71;IRAK4;
508	0	2	0	N/A	KIAA0753;GPATCH8;
6	0	2	0	N/A	HIF1A;SERPINA1;
203	0	2	0	N/A	KDELR2;CPED1;
104	0	2	0	N/A	RHOH;SPINK2;
4	0	2	0	N/A	RNF182;HLA-DRB5;
279	0	2	0	N/A	IGSF1;BRS3;
309	0	2	0	N/A	TSPAN32;OR10A3;
27	0	2	0	N/A	DDX4;ARHGEF28;
124	0	2	0	N/A	TRPC4AP;EDEM2;
59	0	2	0	N/A	NHLRC1;HDAC2;
330	0	2	0	N/A	CLYBL;ZIC5;
65	0	2	0	N/A	FAM47C;FAM122B;
355	0	2	0	N/A	CATSPERB;TDRD9;
120	0	2	0	N/A	PCSK1;TXNDC15;
257	0	2	0	N/A	MKL2;DOC2A;
24	0	2	0	N/A	B4GALNT3;METTL7A;
12	0	2	0	N/A	OR1D2;FBXO39;
221	0	2	0	N/A	FOXO3;CDC40;
179	0	2	0	N/A	LY6G6E;RCAN2;
182	0	2	0	N/A	CRYBG3;SRPRB;
39	0	2	0	N/A	DUSP2;MCM6;
66	0	2	0	N/A	DUSP26;FAM110B;
195	0	2	0	N/A	INTS10;SLC18A1;
262	0	2	0	N/A	PCDHAC2;PCDHB5;
272	0	2	0	N/A	TRABD2A;DPP4;
29	0	2	0	N/A	ALKBH5;KRT28;
260	0	2	0	N/A	DDX11L10;SNRNP25;
238	0	2	0	N/A	MIR4268;CCDC140;
123	0	2	0	N/A	PJA2;PRRC1;
244	1	2	0.5	STAG2;	IL13RA1;STAG2;
93	0	2	0	N/A	KIDINS220;ANKRD30BL;
128	0	2	0	N/A	ITK;CYFIP2;
13	0	2	0	N/A	KCNJ10;LMX1A;
311	0	2	0	N/A	OR4S1;PELI3;
61	0	2	0	N/A	R3HCC1;MMP16;
234	0	2	0	N/A	RABGGTB;BROX;

## Sheet: BRCA_SCH
Class	numDriver	numGene	Percentage	DriverList	GeneList
252	0	22	0	N/A	CTNNBIP1;RSG1;UBXN10;NIPAL3;PAFAH2;LIN28A;FAM76A;TMEM200B;LAPTM5;AK2;COL8A2;TMCO2;DMAP1;CYP4Z2P;C1orf146;FAM69A;KCNC4;PHTF1;AP4B1-AS1;LAD1;MIR1231;FMOD;
118	0	19	0	N/A	CALML6;NOL9;PEX14;OTUD3;EIF3I;TRIT1;CTPS1;GUCA2B;PLK3;SYDE2;PSMA5;CSF1;DCLRE1B;CD101;MRPL9;S100A1;C1orf106;TP53BP2;LBR;
245	1	17	0.0588235	H3F3A;	ATAD3A;VAMP3;HMGCL;FUCA1;STX12;FABP3;TMEM39B;GJB5;MANEAL;PPIEL;CDC20;CDCP2;GSTM2;LCE4A;SPRR2D;H3F3A;GJC2;
149	0	14	0	N/A	FAM41C;KLHL21;MAD2L2;MRTO4;PITHD1;SMPDL3B;SNHG12;PPIH;C1orf228;NOTCH2NL;MTX1;TMEM9;CNIH3;TRIM67;
122	0	13	0	N/A	IGSF21;RNF186;E2F2;ID3;GALE;SYTL1;NDUFS5;SCP2;HSPB11;CLCC1;LCE6A;S100A7L2;SLAMF6;
204	0	13	0	N/A	NMNAT1;SYF2;ATPIF1;CCDC28B;RNF19B;CDCA8;SF3A3;AGBL4;PPM1J;VANGL1;LCE1E;EFNA3;DPM3;
31	1	13	0.0769231	CSF3R;	FBXO44;AGMAT;NBPF1;CSF3R;SCMH1;DMBX1;ANGPTL3;LRIF1;CSDE1;INTS3;OR10R2;PYHIN1;TAF5L;
19	0	13	0	N/A	MRPL20;AJAP1;CHD5;TAS1R2;EPHB2;UBXN11;LRRC41;DOCK7;FOXD3;DCST1;YY1AP1;KIF21B;NAV1;
62	0	12	0	N/A	NPHP4;RNF207;NBPF3;RUNX3;TRNAU1AP;ZBTB8OS;HMGB4;EPS15;GNAT2;WARS2;HIST2H2BF;ETNK2;
34	0	12	0	N/A	ATP13A2;AKR7L;PHACTR4;HCRTR1;C1orf94;BMP8B;ITGB3BP;RFX5;GBAP1;PIK3C2B;CAPN8;PSEN2;
217	0	12	0	N/A	AURKAIP1;MMEL1;MAP3K6;C1orf210;KNCN;TAL1;AMPD2;RAP1A;PDZK1;LENEP;CSRP1;WNT9A;
109	0	12	0	N/A	FBXO6;TESK2;CC2D1B;CEPT1;PPIAL4G;HIST2H2BE;CRNN;OR6N1;ALDH9A1;FAM20B;PTPRVP;ACTA1;
1089	0	11	0	N/A	LRG1;ZNF561;C19orf38;ZNF709;YJEFN3;LSM14A;GRAMD1A;HAMP;ZFP14;CAPN12;RPS16;
214	0	11	0	N/A	STMN1;SESN2;SNRNP40;TSSK3;TRABD2B;GDAP2;LCE3B;SPRR2G;S100A6;CKS1B;NHLH1;
99	0	11	0	N/A	HES4;HES3;AKR7A3;C1QA;RIMKLA;EBNA1BP2;TNFAIP8L2;MNDA;LRRC52;ENAH;HIST3H2A;
119	1	11	0.0909091	MPL;	HSPB7;PPP1R8;S100PBP;CAP1;MPL;MAGOH;TAF13;NBPF20;RNF115;VPS72;PIGM;
170	0	10	0	N/A	EXOSC10;KLHDC7A;LSM10;SNIP1;TXNDC12;PRKAA2;TNNI1;ELF3;HIST3H2BB;IRF2BP2;
16	0	10	0	N/A	PLCH2;SSBP3;ANKRD35;GJA8;KPRP;PGLYRP3;NCSTN;CACNA1S;CAPN2;DNAH14;
147	0	10	0	N/A	MIB2;TNFRSF9;RIMS3;ZMYND12;CLDN19;TMEM69;PARS2;AMIGO1;EPS8L3;S100A7A;
600	0	10	0	N/A	IFNA16;DMRTA1;NOL6;PRSS3;ATP8B5P;FOXD4L3;TJP2;FRMD3;TDRD7;TUBB4B;
13	0	10	0	N/A	CDK11A;PRDM2;CROCC;ZMYM4;PIK3R3;AKNAD1;TRIM33;SCNM1;TCHH;NUP133;
241	0	10	0	N/A	SDF4;DDI2;PIGV;MATN1;SPOCD1;ADPRHL2;RSPO1;ZNF691;GBA;JMJD4;
90	0	9	0	N/A	CCDC27;EPHA2;PLA2G2D;OSCP1;C1orf177;POLR3GL;FCGR1A;ADAR;KIAA1614;
75	0	9	0	N/A	SRM;CLCNKA;PADI4;KDM1A;DNALI1;SLC2A1;C1orf194;OVGP1;ZBTB7B;
106	0	9	0	N/A	STPG1;CEP85;ATP6V0B;YIPF1;ATXN7L2;FAM46C;RUSC1;DAP3;STX6;
203	0	9	0	N/A	CEP104;MFAP2;PLA2G2F;DLGAP3;MFSD2A;KIF2C;NBPF15;C1orf43;RAB4A;
74	0	9	0	N/A	KCNAB2;NCDN;OXCT2;HAO2;HSD3B2;SNAPIN;IL6R;KRTCAP2;OR10J3;
41	0	9	0	N/A	KIF1B;PADI2;EPB41;ST3GAL3;EIF2B3;FAAH;KCND3;HIST2H2AC;SYT2;
1053	0	9	0	N/A	ICAM4;ATP13A1;ZNF682;ZNF486;ZNF730;CEP89;ZNF146;CATSPERG;PLD3;
576	1	9	0.111111	PTCH1;	MPDZ;KIF24;IL11RA;C9orf131;ALDH1A1;PTCH1;ABCA1;IKBKAP;ABCA2;
125	0	9	0	N/A	ESPN;VWA5B1;CELA3B;ASAP3;PODN;GPR61;RBM8A;CADM3;LIN9;
580	0	9	0	N/A	GLDC;ANKRD18B;TPM2;NPR2;CEP78;S1PR3;SYK;GABBR2;AKNA;
604	0	8	0	N/A	UBAP2;VCP;ZCCHC7;RMI1;SLC28A3;TSTD2;CORO2A;KIAA1958;
585	0	8	0	N/A	PIP5K1B;HSD17B3;ZNF782;STX17;INVS;OR13C2;ACTL7A;ZBTB43;
1037	0	8	0	N/A	ZNF556;GMIP;ZNF14;ZNF254;C19orf40;ZNF793;LGALS13;C19orf47;
113	0	8	0	N/A	DNAJC11;CELA2A;PLA2G2A;AHDC1;HEYL;AP4B1;MTMR11;SDE2;
359	0	8	0	N/A	ATP2B2;CAND2;NUP210;C3orf20;DHX30;VPRBP;NISCH;ITIH1;
1104	0	8	0	N/A	GIPC3;CRB3;ELAVL3;ELOF1;NXNL1;NDUFA13;THAP8;MRPS12;
601	0	8	0	N/A	NFIB;TEK;NDUFB6;CCL21;PGM5;TRPM3;ASPN;C9orf3;
253	0	8	0	N/A	TPRG1L;GPR157;NCMAP;MIR30E;ZNF697;C1orf68;LEFTY2;DESI2;
636	0	8	0	N/A	CD274;FAM166B;CENPP;ZNF189;AMBP;DPP7;SSNA1;SLC34A3;
78	0	8	0	N/A	SLC35E2;PLOD1;ZMYM1;THRAP3;DPH2;LCE2D;ACBD3;PRSS38;
539	0	8	0	N/A	OR2H2;C6orf222;PRICKLE4;C6orf132;PTCRA;POLR1C;PRIM2;C6orf163;
180	1	8	0.125	RPL5;	NADK;SPSB1;MASP2;COL9A2;EDN2;RPL5;RHOC;MIR190B;
21	0	8	0	N/A	DHDDS;SLC6A9;MAST2;WDR3;UBE2Q1;SCAMP3;CYB5R1;ZC3H11A;
28	0	8	0	N/A	PRDM16;INPP5B;CA14;SPRR2B;UBAP2L;TRIM46;ASH1L;OR6K6;
358	0	8	0	N/A	MYRIP;PRICKLE2;EPHA3;PROS1;C3orf52;PARP14;COL6A6;PIK3R4;
238	0	8	0	N/A	SLC25A33;TMEM51;C1orf122;CCDC24;S100A2;SHC1;RNPEP;GUK1;
207	0	7	0	N/A	ICMT;MIIP;FBLIM1;CAPZB;BMP8A;S100A10;HAX1;
787	0	7	0	N/A	IGF2-AS;SERGEF;OR5D18;RBM4;MYEOV;C11orf88;CRYAB;
302	0	7	0	N/A	C2orf42;MOGS;IL37;IL36G;INO80D;TUBA4B;ALPP;
233	0	7	0	N/A	AKIRIN1;SMAP2;PRDX1;TSPAN2;LCE1D;SMCP;OR10X1;
142	0	7	0	N/A	RAP1GAP;MDS2;HSD3B1;LCE3D;SPRR1A;SLC27A3;CHIT1;
59	1	7	0.142857	ATP1A1;	UROD;POMGNT1;FNBP1L;ATP1A1;RPRD2;POGZ;PBXIP1;
43	0	7	0	N/A	PANK4;MEGF6;AADACL4;FGR;KCNQ4;SLC16A1;PPP1R15B;
87	0	7	0	N/A	PGD;CATSPER4;KANK4;WNT2B;FDPS;PARP1;SLC35F3;
1025	0	7	0	N/A	CLEC4M;COL5A3;FCHO1;ZNF253;ZNF100;PSENEN;PAF1;
9	1	7	0.142857	ARID1A;	PER3;VPS13D;ARID1A;SYCP1;CEP350;PKP1;TMEM63A;
186	0	7	0	N/A	RHCE;HMGN2;PEF1;HECTD3;MYBPHL;NUDT17;EPHX1;
390	0	7	0	N/A	HHATL;CYP8B1;CADPS;NSUN3;BBX;NR1I2;ALDH1L1;
101	0	7	0	N/A	AUNIP;NUDC;C1orf123;OLFML3;NBPF14;EFNA1;CD1B;
468	0	7	0	N/A	RPP14;FAM3D;LINC00488;NAA50;DRD3;CSTA;CDV3;
1013	0	7	0	N/A	ZNF563;SLC5A5;SUGP1;ZNF208;ZNF492;ZNF565;LTBP4;
656	0	7	0	N/A	IFT74;UBE2R2;NUDT2;C9orf24;CCL19;LRRC37A5P;INIP;
231	0	6	0	N/A	PEX10;SLC2A5;CLSTN1;TOE1;KTI12;OPTC;
61	0	6	0	N/A	C1orf64;ZNF436;TCEB3;ZC3H12A;CASQ2;WDR26;
139	0	6	0	N/A	CCNL2;TNFRSF1B;GPR3;YTHDF2;SH3D21;GPBP1L1;
1047	0	6	0	N/A	EVI5L;CDC37;ECSIT;ZNF430;CLC;DYRK1B;
609	0	6	0	N/A	FAM205A;RGP1;PTPDC1;DFNB31;ENTPD2;MAN1B1;
1041	0	6	0	N/A	ATP8B3;GPR108;OR2Z1;ZNF560;ZNF844;ZNF91;
1043	0	6	0	N/A	CACTIN;TNPO2;GAPDHS;ZFP30;RASGRP4;ITPKC;
39	0	6	0	N/A	LYPLA2;IL22RA1;IGSF3;TCHHL1;CRTC2;DCST2;
1049	0	6	0	N/A	MUM1;SF3A2;ZNF729;ANKRD27;ZNF850;ZNF607;
582	0	6	0	N/A	RANBP6;APBA1;RASEF;ROR2;GRIN3A;C9orf43;
618	0	6	0	N/A	PPAPDC2;IFNA1;SHB;GOLM1;OR13C4;DNAJC25-GNG10;
679	0	6	0	N/A	OR52D1;OLFML1;SOX6;OR5D13;OR5J2;RDX;
45	0	6	0	N/A	HTR1D;MYOM3;ZMYM6;ZYG11B;ST7L;NPR1;
96	0	6	0	N/A	PTCHD2;FLJ37453;PQLC2;OSBPL9;CD58;ADCK3;
37	0	6	0	N/A	ANGPTL7;SYNC;YBX1;ILF2;OR10J5;ATP2B4;
783	0	6	0	N/A	INS-IGF2;FAR1;OR5M10;SCGB1D2;COX8A;KBTBD3;
23	0	6	0	N/A	RERE;CROCCP3;COL16A1;FAF1;OTUD7B;VPS45;
548	0	6	0	N/A	C6orf52;ZSCAN12P1;HLA-DQA1;HSD17B8;NUDT3;RPS10;
222	0	6	0	N/A	MTOR-AS1;TMEM82;RRAGC;SNORD46;LCE2C;OR10T2;
764	0	6	0	N/A	OR8H1;TMEM223;BAD;RPS6KA4;RAD9A;AIP;
577	0	5	0	N/A	TTC39B;CNTLN;ANKRD20A4;IARS;PALM2;
272	0	5	0	N/A	TPO;ST6GAL2;SCN3A;NCKAP1;AGAP1;
973	0	5	0	N/A	BLMH;MMP28;KRT24;KRT42P;EIF1;
324	0	5	0	N/A	TMEM18;ANTXR1;ANXA4;SNRPG;UBE2E3;
146	0	5	0	N/A	TMEM50A;FHL3;CHI3L2;RORC;MRPL55;
249	0	5	0	N/A	DNAJC8;C1orf54;LOR;S100A13;GPR25;
381	0	5	0	N/A	ITGA9;VILL;MYLK;EEFSEC;COPG1;
296	0	5	0	N/A	ZNF513;TTL;PRKRA;NGEF;SH3BP4;
760	0	5	0	N/A	RNH1;MRPL23;OR51B6;BTBD10;LRRC55;
677	0	5	0	N/A	ABTB2;DDB2;OR4B1;PPP1R32;DAGLA;
235	1	5	0.2	TNFRSF14;	TNFRSF14;NBL1;CLIC4;TMEM59;FCRL6;
369	0	5	0	N/A	CNOT10;NKTR;ATXN7;PARP15;ITGB5;
159	0	5	0	N/A	ARHGEF16;EIF4G3;FNDC7;FAM212B;C2CD4D;
875	0	5	0	N/A	SPESP1;SNX33;CIB2;ST20;SEC11A;
60	0	5	0	N/A	WDR78;DEPDC1;ASB17;TNR;SLC30A1;
82	0	5	0	N/A	ZYG11A;SHE;IFI16;PTPN7;KLHL12;
1108	0	5	0	N/A	REXO1;PLIN3;ZNF557;YIPF2;U2AF1L4;
166	0	5	0	N/A	PLEKHN1;PADI3;KCNA10;RUSC1-AS1;OR10K2;
713	0	5	0	N/A	CD151;MUC6;ILK;NARS2;HTR3A;
466	0	5	0	N/A	HACL1;PRSS50;CDC25A;SPINK8;NEK4;
589	0	5	0	N/A	KLHL9;ACO1;TOPORS;FANCG;DCAF10;
97	0	5	0	N/A	SCNN1D;CAMTA1;SLC45A1;FAM131C;SARS;
613	0	5	0	N/A	AK3;ALG2;MURC;ANAPC2;RNF208;
1055	0	5	0	N/A	PGPEP1;COPE;TSSK6;LINC00665;SIRT2;
237	0	5	0	N/A	TMEM201;C1orf109;UTP11L;OAZ3;RPS10P7;
949	0	5	0	N/A	FAM83G;SLFN14;RARA;KRTAP9-1;KRT34;
588	0	5	0	N/A	SH3GL2;CCIN;GNE;FAM120A;SLC35D2;
396	1	5	0.2	GATA2;	ARL13B;KIAA1524;PVRL3;CCDC14;GATA2;
976	0	5	0	N/A	RNF112;TMEM97;TMEM98;LHX1;RAB5C;
134	0	5	0	N/A	XKR8;LCK;DDX20;ANKRD34A;LGR6;
268	0	5	0	N/A	PLEK;TIA1;PRPF40A;COL5A2;FZD7;
212	0	5	0	N/A	NPPA;GJA9;RAB3B;TRIM45;SPRR3;
395	0	5	0	N/A	SCN5A;CADM2;HTR1F;POGLUT1;TMCC1;
893	0	5	0	N/A	ZNF598;ATP6V0C;ZNF75A;ZNF597;ZNF688;
104	0	5	0	N/A	ZBTB40;KIAA0319L;CGN;CHRNB2;PLEKHA6;
661	0	5	0	N/A	PHRF1;DCHS1;GANAB;ACTN3;LRP5;
593	1	5	0.2	PAX5;	PAX5;ZNF658;GKAP1;SPTLC1;FAM120AOS;
132	0	5	0	N/A	GABRD;DFFA;SLC6A17;DDX59;LINC00303;
1031	0	5	0	N/A	LPPR3;ZNF429;ZNF726;ZNF585A;ZNF780A;
365	0	5	0	N/A	TRAT1;PLCXD2;TIGIT;CASR;HSPBAP1;
603	0	5	0	N/A	UNC13B;OR13J1;PRKACG;DAPK1;SMC2;
266	0	5	0	N/A	SNX17;HK2;IL1R2;ASNSD1;ICA1L;
441	0	5	0	N/A	MIR885;CCR3;IQCF1;PPP4R2;UBXN7;
273	0	5	0	N/A	TSSC1;RFX8;EDAR;RAB3GAP1;ANKZF1;
735	0	5	0	N/A	SLC22A18AS;OR51M1;MRPL17;SAA4;IL18;
605	0	5	0	N/A	ERMP1;CA9;SEMA4D;FGD3;TMEM38B;
112	0	5	0	N/A	ZRANB2;UAP1;RGL1;UCHL5;RBM34;
1084	0	5	0	N/A	HMG20B;SWSAP1;WDR83OS;SCGB2B2;ZNF30;
195	0	5	0	N/A	ZBTB48;NECAP2;GFI1;NGF;LAX1;
1088	0	5	0	N/A	SLC25A23;MBD3L4;PIK3R2;MEF2B;FXYD1;
53	0	5	0	N/A	SERINC2;ZNF687;PI4KB;COPA;CAMSAP2;
959	0	5	0	N/A	SHISA6;MYO18A;CWC25;MED1;SGCA;
234	0	5	0	N/A	LACTBL1;PTP4A2;KPNA6;KLF17;DIO1;
52	0	5	0	N/A	SFPQ;ZMPSTE24;ECHDC2;PKLR;PRELP;
183	0	5	0	N/A	TNFRSF25;DMRTB1;CYB5RL;S100A14;SOX13;
304	0	5	0	N/A	MRPS5;MFSD9;TMEM182;FHL2;FKBP7;
192	0	5	0	N/A	ZMYM6NB;PSMB4;CD84;KISS1;CNIH4;
944	0	4	0	N/A	TAOK1;CDC6;KRT36;FMNL1;
709	0	4	0	N/A	UBQLN3;OR56B1;MRGPRX4;C11orf86;
722	0	4	0	N/A	OR2D2;TPH1;FEN1;TMEM179B;
502	0	4	0	N/A	HLA-DQB2;FKBP5;CLIC5;BAG2;
587	0	4	0	N/A	RFX3;IFNA4;HABP4;EHMT1;
57	0	4	0	N/A	SLC25A34;SPAG17;ABL2;KIAA1804;
920	0	4	0	N/A	RPL3L;TBC1D24;ERI2;PARD6A;
55	0	4	0	N/A	AGRN;GRHL3;GRIK3;ITGA10;
205	0	4	0	N/A	ACOT7;MIR4252;TMEM167B;PEX19;
1101	0	4	0	N/A	ZNF627;PEPD;SPRED3;GMFG;
371	0	4	0	N/A	NGLY1;XYLB;GUCA1C;QTRTD1;
664	0	4	0	N/A	TRIM34;INTS5;SUV420H1;DRD2;
815	0	4	0	N/A	WSCD2;RBM19;KSR2;HCAR2;
494	0	4	0	N/A	DEF6;PPP2R5D;XPO5;CYP39A1;
1068	0	4	0	N/A	ICAM5;DOCK6;ISYNA1;TMEM147;
1035	0	4	0	N/A	PRAM1;SCN1B;RBM42;HIPK4;
323	0	4	0	N/A	ODC1;CHCHD5;TMEM163;DES;
707	0	4	0	N/A	OR51B4;CALCA;OR4C16;OR5L1;
682	0	4	0	N/A	KRTAP5-4;RPS6KB2;ANO1;NCAM1;
708	0	4	0	N/A	IFITM10;TSSC4;PRKCDBP;PSMA1;
698	0	4	0	N/A	OR5AS1;CCDC87;PPP1CA;APOA5;
879	0	4	0	N/A	SMG1;TMC7;PRKCB;APOBR;
1081	0	4	0	N/A	CAPS;RAB3D;KLHL26;PBX4;
1075	0	4	0	N/A	ACER1;ZNF676;LIN37;BLVRB;
516	0	4	0	N/A	HLA-F-AS1;BAK1;TULP1;HCRTR2;
719	0	4	0	N/A	PDHX;API5;PACSIN3;MADD;
612	0	4	0	N/A	SLC1A1;TXNDC8;PTGR1;SLC46A2;
885	0	4	0	N/A	RBFOX1;ABAT;PALB2;ATP2A1;
1091	0	4	0	N/A	MBD3L1;UBA52;ZNF493;PAK4;
846	0	4	0	N/A	CCPG1;KIF7;FURIN;OR4F15;
883	0	4	0	N/A	ACSM3;USP31;ZNF689;NFATC3;
127	0	4	0	N/A	FCN3;RNU11;ERI3;TMEM53;
27	0	4	0	N/A	LUZP1;FOXJ3;PTCH2;ZSWIM5;
938	0	4	0	N/A	MYH4;SLC13A2;SPPL2C;CDC27;
1070	0	4	0	N/A	NPHS1;ZNF260;FBXO17;NUMBL;
148	0	4	0	N/A	EXTL2;ANKRD36BP1;TRMT1L;RGS13;
436	0	4	0	N/A	HHLA2;GAP43;MBD4;BFSP2;
1166	0	4	0	N/A	KDELR3;DMC1;WBP2NL;KLHDC7B;
435	0	4	0	N/A	SLC22A13;POU1F1;ZNF80;ADPRH;
68	0	4	0	N/A	DRAXIN;GMEB1;PROK1;RPTN;
1018	0	4	0	N/A	ZNF441;ZNF625;DPY19L3;SUPT5H;
924	0	4	0	N/A	OR2C1;PDZD9;EARS2;NSMCE1;
8	0	4	0	N/A	CLCN6;MOV10;KDM5B;CDC42BPA;
46	0	4	0	N/A	C1orf174;MMACHC;CYP4X1;ATP8B2;
886	0	4	0	N/A	CLCN7;SLX4;C16orf96;GLYR1;
1153	0	4	0	N/A	CBY1;TOMM22;TTLL12;PIM3;
586	0	4	0	N/A	DENND4C;C9orf72;RAD23B;PNPLA7;
510	0	4	0	N/A	CUL7;TTBK1;EFHC1;GSTA1;
596	0	4	0	N/A	TESK1;TMEM2;TMC1;SAPCD2;
400	0	4	0	N/A	FEZF2;ALCAM;C3orf30;PDIA5;
1027	0	4	0	N/A	MFSD12;PIP5K1C;FUT5;ZNF382;
141	0	4	0	N/A	MTHFR;TNFRSF8;EPHA8;HIPK1;
1051	0	4	0	N/A	DHPS;ZNF506;URI1;EIF3K;
733	0	4	0	N/A	CDHR5;LSP1;HBG2;REXO2;
153	0	4	0	N/A	AKR7A2;LDLRAD2;ZDHHC18;RSBN1;
67	0	4	0	N/A	TMCO4;BOLA1;SNX27;DENND4B;
81	0	4	0	N/A	ECE1;CCDC30;CYP4B1;IGFN1;
73	0	4	0	N/A	CRYZ;PFKFB2;RD3;RGS7;
465	0	4	0	N/A	LSAMP;ABTB1;ISY1;RNF7;
874	0	4	0	N/A	PDIA3;BCL2L10;POLR2M;CPLX3;
54	0	4	0	N/A	UBE4B;FAM151A;IER5;PYCR2;
696	0	4	0	N/A	IFITM3;OR2AG1;OR5M11;SHANK2;
48	0	4	0	N/A	ZNF683;TINAGL1;IVL;SNAP47;
216	0	4	0	N/A	AIM1L;FOXE3;GPR89A;LCE5A;
409	0	4	0	N/A	FILIP1L;ZBTB11;CD96;GSK3B;
391	0	4	0	N/A	SLC6A1;RAF1;SLC38A3;TKT;
1156	0	4	0	N/A	TEX33;BAIAP2L2;NAGA;C22orf34;
745	0	4	0	N/A	PDDC1;H19;HRASLS5;DNAJC4;
261	0	4	0	N/A	APOB;VIT;LRPPRC;ANKRD36;
185	0	4	0	N/A	KLHL17;PLA2G2E;NASP;AIM2;
444	0	4	0	N/A	EPM2AIP1;PDHB;RPL24;SLC15A2;
263	0	4	0	N/A	BUB1;NCKAP5;TTN;DNAH7;
718	0	4	0	N/A	OR51I1;TCIRG1;APOA4;AMICA1;
100	0	4	0	N/A	SSU72;APITD1;SYPL2;AHCYL1;
619	0	4	0	N/A	SMU1;HIATL1;XPA;ZMYND19;
1029	0	4	0	N/A	KIAA1683;ZNF507;RHPN2;DMKN;
279	0	4	0	N/A	TGFBRAP1;MGAT5;SESTD1;MFSD6;
6	0	4	0	N/A	SZT2;SPTA1;ADORA1;CHI3L1;
997	0	4	0	N/A	CYB5D2;MYO1D;UNC45B;NAGLU;
281	0	4	0	N/A	FAM150B;ADD2;RGPD3;DNER;
171	0	4	0	N/A	RCC2;PAX7;MUTYH;KIAA1324;
25	0	4	0	N/A	USP48;ARHGAP29;AMPD1;NBPF10;
592	1	4	0.25	KLF4;	PLAA;CREB3;C9orf85;KLF4;
821	0	4	0	N/A	PEX5;AAAS;ATF7;DUSP6;
931	0	4	0	N/A	PTX4;TNP2;CDIPT;FBXL19-AS1;
22	0	4	0	N/A	ADCY10;TPR;PLA2G4A;KCTD3;
1052	0	4	0	N/A	ATCAY;ZNF177;CCDC159;CHST8;
156	0	4	0	N/A	SH2D5;SRSF10;MTMR9LP;CLK2;
260	0	4	0	N/A	NEB;XIRP2;ERBB4;TRPM8;
145	0	4	0	N/A	PUM1;IPP;LCE2B;MSTO1;
999	0	4	0	N/A	TMEM107;CDRT15;PGAP3;KRTAP4-2;
1170	0	4	0	N/A	SYN3;PRR5-ARHGAP8;MAPK12;LMF2;
277	0	4	0	N/A	ALMS1P;MAP4K4;LCT;PDE1A;
1036	0	4	0	N/A	APBA3;OR7G3;ZNF878;YIF1B;
633	0	4	0	N/A	NFIL3;NOL8;ECM2;HSDL2;
916	0	4	0	N/A	SULT1A1;ZNF768;CFDP1;CENPBD1;
286	0	4	0	N/A	ATP6V1B1;CCDC141;INPP1;MYL1;
1150	0	4	0	N/A	LARGE;APOBEC3G;NHP2L1;TYMP;
779	0	4	0	N/A	MRGPRG-AS1;NDUFS8;C11orf57;TMPRSS5;
15	0	4	0	N/A	ELTD1;GORAB;DENND1B;SLC30A10;
338	0	4	0	N/A	FAM110C;BMP10;POLE4;ZC3H8;
1164	0	4	0	N/A	YWHAH;C22orf42;POLR3H;CRELD2;
1056	0	4	0	N/A	MYO1F;ACP5;COMP;ZNF569;
107	0	4	0	N/A	ARHGEF19;SLC1A7;SLC16A4;OR6K3;
670	0	4	0	N/A	OR8J1;SLC22A25;MARK2;MSANTD4;
424	0	4	0	N/A	ZCWPW2;TGFBR2;SEC22C;FAM86HP;
989	0	4	0	N/A	NT5M;TADA2A;KRTAP3-1;KRTAP9-8;
254	0	4	0	N/A	C1orf159;NT5C1A;S100A4;REN;
26	0	3	0	N/A	MTF1;PPT1;RLF;
1129	0	3	0	N/A	SRSF6;YWHAB;PMEPA1;
774	0	3	0	N/A	MRGPRF;C11orf53;PPP2R1B;
640	0	3	0	N/A	MLANA;IFNA7;IFNA10;
50	0	3	0	N/A	C1QB;GPSM2;KCNH1;
755	0	3	0	N/A	RASSF7;OR8I2;ORAOV1;
1155	0	3	0	N/A	EIF4ENIF1;MEI1;PACSIN2;
464	0	3	0	N/A	EFHB;TMEM89;RFT1;
334	0	3	0	N/A	DNAJC5G;IL1RN;SUMO1;
882	0	3	0	N/A	CASKIN1;CLEC16A;AARS;
374	0	3	0	N/A	ARPP21;SCN11A;MORC1;
703	0	3	0	N/A	OR52E6;OR5L2;IL10RA;
856	0	3	0	N/A	GABPB1;ZNF592;MAN2A2;
710	0	3	0	N/A	FANCF;UVRAG;KDM4D;
800	0	3	0	N/A	EEA1;TMCC3;GALNT9;
65	0	3	0	N/A	NPL;GREM2;WDR64;
1017	0	3	0	N/A	MAN2B1;MAST3;ARHGAP33;
184	0	3	0	N/A	SPATA6;PSMD4;ARF1;
1024	0	3	0	N/A	LDLR;EPOR;ZNF461;
869	0	3	0	N/A	SNORD16;C15orf32;VIMP;
855	1	3	0.333333	NTRK3;	SMAD3;MTHFS;NTRK3;
884	0	3	0	N/A	COG7;IL4R;CTCF;
289	0	3	0	N/A	WDR92;RBM45;GTF3C3;
210	0	3	0	N/A	PLEKHG5;ALPL;KIAA1522;
531	0	3	0	N/A	CDKN1A;CCND3;IRAK1BP1;
337	0	3	0	N/A	NXPH2;SLC38A11;AGPS;
313	0	3	0	N/A	DGUOK;MAL;LANCL1;
193	0	3	0	N/A	LDLRAD1;FBXO28;TRIM17;
653	0	3	0	N/A	FAM122A;AUH;SNX30;
952	0	3	0	N/A	GABARAP;HNF1B;PTRF;
173	0	3	0	N/A	POLR3C;OR6Y1;WNT3A;
641	0	3	0	N/A	KCNV2;OR2K2;UAP1L1;
946	0	3	0	N/A	ALOX12;MYH8;KCNJ12;
451	0	3	0	N/A	TMPPE;HIGD1A;TAGLN3;
176	0	3	0	N/A	YARS;RPAP2;RAB13;
274	0	3	0	N/A	GPR39;GALNT5;UGT1A4;
791	0	3	0	N/A	KRTAP5-6;FKBP2;C11orf71;
844	0	3	0	N/A	DUOX1;CEP152;CSPG4;
1107	0	3	0	N/A	RAX2;OR7D2;DPF1;
215	0	3	0	N/A	TOMM40L;TIPRL;ARPC5;
726	0	3	0	N/A	OR10AG1;RARRES3;C11orf24;
1158	0	3	0	N/A	RFPL3;FBLN1;CERK;
1110	0	3	0	N/A	CDKN2D;C19orf43;RPSAP58;
1016	0	3	0	N/A	PLIN4;ILF3;PSMC4;
347	0	3	0	N/A	LINC00299;GMCL1;DNAJB2;
20	0	3	0	N/A	ZBTB17;CACHD1;KCNN3;
1168	0	3	0	N/A	RBFOX2;PVALB;CYTH4;
870	0	3	0	N/A	RPS27L;PIF1;CYP11A1;
1151	0	3	0	N/A	POLR2F;CSNK1E;ZC3H7B;
469	0	3	0	N/A	TDGF1;HYAL3;ARHGEF3;
1159	0	3	0	N/A	SLC5A1;ACO2;ARHGAP8;
1165	0	3	0	N/A	RNF185;C22orf24;APOL3;
220	0	3	0	N/A	MATN1-AS1;TXLNA;MOB3C;
89	0	3	0	N/A	KIAA2013;LRRC8C;TUFT1;
812	0	3	0	N/A	ELK3;P2RX7;HCAR3;
992	0	3	0	N/A	ZNF830;KRT17;MLX;
285	0	3	0	N/A	SSFA2;DIS3L2;ECEL1;
497	0	3	0	N/A	DAAM2;GPR116;GPR111;
292	0	3	0	N/A	PSD4;C2orf27A;RPRM;
830	0	3	0	N/A	RIC8B;ORAI1;PSMD9;
361	0	3	0	N/A	CNTN4;DOCK3;DNAH1;
492	0	3	0	N/A	SGK1;HBS1L;IGF2R;
174	0	3	0	N/A	ATAD3B;DNAJC16;PTGFRN;
368	0	3	0	N/A	CCR1;AMIGO3;GRM2;
644	0	3	0	N/A	IFNA5;PPP3R2;OR13D1;
847	0	3	0	N/A	IQCH;AGBL1;ST8SIA2;
608	0	3	0	N/A	RLN2;GRHPR;FAM189A2;
458	1	3	0.333333	FOXL2;	APPL1;MUC13;FOXL2;
862	0	3	0	N/A	DUOXA2;ZNF280D;DNAJA4;
1066	0	3	0	N/A	ZNF20;ZNF536;PRODH2;
857	0	3	0	N/A	NR2E3;STOML1;MORF4L1;
356	0	3	0	N/A	OSBPL10;DCLK3;TRANK1;
929	0	3	0	N/A	THOC6;HMOX2;RRN3P3;
860	0	3	0	N/A	DYX1C1;UNC45A;IGF1R;
590	0	3	0	N/A	CCDC171;CNTNAP3B;COL27A1;
642	0	3	0	N/A	IFNE;HNRNPK;DIRAS2;
794	0	3	0	N/A	KRTAP5-1;SCN4B;MPZL2;
1000	0	3	0	N/A	FAM27L;FAM222B;PIP4K2B;
438	0	3	0	N/A	OR5AC2;SNX4;MRPL3;
498	0	3	0	N/A	VPS52;KIF6;OGFRL1;
230	0	3	0	N/A	CD247;MPC2;NMNAT2;
262	0	3	0	N/A	IFT172;TBC1D8;NBEAL1;
1022	0	3	0	N/A	ZNF846;C3P1;FBL;
311	0	3	0	N/A	MEIS1;FIGLA;MERTK;
291	0	3	0	N/A	EMILIN1;PREB;SCN1A;
652	0	3	0	N/A	STOML2;MIR24-1;MSANTD3-TMEFF1;
446	0	3	0	N/A	BRK1;GMPPB;FAM212A;
725	0	3	0	N/A	DUSP8;CDK2AP2;C11orf65;
686	0	3	0	N/A	SLC25A22;HTR3B;NXPE1;
426	0	3	0	N/A	SIDT1;FSTL1;NEK11;
270	0	3	0	N/A	ANAPC1;FAM117B;TRIP12;
434	0	3	0	N/A	MIR128-2;FAM107A;SLC41A3;
676	0	3	0	N/A	OR51Q1;OR4A15;EML3;
1065	0	3	0	N/A	CCNE1;ZNF599;UPK1A;
70	0	3	0	N/A	FBXO2;PABPC4;TTF2;
684	0	3	0	N/A	OR5M3;RBM14-RBM4;TBC1D10C;
635	0	3	0	N/A	DCTN3;ANKRD20A2;ALAD;
889	0	3	0	N/A	SNX29;XYLT1;DPEP3;
785	0	3	0	N/A	RNF121;AQP11;FDX1;
896	0	3	0	N/A	ZNF174;VASN;RBBP6;
1079	0	3	0	N/A	ZNF562;CARM1;SYNE4;
849	0	3	0	N/A	SHC4;SV2B;ALDH1A3;
385	0	3	0	N/A	SLC4A7;EPHA6;SPICE1;
284	0	3	0	N/A	SNTG2;RANBP2;BCL2L11;
158	0	3	0	N/A	TAS1R1;HNRNPR;TDRD10;
1039	0	3	0	N/A	CAMSAP3;WDR83;UBA2;
306	0	3	0	N/A	TPRKB;STAM2;CHRND;
1169	0	3	0	N/A	PIK3IP1;PATZ1;NUP50;
995	0	3	0	N/A	USP32P2;KRTAP4-3;LRRC46;
1050	0	3	0	N/A	CNN1;KCNK6;SERTAD3;
914	0	3	0	N/A	CLUAP1;DEXI;VWA3A;
152	0	3	0	N/A	PLA2G2C;CNKSR1;STK40;
1083	0	3	0	N/A	OR7G2;ZNF490;PLEKHF1;
657	0	3	0	N/A	RFK;OMD;NANS;
351	0	3	0	N/A	ABI3BP;ESYT3;IGSF10;
954	0	3	0	N/A	USP32P1;RHOT1;JUP;
30	0	3	0	N/A	USP21;ADAMTS4;KCNK2;
1117	0	3	0	N/A	DLGAP4;CTNNBL1;TSHZ2;
86	0	3	0	N/A	FMO3;CENPL;IARS2;
129	0	3	0	N/A	EYA3;PRPF38A;ZNF644;
537	0	3	0	N/A	NFKBIE;CENPQ;GSTA3;
739	0	3	0	N/A	TRIM51;OR9G4;GSTP1;
606	0	3	0	N/A	ACER2;LRRC19;C9orf156;
1149	0	3	0	N/A	MKL1;TTC38;TRMU;
692	0	3	0	N/A	CCKBR;GPR152;DSCAML1;
194	0	3	0	N/A	GBP3;MIR205HG;DTL;
189	0	3	0	N/A	PTAFR;SRSF4;TRAPPC3;
229	0	3	0	N/A	CCDC23;PHGDH;S100A3;
223	0	3	0	N/A	MRPL37;SLC44A3;CHTOP;
558	1	3	0.333333	BRAF;	MALSU1;RAB19;BRAF;
225	0	3	0	N/A	UBIAD1;GJB4;TFAP2E;
908	0	3	0	N/A	MPV17L;LCMT1;KDM8;
615	0	3	0	N/A	DCAF12;ARHGEF39;LPAR1;
280	0	3	0	N/A	REV1;NPAS2;NCK2;
349	1	3	0.333333	CACNA1D;	FGD5;MST1R;CACNA1D;
177	0	3	0	N/A	DHCR24;TSHB;C1orf95;
625	0	3	0	N/A	KIAA1045;CLTA;POLE3;
355	0	3	0	N/A	LMCD1;LTF;PRKCD;
1004	0	3	0	N/A	TCAP;KRT25;KRT35;
440	0	3	0	N/A	TRIM71;ARGFX;TRH;
542	0	3	0	N/A	HLA-G;SPATS1;OPN5;
388	0	3	0	N/A	WDR48;TTC21A;UBA5;
42	0	3	0	N/A	LPPR5;METTL11B;CR1;
671	0	3	0	N/A	EIF4G2;KBTBD4;FOLH1;
749	0	3	0	N/A	HNRNPUL2;POLR2G;C11orf72;
360	0	3	0	N/A	NFKBIZ;POLQ;UROC1;
647	0	3	0	N/A	IFNA8;SHC3;OR13C3;
744	0	3	0	N/A	SPON1;BSCL2;ALG9;
164	0	3	0	N/A	ANKRD65;CELA2B;WDTC1;
105	0	3	0	N/A	DIRAS3;FMO6P;RPS6KC1;
282	0	3	0	N/A	TRAPPC12;SMPD4;HECW2;
602	0	3	0	N/A	MIR204;ANXA1;FKBP15;
44	0	3	0	N/A	TTLL7;ZBTB41;GPATCH2;
541	0	3	0	N/A	OR12D2;MRPL14;TFAP2D;
805	0	3	0	N/A	A2M;PPP1R12A;TMEM132B;
1046	0	3	0	N/A	QTRT1;VSTM2B;LRFN1;
543	0	3	0	N/A	PGBD1;ENPP5;PGK2;
507	0	3	0	N/A	ENPP4;SMAP1;USP45;
244	0	3	0	N/A	WRAP73;TRIM63;MIR555;
1147	0	3	0	N/A	DEPDC5;APOL2;TTLL1;
161	0	3	0	N/A	PIAS3;PLEKHO1;HCN3;
224	0	3	0	N/A	RAB42;BEST4;CAPZA1;
762	0	3	0	N/A	OR52A1;B3GAT3;TTC12;
319	0	3	0	N/A	ALLC;DARS;ALS2CR11;
547	0	3	0	N/A	RANBP9;TAP2;CCNC;
370	0	3	0	N/A	TBC1D5;CCR2;FBXW12;
140	0	3	0	N/A	OR10Z1;TOR3A;NVL;
770	0	3	0	N/A	PEX16;C1QTNF4;MS4A15;
711	0	3	0	N/A	SLC22A6;SLC22A9;KDM2A;
12	0	3	0	N/A	HOOK1;ASPM;SMYD2;
631	0	3	0	N/A	SPATA6L;MLLT3;NPDC1;
307	0	3	0	N/A	IL18R1;SLC5A7;NEUROD1;
178	0	3	0	N/A	CLCNKB;SLC22A15;APCS;
654	0	3	0	N/A	ZCCHC6;NINJ1;ZNF367;
1058	0	3	0	N/A	DAPK3;FUT3;PDCD2L;
674	0	3	0	N/A	B4GALNT4;ALDH3B1;PPFIA1;
519	0	3	0	N/A	HIST1H2AK;ELOVL5;KLHL31;
1090	1	3	0.333333	DNM2;	DNM2;CRTC1;HAPLN4;
583	0	3	0	N/A	PTENP1;UBAP1;PALM2;
362	0	3	0	N/A	OR5H1;SENP7;CLDN18;
33	0	3	0	N/A	PTPRU;CYP4A11;LRP8;
175	0	3	0	N/A	C1orf167;PRPF38B;SHISA4;
591	0	3	0	N/A	FOCAD;GNA14;FANCC;
38	0	3	0	N/A	GPA33;FLVCR1;ACTN2;
716	0	3	0	N/A	TMEM80;PPP1R14B;ANKRD13D;
506	0	3	0	N/A	ZBTB9;KCNK5;PGC;
257	0	3	0	N/A	DHRS3;CNR2;GOLPH3L;
955	0	3	0	N/A	ASGR2;KRT32;HAP1;
425	0	3	0	N/A	GADL1;GTPBP8;ILDR1;
405	0	3	0	N/A	NEK10;ZNF860;HEG1;
11	0	3	0	N/A	TMEM57;IPO13;DENND2D;
985	0	3	0	N/A	USP6;POLDIP2;SYNRG;
1135	0	3	0	N/A	LBP;R3HDML;MTRNR2L3;
364	0	3	0	N/A	COL7A1;CELSR3;RNF123;
953	0	3	0	N/A	GLP2R;ULK2;KRTAP4-5;
130	0	3	0	N/A	BAI2;LRIG2;THBS3;
66	0	3	0	N/A	MAGI3;KIF14;ZNF678;
581	0	3	0	N/A	PCSK5;ZNF169;GALNT12;
899	0	3	0	N/A	SPSB3;GLIS2;LOC653786;
818	0	3	0	N/A	USP5;CPSF6;KCNC2;
1003	0	3	0	N/A	ADAP2;FNDC8;CCL14;
7	0	3	0	N/A	PTPN14;RAB3GAP2;FMN2;
814	0	3	0	N/A	BBS10;CEP290;AMDHD1;
784	0	3	0	N/A	WT1-AS;NDUFS3;MED17;
314	0	3	0	N/A	MYT1L;C2orf81;PROM2;
637	0	3	0	N/A	SNAPC3;GAS1;TXN;
251	0	3	0	N/A	RGS18;CFHR2;ERO1LB;
421	0	3	0	N/A	LRRC3B;ALG1L;ASTE1;
320	0	3	0	N/A	PNO1;TYW5;SGPP2;
367	0	3	0	N/A	GLB1;KBTBD12;ATP2C1;
934	0	2	0	N/A	PAM16;DEF8;
720	0	2	0	N/A	SLCO2B1;MMP8;
925	0	2	0	N/A	DDX11L10;SNRNP25;
150	0	2	0	N/A	FAM72A;MAP1LC3C;
51	0	2	0	N/A	PPOX;ZP4;
675	1	2	0.5	ATM;	ATM;CEP164;
339	0	2	0	N/A	ATRAID;COPS7B;
450	0	2	0	N/A	ZNF654;CD80;
627	0	2	0	N/A	IFNA21;TMEM245;
901	0	2	0	N/A	WDR24;GDE1;
1059	0	2	0	N/A	DDX49;GPATCH1;
1092	0	2	0	N/A	GPX4;CSNK1G2;
1006	0	2	0	N/A	DLG4;SPAG9;
811	0	2	0	N/A	GCN1L1;TMEM132C;
838	0	2	0	N/A	HIF1A;SERPINA1;
699	0	2	0	N/A	NUP98;KIF18A;
160	0	2	0	N/A	THEMIS2;MUC1;
29	0	2	0	N/A	SLC9A1;FAM167B;
930	0	2	0	N/A	LUC7L;ITPRIPL2;
837	0	2	0	N/A	CLYBL;ZIC5;
191	0	2	0	N/A	PHF13;ALG6;
478	0	2	0	N/A	PCDHAC2;PCDHB5;
616	0	2	0	N/A	OR13C9;FSD1L;
342	0	2	0	N/A	GALM;IL18RAP;
825	0	2	0	N/A	LGR5;NTN4;
463	0	2	0	N/A	SUMF1;EMC3;
942	0	2	0	N/A	CHRNB1;ASIC2;
1122	0	2	0	N/A	EMILIN3;CDH26;
482	0	2	0	N/A	SLC22A4;CREBRF;
403	0	2	0	N/A	CCDC80;DNAJC13;
429	0	2	0	N/A	MKRN2;SGOL1;
632	0	2	0	N/A	UHRF2;ZDHHC21;
232	0	2	0	N/A	TSEN15;C1orf186;
678	0	2	0	N/A	OR4S1;PELI3;
36	0	2	0	N/A	MAEL;CFH;
471	0	2	0	N/A	RPSA;ZNF621;
479	0	2	0	N/A	YTHDC2;PCDHA1;
813	0	2	0	N/A	PTMS;KITLG;
1095	0	2	0	N/A	S1PR5;SLC25A42;
687	0	2	0	N/A	NELL1;DLG2;
88	0	2	0	N/A	PADI1;OR6P1;
740	0	2	0	N/A	STIM1;OR9Q1;
775	0	2	0	N/A	MRVI1-AS1;HTATIP2;
584	0	2	0	N/A	CNTNAP3;KIF27;
518	0	2	0	N/A	TRIM27;PNRC1;
457	0	2	0	N/A	GRM7;CYB561D2;
431	0	2	0	N/A	TFG;BOC;
1007	0	2	0	N/A	PHF23;EPN2;
557	0	2	0	N/A	TRPV5;OR2A12;
621	0	2	0	N/A	KIAA2026;SLC44A1;
595	0	2	0	N/A	MSANTD3;CYLC2;
1137	0	2	0	N/A	KRTAP10-7;KRTAP10-9;
763	0	2	0	N/A	TSPAN4;CABP2;
859	0	2	0	N/A	THAP10;ZSCAN2;
986	0	2	0	N/A	KRTAP4-4;KRTAP16-1;
522	0	2	0	N/A	HLA-DQB1;IP6K3;
163	0	2	0	N/A	PGM1;BCAS2;
685	0	2	0	N/A	OR56A3;OR8U1;
467	0	2	0	N/A	GPD1L;TXNRD3NB;
617	0	2	0	N/A	FBXO10;PTBP3;
504	0	2	0	N/A	TJAP1;MUT;
789	0	2	0	N/A	RAB3IL1;BUD13;
47	0	2	0	N/A	IL12RB2;TATDN3;
880	0	2	0	N/A	SRL;ZCCHC14;
1009	0	2	0	N/A	FFAR3;ZNF540;
533	0	2	0	N/A	STX11;GINM1;
1019	0	2	0	N/A	LPPR2;TSHZ3;
802	0	2	0	N/A	TBC1D15;VEZT;
1074	0	2	0	N/A	ELL;TIMM50;
300	0	2	0	N/A	E2F6;G6PC2;
290	0	2	0	N/A	FAM98A;MCFD2;
162	0	2	0	N/A	RASSF5;AIDA;
298	0	2	0	N/A	SFXN5;LONRF2;
117	0	2	0	N/A	TYW3;SLC19A2;
1144	0	2	0	N/A	RFPL2;BRD1;
1021	0	2	0	N/A	TSPAN16;ZNF790;
398	0	2	0	N/A	KLF15;CCDC37;
1093	0	2	0	N/A	RAB3A;CYP2A7;
1112	0	2	0	N/A	CCDC94;NFKBIB;
1162	0	2	0	N/A	ISX;DNAJB7;
756	0	2	0	N/A	CCDC88B;FGF3;
124	0	2	0	N/A	GNB1;APITD1;
950	0	2	0	N/A	CALCOCO2;DLX4;
1119	0	2	0	N/A	TRPC4AP;EDEM2;
14	0	2	0	N/A	LAMC1;CNTN2;
376	0	2	0	N/A	RBMS3;DZIP1L;
1061	0	2	0	N/A	TIMM44;ZNF431;
144	0	2	0	N/A	KCNJ10;LMX1A;
826	0	2	0	N/A	TMPO;HVCN1;
250	0	2	0	N/A	ACAP3;RIIAD1;
1038	0	2	0	N/A	PCSK4;CHAF1A;
200	0	2	0	N/A	CELA3A;KCNA3;
939	0	2	0	N/A	KIAA0753;GPATCH8;
1128	0	2	0	N/A	STX16-NPEPL1;OPRL1;
734	0	2	0	N/A	CCDC90B;SLC36A4;
689	0	2	0	N/A	KIAA1549L;C11orf70;
423	0	2	0	N/A	DYNC1LI1;PLXNA1;
269	0	2	0	N/A	PCYOX1;IL1RL1;
345	0	2	0	N/A	MIR4268;CCDC140;
1086	0	2	0	N/A	NMRK2;ZFP82;
35	0	2	0	N/A	RABGGTB;BROX;
1133	0	2	0	N/A	MYL9;ATP9A;
730	0	2	0	N/A	CHRNA10;CCDC81;
443	0	2	0	N/A	TMEM43;DAZL;
1062	0	2	0	N/A	RPL18A;KXD1;
910	0	2	0	N/A	NDUFB10;SLC12A4;
123	0	2	0	N/A	DENND2C;UCK2;
293	0	2	0	N/A	TEX261;ANKRD20A8P;
1064	0	2	0	N/A	XAB2;SLC7A9;
759	0	2	0	N/A	B3GNT6;PANX1;
833	0	2	0	N/A	ANKRD13A;C12orf76;
414	0	2	0	N/A	CSPG5;SLC25A20;
873	0	2	0	N/A	LACTB;GDPGP1;
768	0	2	0	N/A	OR52E4;RBM14-RBM4;
757	0	2	0	N/A	PICALM;FZD4;
905	0	2	0	N/A	CDH13;TUBB3;
834	0	2	0	N/A	GOLT1B;DNM1L;
639	0	2	0	N/A	C9orf152;LMX1B;
981	0	2	0	N/A	DHRS13;TBC1D29;
1082	0	2	0	N/A	ZNF69;UPF1;
389	0	2	0	N/A	CDHR4;PARP3;
1085	0	2	0	N/A	PDE4A;POP4;
1111	0	2	0	N/A	CERS4;HOMER3;
562	0	2	0	N/A	AOAH;LMBR1;
960	0	2	0	N/A	SARM1;TTC25;
213	0	2	0	N/A	B3GALT2;CFHR1;
1069	0	2	0	N/A	HNRNPM;LRRC25;
392	0	2	0	N/A	ATG3;ACPP;
895	0	2	0	N/A	ADAD2;GALNS;
909	0	2	0	N/A	RPS2;NTAN1;
1115	0	2	0	N/A	CNN2;ALKBH7;
705	0	2	0	N/A	INCENP;STX5;
487	0	2	0	N/A	TPPP;C5orf49;
536	0	2	0	N/A	LINC00326;SLC22A1;
344	0	2	0	N/A	RNF149;SULT1C3;
723	0	2	0	N/A	LDLRAD3;NEU3;
433	0	2	0	N/A	C3orf17;PLXND1;
941	0	2	0	N/A	SLC25A11;KRTAP4-6;
868	0	2	0	N/A	PML;PTPN9;
724	0	2	0	N/A	CARD16;ELMOD1;
316	0	2	0	N/A	ITSN2;CRIM1;
1080	0	2	0	N/A	GPI;ZNF781;
247	0	2	0	N/A	LZIC;DDOST;
863	0	2	0	N/A	PEX11A;ASB7;
512	0	2	0	N/A	HIST1H4J;IL17F;
190	0	2	0	N/A	WNT4;LELP1;
1067	0	2	0	N/A	C19orf12;CLIP3;
731	0	2	0	N/A	OR4C15;OTUB1;
549	0	2	0	N/A	NHLRC1;HDAC2;
715	0	2	0	N/A	C11orf30;MMP3;
965	0	2	0	N/A	ZNF624;PIPOX;
948	0	2	0	N/A	PER1;ACLY;
798	0	2	0	N/A	FGD4;LIMA1;
294	0	2	0	N/A	ZNF514;CALCRL;
76	0	2	0	N/A	SLC26A9;SYT14;
483	0	2	0	N/A	RHOBTB3;FBXL17;
121	0	2	0	N/A	BLZF1;DYRK3;
850	0	2	0	N/A	ABHD2;CHD2;
887	0	2	0	N/A	MON1B;GAS8;
1078	0	2	0	N/A	MPND;PCP2;
115	0	2	0	N/A	HDAC1;ADORA3;
871	0	2	0	N/A	SLC28A1;TM2D3;
529	0	2	0	N/A	PPARD;BTBD9;
751	0	2	0	N/A	P2RY2;MMP12;
363	0	2	0	N/A	DZIP3;ADCY5;
790	0	2	0	N/A	SAA4;C11orf52;
515	0	2	0	N/A	BTN3A1;IL17A;
408	0	2	0	N/A	MCM2;RUVBL1;
538	0	2	0	N/A	LY6G6E;RCAN2;
92	0	2	0	N/A	EMC1;TEKT2;
1026	0	2	0	N/A	ZNF791;TM6SF2;
168	0	2	0	N/A	RBBP4;LRRC42;
415	0	2	0	N/A	CIDECP;KIF9;
978	0	2	0	N/A	ORMDL3;KLHL11;
663	0	2	0	N/A	ARFIP2;OR5D14;
326	0	2	0	N/A	PAX8;PLEKHA3;
526	0	2	0	N/A	TFEB;SLC35B2;
903	0	2	0	N/A	BFAR;ABCC1;
979	0	2	0	N/A	TEKT3;FLOT2;
782	0	2	0	N/A	RIN1;SLC29A2;
208	0	2	0	N/A	SLFNL1;PMVK;
829	0	2	0	N/A	C3AR1;GALNT4;
1030	0	2	0	N/A	FBXW9;HKR1;
566	0	2	0	N/A	WBSCR16;CHPF2;
476	0	2	0	N/A	SFRP2;SPCS3;
209	0	2	0	N/A	C1orf53;YOD1;
357	0	2	0	N/A	ITPR1;BRPF1;
695	0	2	0	N/A	NUCB2;OR8K5;
1163	0	2	0	N/A	FAM118A;WNT7B;
1171	0	2	0	N/A	EIF3L;LDOC1L;
743	0	2	0	N/A	ANO9;TRIM5;
240	0	2	0	N/A	EXTL1;RPS8;
407	0	2	0	N/A	STT3B;ATP6V1A;
643	0	2	0	N/A	IFNA17;ANKS6;
823	0	2	0	N/A	GIT2;VPS33A;
393	0	2	0	N/A	C3orf38;CD47;
474	0	2	0	N/A	TBC1D19;ACSL1;
1138	0	2	0	N/A	CHAF1B;KRTAP10-8;
680	0	2	0	N/A	ZW10;USP28;
419	0	2	0	N/A	CAV3;LIMD1;
951	0	2	0	N/A	TMEM220;KRT9;
1123	0	2	0	N/A	NFATC2;C20orf197;
729	0	2	0	N/A	DEPDC7;ZDHHC5;
553	0	2	0	N/A	KDELR2;CPED1;
550	0	2	0	N/A	UTRN;SYNE1;
894	0	2	0	N/A	PDPK1;FOPNL;
437	0	2	0	N/A	GHRL;KLHL18;
851	0	2	0	N/A	SLC28A2;SLC12A1;
904	0	2	0	N/A	FLYWCH1;COTL1;
594	0	2	0	N/A	TYRP1;TBC1D2;
761	0	2	0	N/A	GLYAT;FOLR1;
936	0	2	0	N/A	SLFN12L;KCNH4;
966	0	2	0	N/A	PSMD3;KRT13;
599	0	2	0	N/A	IFNK;WNK2;
737	0	2	0	N/A	CHRDL2;GRM5-AS1;
970	0	2	0	N/A	MRPL45;CSF3;
977	0	2	0	N/A	ALDH3A1;RAPGEFL1;
297	0	2	0	N/A	GALNT3;PTPRN;
780	0	2	0	N/A	LIPT2;PIH1D2;
154	0	2	0	N/A	BSDC1;ZBTB8A;
706	0	2	0	N/A	DBX1;HIPK3;
940	0	2	0	N/A	AOC3;UBTF;
569	0	2	0	N/A	R3HCC1;MMP16;
335	0	2	0	N/A	PTCD3;MRPL35;
646	0	2	0	N/A	FRMPD1;FOXB2;
540	0	2	0	N/A	ERVFRD-1;MAD2L1BP;
781	0	2	0	N/A	TH;MTL5;
795	0	2	0	N/A	WDR74;PITPNM1;
907	0	2	0	N/A	SEPT1;FBRS;
525	0	2	0	N/A	LEMD2;DDX43;
449	0	2	0	N/A	ACVR2B;GORASP1;
747	0	2	0	N/A	C11orf49;FAM111A;
354	0	2	0	N/A	PLXNB1;PRKAR2A;
1106	0	2	0	N/A	NFIC;ZNF433;
155	0	2	0	N/A	RGS16;RGS1;
778	0	2	0	N/A	ARL14EP;C11orf74;
947	0	2	0	N/A	SEBOX;KRT15;
246	0	2	0	N/A	AGTRAP;TTC13;
969	0	2	0	N/A	RNASEK;SLC47A1;
69	0	2	0	N/A	SGIP1;CRB1;
957	0	2	0	N/A	SLC47A2;KRT16P3;
496	0	2	0	N/A	NOX3;FNDC1;
741	0	2	0	N/A	RSF1;TMEM126B;
629	0	2	0	N/A	CDC37L1;FAM166A;
598	0	2	0	N/A	NTRK2;COL15A1;
172	0	2	0	N/A	ERMAP;KCNA2;
495	0	2	0	N/A	RNF182;HLA-DRB5;
1005	0	2	0	N/A	TIAF1;NUFIP2;
481	0	2	0	N/A	SEMA6A;STK10;
1140	0	2	0	N/A	PFKL;KRTAP10-12;
793	0	2	0	N/A	LRFN4;ANKK1;
32	0	2	0	N/A	SSX2IP;PLD5;
991	0	2	0	N/A	STAC2;TUBG1;
265	0	2	0	N/A	SEPT10;UGGT1;
546	0	2	0	N/A	GTPBP2;SLC17A5;
827	0	2	0	N/A	CLEC2D;CLECL1;
568	0	2	0	N/A	DUSP26;FAM110B;
382	0	2	0	N/A	OXSM;SUSD5;
95	0	2	0	N/A	INSL5;CHRM3;
462	0	2	0	N/A	FAM19A4;RYBP;
1033	0	2	0	N/A	ADAMTS10;HAUS5;
1048	0	2	0	N/A	TMEM205;TBCB;
427	0	2	0	N/A	CRTAP;CD86;
607	0	2	0	N/A	KIAA0020;AGTPBP1;
866	0	2	0	N/A	SCG3;ISLR;
972	0	2	0	N/A	NSRP1;ZNF385C;
867	0	2	0	N/A	PAQR5;COX5A;
1139	0	2	0	N/A	DNMT3L;KRTAP10-1;
517	0	2	0	N/A	TAF8;TBCC;
891	0	2	0	N/A	ACSM1;SPNS1;
900	0	2	0	N/A	IGFALS;TMEM219;
961	0	2	0	N/A	DNAJC7;SCRN2;
928	0	2	0	N/A	HSD17B2;SLC38A8;
211	0	2	0	N/A	TNFSF18;BPNT1;
199	0	2	0	N/A	FAM102B;IPO9;
1103	1	2	0.5	SMARCA4;	SMARCA4;LPAR2;
179	0	2	0	N/A	BTBD19;NRD1;
1014	0	2	0	N/A	ZNF491;PLEKHG2;
841	0	2	0	N/A	CATSPERB;TDRD9;
963	0	2	0	N/A	ANKRD13B;KRTAP9-9;
1176	0	2	0	N/A	IGSF1;BRS3;
243	0	2	0	N/A	APOA2;ILDR2;
283	0	2	0	N/A	AAK1;CCDC138;
962	0	2	0	N/A	OR1D2;FBXO39;
1109	0	2	0	N/A	ZNF439;ASNA1;
610	0	2	0	N/A	SPAG8;WDR31;
534	0	2	0	N/A	FOXO3;CDC40;
753	0	2	0	N/A	DCDC5;SLC39A13;
717	0	2	0	N/A	RAB30;CASP1;
667	0	2	0	N/A	TRIM6;C11orf58;
198	0	2	0	N/A	IQCC;GSTM4;
378	0	2	0	N/A	KCNH8;CCRL2;
267	0	2	0	N/A	UGT1A1;HJURP;
648	0	2	0	N/A	DNAJA1;SPIN1;
83	0	2	0	N/A	MDM4;EXO1;
475	0	2	0	N/A	RHOH;SPINK2;
93	0	2	0	N/A	MKNK1;TDRKH;
681	0	2	0	N/A	PLEKHB1;ZC3H12C;
1130	0	2	0	N/A	COX4I2;BPIFB2;
560	0	2	0	N/A	SNX13;CRHR2;
336	0	2	0	N/A	SLC30A3;CLEC4F;
490	0	2	0	N/A	DNAH8;HSP90AB1;
848	0	2	0	N/A	MFGE8;FANCI;
828	0	2	0	N/A	RIMKLB;GLIPR1;
1160	0	2	0	N/A	SLC5A4;SEPT3;
819	0	2	0	N/A	AMHR2;SLC6A15;
700	0	2	0	N/A	MUC2;DNHD1;
84	0	2	0	N/A	ORC1;MTF2;
727	0	2	0	N/A	CPSF7;FOLR3;
1145	0	2	0	N/A	XPNPEP3;MLC1;
987	0	2	0	N/A	FOXN1;KLHL10;
982	0	2	0	N/A	NUP88;DRG2;
854	0	2	0	N/A	CPEB1;OR4F6;
897	0	2	0	N/A	SHISA9;PLK1;
71	0	2	0	N/A	RNF220;GSTM5;
964	0	2	0	N/A	ZNF232;KRT16;
341	0	2	0	N/A	FAM136A;MSL3P1;
380	0	2	0	N/A	IFT122;ACAD11;
567	0	2	0	N/A	ASH2L;TRIM55;
776	0	2	0	N/A	TRIM22;SMPD1;
1099	0	2	0	N/A	KHSRP;OR7E24;
983	0	2	0	N/A	RPL23A;KRTAP17-1;
1023	0	2	0	N/A	ABCA7;ZNF420;
206	0	2	0	N/A	RCOR3;TFB2M;
1100	0	2	0	N/A	DPP9;WTIP;
397	0	2	0	N/A	SLC6A6;IL17RB;
912	0	2	0	N/A	ATXN2L;RFWD3;
622	0	2	0	N/A	TLE4;OR13C5;
927	0	2	0	N/A	PRSS53;CALB2;
669	0	2	0	N/A	XRRA1;TRPC6;
136	0	2	0	N/A	SLC2A7;SF3B4;
746	0	2	0	N/A	ARNTL;ADRBK1;
888	0	2	0	N/A	ACSM2A;SLC5A11;
484	0	2	0	N/A	DDX4;ARHGEF28;
501	0	2	0	N/A	ZSCAN12;POLH;
410	0	2	0	N/A	ZNF589;RNF168;
1094	0	2	0	N/A	SEMA6B;CCDC151;
278	0	2	0	N/A	SMYD5;BMPR2;
672	0	2	0	N/A	OSBPL5;NLRP14;
328	0	2	0	N/A	SOX11;CFLAR;
816	0	2	0	N/A	B4GALNT3;METTL7A;
420	0	2	0	N/A	GBE1;CD200;
918	0	2	0	N/A	FBXL19;ADAMTS18;
131	0	2	0	N/A	RBMXL1;MTR;
399	0	2	0	N/A	LRRN1;HEMK1;
327	0	2	0	N/A	IL36B;BARD1;
108	0	2	0	N/A	ANKRD13C;RABGAP1L;
876	0	2	0	N/A	PLEKHO2;CRTC3;
988	0	2	0	N/A	PIGS;IGFBP4;
806	1	2	0.5	HNF1A;	FBXO21;HNF1A;
330	0	2	0	N/A	PCBP1;SPR;
452	0	2	0	N/A	PSMD2;ST6GAL1;
758	0	2	0	N/A	OR6Q1;MS4A12;
911	0	2	0	N/A	HSBP1;CBFA2T3;
967	0	2	0	N/A	CORO6;TAF15;
315	0	2	0	N/A	EIF2B4;APLF;
668	0	2	0	N/A	OR8K1;DIXDC1;
221	0	2	0	N/A	KHDRBS1;FNDC5;
157	0	2	0	N/A	TM2D1;TXNIP;
597	0	2	0	N/A	MELK;ANKRD19P;
623	0	2	0	N/A	FAM219A;SMC5;
406	0	2	0	N/A	FBLN2;NCKIPSD;
532	0	2	0	N/A	SLC2A12;TCP1;
845	0	2	0	N/A	UNC13C;ADAMTS17;
767	0	2	0	N/A	STARD10;C11orf54;
917	0	2	0	N/A	MAPK3;GFOD2;
120	0	2	0	N/A	C1orf168;NUCKS1;
1141	0	2	0	N/A	TNRC6B;PKDREJ;
1102	0	2	0	N/A	SAFB2;ZNF558;
514	0	2	0	N/A	IPCEF1;CNKSR3;
1131	0	2	0	N/A	SOX12;NRSN2;
666	0	2	0	N/A	SBF2;LRP4;
386	0	2	0	N/A	PXK;NPHP3;
227	0	2	0	N/A	RCC1;MED8;
486	0	2	0	N/A	PJA2;PRRC1;
18	0	2	0	N/A	URB2;SPRTN;
473	0	2	0	N/A	RUFY3;BBS12;
312	0	2	0	N/A	DCDC2C;FRZB;
511	0	2	0	N/A	MDGA1;LRRC73;
236	0	2	0	N/A	TMEM54;HFE2;
151	0	2	0	N/A	SRRM1;GPATCH3;
1142	0	2	0	N/A	ATXN10;TUBGCP6;
1057	0	2	0	N/A	MBD3L3;MAG;
551	0	2	0	N/A	MACC1;BAZ1B;
111	0	2	0	N/A	ST6GALNAC3;LPPR4;
994	0	2	0	N/A	VAMP2;GJD3;
1015	0	2	0	N/A	KANK3;ZNF737;
926	0	2	0	N/A	TRAP1;LCAT;
275	0	2	0	N/A	DGUOK-AS1;RAB6C;
556	0	2	0	N/A	GTF2I;ACHE;
561	0	2	0	N/A	C1GALT1;COL28A1;
872	0	2	0	N/A	MAPK6;LYSMD4;
1011	0	2	0	N/A	RGL3;ACTN4;
135	0	2	0	N/A	FPGT;RGS4;
455	0	2	0	N/A	HESX1;TMEM39A;
404	0	2	0	N/A	CHL1;ANKRD28;
169	0	2	0	N/A	IFFO2;TTC39A;
520	0	2	0	N/A	GABBR1;MTO1;
524	0	2	0	N/A	HIST1H4K;C6orf1;
645	0	2	0	N/A	C9orf129;OR13F1;
852	0	2	0	N/A	RHCG;ANPEP;
742	0	2	0	N/A	OR51A7;BTBD18;
1098	0	2	0	N/A	SLC27A1;ATP4A;
472	0	2	0	N/A	ENTPD3;LRRC58;
1073	0	2	0	N/A	TNFAIP8L1;ZNF564;
202	0	2	0	N/A	MED18;TSPAN1;
937	0	2	0	N/A	PELP1;TBC1D3P5;
772	0	2	0	N/A	OR52B6;NNMT;
226	0	2	0	N/A	LRRC47;SDHB;
219	0	2	0	N/A	KLHL20;PPP2R5A;
110	0	2	0	N/A	CTRC;FLAD1;
1126	0	2	0	N/A	BCAS4;CBLN4;
807	0	2	0	N/A	APPL2;RIMBP2;
688	0	2	0	N/A	TIMM8B;BACE1;
923	0	2	0	N/A	CCDC64B;NOB1;
786	0	2	0	N/A	OR10A4;SLC22A10;
143	0	2	0	N/A	MFN2;AQP10;
843	0	2	0	N/A	ZBTB25;MIR342;
673	0	2	0	N/A	CHRM1;PLCB3;
432	0	2	0	N/A	LRRC2;GXYLT2;
513	0	2	0	N/A	EGFL8;SLC39A7;
4	0	2	0	N/A	CROCCP2;MACF1;
1105	0	2	0	N/A	GAMT;GNA15;
822	0	2	0	N/A	CDCA3;METTL25;
288	0	2	0	N/A	SFTPB;COX5B;
810	0	2	0	N/A	RNF34;HIP1R;
343	0	2	0	N/A	IL1R1;STK17B;
919	0	2	0	N/A	EIF3C;NIP7;
530	0	2	0	N/A	SNX9;PLG;
1113	0	2	0	N/A	MPV17L2;CYP2G1P;
413	0	2	0	N/A	SNRK;SEC61A1;
167	0	2	0	N/A	TTC22;FCER1A;
322	0	2	0	N/A	DUSP2;MCM6;
956	0	2	0	N/A	SGK494;KRT12;
459	0	2	0	N/A	THRB;IL20RB;
865	0	2	0	N/A	CSNK1G1;GLCE;
523	1	2	0.5	DAXX;	ZNF311;DAXX;
430	0	2	0	N/A	C3orf18;GLT8D1;
373	0	2	0	N/A	ZNF620;ROPN1;
259	0	2	0	N/A	KIDINS220;ANKRD30BL;
832	0	2	0	N/A	MAP1LC3B2;COQ5;
1120	0	2	0	N/A	SLA2;OGFR;
559	0	2	0	N/A	OR6V1;WDR60;
840	0	2	0	N/A	C14orf37;ADSSL1;
721	0	2	0	N/A	TSPAN32;OR10A3;
352	0	2	0	N/A	FANCD2;WDR6;
448	0	2	0	N/A	NME6;TEX264;
1114	0	2	0	N/A	KRI1;ZNF799;
1175	1	2	0.5	STAG2;	IL13RA1;STAG2;
552	1	2	0.5	CARD11;	CARD11;TRIM56;
308	0	2	0	N/A	TRABD2A;DPP4;
402	0	2	0	N/A	PLCD1;GPR156;
691	0	2	0	N/A	IGSF22;AMOTL1;
447	0	2	0	N/A	CX3CR1;ZDHHC23;
228	0	2	0	N/A	PDIK1L;GSTM3;
1071	0	2	0	N/A	ZFR2;ZNF266;
1087	0	2	0	N/A	SPPL2B;CATSPERD;
1125	0	2	0	N/A	PROCR;SAMHD1;
295	0	2	0	N/A	IL1RL2;RGPD4;
881	0	2	0	N/A	CIITA;HS3ST2;
943	1	2	0.5	ERBB2;	ERBB2;OSBPL7;
456	0	2	0	N/A	LIMD1-AS1;UQCRC1;
1012	0	2	0	N/A	ZNF90;APLP1;
485	0	2	0	N/A	MTRR;TAS2R1;
1132	0	2	0	N/A	ZNF341;RNF114;
480	0	2	0	N/A	PCSK1;TXNDC15;
831	0	2	0	N/A	MFAP5;THAP2;
611	0	2	0	N/A	APTX;DNAJB5;
1118	0	2	0	N/A	PTPRA;CD93;
572	0	2	0	N/A	ATP6V1C1;CYP11B2;
620	0	2	0	N/A	MIR27B;KIF12;
3	0	2	0	N/A	F5;RYR2;
842	0	2	0	N/A	GSTZ1;EFCAB11;
493	0	2	0	N/A	PPT2;KCNK16;
310	0	2	0	N/A	PCBP1-AS1;CXCR4;
1173	0	2	0	N/A	FAM47C;FAM122B;
454	0	2	0	N/A	OXSR1;RPN1;
921	0	2	0	N/A	CCDC154;HSD11B2;
5	0	2	0	N/A	FLG2;OBSCN;
935	0	2	0	N/A	ANKFY1;LRRC37A11P;
64	0	2	0	N/A	KIAA0754;CHIA;
1146	0	2	0	N/A	TXN2;GRAMD4;
996	0	2	0	N/A	SENP3;LASP1;
574	0	2	0	N/A	TAF1L;PRUNE2;
968	0	2	0	N/A	MPP2;NGFR;
1167	0	2	0	N/A	APOBEC3A;HDAC10;
80	0	2	0	N/A	DHX9;SWT1;
1045	0	2	0	N/A	IZUMO4;FBXO27;
565	0	2	0	N/A	SPDYE1;DNAJB6;
128	0	2	0	N/A	SERTAD4;TSNAX;
655	0	2	0	N/A	NIPSNAP3A;ORM1;
165	0	2	0	N/A	WASF2;APH1A;
766	1	2	0.5	HRAS;	HRAS;SLC22A24;
137	0	2	0	N/A	GNL2;CCSAP;
980	0	2	0	N/A	SLC43A2;KRTAP4-1;
817	0	2	0	N/A	PAWR;NOC4L;
248	0	2	0	N/A	C1orf50;BTF3L4;
839	0	2	0	N/A	COQ6;TTLL5;
98	0	2	0	N/A	GNG12-AS1;SERPINC1;
1177	0	2	0	N/A	MIR221;PAGE2B;
626	0	2	0	N/A	GLIS3;C9orf142;
754	0	2	0	N/A	LUZP2;MMP27;
412	0	2	0	N/A	PRRT3;OXNAD1;
752	0	2	0	N/A	PKP3;RAB1B;
256	0	2	0	N/A	MRPS15;GLMN;
990	0	2	0	N/A	OR1E2;UTP18;
975	0	2	0	N/A	CDRT15P1;B9D1;
932	0	2	0	N/A	RNPS1;KCTD13;
555	0	2	0	N/A	AUTS2;PILRA;
1124	0	2	0	N/A	KIAA1755;TCEA2;
993	0	2	0	N/A	HSPB9;TBX21;
331	0	2	0	N/A	ANKRD53;SPAG16;
17	0	2	0	N/A	SUSD4;TARBP1;
94	0	2	0	N/A	EFCAB7;LINGO4;
63	0	2	0	N/A	VASH2;CENPF;
974	1	2	0.5	STAT3;	PLXDC1;STAT3;
318	0	2	0	N/A	DFNB59;NOP58;
693	0	2	0	N/A	INSC;OR5M8;
628	0	2	0	N/A	IFNA6;CLIC3;
853	0	2	0	N/A	WDR72;ADAMTS7;
1116	0	2	0	N/A	MBD3;ZNF568;
411	0	2	0	N/A	SEMA3B;TMF1;
126	0	2	0	N/A	CLSPN;OR10K1;
1042	0	2	0	N/A	ZNF823;IL12RB1;
1136	0	2	0	N/A	KRTAP10-4;KRTAP10-5;
1097	0	2	0	N/A	FEM1A;NCCRP1;
630	0	2	0	N/A	IFNA2;PIGO;
864	0	2	0	N/A	ALDH1A2;GOLGA6D;
651	0	2	0	N/A	GLIPR2;NCBP1;
287	0	2	0	N/A	NPHP1;ZC3H6;
799	0	2	0	N/A	KRT82;PPFIA2;
704	0	2	0	N/A	C11orf84;CCS;
650	0	2	0	N/A	C9orf57;SLC31A2;
503	0	2	0	N/A	BYSL;ZNF318;
1172	0	2	0	N/A	SLC7A3;BRWD3;
196	0	2	0	N/A	SFN;OPRD1;
102	0	2	0	N/A	KDM4A;CD1E;
445	0	2	0	N/A	TADA3;NKIRAS1;
861	0	2	0	N/A	NEO1;PEAK1;
906	0	2	0	N/A	TFAP4;SLC7A6;
383	0	2	0	N/A	SEC13;IP6K1;
777	0	2	0	N/A	MOB2;MRPL21;
394	0	2	0	N/A	ZPLD1;KIAA1257;
1148	0	2	0	N/A	PMM1;GTSE1;
945	0	2	0	N/A	LLGL1;CDK12;
933	0	2	0	N/A	NTHL1;METTL22;
333	0	2	0	N/A	GPN1;TGFA;
1161	0	2	0	N/A	PISD;NDUFA6;
771	0	2	0	N/A	IRF7;RCOR2;
913	0	2	0	N/A	NAGPA;SMPD3;
835	0	2	0	N/A	DDN;KRT74;
958	0	2	0	N/A	ALKBH5;KRT28;
56	0	2	0	N/A	CASP9;LCE1C;
750	0	2	0	N/A	OR8H3;TAGLN;
375	0	2	0	N/A	DPPA4;SEMA5B;
892	0	2	0	N/A	IL32;VAT1L;
264	0	2	0	N/A	NRBP1;FMNL2;
998	0	2	0	N/A	RTN4RL1;SENP3;
416	0	2	0	N/A	CCDC51;GNAI2;
332	0	2	0	N/A	R3HDM1;C2orf69;
1154	0	2	0	N/A	C22orf23;APOBEC3D;
309	0	2	0	N/A	ARL6IP6;C2orf47;
773	0	2	0	N/A	CD59;SPI1;
575	0	2	0	N/A	LINGO2;ZNF462;
377	0	2	0	N/A	TMPRSS7;DTX3L;
477	0	2	0	N/A	ITK;CYFIP2;
1121	0	2	0	N/A	ERGIC3;ADNP;
732	0	2	0	N/A	ZNF195;LGALS12;
1077	0	2	0	N/A	SLC44A2;ZNF181;
1072	0	2	0	N/A	ZNF414;EIF3G;
579	0	2	0	N/A	TRPM6;CACNA1B;
563	0	2	0	N/A	HOXA10;UBE3C;
418	0	2	0	N/A	TERC;RFC4;
24	0	2	0	N/A	SLC44A5;MRPS14;
72	0	2	0	N/A	PTPRF;RAD54L;
197	0	2	0	N/A	SZRD1;MYBPH;
181	0	2	0	N/A	TARDBP;MGST3;
1040	0	2	0	N/A	ZNF527;GGN;
1010	0	2	0	N/A	ZNF99;MAP4K1;
1020	0	2	0	N/A	TLE2;DNMT1;
521	0	2	0	N/A	ATXN1;SERAC1;
694	0	2	0	N/A	MRGPRX1;PRMT3;
116	0	2	0	N/A	INTS7;COG2;
902	0	2	0	N/A	ABCA3;IL27;
276	0	2	0	N/A	MEMO1;RBM44;
1044	0	2	0	N/A	CIRBP;NCAN;
1134	0	2	0	N/A	MYLK2;NECAB3;
509	0	2	0	N/A	UBR2;BEND6;
460	1	2	0.5	MYD88;	MYD88;PODXL2;
366	0	2	0	N/A	COL6A4P1;CPN2;
1028	0	2	0	N/A	UHRF1;ZNF681;
461	0	2	0	N/A	TRMT10C;COX17;
303	0	2	0	N/A	ANKRD36B;PRR21;
325	0	2	0	N/A	CGREF1;RND3;
271	0	2	0	N/A	RRM2;SLC19A3;
187	0	2	0	N/A	OLFM3;GLRX2;
638	0	2	0	N/A	MIR491;RORB;
453	0	2	0	N/A	ZBTB20;PARP9;
890	0	2	0	N/A	MKL2;DOC2A;
79	0	2	0	N/A	NR0B2;WDR47;
188	0	2	0	N/A	HP1BP3;LYSMD1;
624	0	2	0	N/A	IL33;CER1;
317	0	2	0	N/A	EXOC6B;ZNF385B;
305	0	2	0	N/A	CNRIP1;C2orf40;
372	0	2	0	N/A	IRAK2;RAD54L2;
133	0	2	0	N/A	SYT6;PIP5K1A;
91	0	2	0	N/A	COL11A1;CHML;
1076	0	2	0	N/A	ZNF626;RAB4B;
801	0	2	0	N/A	PLXNC1;TCTN2;
1060	0	2	0	N/A	MIR7-3HG;LSR;
736	0	2	0	N/A	OR52E2;ACCSL;
634	0	2	0	N/A	ALDOB;GRIN1;
218	0	2	0	N/A	CD164L2;BARHL2;
1002	0	2	0	N/A	CCL11;CNP;
242	0	2	0	N/A	PDC;RGS2;
500	0	2	0	N/A	TAP1;MCM3;
1157	0	2	0	N/A	APOL1;ALG12;
544	0	2	0	N/A	CNPY3;RHAG;
712	0	2	0	N/A	MTA2;NDUFV1;
350	0	2	0	N/A	SCN10A;MAGI1;
658	0	2	0	N/A	FAM221B;RNF183;
578	0	2	0	N/A	MUSK;RGS3;
1034	0	2	0	N/A	OR1M1;LGALS4;
1063	0	2	0	N/A	TICAM1;ZBTB32;
898	1	2	0.5	TRAF7;	TRAF7;CLN3;
836	0	2	0	N/A	SLC25A3;MLXIP;
58	0	2	0	N/A	LRRC7;CTSE;
182	0	2	0	N/A	MEAF6;STIL;
649	0	2	0	N/A	TEX10;SLC31A1;
1054	0	2	0	N/A	RFX2;PPAN-P2RY11;
470	0	2	0	N/A	LSM3;MON1A;
690	0	2	0	N/A	BRSK2;APOA1;
808	0	2	0	N/A	ATN1;HSP90B1;
439	0	2	0	N/A	SRGAP3;TSEN2;
1174	0	2	0	N/A	RNF113A;AIFM1;
796	0	2	0	N/A	RRP8;FADS1;
384	0	2	0	N/A	CRYBG3;SRPRB;
878	0	2	0	N/A	ADCY9;DNAH3;
114	0	2	0	N/A	NFYC;EVI5;
697	0	2	0	N/A	MPPED2;CAPRIN1;
1032	0	2	0	N/A	WDR62;WDR87;
527	0	2	0	N/A	HIST1H2AH;SYNGAP1;
659	0	2	0	N/A	KDM4C;IFNA14;
340	0	2	0	N/A	IL1F10;WDR12;
614	0	2	0	N/A	AQP3;MRPL50;
428	0	2	0	N/A	SLC9C1;CPNE4;
701	0	2	0	N/A	OR56A1;DHCR7;
255	0	2	0	N/A	TP73-AS1;MYCBP;
103	0	2	0	N/A	TIE1;VANGL2;
820	0	2	0	N/A	ERP29;RNFT2;
1001	0	2	0	N/A	IFT20;NKIRAS2;
528	0	2	0	N/A	ZNF165;ZKSCAN4;
321	0	2	0	N/A	ITGA4;HIBCH;
922	0	2	0	N/A	MPHOSPH6;SPIRE2;
85	0	2	0	N/A	ALDH4A1;ZCCHC11;
571	0	2	0	N/A	RGS20;TMEM249;
728	0	2	0	N/A	P2RY6;RAB38;
824	0	2	0	N/A	ANKS1B;OAS2;
797	0	2	0	N/A	UBE3B;ATXN2;
554	0	2	0	N/A	ASB15;PODXL;
683	0	2	0	N/A	KRTAP5-9;TYR;
299	0	2	0	N/A	NFU1;CCDC150;
714	0	2	0	N/A	RNF169;ANGPTL5;
491	0	2	0	N/A	ARID1B;TULP4;
499	0	2	0	N/A	KCTD20;TFAP2B;
570	0	2	0	N/A	INTS10;SLC18A1;
422	0	2	0	N/A	FAM86JP;MGLL;
769	0	2	0	N/A	TTC9C;MPZL3;
201	0	2	0	N/A	H6PD;ZNF362;
971	0	2	0	N/A	AARSD1;B4GALNT2;
545	0	2	0	N/A	GSTA2;FBXO9;
702	0	2	0	N/A	ANKRD49;CNTN5;
10	0	2	0	N/A	IKBKE;LYST;
748	0	2	0	N/A	PDE2A;CCDC67;
788	0	2	0	N/A	CFL1;EIF1AD;
915	0	2	0	N/A	DCUN1D3;PLA2G15;
1127	0	2	0	N/A	PLAGL2;DNMT3B;
49	0	2	0	N/A	SMG7;FAM71A;
660	0	2	0	N/A	LRRTM3;CTNNA3;
792	0	2	0	N/A	IMMP1L;ARRB1;
488	0	2	0	N/A	RAD1;LOX;
662	0	2	0	N/A	CUL5;EXPH5;
239	0	2	0	N/A	ACBD6;C1orf140;
535	0	2	0	N/A	RPL10A;CLPSL2;
809	0	2	0	N/A	C12orf71;IRAK4;
858	0	2	0	N/A	HCN4;ARNT2;
665	0	2	0	N/A	TRPM5;SIDT2;
401	0	2	0	N/A	TRAIP;IQCF5;
505	0	2	0	N/A	TEAD3;SNX14;
138	0	2	0	N/A	MAN1A2;TMOD4;
564	0	2	0	N/A	AMZ1;WBSCR22;
40	0	2	0	N/A	PBX1;POU2F1;
1152	0	2	0	N/A	LIMK2;PLA2G6;
329	0	2	0	N/A	MRPL53;VWC2L;
1096	0	2	0	N/A	PDE4C;NR2C2AP;
1143	0	2	0	N/A	SGSM3;TCF20;
77	1	2	0.5	CDC73;	CDC73;LPGAT1;
353	0	2	0	N/A	PTPRG;MYH15;
984	0	2	0	N/A	WIPF2;KRT38;
387	0	2	0	N/A	IL5RA;SEMA3F;
379	0	2	0	N/A	SATB1;FAM208A;
417	0	2	0	N/A	CCR4;DHFRL1;
442	0	2	0	N/A	ZBTB47;KPNA1;
346	0	2	0	N/A	MPHOSPH10;RGPD8;
301	0	2	0	N/A	SLC9A4;OSBPL6;
804	0	2	0	N/A	ATF7IP;UTP20;
765	0	2	0	N/A	CREBZF;C11orf87;
803	0	2	0	N/A	SETD1B;WDR66;
508	0	2	0	N/A	C6orf10;SYNCRIP;
738	0	2	0	N/A	DEFB108B;CARD17;

[truncated: 27 more sheets: CESC_DB, CESC_HiC, CESC_SCH, HNSC_DB, HNSC_HiC, HNSC_SCH, KIRP_DB, KIRP_HiC, KIRP_SCH, LGG_DB, LGG_HiC, LGG_SCH, LUAD_DB, LUAD_HiC, LUAD_SCH, PAAD_DB, PAAD_HiC, PAAD_SCH, PRAD_DB, PRAD_HiC …]
